# Supplementary material for: The PavMYB.C2-UFGT module contributes to fruit coloration via modulating anthocyanin biosynthesis in sweet cherry
Source: PLoS Genet. 2025 Jun 17;21(6):e1011761. doi: 10.1371/journal.pgen.1011761 (PMC12185008; doi:10.1371/journal.pgen.1011761)
Supplement: S1 Table — (XLSX) [file pgen.1011761.s005.xlsx]

## Sheet: S1 Table
S1 Table. List of primers used in this study.
Primer	Sequence (5'→3')	Usage
MYB.C2-F	ATGGCTGACTTGGATCACTCCA	Gene-cloning
MYB.C2-R	TCATTCACTTGTTGAGTATCTTGAAGTC	Gene-cloning
pro-mUFGT-F1	TGAACTTCACGAGCTCATCGAC	Gene-cloning
pro-mUFGT-R1	CACTAAATTTTTTCTTGCTGAGTCGAGGAGTGAAAAAGAA	Gene-cloning
pro-mUFGT-F2	CAGCAAGAAAAAATTTAGTGGTAGAGTTTGTTTTGATGGG	Gene-cloning
pro-mUFGT-R2	GATTTGGATGAGATTGGATTGGA	Gene-cloning
T34-F1	ATGGCTGACTTGGATCACTCCA	Gene-cloning
T34-R1	AGTGATTAGATCTTCCTCATCTTCTGAGAAGTGAAGCTTA	Gene-cloning
T34-F2	ATGAGGAAGATCTAATCACTAGGATGTTTAACCTGGTTGG	Gene-cloning
T34-R2	TTCACTTGTTGAGTATCTTGAAGTC	Gene-cloning
S68-F	ATGGCTGACTTGGATCACTCCA	Gene-cloning
S68-R	TTCACTTGTTGAGTATCTCATAGTCCAGTACTTTTCAATC	Gene-cloning
MYB.C2-Flag F	agaggatccctcgagggtaccATGGCTGACTTGGATCACTCCA	Gene-overexpressing
MYB.C2-Flag R	gtcatccttgtaatcggtaccTTCACTTGTTGAGTATCTTGAAGTCCA	Gene-overexpressing
UFGT-Flag-F	agaggatccctcgagggtaccATGATCCCACTCCAATTAGTCTTATTAG	Gene-overexpressing
UFGT-Flag-R	gtcatccttgtaatcggtaccTTATACTTTAGTGGATCCAGATATGACATC	Gene-overexpressing
MYB.C2-RV2 F	cctccatggggatccggtaccAAGTATTCAACTACCTATCAAAGGTGGA	Gene-silencing
MYB.C2-RV2 R	gagacgcgtgagctcggtaccATCCACAGAATTGTCATCAGAGGTG	Gene-silencing
UFGT-RV2-F	cctccatggggatccggtaccATCCCACTCCAATTAGTCTTATTAGCA	Gene-silencing
UFGT-RV2-R	gagacgcgtgagctcggtaccAGGTGAGACGCTTCCCGG	Gene-silencing
MYB.C2-qPCR-F	ATGGCTGACTTGGATCACTCCA	RT-qPCR
MYB.C2-qPCR-R	TCATTCACTTGTTGAGTATCTTGAAGTC	RT-qPCR
PAL-qPCR-F	CCTTGCATGGTGGCAACTTC	RT-qPCR
PAL-qPCR-R	GAAGCTCAGAACAATAAGATGCCA	RT-qPCR
C4H-qPCR-F	GAAGCTCAGGGGGTTGAATGG	RT-qPCR
C4H-qPCR-R	ATGGCGCACTTCAGTCCTTC	RT-qPCR
4CL-qPCR-F	CGTTACCATTTTCGTCGGGG	RT-qPCR
4CL-qPCR-R	GCATCACCAGCACTGCCG	RT-qPCR
CHS-qPCR-F	AAGCGCCTCATGATGTACCAG	RT-qPCR
CHS-qPCR-R	TTGGGTCTGCACCCACAATAA	RT-qPCR
CHI-qPCR-F	GCTCTTATTTCTGCTCCTGTTGAGA	RT-qPCR
CHI-qPCR-R	GAAGTTGCTGGAAAATGAAATGTG	RT-qPCR
F3H-qPCR-F	ACATACTTCTCATACCCAATCCGG	RT-qPCR
F3H-qPCR-R	GGGCATTTTGGGTAGAAATTGA	RT-qPCR
F3'H-qPCR-F	GCCGCCTCCGCCTCCGTG	RT-qPCR
F3'H-qPCR-R	GCGAACATGTCGAAGATCATCC	RT-qPCR
F3'5'H-qPCR-F	ATTTACTGGTTACTCTCTTCTTACCACTG	RT-qPCR
F3'5'H-qPCR-R	GCGTCCACAAATGCAAAATCA	RT-qPCR
DFR-qPCR-F	GGCATGCCTCAAGGCAAA	RT-qPCR
DFR-qPCR-R	GTAATGAAATCAATGTTGTTTTCTTTGG	RT-qPCR
ANS-qPCR-F	AAAAGGAGAAGTATGCCAATGACC	RT-qPCR
ANS-qPCR-R	AGTACCTTGGTTGCTAGCGCC	RT-qPCR
UFGT-qPCR-F	ACGAACTCATCACCAAGAATGCC	RT-qPCR
UFGT-qPCR-R	CATTGAGAAGCTTGTTGAATTTGG	RT-qPCR
Actin-F	GCTGGACTCTGGTGATGGTGTG	RT-qPCR
Actin-R	GCTCAGCAGTGGTGGTGAACAT	RT-qPCR
GST-MYB.C2-F	ccgcgtggatccccggaattcATGGCTGACTTGGATCACTCCA	Protein expression
GST-MYB.C2-R	ctcgagtcgacccgggaattcTTCACTTGTTGAGTATCTTGAAGTCCA	Protein expression
GST-AtTRY-F	ccgcgtggatccccggaattcATGGATAACACTGACCGTCGTCG	Protein expression
GST-AtTRY-R	ctcgagtcgacccgggaattcGGAAGGATAGATAGAAAAGCGAGG	Protein expression
GST-AtETC1-F	ccgcgtggatccccggaattcATGAATACGCAGCGTAAGTCGA	Protein expression
GST-AtETC1-R	ctcgagtcgacccgggaattcACGTAATTGAGATCTTCGATGATTCT	Protein expression
GST-AtCPC-F	ccgcgtggatccccggaattcATGTTTCGTTCAGACAAGGCG	Protein expression
GST-AtCPC-R	ctcgagtcgacccgggaattcTTTCCTAAAAAAGTCTCTTCGTCTGT	Protein expression
MYB.C2-GFP-F	acgggggacgagctcggtaccATGGCTGACTTGGATCACTCCA	Protein localization
MYB.C2-GFP-R	tctagaggatccccgggtaccTTCACTTGTTGAGTATCTTGAAGTCCA	Protein localization
MYB.C2-62SK-F	ctcgagggggggcccggtaccATGGCTGACTTGGATCACTCCA	Luciferase assay
MYB.C2-62SK-R	tcagcgtaccgaattggtaccTTCACTTGTTGAGTATCTTGAAGTCCA	Luciferase assay
62SK-AtTRY-F	ctcgagggggggcccggtaccATGGATAACACTGACCGTCGTCG	Luciferase assay
62SK-AtTRY-R	tcagcgtaccgaattggtaccGGAAGGATAGATAGAAAAGCGAGG	Luciferase assay
62SK-AtETC1-F	ctcgagggggggcccggtaccATGAATACGCAGCGTAAGTCGA	Luciferase assay
62SK-AtETC1-R	tcagcgtaccgaattggtaccACGTAATTGAGATCTTCGATGATTCT	Luciferase assay
62SK-AtCPC-F	ctcgagggggggcccggtaccATGTTTCGTTCAGACAAGGCG	Luciferase assay
62SK-AtCPC-R	tcagcgtaccgaattggtaccTTTCCTAAAAAAGTCTCTTCGTCTGT	Luciferase assay
proCHS-PGL3-F	atttctctatcgataggtaccGTATTACCAACAGTGAGCACAAGGC	Luciferase assay
proCHS-PGL3-R	cacgcgtaagagctcggtaccAGATTTGTCACCTGAAAAAAGCATAA	Luciferase assay
proCHI-PGL3-F	atttctctatcgataggtaccAGGGTAATTGCTGAAATGATGAATC	Luciferase assay
proCHI-PGL3-R	cacgcgtaagagctcggtaccCTTAGTGTGGCTGTGAGTTTTAGCA	Luciferase assay
proF3H-PGL3-F	atttctctatcgataggtaccGAGGCCCCAATTTAAATTTCACA	Luciferase assay
proF3H-PGL3-R	cacgcgtaagagctcggtaccGCTTTTTAAATGTGTTAGGTCTGTTTG	Luciferase assay
proF3’H-PGL3-F	atttctctatcgataggtaccTTCAGGAGAGAAAATGTTGCTATTTT	Luciferase assay
proF3’H-PGL3-R	cacgcgtaagagctcggtaccATGTTTTGAGTTTACAAGATTGTGTTGT	Luciferase assay
proDFR-PGL3-F	atttctctatcgataggtaccAGCTTTGTTTGGGCCCAGC	Luciferase assay
proDFR-PGL3-R	cacgcgtaagagctcggtaccATTTGAATCAAATCAAGTATGTGGTGC	Luciferase assay
proANS-PGL3-F	atttctctatcgataggtaccTGTTAAAAGACTAATCCTACGGCAA	Luciferase assay
proANS-PGL3-R	cacgcgtaagagctcggtaccTTTGGCAGCCGGCTCTTC	Luciferase assay
proUFGT-PGL3-F	atttctctatcgataggtaccTTACCAGCTGCGTCGAGGC	Luciferase assay
proUFGT-PGL3-R	cacgcgtaagagctcggtaccGAGGAGGAGGGATTTGGATGA	Luciferase assay
proCHI-pABAi-F	cttgaattcgagctcggtaccAGGGTAATTGCTGAAATGATGAATC	Y1H
proCHI-pABAi-R	gtcgacagatccccgggtaccCTTAGTGTGGCTGTGAGTTTTAGCA	Y1H
proF3H-pABAi-F	cttgaattcgagctcggtaccGAGGCCCCAATTTAAATTTCACA	Y1H
proF3H-pABAi-R	gtcgacagatccccgggtaccGCTTTTTAAATGTGTTAGGTCTGTTTG	Y1H
proF3’H-pABAi-F	cttgaattcgagctcggtaccAAGATATAACGTGAACATAAACTTTTTAAGG	Y1H
proF3’H-pABAi-R	gtcgacagatccccgggtaccGTGTTTGCTCAGTTCGGTGGG	Y1H
proDFR-pABAi-F	cttgaattcgagctcggtaccAGTGCATAGTCCAAGCCCAACG	Y1H
proDFR-pABAi-R	gtcgacagatccccgggtaccTTCAAATTATATAGACAAAAAGGAACAAAA	Y1H
proANS-pABAi-F	cttgaattcgagctcggtaccCTTGTTGAACCTTGTTTGCTTACTG	Y1H
proANS-pABAi-R	gtcgacagatccccgggtaccTTTGGCAGCCGGCTCTTC	Y1H
proUFGT-pABAi-F	cttgaattcgagctcggtaccTGAACTTCACGAGCTCATCGAC	Y1H
proUFGT-pABAi-R	gtcgacagatccccgggtaccGATTTGGATGAGATTGGATTGGA	Y1H
site1-proUFGT-EMSA-Fb	GATCGATATTTAGAGAGAGAAACAACCACCCGCGTGATGTGTGAGAGAAA	EMSA
site1-proUFGT-EMSA-F	GATCGATATTTAGAGAGAGAAACAACCACCCGCGTGATGTGTGAGAGAAA	EMSA
site1-proUFGT-EMSA-R	TTTCTCTCACACATCACGCGGGTGGTTGTTTCTCTCTCTAAATATCGATC	EMSA
site1-proUFGT-EMSA-mF	GATCGATATTTAGAGAGAGAAATTTTTTCCCGCGTGATGTGTGAGAGAAA	EMSA
site1-proUFGT-EMSA-mR	TTTCTCTCACACATCACGCGGGAAAAAATTTCTCTCTCTAAATATCGATC	EMSA
site2-proUFGT-EMSA-Fb	TGAGAGAAAGAAATAAAAATCAGAAACAAAGGTAGCGTTTTTCTTTCTTT	EMSA
site2-proUFGT-EMSA-F	TGAGAGAAAGAAATAAAAATCAGAAACAAAGGTAGCGTTTTTCTTTCTTT	EMSA
site2-proUFGT-EMSA-R	AAAGAAAGAAAAACGCTACCTTTGTTTCTGATTTTTATTTCTTTCTCTCA	EMSA
site2-proUFGT-EMSA-mF	TGAGAGAAAGAAATAAAAATCTTTTTTTTAGGTAGCGTTTTTCTTTCTTT	EMSA
site2-proUFGT-EMSA-mR	AAAGAAAGAAAAACGCTACCTAAAAAAAAGATTTTTATTTCTTTCTCTCA	EMSA
site3-proUFGT-EMSA-Fb	TTCACTCCTCGACTCAGCAAGTGGTTATTTAGTGGTAGAGTTTGTTTTGA	EMSA
site3-proUFGT-EMSA-F	TTCACTCCTCGACTCAGCAAGTGGTTATTTAGTGGTAGAGTTTGTTTTGA	EMSA
site3-proUFGT-EMSA-R	TCAAAACAAACTCTACCACTAAATAACCACTTGCTGAGTCGAGGAGTGAA	EMSA
site3-proUFGT-EMSA-mF	TTCACTCCTCGACTCAGCAAGAAAAAATTTAGTGGTAGAGTTTGTTTTGA	EMSA
site3-proUFGT-EMSA-mR	TCAAAACAAACTCTACCACTAAATTTTTTCTTGCTGAGTCGAGGAGTGAA	EMSA
