# Supplementary material for: The PavMYB.C2-UFGT module contributes to fruit coloration via modulating anthocyanin biosynthesis in sweet cherry
Source: PLoS Genet. 2025 Jun 17;21(6):e1011761. doi: 10.1371/journal.pgen.1011761 (PMC12185008; doi:10.1371/journal.pgen.1011761)
Supplement: S1 Data — (XLSX) [file pgen.1011761.s006.xlsx]

## Sheet: S1 Data
S1 Data. The anthocyanin-related metabolome across five ripening stages of ‘Binghu’ (abbreviated as B) and ‘Isabella’ (abbreviated as I) sweet cherry fruits.
Index	B-Br-1	B-Br-2	B-Br-3	B-Br5-1	B-Br5-2	B-Br5-3	B-Br10-1	B-Br10-2	B-Br10-3	B-Br15-1	B-Br15-2	B-Br15-3	B-Br20-1	B-Br20-2	B-Br20-3	I-Br-1	I-Br-2	I-Br-3	I-Br5-1	I-Br5-2	I-Br5-3	I-Br10-1	I-Br10-2	I-Br10-3	I-Br15-1	I-Br15-2	I-Br15-3	I-Br20-1	I-Br20-2	I-Br20-3
Cyanidin-3,5-O-diglucoside	0.0113889	0.00836383	0.00661532	0.0068616	0.00490513	0.00520312	0.00753115	0.00562984	0.00810998	0.0057366	0.00645907	0.00733243	0.0261232	0.0306799	0.0249941	0.0287151	0.0232866	0.0293167	0.0402184	0.043398	0.0308378	0.209169	0.152993	0.171345	0.69783	0.720407	0.760628	1.89897	1.6023	1.49082
Cyanidin-3-[6''-(acetyl)xylosyl]-xyloside	0	0	0	0	0	0	0	0	0	0	0	0	0.0267106	0.0303856	0.0198451	0	0	0	0.0293357	0.0272738	0.0259234	0.221319	0.237007	0.210423	1.29743	1.32959	1.32582	2.43837	1.8975	2.08016
Cyanidin-3-O-(malonyl) (glucoside) galactoside	0	0	0	0	0	0	0	0	0	0	0	0	0.0122535	0.00676974	0.00898207	0	0	0	0.013501	0.0162126	0.00897181	0.0484196	0.0344444	0.0412577	0.0478788	0.0526735	0.0636051	0.0553282	0.0584364	0.0612738
Cyanidin-3-O-arabinoside	0	0	0	0	0	0	0	0	0	0	0	0	0.00306985	0.003818	0.00264037	0	0	0	0	0	0	0.0310705	0.0253503	0.0272111	0.140853	0.144651	0.153871	0.275224	0.233768	0.239696
Cyanidin-3-O-xyloside	0.0205496	0.0141246	0.0123206	0.0109798	0.00787139	0.0115802	0.0276611	0.0214662	0.0312623	0.0637186	0.0584851	0.0649601	0.339228	0.32889	0.300782	0.0848567	0.0731371	0.0794346	0.2411	0.256249	0.192603	1.41434	1.16427	1.1605	6.57921	6.55783	6.89037	13.7306	11.2463	11.6497
Cyanidin-3-O-(6''-O-caffeoyl) rhamnoside	0.847163	0.789406	0.459984	0.328215	0.472038	0.46761	0.248719	0.304273	0.419884	0.0977196	0.0691795	0.125687	0.782208	0.712838	0.747652	0.656924	0.789536	0.737831	0.738565	0.509076	0.427811	0.719561	1.04519	0.600193	0.782485	0.634921	1.02413	0.670847	0.41653	0.623357
Cyanidin-3-O-rutinoside	10.3161	9.58655	9.02817	13.6141	9.04165	12.9927	31.7235	27.9754	32.683	49.7356	46.4271	53.6096	161.218	154.559	142.654	84.0727	75.9851	88.1787	190.168	184.221	156.234	314.237	304.418	303.029	338.994	329.476	310.54	330.288	320.482	319.337
Cyanidin-3-(ferulyl) glucoside	0.00497535	0.00470171	0.00376538	0	0	0	0	0	0	0	0	0	0.00449604	0.00558336	0.00476704	0.00499754	0.00549819	0.00682696	0.00230425	0.00255108	0.00143099	0.00345385	0.0039003	0.00404554	0.00127956	0.00157243	0.00190568	0.0021018	0.00267144	0.00142886
Cyanidin-3-sinapoyl-rhamnoside	0.0693572	0.0674651	0.0779448	0.0727603	0.059967	0.0684775	0.0420587	0.0353343	0.0490461	0.0318617	0.0322047	0.033764	0.0391107	0.0433965	0.0324915	0	0	0	0	0	0	0	0	0	0	0	0	0	0	0
Cyanidin-3-O-rutinoside-5-O-glucoside	0	0	0	0	0	0	0	0	0	0	0	0	0.0245014	0.0200226	0	0	0	0	0	0.0333454	0	0.222147	0.19799	0.181086	0.370401	0.398741	0.440379	0.735194	0.532794	0.48194
Cyanidin-3-O-glucoside-5-O-galactoside	0	0	0	0	0	0	0	0	0	0	0	0	0	0	0	0	0	0	0	0	0	0.00201331	0.00197959	0.00136008	0.0050398	0.00546702	0.00537554	0.0224823	0.013781	0.016038
Cyanidin-3-(6''-O-p-caffeoyl)-glucoside	0	0	0	0	0	0	0	0	0	0	0	0	0	0	0	0	0	0	0	0	0	0.0617327	0.0561918	0.0491826	0.170217	0.196894	0.182198	0.241342	0.202063	0.224181
Cyanidin-3-[6''-(rhamnosyl) glucoside]	0	0	0	0	0	0	0	0	0	0	0	0	0	0	0	0	0	0	0.115883	0.131426	0.0921725	0.522287	0.485664	0.343746	1.59135	0.902443	1.5163	2.34253	1.78672	2.32214
Cyanidin-3-O-sophoroside	0.0264251	0.0267353	0.0247634	0.0335974	0.0254007	0.0376731	0.07403	0.0541651	0.0737653	0.112913	0.102995	0.128508	0.452222	0.467841	0.432776	0.286461	0.236813	0.303101	1.0774	0.982595	0.734312	3.37258	2.92232	2.70299	13.961	15.2393	16.6085	28.9068	23.7025	23.7112
Cyanidin-3-O-glucoside	0.667792	0.577823	0.556771	0.343435	0.309414	0.447091	0.800216	0.687968	0.930042	1.01708	0.919696	1.01987	6.93409	6.88801	6.11513	5.49432	4.62411	5.00913	8.79934	8.49639	7.11128	59.3003	52.8786	51.33	144.061	146.688	148.087	168.406	159.672	166.664
Cyanidin-3-O-(tartaryl) rhamnoside-5-O-glucoside	0	0	0	0	0	0	0	0	0	0	0	0	0	0	0	0	0	0	0.00360719	0.00498524	0.00495613	0.0121976	0.00903168	0.0133479	0	0	0	0	0	0
Cyanidin-3,5,3'-O-triglucoside	0	0	0	0	0	0	0	0	0	0	0	0	0	0	0	0	0	0	0	0	0	0	0	0	0	0	0	0	0	0
Delphinidin-3-O-(6''-O-coumaroyl) rhamnoside-5-O-galactoside	0	0	0	0.00822839	0.00848019	0.0112356	0	0	0	0	0	0	0	0	0	0	0	0	0	0	0	0	0	0	0	0	0	0	0	0
Delphinidin-3-O-rutinoside	0	0	0	0	0	0	0	0	0	0	0	0	0	0	0	0	0	0	0	0	0	0.058925	0.0469972	0.0387368	0.108043	0.127538	0.14195	0.172144	0.137774	0.14692
Delphinidin-3-O-(coumaroyl) glucoside-5-O-glucoside	0.194902	0.190787	0.203398	0.117848	0.158998	0.0895971	0.0737241	0.129652	0.088499	0.0368666	0.0384883	0.038459	0.0418625	0.0367218	0.0616462	0	0	0	0.185829	0.202305	0.191325	0.0925239	0.0934624	0.0894908	0.0645468	0.0750864	0.0802669	0.0515944	0.0610747	0.0438875
Delphinidin-3-O-glucoside	0	0	0	0	0	0	0	0	0	0	0	0	0	0	0	0	0	0	0	0	0	0	0	0	0	0	0	0.0433025	0.0414089	0.0316187
Pelargonidin-3-O-rutinoside	0	0	0.0670925	0.16369	0.0975065	0.163301	0.331778	0.338478	0.34799	1.22071	1.12559	1.26439	6.25008	6.19392	5.66807	0.471258	0.342591	0.426402	1.90588	1.89401	1.54506	14.5783	12.537	11.4783	74.1126	74.8356	76.0911	126.037	102.081	108.688
Pelargonidin-3-O-rhamnoside-5-O-glucoside	0.174208	0.173896	0.162767	0.23753	0.163215	0.197997	0.192605	0.184823	0.188608	0.132646	0.128853	0.154765	0.125706	0.135493	0.107603	0.139685	0.122412	0.147336	0.191529	0.190843	0.152214	0.161643	0.144069	0.110081	0.0899099	0.071799	0.106064	0.131738	0.106768	0.107996
Pelargonidin-3-O-glucoside	0	0	0	0	0	0	0.00246414	0.00261015	0.0036083	0.0104918	0.0109832	0.0128439	0.0791797	0.0771963	0.0670749	0.0139757	0.00915395	0.0116609	0.0222912	0.0215493	0.0169095	0.315912	0.257104	0.263803	2.57003	2.63798	2.60991	8.63957	6.90223	7.21709
Peonidin-3-O-(acetyl) (malonyl) galactoside	0.0491779	0.0455365	0.0385433	0.0792572	0.0687001	0.0742122	0.0599039	0.0527022	0.0624168	0.0557253	0.0527264	0.0714268	0.040653	0.0409829	0.0356602	0.0382649	0.0355978	0.043904	0.0586488	0.0585664	0.0508683	0.0395904	0.0395182	0.0560892	0.0289847	0.0318113	0.0367903	0.0318739	0.0261507	0.027502
Peonidin-3-O-(6''-O-acetyl-malonyl) glucoside	0.96445	0.790529	0.694055	1.5327	1.1945	1.43698	2.47954	1.82178	2.19	1.99694	1.79447	2.56418	1.53527	1.43464	1.37331	0.811472	0.757929	0.833439	1.48194	1.43504	1.15404	1.58605	1.95252	2.72712	0.953908	1.06081	1.04215	1.07048	0.94451	1.04306
Peonidin-3,5-O-diglucoside	0	0	0	0	0	0	0	0	0	0	0	0	0	0	0	0	0	0	0	0	0	0	0	0	0.0213232	0.0213233	0.0201631	0.0399809	0.0345424	0.0407482
Peonidin-3-O-rutinoside	0.198304	0.11234	0.072604	0.261821	0.173076	0.496235	0.357818	0.242451	0.328311	0.46341	0.372329	0.497115	0.797061	0.700091	0.668426	0.43272	0.409119	0.496322	1.96849	2.06359	1.47463	16.4215	13.5483	13.3624	120.422	125.418	123.253	156.347	134.082	140.764
Peonidin-3-O-glucoside	0	0	0	0	0	0	0	0	0	0	0	0	0.010966	0.00820632	0.00862147	0.00691814	0.00591501	0.00588612	0.0380409	0.0393532	0.0275919	0.115073	0.117841	0.109461	0.660694	0.690506	0.670022	3.01705	2.34641	2.6532
Petunidin-3-O-(6-O-p-coumaroyl)-glucoside	0.0124658	0.0110188	0.00851469	0	0	0	0	0	0	0	0	0	0.00726644	0.00764164	0.0044447	0.0101571	0.0117799	0.00783833	0.00369617	0.00529261	0.00662608	0.00549717	0.00366193	0.00464469	0.00398727	0.00652543	0.00426346	0.00766775	0.00465697	0.00478377
Petunidin-3-O-(6''-O-rhamnosyl)-galactoside	0	0	0	0	0	0	0	0	0	0	0	0	0.00568248	0.00504959	0.00548662	0.00155468	0.00102776	0.00132628	0.00743681	0.00985077	0.00557171	0.0738416	0.0618258	0.0552384	0.193334	0.222895	0.220044	0.271504	0.224795	0.238315
Procyanidin B4	25.5057	22.8061	22.5193	28.8566	21.0304	23.6031	20.5451	15.9128	20.5741	11.0071	11.7328	12.7899	9.24285	10.3208	8.68978	24.7369	25.4133	24.6827	22.79	27.7072	20.0454	19.4858	16.4475	14.4676	11.7831	13.0751	12.1501	15.6653	13.6471	13.609
Procyanidin A2	2.11036	1.80652	1.61627	1.44823	1.15993	1.02375	0.162523	0.126962	0.127077	0.136615	0.118961	0.076326	0	0	0	0.278464	0.289683	0.265732	0.214018	0.269574	0.233305	0.163182	0.171419	0.174323	0.28447	0.436783	0.367075	0.385173	0.411146	0.430721
Procyanidin B3	11.7244	10.7922	8.8417	14.1572	8.50746	9.34845	6.88324	5.5385	6.82076	4.15734	4.09998	4.52891	3.7201	3.8374	3.4132	13.4746	10.4904	13.0717	11.2133	12.285	9.169	8.33991	7.17643	6.74292	4.6399	4.55156	5.32959	4.27174	3.6546	3.5724
Procyanidin B2	385.532	363.882	326.102	564.826	407.328	434.849	457.161	378.288	481.824	348.007	342.83	373.356	320.884	314.748	252.112	343.682	305.311	336.3	472.126	454.143	352.362	316.532	296.277	249.719	194.264	203.344	222.073	262.682	215.636	205.518
Procyanidin B1	123.047	106.498	91.2517	140.791	100.335	105.344	92.0901	83.112	92.1784	80.4607	78.7454	85.2247	77.9769	76.3679	69.1879	122.602	99.6455	119.897	151.734	165.155	119.784	119.508	104.579	87.7105	70.009	70.6939	83.2275	70.4918	62.9303	58.9143
Procyanidin C1	229.427	210.568	220.044	284.061	209.842	317.994	195.482	176.594	193.511	118.044	118.308	129.009	95.3201	95.2354	103	198.922	200.771	251.996	224.882	292.981	221.281	156.984	129.396	122.148	90.049	74.0332	70.8684	109.157	79.2194	100.648
