# Supplementary material for: The PavMYB.C2-UFGT module contributes to fruit coloration via modulating anthocyanin biosynthesis in sweet cherry
Source: PLoS Genet. 2025 Jun 17;21(6):e1011761. doi: 10.1371/journal.pgen.1011761 (PMC12185008; doi:10.1371/journal.pgen.1011761)
Supplement: S2 Data — (XLSX) [file pgen.1011761.s007.xlsx]

## Sheet: S2 Data
S2 Data. Expression of all genes across five ripening stages of ‘Binghu’ (abbreviated as B) and ‘Isabella’ (abbreviated as I) sweet cherry fruits.
ID	B-Br-1	B-Br-2	B-Br-3	B-Br5-1	B-Br5-2	B-Br5-3	B-Br10-1	B-Br10-2	B-Br10-3	B-Br15-1	B-Br15-2	B-Br15-3	B-Br20-1	B-Br20-2	B-Br20-3	I-Br-1	I-Br-2	I-Br-3	I-Br5-1	I-Br5-2	I-Br5-3	I-Br10-1	I-Br10-2	I-Br10-3	I-Br15-1	I-Br15-2	I-Br15-3	I-Br20-1	I-Br20-2	I-Br20-3	chr	start	end	strand	KEGG pathway	NR	Swissprot	Tremble	KOG	GO	Pfam	TF-Family
LOC110744236	0	0	0	0	0	0	0	0	0	0	0	0	0	0	0	0	0	0	0	0	0	0	0	0	0	0	0	0	0	0	NW_018923764.1	9539	10231	+	--	receptor-like protein 12 [Prunus avium]	9DC3_SOLPI RecName: Full=Receptor-like protein 9DC3 {ECO:0000312|EMBL:AAT77550.1}; Flags: Precursor;	A0A6P5RGH2_PRUAV SubName: Full=receptor-like protein 12 {ECO:0000313|RefSeq:XP_021799891.1};	FOG: Leucine rich repeat	--	PF13855.9:Leucine rich repeat	--
LOC110744237	13.0281	11.9303	12.6132	6.9784	7.3164	8.7607	8.6645	9.4218	8.9939	8.873	8.3498	8.5448	6.9582	8.5809	7.4061	0.0211	0.021	0	0.0213	0.0206	0	0.0166	0	0	0	0.0188	0	0	0	0	NW_018923765.1	3140	8479	+	--	putative FBD-associated F-box protein At5g56700 isoform X1 [Prunus avium]	FDL21_ARATH RecName: Full=F-box/FBD/LRR-repeat protein At3g52680;	A0A6P5RAS1_PRUAV SubName: Full=putative FBD-associated F-box protein At5g56700 isoform X1 {ECO:0000313|RefSeq:XP_021799892.1};	--	--	--	--
LOC110744238	1.5869	1.7133	2.037	0.6425	0.6939	0.7318	0.7587	0.5913	0.6814	0.3778	0.2926	0.4122	0.1381	0.0746	0.0964	1.6124	1.3274	1.6455	0.9225	0.6916	0.8345	0.6461	0.468	0.5275	0.3756	0.3699	0.2546	0.2905	0.3416	0.3786	NW_018921329.1	341158	349547	+	ko04626: Plant-pathogen interaction	putative disease resistance protein RGA1 isoform X1 [Prunus avium]	RGA1_SOLBU RecName: Full=Putative disease resistance protein RGA1; AltName: Full=RGA3-blb;	A0A6P5RAS6_PRUAV SubName: Full=putative disease resistance protein RGA1 isoform X1 {ECO:0000313|RefSeq:XP_021799897.1};	Apoptotic ATPase	GO:0043531,ADP binding; GO:0005524,ATP binding; GO:0050832,defense response to fungus; GO:0000166,nucleotide binding; GO:0003674,molecular_function; GO:0005488,binding; GO:0017076,purine nucleotide binding; GO:0030554,adenyl nucleotide binding; GO:0032553,ribonucleotide binding; GO:0032555,purine ribonucleotide binding; GO:0032559,adenyl ribonucleotide binding; GO:0036094,small molecule binding; …	PF00931.25:NB-ARC domain	--
LOC110744240	0.2073	0.2498	0.1384	0.1283	0	0.0586	0	0.1238	0	0	0	0	0	0	0.0695	0.405	0	0	0.136	0.198	0.1641	0.1592	0.3865	0.0561	0.1189	0.06	0	0.1216	0.1231	0	NW_018923771.1	845	1688	-	ko04075: Plant hormone signal transduction	uncharacterized protein LOC110744240 [Prunus avium]	--	A0A6P5RGH5_PRUAV SubName: Full=uncharacterized protein LOC110744240 {ECO:0000313|RefSeq:XP_021799896.1};	--	--	--	--
LOC110744241	2.767	3.0722	2.6916	2.2012	1.6944	1.6095	2.7115	2.3361	2.7781	3.4681	3.0408	3.2087	4.2566	4.5872	4.3709	0.8494	2.3093	1.7025	2.5679	3.1707	1.5641	1.1534	2.4	1.6048	1.5639	1.7159	3.037	3.4778	3.8734	2.6694	NW_018923772.1	7596	8792	-	ko03013: Nucleocytoplasmic transport; ko03015: mRNA surveillance pathway	regulator of nonsense transcripts UPF2 isoform X2 [Prunus dulcis]	--	M5WRQ8_PRUPE SubName: Full=Uncharacterized protein {ECO:0000313|EMBL:EMJ16374.1};	--	GO:0005737,cytoplasm; GO:0035145,exon-exon junction complex; GO:0005844,polysome; GO:0000184,nuclear-transcribed mRNA catabolic process, nonsense-mediated decay; GO:0000956,nuclear-transcribed mRNA catabolic process; GO:0006139,nucleobase-containing compound metabolic process; GO:0006401,RNA catabolic process; GO:0006402,mRNA catabolic process; GO:0006725,cellular aromatic compound metabolic proc…	--	--
LOC110744243	0.5187	0.9562	0.6025	1.5404	1.6008	1.6719	0.6021	0.7431	0.972	0.7746	0.646	0.7246	0.7033	0.8094	0.8551	1.8642	1.1515	1.4181	1.5928	1.8226	1.7075	1.4975	1.3756	1.0108	0.9814	0.6664	1.0272	1.0222	0.3696	0.4056	NW_018923774.1	4135	7966	+	ko04075: Plant hormone signal transduction	putative U-box domain-containing protein 50 isoform X2 [Prunus avium]	PUB50_ARATH RecName: Full=Putative U-box domain-containing protein 50; EC=2.3.2.27; AltName: Full=Plant U-box protein 50; AltName: Full=RING-type E3 ubiquitin transferase PUB50 {ECO:0000305};	A0A6P5R4I3_PRUAV SubName: Full=putative U-box domain-containing protein 50 isoform X2 {ECO:0000313|RefSeq:XP_021799900.1};	--	GO:0005524,ATP binding; GO:0004672,protein kinase activity; GO:0004842,ubiquitin-protein transferase activity; GO:0006468,protein phosphorylation; GO:0000166,nucleotide binding; GO:0003674,molecular_function; GO:0005488,binding; GO:0017076,purine nucleotide binding; GO:0030554,adenyl nucleotide binding; GO:0032553,ribonucleotide binding; GO:0032555,purine ribonucleotide binding; GO:0032559,adenyl…	PF07714.20:Protein tyrosine and serine/threonine kinase	--
LOC110744245	1.0375	1.1461	0.7619	0.9202	0.5535	0.4303	1.095	1.2801	0.9556	1.3773	1.2247	1.2187	0.9196	1.1764	1.3443	0.6305	0.3143	0.5181	0.4312	0.4844	0.6204	0.3895	0.6447	0.5242	0.7139	0.5805	0.6495	0.6897	0.5751	0.8605	NW_018923778.1	1756	4018	-	--	pentatricopeptide repeat-containing protein At1g62914, mitochondrial-like [Prunus avium]	PPR39_ARATH RecName: Full=Pentatricopeptide repeat-containing protein At1g12775, mitochondrial; Flags: Precursor;	A0A6P5RGI0_PRUAV SubName: Full=pentatricopeptide repeat-containing protein At1g62914, mitochondrial-like {ECO:0000313|RefSeq:XP_021799901.1};	FOG: PPR repeat	GO:0005739,mitochondrion; GO:0005575,cellular_component; GO:0005622,intracellular anatomical structure; GO:0005737,cytoplasm; GO:0043226,organelle; GO:0043227,membrane-bounded organelle; GO:0043229,intracellular organelle; GO:0043231,intracellular membrane-bounded organelle; GO:0110165,cellular anatomical entity	PF13041.9:PPR repeat family	--
LOC110744246	7.786	9.0401	7.3094	8.4811	6.9995	6.3755	5.4685	5.5195	5.5539	5.1476	7.4771	6.6347	5.3912	7.1401	7.7725	8.872	9.1608	11.6949	9.5796	9.139	7.7023	6.9753	7.0841	4.9612	7.6733	4.7412	7.1546	7.3737	7.2732	7.447	NW_018923788.1	32090	34651	-	ko04146: Peroxisome	protein Mpv17 [Prunus avium]	--	A0A6P5RDF0_PRUAV SubName: Full=protein Mpv17 {ECO:0000313|RefSeq:XP_021799903.1};	Peroxisomal membrane protein MPV17 and related proteins	GO:0016021,integral component of membrane; GO:0005575,cellular_component; GO:0016020,membrane; GO:0031224,intrinsic component of membrane; GO:0110165,cellular anatomical entity	PF04117.15:Mpv17 / PMP22 family	--
LOC110744247	3.0868	3.2847	4.5369	1.5711	1.7073	1.4782	1.3136	0.9808	1.6598	1.1617	0.8207	1.5508	2.1346	1.9425	2.3022	1.6047	1.5513	1.8647	2.0092	1.5214	1.3397	2.141	2.6649	2.9512	2.8691	4.1496	3.6552	4.03	2.395	3.1853	NW_018923788.1	30116	31691	-	--	E3 ubiquitin-protein ligase RNF126-like [Prunus avium]	RNG1L_ARATH RecName: Full=E3 ubiquitin-protein ligase RING1-like; EC=2.3.2.27; AltName: Full=RING finger protein 1; AltName: Full=RING-type E3 ubiquitin transferase RING1-like {ECO:0000305};	A0A6P5RAE1_PRUAV SubName: Full=E3 ubiquitin-protein ligase RNF126-like {ECO:0000313|RefSeq:XP_021799904.1};	FOG: Predicted E3 ubiquitin ligase	GO:0005737,cytoplasm; GO:0046872,metal ion binding; GO:0061630,ubiquitin protein ligase activity; GO:0016567,protein ubiquitination; GO:0003674,molecular_function; GO:0005488,binding; GO:0043167,ion binding; GO:0043169,cation binding; GO:0003824,catalytic activity; GO:0004842,ubiquitin-protein transferase activity; GO:0016740,transferase activity; GO:0019787,ubiquitin-like protein transferase act…	PF13639.9:Ring finger domain	--
LOC110744248	4.2764	5.0198	4.3807	3.6725	3.9823	3.9404	3.3286	4.3355	4.1189	3.8309	4.1639	3.6885	4.0679	4.2782	4.4471	5.0649	3.6375	3.4519	3.3142	2.4174	2.8592	2.9441	3.1808	3.1731	3.4033	3.3073	3.9235	3.849	3.4812	4.1275	NW_018923788.1	12173	14295	-	--	pentatricopeptide repeat-containing protein At5g18950-like [Prunus avium]	PP393_ARATH RecName: Full=Pentatricopeptide repeat-containing protein At5g18950;	A0A6P5R4I8_PRUAV SubName: Full=pentatricopeptide repeat-containing protein At5g18950-like {ECO:0000313|RefSeq:XP_021799905.1};	FOG: PPR repeat	--	PF13041.9:PPR repeat family	--
LOC110744250	19.5852	19.5004	20.7352	13.5012	15.3125	13.3055	18.9616	18.5269	19.3967	20.2801	20.7417	19.7031	18.6768	21.3517	20.2095	13.5373	16.9189	15.0939	11.6654	10.6781	11.7506	16.2091	16.8366	15.4545	20.9485	22.9914	20.8782	22.7401	20.7577	22.044	NW_018923788.1	2183	6682	+	ko00500: Starch and sucrose metabolism; ko01100: Metabolic pathways; ko01110: Biosynthesis of secondary metabolites	probable alpha,alpha-trehalose-phosphate synthase [UDP-forming]	TPS7_ARATH RecName: Full=Probable alpha,alpha-trehalose-phosphate synthase [UDP-forming] 7; EC=2.4.1.15; AltName: Full=Trehalose-6-phosphate synthase 7; Short=AtTPS7;	A0A6P5RDF4_PRUAV SubName: Full=probable alpha,alpha-trehalose-phosphate synthase [UDP-forming] 7 isoform X1 {ECO:0000313|RefSeq:XP_021799906.1, ECO:0000313|RefSeq:XP_021799908.1};	Trehalose-6-phosphate synthase component TPS1 and related subunits	GO:0016757,glycosyltransferase activity; GO:0005992,trehalose biosynthetic process; GO:0070413,trehalose metabolism in response to stress; GO:0003674,molecular_function; GO:0003824,catalytic activity; GO:0016740,transferase activity; GO:0005975,carbohydrate metabolic process; GO:0005984,disaccharide metabolic process; GO:0005991,trehalose metabolic process; GO:0008150,biological_process; GO:00081…	PF00982.24:Glycosyltransferase family 20	--
LOC110744251	0.1385	0.1669	0.5086	0.1286	0.2375	0.2546	0.1624	0.2481	0.312	0.1724	0.3383	0.3487	0.2993	0.5774	0.3713	0.0902	0.1124	0.1081	0.1591	0.1102	0.0914	0.1241	0.1107	0.1687	0.1787	0.02	0.1183	0.1219	0.2262	0.3282	NW_018923788.1	19073	21332	-	--	pentatricopeptide repeat-containing protein At2g41080 [Prunus avium]	PP198_ARATH RecName: Full=Pentatricopeptide repeat-containing protein At2g41080;	A0A6P5R4J3_PRUAV SubName: Full=pentatricopeptide repeat-containing protein At2g41080 {ECO:0000313|RefSeq:XP_021799910.1};	FOG: PPR repeat	GO:0043231,intracellular membrane-bounded organelle; GO:0003723,RNA binding; GO:0008270,zinc ion binding; GO:0009451,RNA modification; GO:0003674,molecular_function; GO:0003676,nucleic acid binding; GO:0005488,binding; GO:0097159,organic cyclic compound binding; GO:1901363,heterocyclic compound binding; GO:0043167,ion binding; GO:0043169,cation binding; GO:0046872,metal ion binding; GO:0046914,tr…	PF13041.9:PPR repeat family	--
LOC110744252	87.9337	92.9083	96.3173	73.7063	70.9366	69.2611	63.3116	59.5367	64.399	57.348	61.7613	64.8272	63.469	75.143	72.7405	74.7956	82.1185	82.781	58.4003	60.9836	58.6905	54.4225	56.0242	47.2373	48.0612	47.7775	49.0979	54.2408	53.3345	53.3653	NW_018923788.1	24559	29016	-	--	hypothetical protein Pyn_39629 [Prunus yedoensis var. nudiflora]	FTSH2_ARATH RecName: Full=ATP-dependent zinc metalloprotease FTSH 2, chloroplastic; Short=AtFTSH2; EC=3.4.24.-; AltName: Full=Protein VARIEGATED 2; Flags: Precursor;	A0A314UL50_PRUYE RecName: Full=RING-type domain-containing protein {ECO:0000259|PROSITE:PS50089};	AAA+-type ATPase containing the peptidase M41 domain	GO:0009507,chloroplast; GO:0009941,chloroplast envelope; GO:0009534,chloroplast thylakoid; GO:0009535,chloroplast thylakoid membrane; GO:0016021,integral component of membrane; GO:0005777,peroxisome; GO:0009579,thylakoid; GO:0031977,thylakoid lumen; GO:0005524,ATP binding; GO:0016887,ATP hydrolysis activity; GO:0004176,ATP-dependent peptidase activity; GO:0046872,metal ion binding; GO:0004222,met…	PF01434.21:Peptidase family M41	--
LOC110744254	0	0	0	0	0	0	0	0	0	0	0	0	0	0	0	0	0	0	0.0375	0	0	0	0	0	0	0	0	0	0	0	NW_018923788.1	39726	41391	-	ko00940: Phenylpropanoid biosynthesis; ko00941: Flavonoid biosynthesis; ko00945: Stilbenoid, diarylheptanoid and gingerol biosynthesis; ko01100: Metabolic pathways; ko01110: Biosynthesis of secondary metabolites	shikimate O-hydroxycinnamoyltransferase-like [Prunus avium]	HST_ARATH RecName: Full=Shikimate O-hydroxycinnamoyltransferase {ECO:0000303|PubMed:15161961}; EC=2.3.1.133 {ECO:0000269|PubMed:15161961, ECO:0000269|PubMed:27805809}; AltName: Full=Hydroxycinnamoyl transferase {ECO:0000303|PubMed:15161961, ECO:0000303|PubMed:26858288}; Short=AtHCT {ECO:0000303|PubMed:26858288}; AltName: Full=Hydroxycinnamoyl-Coenzyme A shikimate/quinate hydroxycinnamoyltransfera…	A0A6P5RAT9_PRUAV SubName: Full=shikimate O-hydroxycinnamoyltransferase-like {ECO:0000313|RefSeq:XP_021799912.1};	--	GO:0005737,cytoplasm; GO:0016020,membrane; GO:0016747,acyltransferase activity, transferring groups other than amino-acyl groups; GO:0047205,quinate O-hydroxycinnamoyltransferase activity; GO:0047172,shikimate O-hydroxycinnamoyltransferase activity; GO:0010252,auxin homeostasis; GO:0071555,cell wall organization; GO:0009809,lignin biosynthetic process; GO:0009963,positive regulation of flavonoid …	PF02458.18:Transferase family	--
LOC110744255	0.3149	0.4597	0.2183	0.1124	0.3946	0.1644	0.2343	0.1518	0.3274	0.3391	0.0887	0.2286	0.5072	0.1696	0.3896	0.142	0.1651	0.2495	0.1192	0.1157	0.0959	0.1116	0.0774	0.0787	0.1667	0.2313	0.1034	0.1705	0.0432	0.1722	NW_018923789.1	47766	49919	-	--	probable aspartyl protease At4g16563 [Prunus avium]	ASP63_ARATH RecName: Full=Probable aspartyl protease At4g16563 {ECO:0000305}; EC=3.4.23.- {ECO:0000305}; Flags: Precursor;	A0A6P5RDF8_PRUAV SubName: Full=probable aspartyl protease At4g16563 {ECO:0000313|RefSeq:XP_021799913.1};	Aspartyl protease	GO:0009505,plant-type cell wall; GO:0004190,aspartic-type endopeptidase activity; GO:0006508,proteolysis; GO:0003674,molecular_function; GO:0003824,catalytic activity; GO:0004175,endopeptidase activity; GO:0008233,peptidase activity; GO:0016787,hydrolase activity; GO:0070001,aspartic-type peptidase activity; GO:0140096,catalytic activity, acting on a protein; GO:0006807,nitrogen compound metaboli…	PF14541.9:Xylanase inhibitor C-terminal	--
LOC110744256	0.298	0.0385	0.1919	0	0.0548	0.0181	0.0562	0.0572	0.0767	0.0596	0.039	0	0.0637	0	0.0214	0.104	0.228	0.2392	0.0419	0.0407	0.1516	0.049	0.068	0.0691	0.0183	0.0554	0.0545	0.0749	0.0948	0	NW_018923789.1	21029	25391	-	ko03082: ATP-dependent chromatin remodeling	transcription factor GTE11-like isoform X1 [Prunus avium]	GTE11_ARATH RecName: Full=Transcription factor GTE11; AltName: Full=BROMODOMAIN AND EXTRATERMINAL DOMAIN PROTEIN 10; Short=AtBET10; AltName: Full=Bromodomain-containing protein GTE11; AltName: Full=Protein GLOBAL TRANSCRIPTION FACTOR GROUP E11;	A0A6P5R4J8_PRUAV SubName: Full=transcription factor GTE11-like isoform X1 {ECO:0000313|RefSeq:XP_021799914.1, ECO:0000313|RefSeq:XP_021799915.1};	Transcription initiation factor TFIID, subunit BDF1 and related bromodomain proteins	GO:0005634,nucleus; GO:0045893,positive regulation of DNA-templated transcription; GO:0009737,response to abscisic acid; GO:0006139,nucleobase-containing compound metabolic process; GO:0006351,DNA-templated transcription; GO:0006355,regulation of DNA-templated transcription; GO:0006725,cellular aromatic compound metabolic process; GO:0006807,nitrogen compound metabolic process; GO:0008150,biologi…	PF00439.28:Bromodomain	--
LOC110744257	16.6123	14.1256	13.0477	13.3001	12.5081	10.9797	12.0944	11.8486	12.0788	10.5976	13.8642	11.9171	20.6255	15.5209	18.0353	15.4633	13.5594	13.3365	11.2611	11.0356	10.9748	10.0499	9.8785	11.1197	10.6105	11.513	11.1974	19.5475	18.1446	17.1233	NW_018921329.1	144136	148969	+	--	heat stress transcription factor A-5 [Prunus avium]	HSFA5_ARATH RecName: Full=Heat stress transcription factor A-5; Short=AtHsfA5; AltName: Full=AtHsf-12;	A0A6P5RDG1_PRUAV SubName: Full=heat stress transcription factor A-5 {ECO:0000313|RefSeq:XP_021799918.1};	Heat shock transcription factor	GO:0005737,cytoplasm; GO:0005634,nucleus; GO:0003700,DNA-binding transcription factor activity; GO:0000978,RNA polymerase II cis-regulatory region sequence-specific DNA binding; GO:0034605,cellular response to heat; GO:0006357,regulation of transcription by RNA polymerase II; GO:0003674,molecular_function; GO:0140110,transcription regulator activity; GO:0000976,transcription cis-regulatory region…	PF00447.20:HSF-type DNA-binding	HSF
LOC110744258	1.5192	1.3505	1.1223	0.7628	1.1103	0.9296	2.497	2.0294	1.9972	0.6741	0.7527	0.6817	0.9685	2.2424	1.8777	0.973	0.4608	0.5597	0.7109	0.5232	0.7096	0.5546	0.3183	0.7078	0.8354	0.5189	0.3827	1.2271	1.3756	1.7483	NW_018923789.1	56274	58368	+	--	LRR receptor-like serine/threonine-protein kinase RCH1 [Prunus avium]	Y2242_ARATH RecName: Full=Probable LRR receptor-like serine/threonine-protein kinase At2g24230; EC=2.7.11.1; Flags: Precursor;	A0A6P5RAU3_PRUAV SubName: Full=LRR receptor-like serine/threonine-protein kinase RCH1 {ECO:0000313|RefSeq:XP_021799917.1};	--	GO:0016021,integral component of membrane; GO:0005524,ATP binding; GO:0106310,protein serine kinase activity; GO:0004674,protein serine/threonine kinase activity; GO:0006468,protein phosphorylation; GO:0000166,nucleotide binding; GO:0003674,molecular_function; GO:0005488,binding; GO:0017076,purine nucleotide binding; GO:0030554,adenyl nucleotide binding; GO:0032553,ribonucleotide binding; GO:0032…	PF13855.9:Leucine rich repeat	--
LOC110744261	0.0343	0.062	0	0	0	0	0.0302	0.0307	0	0	0	0	0	0	0	0	0	0	0	0	0	0	0	0	0	0	0	0	0	0	NW_018923789.1	60300	61908	+	--	probable leucine-rich repeat receptor-like protein kinase At2g33170 [Prunus avium]	--	A0A6P5R4K3_PRUAV SubName: Full=probable leucine-rich repeat receptor-like protein kinase At2g33170 {ECO:0000313|RefSeq:XP_021799920.1};	--	GO:0016021,integral component of membrane; GO:0016301,kinase activity; GO:0016310,phosphorylation; GO:0003674,molecular_function; GO:0003824,catalytic activity; GO:0016740,transferase activity; GO:0016772,transferase activity, transferring phosphorus-containing groups; GO:0006793,phosphorus metabolic process; GO:0006796,phosphate-containing compound metabolic process; GO:0008150,biological_proces…	PF13855.9:Leucine rich repeat	--
LOC110744262	0	0	0	0	0	0	0	0	0	0	0	0	0	0	0	0.3267	0.5428	0.3915	0.3018	0.0532	0.2206	0.1926	0.3785	0.3621	0.6712	0.2662	0.4521	0.4169	0.3724	0.743	NW_018923789.1	68526	70397	+	--	LRR receptor-like serine/threonine-protein kinase GSO1 [Prunus avium]	CEPR1_ARATH RecName: Full=Receptor protein-tyrosine kinase CEPR1 {ECO:0000303|PubMed:25324386}; EC=2.7.10.1 {ECO:0000255|PROSITE-ProRule:PRU10027}; AltName: Full=Protein C-TERMINALLY ENCODED PEPTIDE RECEPTOR 1 {ECO:0000303|PubMed:25324386}; AltName: Full=Protein XYLEM INTERMIXED WITH PHLOEM 1 {ECO:0000303|PubMed:21853254}; Flags: Precursor;	A0A6P5RGK0_PRUAV SubName: Full=LRR receptor-like serine/threonine-protein kinase GSO1 {ECO:0000313|RefSeq:XP_021799921.1};	--	GO:0016021,integral component of membrane; GO:0005886,plasma membrane; GO:0005524,ATP binding; GO:0042277,peptide binding; GO:0017046,peptide hormone binding; GO:0051428,peptide hormone receptor binding; GO:0001653,peptide receptor activity; GO:0004674,protein serine/threonine kinase activity; GO:0004714,transmembrane receptor protein tyrosine kinase activity; GO:0048437,floral organ development;…	PF13855.9:Leucine rich repeat	--
LOC110744263	0.3486	0.3151	0.8146	2.6964	1.9925	0.6901	0.2044	0.8325	0.2094	0.2169	0.1064	0.1097	0.8111	0.465	0.8177	2.8375	3.3946	4.0259	4.804	5.5485	4.5983	4.1048	4.6418	2.8308	4.2978	3.632	3.7698	5.6234	2.8986	2.8913	NW_018923789.1	42940	44400	-	--	hypothetical protein Pyn_09283 [Prunus yedoensis var. nudiflora]	--	M5VPB0_PRUPE SubName: Full=Uncharacterized protein {ECO:0000313|EMBL:EMJ02766.1};	--	GO:0016021,integral component of membrane; GO:0046873,metal ion transmembrane transporter activity; GO:0003674,molecular_function; GO:0005215,transporter activity; GO:0008324,cation transmembrane transporter activity; GO:0015075,ion transmembrane transporter activity; GO:0015318,inorganic molecular entity transmembrane transporter activity; GO:0022857,transmembrane transporter activity; GO:002289…	--	--
LOC110744265	4.4731	4.5186	4.7032	4.7142	4.8307	4.3882	4.5114	5.0908	4.661	5.1111	5.1801	5.1279	4.9852	5.3483	5.2944	4.8833	4.4399	4.6207	4.9852	4.3956	4.8076	4.4044	4.8877	4.2766	4.4865	5.1112	5.186	6.2462	5.7137	6.007	NW_018923791.1	6770	16587	-	ko04626: Plant-pathogen interaction	uncharacterized protein LOC110744265 [Prunus avium]	TMVRN_NICGU RecName: Full=TMV resistance protein N; EC=3.2.2.6 {ECO:0000255|PROSITE-ProRule:PRU00204};	A0A6P5RAU8_PRUAV RecName: Full=ADP-ribosyl cyclase/cyclic ADP-ribose hydrolase {ECO:0000256|ARBA:ARBA00011982}; EC=3.2.2.6 {ECO:0000256|ARBA:ARBA00011982};	--	GO:0005737,cytoplasm; GO:0043531,ADP binding; GO:0005524,ATP binding; GO:0050135,NAD(P)+ nucleosidase activity; GO:0061809,NAD+ nucleotidase, cyclic ADP-ribose generating; GO:0050832,defense response to fungus; GO:0009626,plant-type hypersensitive response; GO:0007165,signal transduction; GO:0000166,nucleotide binding; GO:0003674,molecular_function; GO:0005488,binding; GO:0017076,purine nucleotid…	PF00931.25:NB-ARC domain	--
LOC110744266	2.3879	2.7528	2.8996	1.7102	1.1445	1.6748	1.6371	2.1551	2.6937	2.0709	2.2041	2.0232	2.1935	1.7682	2.2681	1.7079	1.6477	2.5352	1.6101	1.616	1.0267	2.2091	1.2918	1.5573	1.6981	1.7957	1.6533	1.6543	1.3735	1.5037	NW_018921329.1	19220	37437	+	--	pentatricopeptide repeat-containing protein At1g62914, mitochondrial-like isoform X1 [Prunus avium]	PPR39_ARATH RecName: Full=Pentatricopeptide repeat-containing protein At1g12775, mitochondrial; Flags: Precursor;	A0A6P5RGK6_PRUAV SubName: Full=pentatricopeptide repeat-containing protein At1g62914, mitochondrial-like isoform X1 {ECO:0000313|RefSeq:XP_021799926.1};	FOG: PPR repeat	GO:0005739,mitochondrion; GO:0005575,cellular_component; GO:0005622,intracellular anatomical structure; GO:0005737,cytoplasm; GO:0043226,organelle; GO:0043227,membrane-bounded organelle; GO:0043229,intracellular organelle; GO:0043231,intracellular membrane-bounded organelle; GO:0110165,cellular anatomical entity	PF13041.9:PPR repeat family	--
LOC110744267	0.4588	0.7682	0.581	0.6888	0.775	0.8127	0.89	0.7733	0.7173	0.743	0.8526	0.7769	0.2691	0.3105	0.3933	6.2334	7.5413	7.9341	6.667	7.2671	6.7914	9.4701	9.2163	8.6225	9.5046	11.2224	12.5439	13.6167	13.4022	13.5363	NW_018923791.1	24493	28761	-	ko04626: Plant-pathogen interaction	disease resistance protein RPP4-like [Prunus avium]	DSC1_ARATH RecName: Full=Disease resistance-like protein DSC1 {ECO:0000305}; EC=3.2.2.6 {ECO:0000255|PROSITE-ProRule:PRU00204}; AltName: Full=Protein DOMINANT SUPPRESSOR OF CAMTA3 NUMBER 1 {ECO:0000303|PubMed:28407487};	A0A6P5RDG5_PRUAV RecName: Full=ADP-ribosyl cyclase/cyclic ADP-ribose hydrolase {ECO:0000256|ARBA:ARBA00011982}; EC=3.2.2.6 {ECO:0000256|ARBA:ARBA00011982};	--	GO:0043531,ADP binding; GO:0005524,ATP binding; GO:0050135,NAD(P)+ nucleosidase activity; GO:0061809,NAD+ nucleotidase, cyclic ADP-ribose generating; GO:0042742,defense response to bacterium; GO:0009626,plant-type hypersensitive response; GO:0007165,signal transduction; GO:0000166,nucleotide binding; GO:0003674,molecular_function; GO:0005488,binding; GO:0017076,purine nucleotide binding; GO:00305…	PF00931.25:NB-ARC domain	--
LOC110744268	1.1508	1.3444	1.0118	0.3387	0.2887	0.1429	0.3703	0.3267	0.4805	0.4715	0.1542	0.2384	0.2239	0.1123	0.395	1.0691	1.1205	1.314	0.4696	0.536	0.3998	0.1724	0.2915	0.3646	0.3138	0.3899	0.3834	0.3457	0.15	0.0499	NW_018923792.1	54658	60436	+	ko04814: Motor proteins	uncharacterized protein LOC110744268 [Prunus avium]	KN7D_ARATH RecName: Full=Kinesin-like protein KIN-7D, mitochondrial {ECO:0000305}; AltName: Full=Mitochondria-targeted kinesin-related protein 2 {ECO:0000303|PubMed:11706156}; Flags: Precursor;	A0A6P5RAF9_PRUAV SubName: Full=uncharacterized protein LOC110744268 {ECO:0000313|RefSeq:XP_021799924.1};	--	GO:0005871,kinesin complex; GO:0005874,microtubule; GO:0005739,mitochondrion; GO:0005524,ATP binding; GO:0016887,ATP hydrolysis activity; GO:0046872,metal ion binding; GO:0008017,microtubule binding; GO:0003777,microtubule motor activity; GO:0007018,microtubule-based movement; GO:0031347,regulation of defense response; GO:0000166,nucleotide binding; GO:0003674,molecular_function; GO:0005488,bindi…	PF10269.12:Transmembrane Fragile-X-F protein	--
LOC110744269	0.7051	0.4248	0.2118	0.3272	0.2821	0.2393	0.0827	0.3157	0.2965	0.2194	0.4305	0.244	0.5156	0.4467	0.1654	0.4821	0.3433	0.3081	0.4858	0.2693	0.372	0.361	0.5257	0.4962	0.4649	0.2857	0.3411	0.6204	0.2722	0.4386	NW_018923792.1	48100	51105	+	ko04075: Plant hormone signal transduction	transcription factor bHLH30-like [Prunus avium]	BH030_ARATH RecName: Full=Transcription factor bHLH30; AltName: Full=Basic helix-loop-helix protein 30; Short=AtbHLH30; Short=bHLH 30; AltName: Full=Transcription factor EN 53; AltName: Full=bHLH transcription factor bHLH030;	A0A6P5R4L1_PRUAV SubName: Full=transcription factor bHLH30-like {ECO:0000313|RefSeq:XP_021799925.1};	--	GO:0005634,nucleus; GO:0003677,DNA binding; GO:0003700,DNA-binding transcription factor activity; GO:0046983,protein dimerization activity; GO:0006355,regulation of DNA-templated transcription; GO:0003674,molecular_function; GO:0003676,nucleic acid binding; GO:0005488,binding; GO:0097159,organic cyclic compound binding; GO:1901363,heterocyclic compound binding; GO:0140110,transcription regulator …	PF00010.29:Helix-loop-helix DNA-binding domain	bHLH
LOC110744270	14.2062	12.3633	15.7185	10.0924	9.0968	8.1829	3.5476	3.298	2.7655	2.2099	2.8911	3.8903	2.011	2.7196	1.2341	11.9052	12.2104	10.1816	5.6968	8.709	8.0504	1.9528	1.9616	1.9938	2.3381	0.6852	2.171	0.0772	0.4687	0.3117	NW_018923792.1	84877	85471	-	--	PREDICTED: uncharacterized protein LOC103341433 [Prunus mume]	DVL4_ARATH RecName: Full=Small polypeptide DEVIL 4 {ECO:0000303|PubMed:14871303}; AltName: Full=Small polypeptide ROTUNDIFOLIA like 17 {ECO:0000303|PubMed:15125775}; Short=Small polypeptide ROT-FOUR-LIKE 17 {ECO:0000303|PubMed:15125775};	A0A6P5RAV3_PRUAV SubName: Full=uncharacterized protein LOC110744270 {ECO:0000313|RefSeq:XP_021799927.1};	--	GO:0016021,integral component of membrane; GO:0005886,plasma membrane; GO:0008285,negative regulation of cell population proliferation; GO:0048367,shoot system development; GO:0008150,biological_process; GO:0008283,cell population proliferation; GO:0009987,cellular process; GO:0042127,regulation of cell population proliferation; GO:0048519,negative regulation of biological process; GO:0048523,neg…	PF08137.15:DVL family	--
LOC110744271	21.8643	22.1515	21.4408	13.4499	12.0353	12.7251	10.3923	9.9983	9.5506	17.5411	18.5978	18.1932	45.6328	42.4017	39.9887	16.4895	15.5021	14.059	13.0099	11.7976	10.4828	11.8233	11.8369	10.4683	16.0302	15.5176	16.0678	30.5551	31	28.5829	NW_018923792.1	24	5440	+	--	protein CHUP1, chloroplastic isoform X2 [Prunus avium]	CHUP1_ARATH RecName: Full=Protein CHUP1, chloroplastic; AltName: Full=Protein CHLOROPLAST UNUSUAL POSITIONING 1;	A0A6P5RAG5_PRUAV SubName: Full=protein CHUP1, chloroplastic isoform X2 {ECO:0000313|RefSeq:XP_021799929.1};	--	GO:0009507,chloroplast; GO:0009707,chloroplast outer membrane; GO:0005829,cytosol; GO:0009658,chloroplast organization; GO:0009902,chloroplast relocation; GO:0006996,organelle organization; GO:0008150,biological_process; GO:0009657,plastid organization; GO:0009987,cellular process; GO:0016043,cellular component organization; GO:0071840,cellular component organization or biogenesis; GO:0019750,chl…	--	--
LOC110744272	2.8609	1.5082	3.0694	0.4425	0.9927	1.1268	0.5691	0.6709	0.4603	0.4133	0.2807	0.225	0.4415	0.477	0.3424	1.4304	1.2602	1.9453	0.8381	1.0733	0.8895	0.3923	0.2449	0.3872	0.2051	0.3253	0.4652	0.1798	0.1214	0.2421	NW_018923792.1	6352	9114	-	--	uncharacterized protein At1g26090, chloroplastic [Prunus avium]	Y1609_ARATH RecName: Full=Uncharacterized protein At1g26090, chloroplastic; Flags: Precursor;	A0A6P5R4L6_PRUAV SubName: Full=uncharacterized protein At1g26090, chloroplastic {ECO:0000313|RefSeq:XP_021799930.1};	--	GO:0009507,chloroplast; GO:0010287,plastoglobule; GO:0005524,ATP binding; GO:0000166,nucleotide binding; GO:0003674,molecular_function; GO:0005488,binding; GO:0017076,purine nucleotide binding; GO:0030554,adenyl nucleotide binding; GO:0032553,ribonucleotide binding; GO:0032555,purine ribonucleotide binding; GO:0032559,adenyl ribonucleotide binding; GO:0035639,purine ribonucleoside triphosphate bi…	PF02374.18:Anion-transporting ATPase	--
LOC110744273	10.4776	10.996	11.403	10.177	11.5869	11.9749	11.6434	12.2187	12.0461	14.9801	16.9892	16.3298	23.5018	20.7527	20.9182	12.3437	9.7752	9.4151	9.9133	12.1151	10.9274	11.6881	12.1729	11.3833	13.6504	14.4982	14.7136	20.5096	17.6113	18.8516	NW_018923792.1	71286	76764	-	--	transcriptional repressor ILP1 [Prunus avium]	ILP1_ARATH RecName: Full=Transcriptional repressor ILP1 {ECO:0000303|PubMed:17012601}; AltName: Full=INCREASED LEVEL OF POLYPLOIDY 1 {ECO:0000303|PubMed:17012601};	A0A6P5RGL2_PRUAV SubName: Full=transcriptional repressor ILP1 {ECO:0000313|RefSeq:XP_021799931.1};	Transcriptional regulators binding to the GC-rich sequences	GO:0005634,nucleus; GO:0003677,DNA binding; GO:0030371,translation repressor activity; GO:0042023,DNA endoreduplication; GO:0000398,mRNA splicing, via spliceosome; GO:0045892,negative regulation of DNA-templated transcription; GO:0003674,molecular_function; GO:0003676,nucleic acid binding; GO:0005488,binding; GO:0097159,organic cyclic compound binding; GO:1901363,heterocyclic compound binding; GO…	PF07842.15:GC-rich sequence DNA-binding factor-like protein	--
LOC110744274	69.3435	66.3436	59.562	56.0094	56.8672	58.6964	70.9505	60.779	67.9762	84.6109	79.3987	75.4384	87.0833	89.8601	87.5311	61.2196	62.3889	64.0477	52.58	57.0155	56.1595	66.4017	64.2698	67.5556	80.4941	82.3304	78.3519	85.8526	89.7092	82.4581	NW_018923792.1	18284	21425	+	--	coiled-coil domain-containing protein 130-like [Prunus avium]	--	A0A6P5RAV6_PRUAV SubName: Full=coiled-coil domain-containing protein 130-like {ECO:0000313|RefSeq:XP_021799932.1};	C2C2-type Zn-finger protein	GO:0000398,mRNA splicing, via spliceosome; GO:0000375,RNA splicing, via transesterification reactions; GO:0000377,RNA splicing, via transesterification reactions with bulged adenosine as nucleophile; GO:0006139,nucleobase-containing compound metabolic process; GO:0006396,RNA processing; GO:0006397,mRNA processing; GO:0006725,cellular aromatic compound metabolic process; GO:0006807,nitrogen compou…	PF04502.16:Saf4/Yju2 protein	--
LOC110744275	12.5654	13.5853	13.5707	14.3828	15.4497	13.1949	12.4545	14.396	13.466	14.6535	14.7764	15.1475	19.1259	17.6802	17.4154	13.4631	11.444	13.2871	11.0827	11.4727	11.5289	12.3676	12.3567	12.206	14.5764	13.7562	15.4092	16.6471	17.1396	17.2511	NW_018923792.1	77865	81318	+	--	SUPPRESSOR OF GAMMA RESPONSE 1 [Prunus avium]	NAC8_ARATH RecName: Full=SUPPRESSOR OF GAMMA RESPONSE 1 {ECO:0000303|PubMed:19549833}; AltName: Full=NAC domain-containing protein 8 {ECO:0000303|PubMed:15029955}; Short=ANAC008 {ECO:0000303|PubMed:15029955}; AltName: Full=Protein SOG1; AltName: Full=SUPPRESSOR OF GAMMA RADIATION 1;	A0A6P5RAH0_PRUAV SubName: Full=SUPPRESSOR OF GAMMA RESPONSE 1 {ECO:0000313|RefSeq:XP_021799933.1, ECO:0000313|RefSeq:XP_021799934.1};	--	GO:0005634,nucleus; GO:0003700,DNA-binding transcription factor activity; GO:0000976,transcription cis-regulatory region binding; GO:0000077,DNA damage checkpoint signaling; GO:0040020,regulation of meiotic nuclear division; GO:0006355,regulation of DNA-templated transcription; GO:0010332,response to gamma radiation; GO:0003674,molecular_function; GO:0140110,transcription regulator activity; GO:0…	PF02365.18:No apical meristem (NAM) protein	NAC
LOC110744276	0.0333	0.1504	0.1	0.0618	0	0.1129	0.1171	0.149	0.06	0.3727	0.3352	0.0314	0.6968	0.4328	0.2676	0.4225	0.4536	0.1869	0.0328	0.0318	0.1843	0.5111	0.319	0.8106	0.8586	0.3178	0.3409	0.7027	0.5336	1.0053	NW_018923792.1	64231	67727	-	ko00941: Flavonoid biosynthesis; ko01110: Biosynthesis of secondary metabolites	leucoanthocyanidin reductase-like [Prunus avium]	LAR_DESUN RecName: Full=Leucoanthocyanidin reductase; Short=Leucocyanidin reductase; EC=1.17.1.3;	A0A6P5RGL7_PRUAV SubName: Full=leucoanthocyanidin reductase-like {ECO:0000313|RefSeq:XP_021799936.1};	--	GO:0033788,leucoanthocyanidin reductase activity; GO:0009807,lignan biosynthetic process; GO:0010023,proanthocyanidin biosynthetic process; GO:0003674,molecular_function; GO:0003824,catalytic activity; GO:0016491,oxidoreductase activity; GO:0016725,oxidoreductase activity, acting on CH or CH2 groups; GO:0016726,oxidoreductase activity, acting on CH or CH2 groups, NAD or NADP as acceptor; GO:00067…	PF05368.16:NmrA-like family	--
LOC110744277	0	0	0	0	0.1535	0	0	0	0	0	0	0	0	0	0	0	0	0	0	0	0	0	0	0	0	0	0	0	0	0	NW_018923792.1	9941	10523	-	--	uncharacterized protein LOC110744277 [Prunus avium]	--	A0A6P5RAW0_PRUAV SubName: Full=uncharacterized protein LOC110744277 {ECO:0000313|RefSeq:XP_021799937.1};	--	GO:0016021,integral component of membrane; GO:0005575,cellular_component; GO:0016020,membrane; GO:0031224,intrinsic component of membrane; GO:0110165,cellular anatomical entity	--	--
LOC110744278	0.0326	0	0.049	0.0151	0	0.0138	0	0	0	0	0	0.0154	0.0651	0.0163	0.0984	0	0	0.0306	0	0.0156	0.0129	0	0	0.0132	0.0281	0.0425	0.0557	0	0	0	NW_018923792.1	26315	30127	-	--	transcription factor TCP18-like isoform X2 [Prunus avium]	TCP12_ARATH RecName: Full=Transcription factor TCP12; AltName: Full=Protein BRANCHED 2;	A0A6P5RAH6_PRUAV SubName: Full=transcription factor TCP18-like isoform X2 {ECO:0000313|RefSeq:XP_021799939.1};	--	GO:0005634,nucleus; GO:0003700,DNA-binding transcription factor activity; GO:0043565,sequence-specific DNA binding; GO:2000032,regulation of secondary shoot formation; GO:0006355,regulation of DNA-templated transcription; GO:0003674,molecular_function; GO:0140110,transcription regulator activity; GO:0003676,nucleic acid binding; GO:0003677,DNA binding; GO:0005488,binding; GO:0097159,organic cycli…	PF03634.16:TCP family transcription factor	TCP
LOC110744280	5.3966	6.4174	5.0627	5.2988	5.8685	5.6381	9.1676	10.8094	10.928	10.0476	9.8846	8.4451	6.8252	5.2	5.996	6.4083	5.8079	5.5318	3.1032	3.5803	3.8663	4.6893	5.1736	5.6044	3.0048	4.2908	4.4373	2.2491	3.34	2.852	NW_018921329.1	31645	33481	+	--	probable xyloglucan galactosyltransferase GT14 [Prunus avium]	GT14_ARATH RecName: Full=Probable xyloglucan galactosyltransferase GT14 {ECO:0000305}; EC=2.4.1.- {ECO:0000305}; AltName: Full=Glycosyltransferase 14 {ECO:0000303|PubMed:15020758}; Short=AtGT14 {ECO:0000303|PubMed:15020758};	A0A6P5RAI1_PRUAV SubName: Full=probable xyloglucan galactosyltransferase GT14 {ECO:0000313|RefSeq:XP_021799944.1};	Acetylglucosaminyltransferase EXT1/exostosin 1	GO:0000139,Golgi membrane; GO:0016021,integral component of membrane; GO:0016020,membrane; GO:0009505,plant-type cell wall; GO:0016757,glycosyltransferase activity; GO:0006486,protein glycosylation; GO:0003674,molecular_function; GO:0003824,catalytic activity; GO:0016740,transferase activity; GO:0006807,nitrogen compound metabolic process; GO:0008150,biological_process; GO:0008152,metabolic proce…	PF03016.18:Exostosin family	--
LOC110744281	0.8844	0.5328	0.9348	1.482	1.3689	1.0628	1.145	0.9019	1.1289	1.9031	1.5523	1.5072	2.9637	2.3347	2.2966	0.6238	0.5741	0.345	1.1123	0.6568	1.0498	1.8864	0.9028	1.0771	0.7606	0.8104	0.9018	1.232	1.6413	1.2224	NW_018923792.1	38709	40832	+	--	aspartyl protease family protein 2 [Prunus avium]	APF2_ARATH RecName: Full=Aspartyl protease family protein 2 {ECO:0000305}; EC=3.4.23.- {ECO:0000305}; Flags: Precursor;	A0A6P5RAW4_PRUAV SubName: Full=aspartyl protease family protein 2 {ECO:0000313|RefSeq:XP_021799942.1};	Aspartyl protease	GO:0009505,plant-type cell wall; GO:0004190,aspartic-type endopeptidase activity; GO:0006508,proteolysis; GO:0003674,molecular_function; GO:0003824,catalytic activity; GO:0004175,endopeptidase activity; GO:0008233,peptidase activity; GO:0016787,hydrolase activity; GO:0070001,aspartic-type peptidase activity; GO:0140096,catalytic activity, acting on a protein; GO:0006807,nitrogen compound metaboli…	PF14543.9:Xylanase inhibitor N-terminal	--
LOC110744282	1.5047	2.0025	1.8628	1.5193	1.5664	1.6061	1.6287	1.6213	1.4675	1.3967	1.2872	1.1472	1.22	1.4557	1.2633	2.1076	1.6503	1.9508	1.9775	1.8317	1.7404	1.4792	1.5588	1.3896	1.1733	1.6007	1.214	1.4112	1.3404	1.1314	NW_018923793.1	29988	43780	+	ko04626: Plant-pathogen interaction	LOW QUALITY PROTEIN: putative disease resistance protein RGA3 [Prunus avium]	RGA3_SOLBU RecName: Full=Putative disease resistance protein RGA3; AltName: Full=Blight resistance protein B149; AltName: Full=RGA1-blb;	A0A6P5RDI6_PRUAV SubName: Full=LOW QUALITY PROTEIN: putative disease resistance protein RGA3 {ECO:0000313|RefSeq:XP_021799943.1};	Apoptotic ATPase	GO:0043531,ADP binding; GO:0005524,ATP binding; GO:0050832,defense response to fungus; GO:0000166,nucleotide binding; GO:0003674,molecular_function; GO:0005488,binding; GO:0017076,purine nucleotide binding; GO:0030554,adenyl nucleotide binding; GO:0032553,ribonucleotide binding; GO:0032555,purine ribonucleotide binding; GO:0032559,adenyl ribonucleotide binding; GO:0036094,small molecule binding; …	PF00931.25:NB-ARC domain	--
LOC110744283	5.0436	6.2927	5.5869	2.7134	3.0804	2.4611	4.102	3.5571	3.8608	4.8326	5.3548	3.7074	4.1388	4.8001	4.6438	4.2286	5.7368	4.5763	3.7562	3.3672	3.2144	3.5988	4.5463	2.8994	3.5126	4.3207	5.1249	4.4179	4.0954	4.3826	NW_018923794.1	18502	22861	+	ko03015: mRNA surveillance pathway	unnamed protein product [Prunus armeniaca]	MCES1_ARATH RecName: Full=mRNA cap guanine-N7 methyltransferase 1; EC=2.1.1.56; AltName: Full=mRNA (guanine-N(7))-methyltransferase 1; AltName: Full=mRNA cap methyltransferase 1;	A0A6J5WFW6_PRUAR RecName: Full=mRNA (guanine-N(7))-methyltransferase {ECO:0000256|ARBA:ARBA00011926}; EC=2.1.1.56 {ECO:0000256|ARBA:ARBA00011926};	mRNA cap methyltransferase	GO:0005845,mRNA cap binding complex; GO:0005634,nucleus; GO:0004482,mRNA (guanine-N7-)-methyltransferase activity; GO:0003723,RNA binding; GO:0006370,7-methylguanosine mRNA capping; GO:0003674,molecular_function; GO:0003824,catalytic activity; GO:0008168,methyltransferase activity; GO:0008170,N-methyltransferase activity; GO:0008173,RNA methyltransferase activity; GO:0008174,mRNA methyltransferas…	PF03291.19:mRNA capping enzyme	--
LOC110744284	0.1056	0	0.1586	0	0.0453	0	0.0929	0	0.0476	0.0493	0.0484	0.1495	0.158	0.1585	0.0531	0.1547	0.1028	0	0	0.0504	0.0418	0	0.0844	0.0429	0.1363	0	0.0451	0.0929	0.0941	0.1877	NW_018923795.1	33247	34941	+	--	uncharacterized protein LOC110744284 [Prunus avium]	--	A0A6P5RGM6_PRUAV SubName: Full=uncharacterized protein LOC110744284 {ECO:0000313|RefSeq:XP_021799946.1};	Adiponutrin and related vesicular transport proteins; predicted alpha/beta hydrolase	GO:0016298,lipase activity; GO:0016042,lipid catabolic process; GO:0003674,molecular_function; GO:0003824,catalytic activity; GO:0016787,hydrolase activity; GO:0016788,hydrolase activity, acting on ester bonds; GO:0006629,lipid metabolic process; GO:0008150,biological_process; GO:0008152,metabolic process; GO:0009056,catabolic process; GO:0044238,primary metabolic process; GO:0071704,organic subs…	PF01734.25:Patatin-like phospholipase	--
LOC110744285	0	0	0.0259	0	0.0111	0.0329	0.0114	0.0464	0	0.0725	0.0237	0	0.0129	0	0.013	0.0126	0	0	0	0	0	0	0	0	0	0	0	0	0	0	NW_018923795.1	19947	25106	-	--	type I inositol polyphosphate 5-phosphatase 12-like isoform X1 [Prunus avium]	IP5PC_ARATH RecName: Full=Type I inositol polyphosphate 5-phosphatase 12 {ECO:0000303|PubMed:15574849}; Short=At5PTase12 {ECO:0000303|PubMed:15574849}; EC=3.1.3.56 {ECO:0000269|PubMed:15574849};	A0A6P5RAX0_PRUAV SubName: Full=type I inositol polyphosphate 5-phosphatase 12-like isoform X1 {ECO:0000313|RefSeq:XP_021799947.1};	Inositol polyphosphate 5-phosphatase and related proteins	GO:0052659,inositol-1,3,4,5-tetrakisphosphate 5-phosphatase activity; GO:0052658,inositol-1,4,5-trisphosphate 5-phosphatase activity; GO:0004445,inositol-polyphosphate 5-phosphatase activity; GO:0046872,metal ion binding; GO:0004439,phosphatidylinositol-4,5-bisphosphate 5-phosphatase activity; GO:0046855,inositol phosphate dephosphorylation; GO:0046856,phosphatidylinositol dephosphorylation; GO:0…	PF03372.26:Endonuclease/Exonuclease/phosphatase family	--
LOC110744286	4.4148	3.1865	3.7087	2.2275	2.4131	1.6086	2.5276	1.9368	2.1358	2.7932	2.5507	2.3492	2.1271	2.3713	1.936	3.4437	3.5197	3.2459	3.0039	3.1406	2.6262	2.3435	2.3434	2.5983	2.8797	2.8039	3.1112	2.6069	2.2699	2.0536	NW_018921329.1	45502	47731	+	--	pentatricopeptide repeat-containing protein At3g22470, mitochondrial-like [Prunus avium]	PP442_ARATH RecName: Full=Pentatricopeptide repeat-containing protein At5g61990, mitochondrial; Flags: Precursor;	A0A6P5RGN0_PRUAV SubName: Full=pentatricopeptide repeat-containing protein At3g22470, mitochondrial-like {ECO:0000313|RefSeq:XP_021799951.1};	FOG: PPR repeat	GO:0005739,mitochondrion; GO:0005575,cellular_component; GO:0005622,intracellular anatomical structure; GO:0005737,cytoplasm; GO:0043226,organelle; GO:0043227,membrane-bounded organelle; GO:0043229,intracellular organelle; GO:0043231,intracellular membrane-bounded organelle; GO:0110165,cellular anatomical entity	PF13041.9:PPR repeat family	--
LOC110744287	0.3904	0.2016	0.4747	0.1035	0.1195	0.2129	0.1472	0.0999	0.0251	0.4165	0.1788	0.1316	0.1946	0.0279	0	0	0	0	0	0	0	0	0	0	0	0.0242	0	0	0	0	NW_018923795.1	25839	29532	-	--	NAC domain-containing protein 55-like [Prunus avium]	NAC29_ARATH RecName: Full=NAC transcription factor 29; Short=AtNAC029; AltName: Full=Protein NAC-LIKE, ACTIVATED BY AP3/PI; Short=AtNAP;	A0A6P5RAI9_PRUAV SubName: Full=NAC domain-containing protein 55-like {ECO:0000313|RefSeq:XP_021799949.1};	--	GO:0005634,nucleus; GO:0003700,DNA-binding transcription factor activity; GO:0000976,transcription cis-regulatory region binding; GO:0009793,embryo development ending in seed dormancy; GO:0009908,flower development; GO:0009835,fruit ripening; GO:0010150,leaf senescence; GO:0009825,multidimensional cell growth; GO:0003674,molecular_function; GO:0140110,transcription regulator activity; GO:0001067,…	PF02365.18:No apical meristem (NAM) protein	NAC
LOC110744288	8.2792	7.2065	8.3313	6.3626	5.1621	4.8662	5.9931	5.9381	4.8938	4.4428	5.0672	5.5298	7.4437	6.1255	5.971	14.0069	14.3999	12.6471	11.9133	11.2472	11.6071	11.606	12.5295	12.0908	12.3697	13.2808	11.6871	16.7879	15.53	15.2919	NW_018923795.1	7438	14165	+	--	general transcription factor 3C polypeptide 5-like [Prunus avium]	--	A0A6P5R4N1_PRUAV SubName: Full=general transcription factor 3C polypeptide 5-like {ECO:0000313|RefSeq:XP_021799950.1};	RNA polymerase III transcription factor (TF)IIIC subunit	GO:0005634,nucleus; GO:0000127,transcription factor TFIIIC complex; GO:0003677,DNA binding; GO:0006384,transcription initiation at RNA polymerase III promoter; GO:0003674,molecular_function; GO:0003676,nucleic acid binding; GO:0005488,binding; GO:0097159,organic cyclic compound binding; GO:1901363,heterocyclic compound binding; GO:0006139,nucleobase-containing compound metabolic process; GO:00063…	PF09734.12:RNA polymerase III transcription factor (TF)IIIC subunit HTH domain	--
LOC110744289	10.0988	8.6096	8.6295	7.6859	6.8685	8.0242	6.7203	8.832	6.7032	11.4053	12.208	10.9621	17.722	17.3434	16.0059	9.436	9.4072	9.2037	7.5213	6.0755	7.2995	8.1167	10.9184	9.6215	13.7527	13.4438	13.564	15.7566	14.4841	15.4646	NW_018921253.1	109638	112556	-	ko03010: Ribosome	28S ribosomal protein S9, mitochondrial [Prunus avium]	RPS9M_ARATH RecName: Full=30S ribosomal protein S9, mitochondrial {ECO:0000305}; Flags: Precursor;	A0A6P5R4R6_PRUAV SubName: Full=28S ribosomal protein S9, mitochondrial {ECO:0000313|RefSeq:XP_021799985.1};	Mitochondrial/chloroplast ribosomal protein S9	GO:0005829,cytosol; GO:0005763,mitochondrial small ribosomal subunit; GO:0005739,mitochondrion; GO:0015935,small ribosomal subunit; GO:0003723,RNA binding; GO:0003735,structural constituent of ribosome; GO:0009559,embryo sac central cell differentiation; GO:0048229,gametophyte development; GO:0009555,pollen development; GO:0006412,translation; GO:0003674,molecular_function; GO:0003676,nucleic aci…	PF00380.22:Ribosomal protein S9/S16	--
LOC110744290	0.0964	0.1453	0.2897	0.0597	0.1102	0.2454	0.1696	0.0576	0.0579	0.3301	0.3827	0.789	0.3526	0.0965	0.3232	0	0.0939	0.2408	0.0949	0.0307	0.1781	0.1234	0	0.1305	0.0553	0.0558	0.3019	0.0283	0.1146	0.2285	NW_018923799.1	7625	11033	-	--	uncharacterized protein LOC110744290 isoform X1 [Prunus avium]	--	A0A6P5SPN6_PRUAV SubName: Full=uncharacterized protein LOC110744290 isoform X1 {ECO:0000313|RefSeq:XP_021799952.1}; SubName: Full=uncharacterized protein LOC110758129 isoform X1 {ECO:0000313|RefSeq:XP_021815611.1};	--	GO:0016021,integral component of membrane; GO:0005575,cellular_component; GO:0016020,membrane; GO:0031224,intrinsic component of membrane; GO:0110165,cellular anatomical entity	--	--
LOC110744292	9.6786	10.72	6.4127	5.5384	4.3048	4.8768	8.8959	5.0827	4.0653	9.645	6.7311	4.8082	3.4828	9.7554	4.6818	7.534	6.6607	7.4271	5.6586	7.8526	7.602	8.3821	12.0923	5.259	12.5181	10.4246	12.6112	7.4271	9.5296	10.9282	NW_018923800.1	1926	4082	+	ko03030: DNA replication; ko03420: Nucleotide excision repair; ko03430: Mismatch repair; ko03440: Homologous recombination	replication protein A 14 kDa subunit B [Prunus yedoensis var. nudiflora]	RFA3B_ARATH RecName: Full=Replication protein A 14 kDa subunit B; Short=AtRPA14B; AltName: Full=Replication factor A protein 3B; AltName: Full=Replication protein A 3B;	A0A314XL54_PRUYE SubName: Full=Replication protein A 14 kDa subunit B {ECO:0000313|EMBL:PQP92440.1};	--	GO:0031981,nuclear lumen; GO:0003677,DNA binding; GO:0006310,DNA recombination; GO:0006281,DNA repair; GO:0006260,DNA replication; GO:0003674,molecular_function; GO:0003676,nucleic acid binding; GO:0005488,binding; GO:0097159,organic cyclic compound binding; GO:1901363,heterocyclic compound binding; GO:0006139,nucleobase-containing compound metabolic process; GO:0006259,DNA metabolic process; GO:…	PF08661.14:Replication factor A protein 3	--
LOC110744293	9.5104	8.8737	9.8797	14.132	10.0851	10.6631	7.1126	5.5004	7.2871	10.7584	12.6193	6.1339	7.3544	6.9994	10.1563	11.281	9.4452	11.7697	12.0689	10.7578	15.1845	7.0299	11.7472	6.047	8.5063	11.7367	10.1234	7.2617	7.8595	7.8397	NW_018923800.1	4612	9305	+	--	heterogeneous nuclear ribonucleoprotein Q [Prunus avium]	HNRPQ_ARATH RecName: Full=Heterogeneous nuclear ribonucleoprotein Q {ECO:0000305}; Short=hnRNP Q {ECO:0000305}; AltName: Full=Protein LHP1-INTERACTING FACTOR 2 {ECO:0000303|PubMed:21304947};	A0A6P5RAJ9_PRUAV SubName: Full=heterogeneous nuclear ribonucleoprotein Q {ECO:0000313|RefSeq:XP_021799958.1, ECO:0000313|RefSeq:XP_021799959.1};	Heterogeneous nuclear ribonucleoprotein R (RRM superfamily)	GO:0005737,cytoplasm; GO:0005783,endoplasmic reticulum; GO:0005634,nucleus; GO:0003682,chromatin binding; GO:0003730,mRNA 3'-UTR binding; GO:0003729,mRNA binding; GO:0043565,sequence-specific DNA binding; GO:0071395,cellular response to jasmonic acid stimulus; GO:0042742,defense response to bacterium; GO:0050832,defense response to fungus; GO:0045087,innate immune response; GO:0045824,negative re…	PF00076.25:RNA recognition motif. (a.k.a. RRM, RBD, or RNP domain)	--
LOC110744294	0.272	0.2459	0	0	0.0466	0	0.2392	0.0974	0.049	0.1523	0.5481	0.1027	0.1627	0.5987	0.3829	0.0531	0.1589	0	0.0536	0.1039	0	0.1253	0.0869	0.1767	0.1872	0.3307	0.5574	0.5744	0.8724	0.4351	NW_018921329.1	39991	40949	-	ko04144: Endocytosis	hypothetical protein GBA52_022892 [Prunus armeniaca]	--	A0A6J5Y535_PRUAR SubName: Full=Uncharacterized protein {ECO:0000313|EMBL:CAB4318588.1};	--	--	PF12023.11:Domain of unknown function (DUF3511)	--
LOC110744295	0.0695	0.0942	0.2087	0.0322	0.0298	0.1179	0.0306	0	0.0313	0	0	0	0	0	0	0.2375	0.3383	0.0976	0.2052	0	0.0275	0	0	0	0	0.0302	0.0297	0	0	0	NW_018923800.1	13811	15312	-	--	PREDICTED: At3g28850 [Prunus dulcis]	Y5986_ARATH RecName: Full=Uncharacterized protein At5g39865;	A0A5E4F313_PRUDU SubName: Full=PREDICTED: At3g28850 {ECO:0000313|EMBL:VVA21830.1};	Glutaredoxin-related protein	GO:0097573,glutathione oxidoreductase activity; GO:0003674,molecular_function; GO:0003824,catalytic activity; GO:0015035,protein-disulfide reductase activity; GO:0015036,disulfide oxidoreductase activity; GO:0016491,oxidoreductase activity; GO:0016667,oxidoreductase activity, acting on a sulfur group of donors; GO:0140096,catalytic activity, acting on a protein	PF00462.27:Glutaredoxin	--
LOC110744296	16.7401	17.5194	18.7587	12.3759	12.6741	12.6945	15.041	16.7745	14.6917	15.9291	17.3217	18.4003	20.1596	21.242	22.8378	14.5806	17.041	15.844	13.2673	14.3941	11.2695	12.493	13.9235	12.622	17.3588	18.6547	18.5905	21.009	19.4317	19.5437	NW_018923800.1	9799	12045	-	--	F-box/kelch-repeat protein At1g57790-like [Prunus avium]	FBK23_ARATH RecName: Full=F-box/kelch-repeat protein At1g57790;	A0A314XM54_PRUYE SubName: Full=F-box/kelch-repeat protein {ECO:0000313|EMBL:PQP92443.1};	--	--	PF12937.10:F-box-like	--
LOC110744297	7.2623	5.9911	5.8924	4.8738	5.7791	3.728	4.6838	4.5021	5.1678	6.0485	7.8105	5.9761	6.647	7.0045	7.7871	4.3286	5.0044	4.9169	4.2889	5.6903	4.3032	4.1182	4.5224	3.2055	5.5096	5.7231	4.006	5.1773	5.6401	6.1223	NW_018923800.1	70741	76102	+	--	uncharacterized protein At5g03900, chloroplastic [Prunus avium]	Y5390_ARATH RecName: Full=Uncharacterized protein At5g03900, chloroplastic; Flags: Precursor;	A0A6P5RDK4_PRUAV SubName: Full=uncharacterized protein At5g03900, chloroplastic {ECO:0000313|RefSeq:XP_021799963.1};	Mitochondrial Fe-S cluster biosynthesis protein ISA2 (contains a HesB-like domain)	GO:0009941,chloroplast envelope; GO:0031969,chloroplast membrane; GO:0016021,integral component of membrane; GO:0009536,plastid; GO:0005575,cellular_component; GO:0005622,intracellular anatomical structure; GO:0005737,cytoplasm; GO:0009507,chloroplast; GO:0009526,plastid envelope; GO:0031967,organelle envelope; GO:0031975,envelope; GO:0043226,organelle; GO:0043227,membrane-bounded organelle; GO:0…	--	--
LOC110744299	4.4369	4.9507	4.7657	3.75	3.7401	3.6377	4.2509	5.105	3.6628	4.8122	5.0168	4.4688	5.981	5.2571	5.3572	4.2367	5.2133	4.433	4.05	2.8878	3.1583	3.921	4.3565	4.0657	4.2426	4.0673	4.5495	6.3463	5.984	6.1672	NW_018923800.1	67867	70060	+	--	pentatricopeptide repeat-containing protein At2g36240 [Prunus avium]	PP187_ARATH RecName: Full=Pentatricopeptide repeat-containing protein At2g36240;	A0A6P5RGP1_PRUAV SubName: Full=pentatricopeptide repeat-containing protein At2g36240 {ECO:0000313|RefSeq:XP_021799966.1};	FOG: PPR repeat	--	PF13041.9:PPR repeat family	--
LOC110744300	3.4841	3.3384	2.8163	2.2207	1.6914	1.7092	2.215	1.8042	2.1937	3.1344	2.8063	4.0414	2.3438	3.6955	3.9243	2.3779	3.3516	3.7732	2.5617	3.2068	2.0264	3.5457	3.6553	2.3178	3.5743	3.7173	4.2285	3.0285	3.2159	4.3268	NW_018923800.1	64899	67790	-	ko00340: Histidine metabolism; ko01100: Metabolic pathways; ko01110: Biosynthesis of secondary metabolites; ko01230: Biosynthesis of amino acids	1-(5-phosphoribosyl)-5-[(5-phosphoribosylamino)methylideneamino]	HIS3_ARATH RecName: Full=1-(5-phosphoribosyl)-5-[(5-phosphoribosylamino)methylideneamino] imidazole-4-carboxamide isomerase, chloroplastic; EC=5.3.1.16 {ECO:0000269|PubMed:9747713}; AltName: Full=5-proFAR isomerase; AltName: Full=BBM II isomerase {ECO:0000303|PubMed:9747713}; AltName: Full=Phosphoribosylformimino-5-aminoimidazole carboxamide ribotide isomerase; AltName: Full=Protein ALBINO AND PA…	A0A4Y1RV73_PRUDU RecName: Full=1-(5-phosphoribosyl)-5-[(5-phosphoribosylamino)methylideneamino] imidazole-4-carboxamide isomerase, chloroplastic {ECO:0000256|RuleBase:RU364022}; EC=5.3.1.16 {ECO:0000256|RuleBase:RU364022}; AltName: Full=5-proFAR isomerase {ECO:0000256|RuleBase:RU364022}; AltName: Full=Phosphoribosylformimino-5-aminoimidazole carboxamide ribotide isomerase {ECO:0000256|RuleBase:RU…	Phosphoribosylformimino-5-aminoimidazole carboxamide ribonucleotide (ProFAR) isomerase	GO:0009507,chloroplast; GO:0005737,cytoplasm; GO:0003949,1-(5-phosphoribosyl)-5-[(5-phosphoribosylamino)methylideneamino]imidazole-4-carboxamide isomerase activity; GO:0000105,histidine biosynthetic process; GO:0000162,tryptophan biosynthetic process; GO:0003674,molecular_function; GO:0003824,catalytic activity; GO:0016853,isomerase activity; GO:0016860,intramolecular oxidoreductase activity; GO:…	PF00977.24:Histidine biosynthesis protein	--
LOC110744301	0.4758	0.2508	0.4764	0.184	0.4759	0.2691	0.0697	0.6391	0.1429	0.222	0.0726	0.262	0.6721	0.8726	1.116	0.697	0.6563	0.4084	0.2342	0.4543	0.6589	0.5176	0.5068	0.2576	0.3069	0.2754	0.2708	0.4535	1.1302	0.9512	NW_018923800.1	61363	64051	-	--	heme-binding-like protein At3g10130, chloroplastic [Prunus avium]	HBPL1_ARATH RecName: Full=Heme-binding-like protein At3g10130, chloroplastic; Flags: Precursor;	A0A6P5RDK9_PRUAV SubName: Full=heme-binding-like protein At3g10130, chloroplastic {ECO:0000313|RefSeq:XP_021799968.1};	--	GO:0009507,chloroplast; GO:0009535,chloroplast thylakoid membrane; GO:0010287,plastoglobule; GO:0020037,heme binding; GO:0003674,molecular_function; GO:0005488,binding; GO:0046906,tetrapyrrole binding; GO:0097159,organic cyclic compound binding; GO:1901363,heterocyclic compound binding; GO:0005575,cellular_component; GO:0005622,intracellular anatomical structure; GO:0005737,cytoplasm; GO:0009536,…	PF04832.15:SOUL heme-binding protein	--
LOC110744302	1.3976	1.5999	2.2392	5.2751	4.9525	4.9004	4.0971	4.4219	6.2125	2.522	2.7305	3.1661	3.3444	3.2624	5.7134	5.0051	6.4414	5.4962	6.6948	5.9613	4.7192	7.2263	8.1879	4.6907	5.3692	3.9637	4.852	4.0169	5.4781	4.8848	NW_018923800.1	58740	59299	+	--	uncharacterized protein LOC110744302 [Prunus avium]	--	A0A6P5RAL1_PRUAV SubName: Full=uncharacterized protein LOC110744302 {ECO:0000313|RefSeq:XP_021799969.1};	--	--	PF14009.9:PADRE domain	--
LOC110744304	0.0538	0.0972	0.3232	0.0499	0	0.0456	0.2365	0.0482	0.0969	0.2008	0.0493	0.0508	0.2145	0.2691	0.1081	0	0.7333	0.1511	0.1059	0.2568	0.6385	0	0.043	0.3494	0.0925	0	0.0459	0	0	0.0478	NW_018923800.1	40263	43463	-	ko00910: Nitrogen metabolism; ko01100: Metabolic pathways	alpha carbonic anhydrase 1 chloroplastic [Prunus yedoensis var. nudiflora]	ATCA1_ARATH RecName: Full=Alpha carbonic anhydrase 1, chloroplastic; Short=AtaCA1; Short=AtalphaCA1; EC=4.2.1.1; AltName: Full=Alpha carbonate dehydratase 1; Flags: Precursor;	A0A314XYU7_PRUYE RecName: Full=Carbonic anhydrase {ECO:0000256|ARBA:ARBA00012925, ECO:0000256|RuleBase:RU367011}; EC=4.2.1.1 {ECO:0000256|ARBA:ARBA00012925, ECO:0000256|RuleBase:RU367011};	Carbonic anhydrase	GO:0009570,chloroplast stroma; GO:0005783,endoplasmic reticulum; GO:0004089,carbonate dehydratase activity; GO:0016836,hydro-lyase activity; GO:0008270,zinc ion binding; GO:0006730,one-carbon metabolic process; GO:0003674,molecular_function; GO:0003824,catalytic activity; GO:0016829,lyase activity; GO:0016835,carbon-oxygen lyase activity; GO:0005488,binding; GO:0043167,ion binding; GO:0043169,cat…	PF00194.24:Eukaryotic-type carbonic anhydrase	--
LOC110744305	15.1493	13.3985	14.2693	8.2493	10.0879	7.8756	11.108	11.6966	10.8617	7.2883	5.8329	7.3026	6.5659	6.5518	7.3069	15.3938	15.2767	14.4544	11.4403	9.3466	11.2772	10.6936	10.1191	11.8921	6.2209	6.8106	8.5707	6.3004	8.4948	5.6916	NW_018923800.1	46987	52147	-	--	uncharacterized protein LOC110744305 [Prunus avium]	--	A0A6P5RGP7_PRUAV SubName: Full=uncharacterized protein LOC110744305 {ECO:0000313|RefSeq:XP_021799971.1};	--	GO:0004362,glutathione-disulfide reductase (NADPH) activity; GO:0006749,glutathione metabolic process; GO:0003674,molecular_function; GO:0003824,catalytic activity; GO:0015035,protein-disulfide reductase activity; GO:0015036,disulfide oxidoreductase activity; GO:0015038,glutathione disulfide oxidoreductase activity; GO:0016209,antioxidant activity; GO:0016491,oxidoreductase activity; GO:0016667,o…	PF13417.9:Glutathione S-transferase, N-terminal domain	--
LOC110744307	4.8791	5.4625	4.8858	9.1245	7.6166	7.0732	4.6112	3.1626	4.5931	2.0731	1.4672	2.6807	1.3796	1.3842	2.2327	3.9474	4.6799	3.7502	6.6302	7.4756	6.1666	2.2648	2.4725	1.5078	1.973	3.0031	2.3313	3.3638	3.795	2.9766	NW_018923800.1	30984	32416	+	--	uncharacterized protein LOC110744307 [Prunus avium]	--	A0A6P5RAL7_PRUAV SubName: Full=uncharacterized protein LOC110744307 {ECO:0000313|RefSeq:XP_021799973.1}; SubName: Full=uncharacterized protein LOC110744308 {ECO:0000313|RefSeq:XP_021799974.1};	--	--	--	--
LOC110744308	1.9648	2.532	2.2954	3.9174	3.213	3.0866	1.12	1.2707	1.9671	0.6453	0.7664	1.0647	0.9795	0.8008	0.7315	1.8835	2.1966	2.0782	4.6558	3.7526	3.3403	1.8999	1.279	1.3591	1.2831	0.5054	1.8327	1.8568	1.4262	1.8106	NW_018923800.1	35433	36866	+	--	uncharacterized protein LOC110744307 [Prunus avium]	--	A0A6P5RAL7_PRUAV SubName: Full=uncharacterized protein LOC110744307 {ECO:0000313|RefSeq:XP_021799973.1}; SubName: Full=uncharacterized protein LOC110744308 {ECO:0000313|RefSeq:XP_021799974.1};	--	--	--	--
LOC110744309	4.0371	3.3169	4.5327	3.5199	2.3074	2.3869	2.1518	1.0407	3.3069	2.9118	2.5769	2.9446	2.3176	3.8552	3.1975	1.9715	2.9185	3.3219	3.2512	3.5047	3.4854	2.3016	3.5673	2.3841	2.4727	3.2395	2.7676	2.0451	2.888	2.0654	NW_018923801.1	3457	5621	-	--	KH domain-containing protein [Prunus yedoensis var. nudiflora]	HEN4_ARATH RecName: Full=KH domain-containing protein HEN4 {ECO:0000305}; AltName: Full=Protein HUA ENHANCER 4 {ECO:0000303|PubMed:15310842};	A0A314YJW7_PRUYE SubName: Full=KH domain-containing protein {ECO:0000313|EMBL:PQQ06450.1};	PolyC-binding proteins alphaCP-1 and related KH domain proteins	GO:0005737,cytoplasm; GO:0016607,nuclear speck; GO:0005634,nucleus; GO:0003729,mRNA binding; GO:0030154,cell differentiation; GO:0048497,maintenance of floral organ identity; GO:0006397,mRNA processing; GO:0009911,positive regulation of flower development; GO:0010468,regulation of gene expression; GO:0003674,molecular_function; GO:0003676,nucleic acid binding; GO:0003723,RNA binding; GO:0005488,b…	PF00013.32:KH domain	--
LOC110744310	0.2359	0.1279	0.0945	0.0146	0.0944	0.08	0.1521	0.1831	0.2267	0.0294	0.072	0.1484	0.1411	0	0.1265	0.215	0.1378	0.1914	0.031	0.0751	0.1493	0.0604	0.0251	0.0894	0.0406	0.2184	0.1879	0.2906	0.056	0.1397	NW_018923801.1	26784	32346	-	ko03082: ATP-dependent chromatin remodeling	transcription factor GTE8-like isoform X1 [Prunus avium]	GTE11_ARATH RecName: Full=Transcription factor GTE11; AltName: Full=BROMODOMAIN AND EXTRATERMINAL DOMAIN PROTEIN 10; Short=AtBET10; AltName: Full=Bromodomain-containing protein GTE11; AltName: Full=Protein GLOBAL TRANSCRIPTION FACTOR GROUP E11;	A0A6P5R4Q5_PRUAV SubName: Full=transcription factor GTE8-like isoform X1 {ECO:0000313|RefSeq:XP_021799975.1, ECO:0000313|RefSeq:XP_021799976.1};	Transcription initiation factor TFIID, subunit BDF1 and related bromodomain proteins	GO:0005634,nucleus; GO:0045893,positive regulation of DNA-templated transcription; GO:0009737,response to abscisic acid; GO:0006139,nucleobase-containing compound metabolic process; GO:0006351,DNA-templated transcription; GO:0006355,regulation of DNA-templated transcription; GO:0006725,cellular aromatic compound metabolic process; GO:0006807,nitrogen compound metabolic process; GO:0008150,biologi…	PF00439.28:Bromodomain	--
LOC110744311	0.0941	0.2552	0.1885	0	0.0538	0.0266	0.138	0.0281	0.0565	0.0586	0.0862	0.1777	0.6257	0.0314	0.0946	0.1226	0.1833	0.1469	0	0.0599	0.0745	0.1687	0.1253	0.0764	0.081	0.2452	0.2411	0.2484	0.1398	0.2509	NW_018921329.1	49035	51444	+	--	hypothetical protein PRUPE_1G458300 [Prunus persica]	--	A0A251RD63_PRUPE SubName: Full=Uncharacterized protein {ECO:0000313|EMBL:ONI34004.1};	--	--	--	--
LOC110744312	0	0	0	0.0488	0.0902	0	0	0	0	0	0	0	0	0	0	0.2569	0.5634	0.2462	0.2071	0.3014	0.2498	0.3837	0.2521	0.2135	0.2488	0.3425	0.1572	0.0926	0.0703	0.2337	NW_018923801.1	24125	26439	-	--	--	--	--	--	--	--	--
LOC110744313	0	0	0	0	0	0.1896	0	0	0	0	0	0	0	0	0	0	0	0	0	0	0	0	0	0	0	0	0	0	0	0	NW_018923801.1	19767	21074	-	ko04016: MAPK signaling pathway - plant	protein EPIDERMAL PATTERNING FACTOR 2-like isoform X1 [Prunus avium]	EPF2_ARATH RecName: Full=Protein EPIDERMAL PATTERNING FACTOR 2 {ECO:0000303|PubMed:19435754}; Contains: RecName: Full=MEPF2 {ECO:0000303|PubMed:22241782}; Flags: Precursor;	A0A6P5RGQ5_PRUAV RecName: Full=Epidermal patterning factor-like protein {ECO:0000256|RuleBase:RU367102};	--	GO:0005576,extracellular region; GO:0019901,protein kinase binding; GO:0010052,guard cell differentiation; GO:2000122,negative regulation of stomatal complex development; GO:0090626,plant epidermis morphogenesis; GO:0010374,stomatal complex development; GO:0003674,molecular_function; GO:0005488,binding; GO:0005515,protein binding; GO:0019899,enzyme binding; GO:0019900,kinase binding; GO:0007275,m…	PF17181.7:Epidermal patterning factor proteins	--
LOC110744314	0	0	0	0	0	0	0	0	0	0	0	0	0	0	0	0.1481	0.1477	0.142	0.1493	0.4345	0.2401	0	0.1212	0.6158	0.3914	0.1317	0.259	0	0.1351	0.2696	NW_018923801.1	6038	6500	+	--	hypothetical protein Pyn_06081 [Prunus yedoensis var. nudiflora]	--	A0A314Y1G3_PRUYE SubName: Full=Uncharacterized protein {ECO:0000313|EMBL:PQP99139.1};	--	--	--	--
LOC110744315	0.1904	0.6597	0.5085	0.0295	0.0816	0.0538	0.0279	0	0.0572	0	0.1453	0	0	0	0	0.403	0.4636	0.3566	0.0312	0.2122	0.2261	0.0731	0.0761	0.1031	0	0.0276	0	0	0	0	NW_018923802.1	26412	28928	+	--	reticulon-like protein B17 [Prunus avium]	RTNLQ_ARATH RecName: Full=Reticulon-like protein B17; Short=AtRTNLB17;	A0A6P5RDM2_PRUAV RecName: Full=Reticulon-like protein {ECO:0000256|RuleBase:RU363132};	--	GO:0005789,endoplasmic reticulum membrane; GO:0016021,integral component of membrane; GO:0005575,cellular_component; GO:0005622,intracellular anatomical structure; GO:0005737,cytoplasm; GO:0005783,endoplasmic reticulum; GO:0012505,endomembrane system; GO:0016020,membrane; GO:0031090,organelle membrane; GO:0031984,organelle subcompartment; GO:0042175,nuclear outer membrane-endoplasmic reticulum me…	PF02453.20:Reticulon	--
LOC110744318	0	0.116	0.0321	0.0596	0.0275	0	0.0282	0.0862	0	0.0599	0.0588	0.0606	0.032	0.0321	0.1613	0	0	0	0.0316	0	0.0762	0.0986	0.0256	0	0.0276	0.0557	0	0.0847	0.1143	0.1711	NW_018923805.1	11216	13812	+	--	ACT domain-containing protein ACR1-like [Prunus avium]	ACR1_ARATH RecName: Full=ACT domain-containing protein ACR1 {ECO:0000305}; AltName: Full=Protein ACT DOMAIN REPEATS 1 {ECO:0000303|PubMed:12481063};	A0A6P5RB05_PRUAV SubName: Full=ACT domain-containing protein ACR1-like {ECO:0000313|RefSeq:XP_021799987.1};	--	GO:0005634,nucleus; GO:0016597,amino acid binding; GO:0003674,molecular_function; GO:0005488,binding; GO:0036094,small molecule binding; GO:0043177,organic acid binding; GO:0005575,cellular_component; GO:0005622,intracellular anatomical structure; GO:0043226,organelle; GO:0043227,membrane-bounded organelle; GO:0043229,intracellular organelle; GO:0043231,intracellular membrane-bounded organelle; G…	PF01842.28:ACT domain	--
LOC110744319	62.6302	64.7342	69.3774	66.0949	64.9214	63.6091	66.4419	70.761	70.2661	66.828	70.901	74.1132	62.9212	64.7656	61.7645	52.9915	57.1093	57.0859	65.4754	66.6989	62.4916	63.8738	64.5776	57.5831	68.5036	67.6788	70.3256	68.9524	63.6768	65.6536	NW_018923805.1	15019	17329	-	--	uncharacterized protein LOC110744319 [Prunus avium]	--	A0A6P5RDN0_PRUAV SubName: Full=uncharacterized protein LOC110744319 {ECO:0000313|RefSeq:XP_021799988.1};	--	--	PF03909.20:BSD domain	--
LOC110744320	4.829	5.1093	5.7792	4.0812	4.7795	4.9624	3.9362	3.4804	4.528	4.6538	5.609	4.4469	7.2028	6.1664	6.9855	4.4097	4.8932	4.2275	3.5938	4.5739	5.1577	2.653	3.2933	3.3792	3.8495	3.579	3.6533	4.9742	5.9107	3.9073	NW_018923805.1	19790	22729	+	--	GTP-binding protein At2g22870 [Prunus avium]	Y2287_ARATH RecName: Full=GTP-binding protein At2g22870; AltName: Full=Protein EMBRYO DEFECTIVE 2001;	A0A6P5RAN4_PRUAV SubName: Full=GTP-binding protein At2g22870 {ECO:0000313|RefSeq:XP_021799989.1};	Predicted GTPase	GO:0005525,GTP binding; GO:0046872,metal ion binding; GO:0000166,nucleotide binding; GO:0003674,molecular_function; GO:0005488,binding; GO:0017076,purine nucleotide binding; GO:0019001,guanyl nucleotide binding; GO:0032553,ribonucleotide binding; GO:0032555,purine ribonucleotide binding; GO:0032561,guanyl ribonucleotide binding; GO:0035639,purine ribonucleoside triphosphate binding; GO:0036094,sm…	PF01926.26:50S ribosome-binding GTPase	--
LOC110744321	11.4631	11.7888	9.1534	9.447	10.8018	11.0235	9.6469	8.6276	9.75	7.1944	9.231	9.794	19.4108	16.0649	17.8312	9.4587	7.7459	8.744	9.6295	11.9374	11.4572	10.8134	9.6709	11.7955	17.1689	18.403	15.396	26.1272	27.114	27.2651	NW_018923805.1	23179	24234	-	--	uncharacterized protein LOC110744321 [Prunus avium]	VQ29_ARATH RecName: Full=VQ motif-containing protein 29 {ECO:0000303|PubMed:22535423}; Short=AtVQ29 {ECO:0000303|PubMed:22535423};	A0A6P5R4S3_PRUAV SubName: Full=uncharacterized protein LOC110744321 {ECO:0000313|RefSeq:XP_021799990.1};	--	GO:0005634,nucleus; GO:0071456,cellular response to hypoxia; GO:0009908,flower development; GO:0001666,response to hypoxia; GO:0006950,response to stress; GO:0008150,biological_process; GO:0009628,response to abiotic stimulus; GO:0009987,cellular process; GO:0033554,cellular response to stress; GO:0036293,response to decreased oxygen levels; GO:0036294,cellular response to decreased oxygen levels…	PF05678.17:VQ motif	--
LOC110744322	0	0	0	0.2461	0.5684	0.3937	0	0	0	0	0	0	0	0	0	0.1295	0.0646	0.3104	0.3263	1.1396	0.7346	0	0	0	0	0	0	0	0	0	NW_018923805.1	28229	29015	-	--	uncharacterized protein LOC110744322 [Prunus avium]	VQ29_ARATH RecName: Full=VQ motif-containing protein 29 {ECO:0000303|PubMed:22535423}; Short=AtVQ29 {ECO:0000303|PubMed:22535423};	A0A6P5RGR5_PRUAV SubName: Full=uncharacterized protein LOC110744322 {ECO:0000313|RefSeq:XP_021799991.1};	--	GO:0005634,nucleus; GO:0071456,cellular response to hypoxia; GO:0009908,flower development; GO:0001666,response to hypoxia; GO:0006950,response to stress; GO:0008150,biological_process; GO:0009628,response to abiotic stimulus; GO:0009987,cellular process; GO:0033554,cellular response to stress; GO:0036293,response to decreased oxygen levels; GO:0036294,cellular response to decreased oxygen levels…	PF05678.17:VQ motif	--
LOC110744326	9.7146	10.9846	9.4814	12.4652	13.8936	12.9121	10.0988	8.6789	8.7936	10.4672	9.9217	9.4021	13.2126	14.6676	13.5908	10.319	10.2657	12.4915	12.4482	11.0937	10.2922	10.0381	10.6042	9.8694	10.5888	11.1354	9.8984	12.88	13.2404	12.1131	NW_018923808.1	48267	55170	+	--	putative RING-type E3 ubiquitin transferase C3H69 isoform X2 [Prunus avium]	C3H69_ARATH RecName: Full=Putative RING-type E3 ubiquitin transferase C3H69 {ECO:0000305}; EC=2.3.2.27 {ECO:0000305}; AltName: Full=Zinc finger CCCH domain-containing protein 69; Short=AtC3H69;	A0A6P5R4S7_PRUAV RecName: Full=RING-type E3 ubiquitin transferase {ECO:0000256|ARBA:ARBA00012483}; EC=2.3.2.27 {ECO:0000256|ARBA:ARBA00012483};	Predicted E3 ubiquitin ligase	GO:0005634,nucleus; GO:0003677,DNA binding; GO:0046872,metal ion binding; GO:0061630,ubiquitin protein ligase activity; GO:0016567,protein ubiquitination; GO:0003674,molecular_function; GO:0003676,nucleic acid binding; GO:0005488,binding; GO:0097159,organic cyclic compound binding; GO:1901363,heterocyclic compound binding; GO:0043167,ion binding; GO:0043169,cation binding; GO:0003824,catalytic ac…	PF18044.4:CCCH-type zinc finger	C3H
LOC110744327	1.6232	1.4403	1.2708	1.5339	1.6446	2.2782	0.7786	1.1892	1.5955	1.3222	1.4324	2.0057	2.1481	2.1257	2.225	2.5077	1.1207	0.7737	0.8714	1.6346	1.4948	1.5863	1.5089	0.9106	2.386	1.8448	1.5872	1.6878	1.9981	1.7832	NW_018923808.1	17941	33717	-	--	uncharacterized protein LOC110744327 isoform X1 [Prunus avium]	--	A0A6P5RGS3_PRUAV SubName: Full=uncharacterized protein LOC110744327 isoform X1 {ECO:0000313|RefSeq:XP_021799996.1};	--	--	--	--
LOC110744328	7.1555	5.2618	5.7411	2.31	3.3911	2.526	1.8762	1.9103	2.4428	1.9082	1.9944	2.0975	1.4624	1.5117	2.5913	4.1672	5.02	5.0353	3.5434	2.5889	2.2511	1.9794	1.6688	2.9231	1.7584	1.4277	2.7697	1.9943	2.2172	1.7377	NW_018923808.1	28938	33576	-	--	E3 ubiquitin ligase BIG BROTHER [Prunus avium]	BB_ARATH RecName: Full=E3 ubiquitin-protein ligase BIG BROTHER; EC=2.3.2.27 {ECO:0000269|PubMed:16461280, ECO:0000269|PubMed:18483219}; AltName: Full=Protein ENHANCER OF DA1-1; AltName: Full=RING-type E3 ubiquitin transferase BIG BROTHER {ECO:0000305};	A0A6P5RDP1_PRUAV SubName: Full=E3 ubiquitin ligase BIG BROTHER {ECO:0000313|RefSeq:XP_021799998.1};	FOG: Predicted E3 ubiquitin ligase	GO:0046872,metal ion binding; GO:0031624,ubiquitin conjugating enzyme binding; GO:0004842,ubiquitin-protein transferase activity; GO:0048437,floral organ development; GO:0008285,negative regulation of cell population proliferation; GO:0046621,negative regulation of organ growth; GO:1900057,positive regulation of leaf senescence; GO:0051865,protein autoubiquitination; GO:0016567,protein ubiquitina…	PF13639.9:Ring finger domain	--
LOC110744329	1.0366	1.4053	1.3841	0.9621	0.7406	1.1725	0.8357	1.0056	0.3892	1.2901	0.5538	1.3862	2.8424	2.3334	3.2999	1.0125	0.2523	0.8089	0.2551	0.0825	0.752	0.796	0.9662	1.3328	0.9659	1.8	1.1799	2.2802	1.3082	1.9958	NW_018923808.1	44564	45406	+	--	uncharacterized protein LOC110744329 [Prunus avium]	--	A0A6P5RAP3_PRUAV SubName: Full=uncharacterized protein LOC110744329 {ECO:0000313|RefSeq:XP_021799999.1};	--	--	--	--
LOC110744330	604.163	646.77	646.88	715.22	668.96	688.434	722.563	641.965	691.019	636.353	676.697	701.102	361.616	533.194	522.549	534.315	754.735	747.486	739.544	732.832	669.271	817.696	790.576	564.397	719.126	719.549	725.471	563.233	516.387	552.175	NW_018923808.1	39453	43264	-	--	ADP,ATP carrier protein 1, mitochondrial [Prunus avium]	ADT1_GOSHI RecName: Full=ADP,ATP carrier protein 1, mitochondrial; AltName: Full=ADP/ATP translocase 1; AltName: Full=Adenine nucleotide translocator 1; Short=ANT 1; Flags: Precursor;	A0A6P5R4T3_PRUAV RecName: Full=ADP/ATP translocase {ECO:0000256|RuleBase:RU368008}; AltName: Full=ADP,ATP carrier protein {ECO:0000256|RuleBase:RU368008};	Mitochondrial ADP/ATP carrier proteins	GO:0016021,integral component of membrane; GO:0005743,mitochondrial inner membrane; GO:0005471,ATP:ADP antiporter activity; GO:0140021,mitochondrial ADP transmembrane transport; GO:1990544,mitochondrial ATP transmembrane transport; GO:0000295,adenine nucleotide transmembrane transporter activity; GO:0003674,molecular_function; GO:0005215,transporter activity; GO:0005346,purine ribonucleotide tran…	PF00153.30:Mitochondrial carrier protein	--
LOC110744331	2.8135	3.3132	4.0979	1.8595	1.9004	1.0487	0.7498	0.3817	0.192	0.2785	0.3904	0.6036	1.1476	0.725	1.1998	0.6662	1.2037	1.1575	0.5035	0.5699	0.3711	0.2619	0.1703	0.0692	0.11	0	0.1092	0.225	0.0759	0.1515	NW_018923808.1	45640	46992	-	--	thylakoid lumenal 19 kDa protein, chloroplastic [Prunus avium]	TL19_ARATH RecName: Full=Thylakoid lumenal 19 kDa protein, chloroplastic; AltName: Full=P19; Flags: Precursor;	A0A6P5RGS6_PRUAV SubName: Full=thylakoid lumenal 19 kDa protein, chloroplastic {ECO:0000313|RefSeq:XP_021800001.1};	--	GO:0009543,chloroplast thylakoid lumen; GO:0019898,extrinsic component of membrane; GO:0009654,photosystem II oxygen evolving complex; GO:0005509,calcium ion binding; GO:0015979,photosynthesis; GO:0003674,molecular_function; GO:0005488,binding; GO:0043167,ion binding; GO:0043169,cation binding; GO:0046872,metal ion binding; GO:0008150,biological_process; GO:0008152,metabolic process; GO:0009987,c…	PF01789.19:PsbP	--
LOC110744334	196.555	188.526	201.783	202.611	194.007	198.664	207.911	186.795	199.285	195.739	205.405	209.517	153.382	195.633	193.966	160.323	207.706	202.326	221.548	222.281	208.382	231.147	233.45	180.631	205.864	198.754	203.355	200.871	182.655	190.07	NW_018923809.1	20160	23058	+	ko00020: Citrate cycle (TCA cycle); ko01100: Metabolic pathways; ko01110: Biosynthesis of secondary metabolites; ko01200: Carbon metabolism; ko01210: 2-Oxocarboxylic acid metabolism; ko01230: Biosynthesis of amino acids	isocitrate dehydrogenase [NAD]	IDH5_ARATH RecName: Full=Isocitrate dehydrogenase [NAD] catalytic subunit 5, mitochondrial; EC=1.1.1.41 {ECO:0000305|PubMed:16527867}; AltName: Full=IDH-V; AltName: Full=Isocitric dehydrogenase 5; AltName: Full=NAD(+)-specific ICDH 5; Flags: Precursor;	A0A6P5RB21_PRUAV RecName: Full=Isocitrate dehydrogenase [NAD] subunit, mitochondrial {ECO:0000256|RuleBase:RU361266};	Isocitrate dehydrogenase, alpha subunit	GO:0005739,mitochondrion; GO:0005886,plasma membrane; GO:0005524,ATP binding; GO:0004449,isocitrate dehydrogenase (NAD+) activity; GO:0000287,magnesium ion binding; GO:0051287,NAD binding; GO:0008270,zinc ion binding; GO:0006102,isocitrate metabolic process; GO:0006099,tricarboxylic acid cycle; GO:0000166,nucleotide binding; GO:0003674,molecular_function; GO:0005488,binding; GO:0017076,purine nuc…	PF00180.23:Isocitrate/isopropylmalate dehydrogenase	--
LOC110744335	0	0	0	0.2971	0	0.2715	0	0	0	0	0	0.1511	0	0	0	0	0	0.4496	0	0	0	0	0.1279	0	0.2753	0	0	0	0	0	NW_018923812.1	336	730	+	--	hypothetical protein L3X38_023313 [Prunus dulcis]	--	M5WMG9_PRUPE RecName: Full=Protein kinase domain-containing protein {ECO:0000259|PROSITE:PS50011};	--	GO:0016021,integral component of membrane; GO:0005524,ATP binding; GO:0004672,protein kinase activity; GO:0006468,protein phosphorylation; GO:0000166,nucleotide binding; GO:0003674,molecular_function; GO:0005488,binding; GO:0017076,purine nucleotide binding; GO:0030554,adenyl nucleotide binding; GO:0032553,ribonucleotide binding; GO:0032555,purine ribonucleotide binding; GO:0032559,adenyl ribonuc…	--	--
LOC110744336	8.1389	7.7546	7.076	11.4773	13.4142	15.2	5.8261	8.3614	6.5375	8.421	9.3604	9.3497	15.1608	12.5605	11.099	24.9568	15.6041	16.9546	10.8055	15.0019	21.9197	17.2475	15.121	18.6991	21.4347	16.0494	12.765	19.3732	23.0438	20.1826	NW_018923813.1	15372	16198	+	--	coiled-coil domain-containing protein 86-like [Prunus avium]	--	A0A6P5RDP9_PRUAV RecName: Full=Coiled-coil domain-containing protein 86 {ECO:0000256|ARBA:ARBA00016738};	--	GO:0005634,nucleus; GO:0005575,cellular_component; GO:0005622,intracellular anatomical structure; GO:0043226,organelle; GO:0043227,membrane-bounded organelle; GO:0043229,intracellular organelle; GO:0043231,intracellular membrane-bounded organelle; GO:0110165,cellular anatomical entity	PF03879.17:Cgr1 family	--
LOC110744337	0.0461	0.0416	0.0461	0.2137	0.1184	0.0781	0.2025	0.2474	0.1245	0.3439	0.3796	0.4347	0.0918	0.3225	0.5092	0.045	0.0448	0.1725	0	0	0	0	0	0.1122	0.2377	0.3598	0.4325	0.0405	0.1641	0.0818	NW_018923813.1	9153	13092	-	--	TMV resistance protein N-like isoform X3 [Malus domestica]	LAZ5_ARATH RecName: Full=Disease resistance protein LAZ5 {ECO:0000305}; EC=3.2.2.6 {ECO:0000255|PROSITE-ProRule:PRU00204}; AltName: Full=Protein LAZARUS 5 {ECO:0000303|PubMed:20949080}; AltName: Full=Protein TOLERANCE TO TOBACCO RINGSPOT VIRUS 1 {ECO:0000303|PubMed:22057987};	A0A540LCN2_MALBA SubName: Full=Uncharacterized protein {ECO:0000313|EMBL:TQD84234.1};	--	GO:0043531,ADP binding; GO:0005524,ATP binding; GO:0050135,NAD(P)+ nucleosidase activity; GO:0061809,NAD+ nucleotidase, cyclic ADP-ribose generating; GO:0051607,defense response to virus; GO:0009626,plant-type hypersensitive response; GO:0009615,response to virus; GO:0007165,signal transduction; GO:0000166,nucleotide binding; GO:0003674,molecular_function; GO:0005488,binding; GO:0017076,purine nu…	PF18052.4:Rx N-terminal domain	--
LOC110744338	0.2179	0.197	0.3055	0.1349	0.0374	0.1726	0.23	0.1952	0.1571	0.2441	0.2395	0.1097	0.1883	0.1018	0.073	0.2413	0.2971	0.2041	0.1144	0.0833	0.1035	0.2343	0.2902	0.2124	0.1875	0.3658	0.1985	0.0384	0.1553	0.1678	NW_018923813.1	19551	24169	-	ko04626: Plant-pathogen interaction	TMV resistance protein N-like [Prunus avium]	RUN1_VITRO RecName: Full=Disease resistance protein RUN1 {ECO:0000305}; AltName: Full=NAD(+) hydrolase RUN1; EC=3.2.2.6 {ECO:0000269|PubMed:31439792}; AltName: Full=NADP(+) hydrolase RUN1 {ECO:0000305}; EC=3.2.2.- {ECO:0000269|PubMed:31439792}; AltName: Full=Resistance to Uncinula necator protein {ECO:0000303|PubMed:24033846}; Short=MrRUN1 {ECO:0000303|PubMed:24033846};	A0A6P5RAQ0_PRUAV SubName: Full=TMV resistance protein N-like {ECO:0000313|RefSeq:XP_021800004.1};	--	GO:0005737,cytoplasm; GO:0005634,nucleus; GO:0043531,ADP binding; GO:0050135,NAD(P)+ nucleosidase activity; GO:0003953,NAD+ nucleosidase activity; GO:0061809,NAD+ nucleotidase, cyclic ADP-ribose generating; GO:0050832,defense response to fungus; GO:0019677,NAD catabolic process; GO:0043068,positive regulation of programmed cell death; GO:0007165,signal transduction; GO:0000166,nucleotide binding;…	PF01582.23:TIR domain	--
LOC110744339	4.1247	6.803	5.3694	2.6798	2.9173	2.6242	4.8971	2.0314	3.8094	4.5236	3.3052	3.7959	4.3183	4.6422	5.9085	4.1293	6.0244	3.7655	4.5673	3.8403	3.3459	4.5926	5.7665	2.8468	7.716	9.9373	7.3065	8.8911	6.3383	6.3223	NW_018923813.1	26919	29304	-	ko03008: Ribosome biogenesis in eukaryotes; ko03013: Nucleocytoplasmic transport; ko03250: Viral life cycle - HIV-1	Protein EXPORTIN 1A, partial [Cucurbita argyrosperma subsp. sororia]	XPO1A_ARATH RecName: Full=Protein EXPORTIN 1A {ECO:0000303|PubMed:18791220}; Short=AtCRM1 {ECO:0000303|PubMed:10652141}; Short=AtXPO1 {ECO:0000303|PubMed:10652141}; AltName: Full=Protein HEAT-INTOLERANT 2 {ECO:0000303|PubMed:20345641};	A0A5B7C0E5_DAVIN SubName: Full=Putative chromosome region maintenance protein 1/exportin {ECO:0000313|EMBL:MPA74278.1}; Flags: Fragment;	Nuclear transport receptor CRM1/MSN5 (importin beta superfamily)	GO:0005737,cytoplasm; GO:0031965,nuclear membrane; GO:0005643,nuclear pore; GO:0005634,nucleus; GO:0005049,nuclear export signal receptor activity; GO:0031267,small GTPase binding; GO:0009553,embryo sac development; GO:0051028,mRNA transport; GO:0009555,pollen development; GO:0009846,pollen germination; GO:0009860,pollen tube growth; GO:0006611,protein export from nucleus; GO:0009408,response to …	PF18777.4:Chromosome region maintenance or exportin repeat	--
LOC110744340	0.1912	0.1885	0.1392	0.4194	0.7301	0.5603	0.4739	0.4047	0.4855	0.2758	0.4616	0.3937	0.3119	0.2434	0.2621	0.3395	0.2877	0.4882	0.2566	0.4481	0.4127	0.4004	0.4166	0.1835	0.3887	0.4074	0.4303	0.3976	0.2787	0.6023	NW_018923816.1	2470	5471	+	--	receptor-like protein 12 [Prunus avium]	RLP6_ARATH RecName: Full=Receptor-like protein 6 {ECO:0000303|PubMed:18434605}; Short=AtRLP6 {ECO:0000303|PubMed:18434605}; Flags: Precursor;	A0A6P5R4T8_PRUAV SubName: Full=receptor-like protein 12 {ECO:0000313|RefSeq:XP_021800005.1};	FOG: Leucine rich repeat	GO:0016021,integral component of membrane; GO:0005886,plasma membrane; GO:0005575,cellular_component; GO:0016020,membrane; GO:0031224,intrinsic component of membrane; GO:0110165,cellular anatomical entity; GO:0071944,cell periphery	PF13855.9:Leucine rich repeat	--
LOC110744341	3.8134	4.1686	4.1845	2.4585	2.5645	2.3632	2.7312	3.7009	2.9628	3.2183	2.6558	3.1684	3.233	2.9926	2.9611	4.7281	5.6031	4.8535	3.9557	3.8596	4.2829	3.6297	3.7032	2.8554	2.946	2.5574	2.4367	3.2547	3.5598	3.2262	NW_018923820.1	8	4223	+	ko03008: Ribosome biogenesis in eukaryotes; ko03018: RNA degradation	5'-3' exoribonuclease 3-like, partial [Prunus avium]	XRN3_ARATH RecName: Full=5'-3' exoribonuclease 3 {ECO:0000305}; Short=AtXRN3 {ECO:0000303|PubMed:11106401}; EC=3.1.13.- {ECO:0000269|PubMed:11106401}; AltName: Full=Protein EXORIBONUCLEASE 3 {ECO:0000305};	A0A6P5RGS7_PRUAV SubName: Full=5'-3' exoribonuclease 3-like {ECO:0000313|RefSeq:XP_021800006.1};	5'-3' exonuclease HKE1/RAT1	GO:0005634,nucleus; GO:0004534,5'-3' exoribonuclease activity; GO:0003723,RNA binding; GO:0008270,zinc ion binding; GO:0010587,miRNA catabolic process; GO:0006397,mRNA processing; GO:0060149,negative regulation of post-transcriptional gene silencing; GO:0071035,nuclear polyadenylation-dependent rRNA catabolic process; GO:0000956,nuclear-transcribed mRNA catabolic process; GO:0000967,rRNA 5'-end p…	PF17846.4:Xrn1 helical domain	--
LOC110744342	5.5278	4.2951	4.1515	2.9407	2.514	2.5734	3.7054	3.0786	3.037	2.7056	3.3646	3.1815	3.1255	2.2592	2.9817	4.6418	4.2666	3.8188	3.6826	3.444	3.5211	2.7436	3.5275	2.7643	1.9134	2.4289	2.6185	2.5207	2.5823	2.6656	NW_018923820.1	5135	8325	-	ko04141: Protein processing in endoplasmic reticulum	uncharacterized protein LOC110744342 [Prunus avium]	AKR1_SOYBN RecName: Full=Probable aldo-keto reductase 1; Short=GmAKR1; EC=1.1.1.-;	A0A6P5RB26_PRUAV SubName: Full=uncharacterized protein LOC110744342 {ECO:0000313|RefSeq:XP_021800007.1};	Voltage-gated shaker-like K+ channel, subunit beta/KCNAB	GO:0005737,cytoplasm; GO:0004033,aldo-keto reductase (NADP) activity; GO:0003674,molecular_function; GO:0003824,catalytic activity; GO:0016491,oxidoreductase activity; GO:0016614,oxidoreductase activity, acting on CH-OH group of donors; GO:0016616,oxidoreductase activity, acting on the CH-OH group of donors, NAD or NADP as acceptor; GO:0005575,cellular_component; GO:0005622,intracellular anatomic…	PF17846.4:Xrn1 helical domain	--
LOC110744343	2.1965	1.0739	1.4423	0.869	0.5557	1.1913	0.7917	0.6771	0.6489	0.9075	0.8244	0.7478	1.113	0.5043	0.7964	1.2309	0.8064	1.1126	0.638	0.7909	0.9119	1.1613	0.6329	0.4386	0.7743	0.4689	0.6763	0.6653	0.4491	0.5759	NW_018923820.1	8630	10230	-	ko03040: Spliceosome	crooked neck-like protein 1 [Prunus avium]	--	A0A6P5RDQ3_PRUAV SubName: Full=crooked neck-like protein 1 {ECO:0000313|RefSeq:XP_021800008.1};	Cell cycle control protein (crooked neck)	GO:0016021,integral component of membrane; GO:0000398,mRNA splicing, via spliceosome; GO:0000375,RNA splicing, via transesterification reactions; GO:0000377,RNA splicing, via transesterification reactions with bulged adenosine as nucleophile; GO:0006139,nucleobase-containing compound metabolic process; GO:0006396,RNA processing; GO:0006397,mRNA processing; GO:0006725,cellular aromatic compound me…	PF13428.9:Tetratricopeptide repeat	--
LOC110744346	0.1995	0.1803	0.1249	0.1389	0	0.0846	0.1316	0.0223	0.0449	0	0.0685	0.0235	0.0995	0	0.1003	0.2192	0.17	0.4904	0.3437	0.262	0.4737	0.1341	0.1993	0.1418	0.3218	0.4114	0.4045	0.2633	0.2	0.4432	NW_018923826.1	24258	30177	-	--	uncharacterized protein LOC110744346 [Prunus avium]	TPR4_ARATH RecName: Full=Topless-related protein 4; AltName: Full=WUS-interacting protein 2;	A0A6P5R4U4_PRUAV SubName: Full=uncharacterized protein LOC110744346 {ECO:0000313|RefSeq:XP_021800010.1};	WD40 repeat-containing protein	GO:0005634,nucleus; GO:0003714,transcription corepressor activity; GO:0010336,gibberellic acid homeostasis; GO:0009938,negative regulation of gibberellic acid mediated signaling pathway; GO:1903507,negative regulation of nucleic acid-templated transcription; GO:0010072,primary shoot apical meristem specification; GO:0006355,regulation of DNA-templated transcription; GO:0003674,molecular_function;…	--	--
LOC110744347	1.1885	0.5371	1.0712	0.7722	1.3246	0.7058	0.9408	0.3193	1.7135	0.7765	0.5442	0.5609	0.3555	0.8323	0.1195	0.5804	1.1573	0.4452	1.4038	0.681	0.8466	0.1825	0.6647	0.7721	0.7156	0.5159	0.2029	0.8366	1.8	0.7393	NW_018921329.1	34147	34820	-	--	--	--	--	--	--	--	--
LOC110744348	0	0	0	0	0	0	0.0435	0.0443	0	0	0	0	0.1479	0	0	0	0	0	0	0	0.0196	0	0	0	0	0	0	0.087	0	0.022	NW_018923826.1	13543	15653	+	--	LOW QUALITY PROTEIN: DEAD-box ATP-dependent RNA helicase 35-like [Prunus avium]	RH35_ARATH RecName: Full=DEAD-box ATP-dependent RNA helicase 35; EC=3.6.4.13;	A0A6P5RGT2_PRUAV SubName: Full=LOW QUALITY PROTEIN: DEAD-box ATP-dependent RNA helicase 35-like {ECO:0000313|RefSeq:XP_021800011.1};	DEAD-box protein abstrakt	GO:0005681,spliceosomal complex; GO:0005524,ATP binding; GO:0016887,ATP hydrolysis activity; GO:0003723,RNA binding; GO:0003724,RNA helicase activity; GO:0008270,zinc ion binding; GO:0000398,mRNA splicing, via spliceosome; GO:0000166,nucleotide binding; GO:0003674,molecular_function; GO:0005488,binding; GO:0017076,purine nucleotide binding; GO:0030554,adenyl nucleotide binding; GO:0032553,ribonuc…	PF00270.32:DEAD/DEAH box helicase	--
LOC110744349	2.5537	2.5177	2.7897	1.9123	0.9703	1.7971	1.7355	1.3253	1.4904	2.0585	2.2856	2.6022	1.5046	2.3225	2.6254	1.7006	3.2778	2.2824	2.228	1.6073	1.8143	1.9164	2.5038	2.0029	2.1715	2.8974	2.0314	1.7362	2.4042	2.7334	NW_018923826.1	434	22998	-	--	hypothetical protein GBA52_008503 [Prunus armeniaca]	GYRA_NICBE RecName: Full=DNA gyrase subunit A, chloroplastic/mitochondrial; EC=5.6.2.2 {ECO:0000250|UniProtKB:P0AES4}; Flags: Precursor;	M5X3P2_PRUPE RecName: Full=TOP4c domain-containing protein {ECO:0000259|SMART:SM00434}; Flags: Fragment;	DNA topoisomerase type II	GO:0009507,chloroplast; GO:0005694,chromosome; GO:0005739,mitochondrion; GO:0005524,ATP binding; GO:0003677,DNA binding; GO:0003918,DNA topoisomerase type II (double strand cut, ATP-hydrolyzing) activity; GO:0006265,DNA topological change; GO:0000166,nucleotide binding; GO:0003674,molecular_function; GO:0005488,binding; GO:0017076,purine nucleotide binding; GO:0030554,adenyl nucleotide binding; G…	PF00521.23:DNA gyrase/topoisomerase IV, subunit A	--
LOC110744350	0	0	0	0.3843	0	0	0.3642	0	0	0	0	0	0	0	0	0	0	0	0	0	0	0	0	0	0	0	0	0	0	0	NW_018923826.1	23687	24164	-	--	NADP-dependent D-sorbitol-6-phosphate dehydrogenase-like, partial [Prunus avium]	S6PD_MALDO RecName: Full=NADP-dependent D-sorbitol-6-phosphate dehydrogenase; EC=1.1.1.200; AltName: Full=Aldose-6-phosphate reductase [NADPH]; AltName: Full=NADP-S6PDH;	A0A6P5RGT8_PRUAV SubName: Full=NADP-dependent D-sorbitol-6-phosphate dehydrogenase-like {ECO:0000313|RefSeq:XP_021800016.1};	Aldo/keto reductase family proteins	GO:0047641,aldose-6-phosphate reductase (NADPH) activity; GO:0003674,molecular_function; GO:0003824,catalytic activity; GO:0016491,oxidoreductase activity; GO:0016614,oxidoreductase activity, acting on CH-OH group of donors; GO:0016616,oxidoreductase activity, acting on the CH-OH group of donors, NAD or NADP as acceptor	--	--
LOC110744351	0.3598	0	1.4413	0	0.3085	0	0	0.6444	0	2.3511	0	0.6793	0.3588	0.36	0.3617	0	0	1.0108	0	0	0	0	1.1499	0.8766	0.3095	0.6248	2.1503	1.2664	1.6028	0.6395	NW_018921329.1	38709	39422	-	--	histidine protein methyltransferase 1 homolog [Prunus avium]	--	A0A6P5SCM7_PRUAV SubName: Full=histidine protein methyltransferase 1 homolog {ECO:0000313|RefSeq:XP_021811598.1};	--	GO:0008168,methyltransferase activity; GO:0032259,methylation; GO:0003674,molecular_function; GO:0003824,catalytic activity; GO:0016740,transferase activity; GO:0016741,transferase activity, transferring one-carbon groups; GO:0008150,biological_process; GO:0008152,metabolic process	--	--
LOC110744354	0	0	0	0	0.0723	0	0.0247	0	0	0	0	0	0	0	0	0.2747	0.2465	0	0	0.0269	0	0.0216	0	0	0	0	0	0	0	0	NW_018923828.1	6993	10165	-	ko00999: Biosynthesis of various plant secondary metabolites; ko01100: Metabolic pathways; ko01110: Biosynthesis of secondary metabolites	beta-amyrin 28-oxidase-like [Prunus avium]	C7A17_VITVI RecName: Full=Beta-amyrin 28-monooxygenase {ECO:0000305}; EC=1.14.14.126 {ECO:0000269|PubMed:22039103}; AltName: Full=Beta-amyrin 28-oxidase {ECO:0000305}; AltName: Full=Cytochrome P450 716A17 {ECO:0000303|PubMed:22039103}; Short=VvCYP716A17 {ECO:0000303|PubMed:22039103};	A0A6P5U2X1_PRUAV SubName: Full=beta-amyrin 28-oxidase-like {ECO:0000313|RefSeq:XP_021800018.1, ECO:0000313|RefSeq:XP_021834503.1};	Cytochrome P450 CYP4/CYP19/CYP26 subfamilies	GO:0016021,integral component of membrane; GO:0020037,heme binding; GO:0005506,iron ion binding; GO:0016709,oxidoreductase activity, acting on paired donors, with incorporation or reduction of molecular oxygen, NAD(P)H as one donor, and incorporation of one atom of oxygen; GO:0102374,ursolic aldehyde 28-monooxygenase activity; GO:0102373,uvaol dehydrogenase activity; GO:0016135,saponin biosynthet…	PF00067.25:Cytochrome P450	--
LOC110744358	0.0865	0.1173	0.3033	0.0402	0.3338	0.2202	0.1141	0.1162	0	0	0	0.0408	0.1294	0.2164	0.2175	0	0	0	0	0	0	0	0	0	0	0	0	0	0	0.0384	NW_018923828.1	44325	49678	-	--	MLO-like protein 1 [Prunus avium]	MLO1_ARATH RecName: Full=MLO-like protein 1; Short=AtMlo1; AltName: Full=MLO protein homolog 1; Short=AtMlo-H1;	A0A6P5RAR7_PRUAV RecName: Full=MLO-like protein {ECO:0000256|RuleBase:RU280816};	--	GO:0016021,integral component of membrane; GO:0005886,plasma membrane; GO:0005516,calmodulin binding; GO:0006952,defense response; GO:0009607,response to biotic stimulus; GO:0003674,molecular_function; GO:0005488,binding; GO:0005515,protein binding; GO:0006950,response to stress; GO:0008150,biological_process; GO:0050896,response to stimulus; GO:0005575,cellular_component; GO:0016020,membrane; GO…	PF03094.18:Mlo family	--
LOC110744359	0	0	0	0.1291	0.1193	0	0.0612	0.1246	0	0.1299	0	0.197	0	0.2088	0.1399	0.1359	0	0.0651	0	0.1329	0.0551	0.2137	0.1112	0.1695	0.2393	0.1812	0.4751	0.3673	0.3099	0.1855	NW_018921329.1	200278	201216	-	--	uncharacterized protein LOC109949131 [Prunus persica]	ALP1_ARATH RecName: Full=Protein ANTAGONIST OF LIKE HETEROCHROMATIN PROTEIN 1 {ECO:0000303|PubMed:26642436}; EC=3.1.-.-;	M5WCA3_PRUPE SubName: Full=Uncharacterized protein {ECO:0000313|EMBL:EMJ11392.1};	Predicted transposase	GO:0035098,ESC/E(Z) complex; GO:0005634,nucleus; GO:0035102,PRC1 complex; GO:0003682,chromatin binding; GO:0046872,metal ion binding; GO:0004518,nuclease activity; GO:0040029,epigenetic regulation of gene expression; GO:0003674,molecular_function; GO:0005488,binding; GO:0043167,ion binding; GO:0043169,cation binding; GO:0003824,catalytic activity; GO:0016787,hydrolase activity; GO:0016788,hydrola…	PF13359.9:DDE superfamily endonuclease	--
LOC110744361	0	0	0	0.1708	0	0	0	0	0	0	0	0	0	0	0	0	0.1792	0	0.0906	0	0	0	0	0	0.0791	0	0	0	0	0	NW_018923828.1	54970	55787	+	--	zinc finger MYM-type protein 1-like [Prunus avium]	--	A0A6P5RID3_PRUAV SubName: Full=zinc finger MYM-type protein 1-like {ECO:0000313|RefSeq:XP_021804610.1};	--	--	--	--
LOC110744362	1.4939	0.7119	0.9792	0.3529	0.5123	0.2995	0.3344	0.1946	0.2447	0.1014	0.199	0.1795	0.1083	0.1087	0.0273	0.504	0.9786	0.7375	0.3476	0.4928	0.4729	0.3546	0.4123	0.2647	0.0234	0.0943	0.0927	0.1195	0.1936	0.0241	NW_018923831.1	90584	97034	+	ko04075: Plant hormone signal transduction	probable serine/threonine-protein kinase At4g35230 [Prunus avium]	BSK2_ARATH RecName: Full=Serine/threonine-protein kinase BSK2 {ECO:0000305}; EC=2.7.11.1 {ECO:0000305}; AltName: Full=Brassinosteroid-signaling kinase 2 {ECO:0000303|PubMed:18653891};	A0A6P5R4V6_PRUAV SubName: Full=probable serine/threonine-protein kinase At4g35230 {ECO:0000313|RefSeq:XP_021800020.1};	--	GO:0005886,plasma membrane; GO:0005524,ATP binding; GO:0106310,protein serine kinase activity; GO:0004674,protein serine/threonine kinase activity; GO:0009742,brassinosteroid mediated signaling pathway; GO:0006468,protein phosphorylation; GO:0000166,nucleotide binding; GO:0003674,molecular_function; GO:0005488,binding; GO:0017076,purine nucleotide binding; GO:0030554,adenyl nucleotide binding; GO…	PF07714.20:Protein tyrosine and serine/threonine kinase	--
LOC110744363	83.8218	71.3644	79.9574	67.4158	80.1897	71.5431	64.5923	47.7763	57.7557	34.6879	34.6417	32.3702	23.9945	20.0255	19.6782	39.3889	46.0761	41.5511	50.995	52.3556	53.3487	29.4424	27.5147	27.9063	15.3811	13.5452	13.5074	14.1801	13.0462	10.136	NW_018923831.1	98737	100324	+	--	putative serine/threonine-protein kinase [Prunus yedoensis var. nudiflora]	--	M5WNX9_PRUPE SubName: Full=Uncharacterized protein {ECO:0000313|EMBL:EMJ10988.1};	--	--	--	--
LOC110744364	0	0	0	0	0	0	0	0	0	0	0	0	0.0444	0	0	0	0	0	0	0	0	0	0	0	0	0	0	0	0	0	NW_018923831.1	49092	50264	+	--	serpin-ZX-like [Prunus avium]	SPZX_ARATH RecName: Full=Serpin-ZX; AltName: Full=ArathZx; AltName: Full=AtSerpin1; AltName: Full=Serpin-1;	A0A6P5RB42_PRUAV SubName: Full=serpin-ZX-like {ECO:0000313|RefSeq:XP_021800022.1};	Serpin	GO:0048046,apoplast; GO:0005737,cytoplasm; GO:0005615,extracellular space; GO:0004869,cysteine-type endopeptidase inhibitor activity; GO:0004867,serine-type endopeptidase inhibitor activity; GO:0003674,molecular_function; GO:0004857,enzyme inhibitor activity; GO:0004866,endopeptidase inhibitor activity; GO:0030234,enzyme regulator activity; GO:0030414,peptidase inhibitor activity; GO:0061134,pept…	PF00079.23:Serpin (serine protease inhibitor)	--
LOC110744370	0.3803	0.4812	0.4189	1.2707	1.891	1.6453	0.903	0.7832	0.7196	0.7099	0.7662	0.8256	0.4929	0.9892	0.994	2.0429	1.3701	1.0683	1.1978	1.9974	2.3476	0.9637	0.6988	1.2043	0.5888	0.6273	0.9415	0.9034	1.0164	0.5407	NW_018921329.1	201719	203798	-	--	L10-interacting MYB domain-containing protein-like [Prunus persica]	LIMYB_ARATH RecName: Full=L10-interacting MYB domain-containing protein {ECO:0000303|PubMed:25707794};	A0A251P5T6_PRUPE RecName: Full=Myb_DNA-bind_3 domain-containing protein {ECO:0000259|Pfam:PF12776};	--	GO:0005634,nucleus; GO:0005575,cellular_component; GO:0005622,intracellular anatomical structure; GO:0043226,organelle; GO:0043227,membrane-bounded organelle; GO:0043229,intracellular organelle; GO:0043231,intracellular membrane-bounded organelle; GO:0110165,cellular anatomical entity	PF12776.10:Myb/SANT-like DNA-binding domain	--
LOC110744371	24.3869	24.5257	27.1043	26.4149	25.6541	25.3395	31.6825	33.6006	32.7458	36.8998	34.5259	32.7223	42.5481	47.8062	45.4489	22.682	24.3812	24.2213	26.7634	24.0793	23.5421	29.8163	31.1888	26.5602	29.9232	30.1896	30.9799	42.4786	40.8889	39.8457	NW_018923832.1	21466	28268	-	--	unnamed protein product [Prunus armeniaca]	CSCLA_ARATH RecName: Full=CSC1-like protein RXW8;	A0A6J5WA97_PRUAR SubName: Full=Uncharacterized protein {ECO:0000313|EMBL:CAB4296727.1};	Uncharacterized conserved protein	GO:0016021,integral component of membrane; GO:0005886,plasma membrane; GO:0005227,calcium activated cation channel activity; GO:0003674,molecular_function; GO:0005215,transporter activity; GO:0005216,ion channel activity; GO:0005261,cation channel activity; GO:0008324,cation transmembrane transporter activity; GO:0015075,ion transmembrane transporter activity; GO:0015267,channel activity; GO:0015…	PF02714.18:Calcium-dependent channel, 7TM region, putative phosphate	--
LOC110744372	5.499	5.6054	4.4181	2.73	3.3439	3.0376	3.599	3.0346	2.8231	2.3276	3.2207	3.1988	2.0402	2.8146	3.2782	3.3724	4.7319	3.6522	2.3916	3.1141	2.2772	2.9461	2.5541	2.648	3.5748	4.3856	4.5307	2.8129	3.3038	2.9546	NW_018923832.1	20296	21217	+	--	uncharacterized protein LOC110744372 [Prunus avium]	--	A0A6P5RGV1_PRUAV SubName: Full=uncharacterized protein LOC110744372 {ECO:0000313|RefSeq:XP_021800031.1};	--	--	--	--
LOC110744373	0	0	0	0	0	0	0	0	0	0	0.119	0.0409	0.1295	0.2166	0.2612	0	0	0	0	0	0.0685	0.0665	0.0692	0.0703	0.1117	0.0752	0.037	0.1143	0.3857	0.1924	NW_018923832.1	14328	15676	+	--	transcription factor MYB36-like [Prunus avium]	RAX3_ARATH RecName: Full=Transcription factor RAX3; AltName: Full=Myb-related protein 84; Short=AtMYB84; AltName: Full=Protein REGULATOR OF AXILLARY MERISTEMS 3;	A0A6P5RB52_PRUAV SubName: Full=transcription factor MYB36-like {ECO:0000313|RefSeq:XP_021800032.1};	Transcription factor, Myb superfamily	GO:0005634,nucleus; GO:0003677,DNA binding; GO:0003700,DNA-binding transcription factor activity; GO:0003674,molecular_function; GO:0003676,nucleic acid binding; GO:0005488,binding; GO:0097159,organic cyclic compound binding; GO:1901363,heterocyclic compound binding; GO:0140110,transcription regulator activity; GO:0005575,cellular_component; GO:0005622,intracellular anatomical structure; GO:00432…	PF00249.34:Myb-like DNA-binding domain	MYB-related
LOC110744374	0.1074	0	0	0	0.0307	0.0911	0.126	0.1283	0.0645	0.0334	0.164	0.169	0.7141	1.039	0.9	0	0	0	0.0352	0.1368	0.1417	0.825	0.8011	0.8433	0.5852	0.4664	0.5503	0.8507	1.2123	1.3683	NW_018923832.1	31004	33171	-	ko00270: Cysteine and methionine metabolism; ko01100: Metabolic pathways; ko01110: Biosynthesis of secondary metabolites	1-aminocyclopropane-1-carboxylate synthase 8-like [Prunus avium]	1A18_ARATH RecName: Full=1-aminocyclopropane-1-carboxylate synthase 8; Short=ACC synthase 8; EC=4.4.1.14; AltName: Full=S-adenosyl-L-methionine methylthioadenosine-lyase 8;	A0A6P5RDT0_PRUAV SubName: Full=1-aminocyclopropane-1-carboxylate synthase 8-like {ECO:0000313|RefSeq:XP_021800033.1};	1-aminocyclopropane-1-carboxylate synthase, and related proteins	GO:0016847,1-aminocyclopropane-1-carboxylate synthase activity; GO:0042802,identical protein binding; GO:0030170,pyridoxal phosphate binding; GO:0008483,transaminase activity; GO:0006520,cellular amino acid metabolic process; GO:0009693,ethylene biosynthetic process; GO:0009835,fruit ripening; GO:0003674,molecular_function; GO:0003824,catalytic activity; GO:0016829,lyase activity; GO:0016846,carb…	PF00155.24:Aminotransferase class I and II	--
LOC110744375	0.085	0	0	0	0	0	0	0	0	0	0	0	0	0	0.0427	0	0	0	0	0.0406	0	0	0	0	0	0.0369	0	0	0	0	NW_018923833.1	4589	7509	-	--	uncharacterized protein LOC110744375 [Prunus avium]	Y3720_ARATH RecName: Full=UPF0481 protein At3g47200;	A0A6P5RAT2_PRUAV SubName: Full=uncharacterized protein LOC110744375 {ECO:0000313|RefSeq:XP_021800034.1};	--	GO:0016021,integral component of membrane; GO:0005886,plasma membrane; GO:0005575,cellular_component; GO:0016020,membrane; GO:0031224,intrinsic component of membrane; GO:0110165,cellular anatomical entity; GO:0071944,cell periphery	--	--
LOC110744376	8.5018	7.7303	7.8646	5.437	5.1554	5.431	5.9041	6.1739	6.516	7.0885	6.8127	6.9973	9.64	8.1423	8.8069	6.9619	6.3854	6.6014	5.1281	4.8019	5.3334	5.5333	4.597	5.388	7.5353	6.5035	6.5277	6.3627	6.627	6.9557	NW_018921329.1	387573	389585	+	--	unnamed protein product [Prunus armeniaca]	--	A0A6J5W1M9_PRUAR SubName: Full=Uncharacterized protein {ECO:0000313|EMBL:CAB4293675.1};	--	--	--	--
LOC110744377	0.0979	0.1769	0.2941	0	0	0.083	0	0	0	0	0	0	0	0	0	0	0.0953	0	0.0964	0	0.1549	0	0	0.159	0	0	0	0	0	0	NW_018923833.1	9004	11012	-	ko03250: Viral life cycle - HIV-1	protein JASON isoform X2 [Prunus avium]	CCT13_ORYSJ RecName: Full=Cyclin-T1-3; Short=CycT1;3;	A0A6P5TCR0_PRUAV SubName: Full=protein JASON isoform X2 {ECO:0000313|RefSeq:XP_021824845.1};	CDK9 kinase-activating protein cyclin T	GO:0008024,cyclin/CDK positive transcription elongation factor complex; GO:0005634,nucleus; GO:0061575,cyclin-dependent protein serine/threonine kinase activator activity; GO:0016538,cyclin-dependent protein serine/threonine kinase regulator activity; GO:0007049,cell cycle; GO:0051301,cell division; GO:0032786,positive regulation of DNA-templated transcription, elongation; GO:0006357,regulation o…	--	--
LOC110744378	0.1809	0.3884	0.1359	0.7347	0.1939	0.1535	0.8354	0.7898	0.6929	0.1689	0.6421	0.4056	0.203	0.0453	0.3183	0.8394	0.2863	0.5082	0.4007	0.5831	0.4475	0.6426	1.1925	0.7713	0.8559	0.9622	1.0426	0.2985	0.1209	0.3216	NW_018923833.1	17120	22253	-	--	exocyst complex component EXO70A1-like [Prunus avium]	E70A1_ARATH RecName: Full=Exocyst complex component EXO70A1 {ECO:0000303|PubMed:16942608}; Short=AtExo70a1 {ECO:0000303|PubMed:16942608}; AltName: Full=Exocyst subunit Exo70 family protein A1 {ECO:0000303|PubMed:16942608};	A0A6P5R4X2_PRUAV RecName: Full=Exocyst subunit Exo70 family protein {ECO:0000256|RuleBase:RU365026};	Exocyst component protein and related proteins	GO:0031410,cytoplasmic vesicle; GO:0005856,cytoskeleton; GO:0005829,cytosol; GO:0000145,exocyst; GO:0005576,extracellular region; GO:0009524,phragmoplast; GO:0005886,plasma membrane; GO:0005546,phosphatidylinositol-4,5-bisphosphate binding; GO:0006887,exocytosis; GO:0090059,protoxylem development; GO:0060178,regulation of exocyst localization; GO:2000652,regulation of secondary cell wall biogenes…	PF03081.18:Exo70 exocyst complex subunit	--
LOC110744379	0.1612	0	0	0	0	0.0456	0	0	0	0.1003	0	0	0	0	0	0	0	0	0	0	0	0	0	0	0	0	0	0	0.0479	0	NW_018923833.1	3833	4803	-	--	UPF0481 protein At3g47200-like [Prunus avium]	Y3720_ARATH RecName: Full=UPF0481 protein At3g47200;	A0A6P5RGV6_PRUAV SubName: Full=UPF0481 protein At3g47200-like {ECO:0000313|RefSeq:XP_021800036.1};	--	GO:0016021,integral component of membrane; GO:0005886,plasma membrane; GO:0005575,cellular_component; GO:0016020,membrane; GO:0031224,intrinsic component of membrane; GO:0110165,cellular anatomical entity; GO:0071944,cell periphery	PF03140.18:Plant protein of unknown function	--
LOC110744380	0	0.0558	0	0	0	0	0	0	0.0278	0	0	0	0	0	0	0	0.0901	0.0867	0.0607	0.0295	0.0977	0	0	0	0.0265	0	0	0	0	0	NW_018923838.1	63657	66537	-	--	uncharacterized protein LOC110744380 isoform X1 [Prunus avium]	--	A0A6P5RB57_PRUAV SubName: Full=uncharacterized protein LOC110744380 isoform X1 {ECO:0000313|RefSeq:XP_021800037.1}; SubName: Full=uncharacterized protein LOC110744380 isoform X2 {ECO:0000313|RefSeq:XP_021800039.1};	--	GO:0016021,integral component of membrane; GO:0005575,cellular_component; GO:0016020,membrane; GO:0031224,intrinsic component of membrane; GO:0110165,cellular anatomical entity	PF03168.16:Late embryogenesis abundant protein	--
LOC110744381	27.7078	29.3687	27.7736	25.5111	24.6323	25.2187	22.7369	24.2161	26.3375	19.8936	18.5306	17.4008	8.5834	11.0213	11.2414	22.8987	28.7584	27.2397	30.2149	28.7324	27.7987	20.0864	20.8307	17.5988	21.9506	21.4363	23.7956	12.8589	11.5895	12.0521	NW_018921253.1	170052	175076	+	ko00010: Glycolysis / Gluconeogenesis; ko00051: Fructose and mannose metabolism; ko00052: Galactose metabolism; ko00500: Starch and sucrose metabolism; ko00520: Amino sugar and nucleotide sugar metabolism; ko01100: Metabolic pathways; ko01110: Biosynthesis of secondary metabolites; ko01200: Carbon metabolism; ko01250: Biosynthesis of nucleotide sugars	hexokinase-1-like [Prunus avium]	HXK1_TOBAC RecName: Full=Hexokinase-1; EC=2.7.1.1 {ECO:0000250|UniProtKB:Q6Q8A5}; AltName: Full=NtHxK1;	A0A6P5RAW9_PRUAV RecName: Full=Phosphotransferase {ECO:0000256|RuleBase:RU362007}; EC=2.7.1.- {ECO:0000256|RuleBase:RU362007};	Hexokinase	GO:0009707,chloroplast outer membrane; GO:0005829,cytosol; GO:0016021,integral component of membrane; GO:0005739,mitochondrion; GO:0005524,ATP binding; GO:0008865,fructokinase activity; GO:0004340,glucokinase activity; GO:0005536,glucose binding; GO:0046835,carbohydrate phosphorylation; GO:0001678,cellular glucose homeostasis; GO:0051156,glucose 6-phosphate metabolic process; GO:0006006,glucose m…	PF03727.19:Hexokinase	--
LOC110744382	0	0.0277	0	0	0	0	0	0.0275	0	0.0286	0	0	0	0	0	0.03	0	0	0	0	0	0	0	0.1246	0.0264	0.0266	0	0	0.0273	0	NW_018923838.1	54460	57436	+	--	lysine histidine transporter-like 8 [Prunus avium]	LHTL8_ARATH RecName: Full=Lysine histidine transporter-like 8; AltName: Full=Amino acid transporter-like protein 1;	A0A6P5R4X6_PRUAV SubName: Full=lysine histidine transporter-like 8 {ECO:0000313|RefSeq:XP_021800040.1};	Amino acid transporters	GO:0016021,integral component of membrane; GO:0016020,membrane; GO:0005886,plasma membrane; GO:0015171,amino acid transmembrane transporter activity; GO:0003333,amino acid transmembrane transport; GO:0003674,molecular_function; GO:0005215,transporter activity; GO:0005342,organic acid transmembrane transporter activity; GO:0022857,transmembrane transporter activity; GO:0046943,carboxylic acid tran…	PF01490.21:Transmembrane amino acid transporter protein	--
LOC110744383	0.9871	1.3028	1.0512	1.2943	0.9269	0.9703	0.9784	0.7577	0.6494	0.8482	0.9614	1.1092	0.7187	0.627	0.5355	0.9488	1.068	1.1003	0.7866	0.5536	0.7812	0.5896	0.6384	0.6998	0.7951	0.721	0.5217	0.3309	0.4746	0.4316	NW_018923838.1	7519	11414	+	ko04626: Plant-pathogen interaction	TMV resistance protein N-like [Prunus avium]	DSC1_ARATH RecName: Full=Disease resistance-like protein DSC1 {ECO:0000305}; EC=3.2.2.6 {ECO:0000255|PROSITE-ProRule:PRU00204}; AltName: Full=Protein DOMINANT SUPPRESSOR OF CAMTA3 NUMBER 1 {ECO:0000303|PubMed:28407487};	A0A6P5RGW1_PRUAV RecName: Full=ADP-ribosyl cyclase/cyclic ADP-ribose hydrolase {ECO:0000256|ARBA:ARBA00011982}; EC=3.2.2.6 {ECO:0000256|ARBA:ARBA00011982};	--	GO:0043531,ADP binding; GO:0005524,ATP binding; GO:0050135,NAD(P)+ nucleosidase activity; GO:0061809,NAD+ nucleotidase, cyclic ADP-ribose generating; GO:0042742,defense response to bacterium; GO:0009626,plant-type hypersensitive response; GO:0007165,signal transduction; GO:0000166,nucleotide binding; GO:0003674,molecular_function; GO:0005488,binding; GO:0017076,purine nucleotide binding; GO:00305…	PF01582.23:TIR domain	--
LOC110744385	6.9075	7.3243	7.3208	5.1313	5.8104	4.7561	6.6698	6.1154	5.7785	6.5808	6.3617	6.1271	8.1195	7.1446	7.166	6.4797	6.8526	6.285	5.4802	5.4161	4.7048	5.9735	5.8405	5.6089	6.2656	6.5391	7.2517	8.0003	7.3818	7.2476	NW_018923838.1	92896	100055	+	--	transcriptional elongation regulator MINIYO, partial [Prunus avium]	IYO_ARATH RecName: Full=Transcriptional elongation regulator MINIYO {ECO:0000303|PubMed:21620701};	A0A6P5RDT8_PRUAV SubName: Full=transcriptional elongation regulator MINIYO {ECO:0000313|RefSeq:XP_021800043.1};	Uncharacterized conserved protein	GO:0005737,cytoplasm; GO:0005634,nucleus; GO:0030154,cell differentiation; GO:0008150,biological_process; GO:0009987,cellular process; GO:0032502,developmental process; GO:0048869,cellular developmental process; GO:0005575,cellular_component; GO:0005622,intracellular anatomical structure; GO:0110165,cellular anatomical entity; GO:0043226,organelle; GO:0043227,membrane-bounded organelle; GO:004322…	PF08621.13:RPAP1-like, N-terminal	--
LOC110744386	0.0973	0.044	0.0974	0.0226	0	0	0.0214	0.0653	0	0.0454	0.0891	0.0459	0.194	0.1703	0.0734	0.0475	0.1184	0.0228	0	0	0.0578	0.0374	0.0389	0	0.0837	0.0211	0.1038	0.0856	0.0433	0.1945	NW_018923838.1	79910	82783	-	ko04016: MAPK signaling pathway - plant; ko04075: Plant hormone signal transduction; ko04626: Plant-pathogen interaction	probable serine/threonine-protein kinase PBL21 isoform X1 [Prunus avium]	STU_ARATH RecName: Full=Protein kinase STUNTED {ECO:0000303|PubMed:22492352}; EC=2.7.11.- {ECO:0000255|PROSITE-ProRule:PRU00159};	A0A6P5RAU1_PRUAV SubName: Full=probable serine/threonine-protein kinase PBL21 isoform X1 {ECO:0000313|RefSeq:XP_021800044.1};	--	GO:0005737,cytoplasm; GO:0005886,plasma membrane; GO:0005524,ATP binding; GO:0016787,hydrolase activity; GO:0004674,protein serine/threonine kinase activity; GO:0004714,transmembrane receptor protein tyrosine kinase activity; GO:0009740,gibberellic acid mediated signaling pathway; GO:0010476,gibberellin mediated signaling pathway; GO:0051781,positive regulation of cell division; GO:0006468,protei…	PF00069.28:Protein kinase domain	--
LOC110744387	0.1388	0	0	0	0	0	0.4882	0	0	0	0	0.5239	0	0	0	0	0	0.1299	0.1366	0	0.1098	0.3197	0.1109	0.1127	0	0	0	0	0	0	NW_018921329.1	362720	363270	+	--	hypothetical protein PRUPE_1G277800 [Prunus persica]	--	A0A251R581_PRUPE SubName: Full=Uncharacterized protein {ECO:0000313|EMBL:ONI30860.1};	--	GO:0016021,integral component of membrane; GO:0005575,cellular_component; GO:0016020,membrane; GO:0031224,intrinsic component of membrane; GO:0110165,cellular anatomical entity	--	--
LOC110744389	0.6351	0.6623	0.5871	1.9498	1.2146	1.0775	1.7616	2.4061	1.6728	1.7784	1.8791	0.8762	1.2178	0.5865	0.9822	0.4772	1.7125	0.5489	1.3464	1.3529	1.8172	1.6882	1.5222	1.1901	1.2186	1.4845	1.2512	1.4185	0.8269	1.3458	NW_018923838.1	78316	79599	+	--	GDSL esterase/lipase At5g08460-like [Prunus avium]	GDL75_ARATH RecName: Full=GDSL esterase/lipase At5g08460; EC=3.1.1.-; AltName: Full=Extracellular lipase At5g08460; Flags: Precursor;	A0A6P5RGW6_PRUAV SubName: Full=GDSL esterase/lipase At5g08460-like {ECO:0000313|RefSeq:XP_021800046.1};	--	GO:0005576,extracellular region; GO:0016788,hydrolase activity, acting on ester bonds; GO:0016042,lipid catabolic process; GO:0003674,molecular_function; GO:0003824,catalytic activity; GO:0016787,hydrolase activity; GO:0006629,lipid metabolic process; GO:0008150,biological_process; GO:0008152,metabolic process; GO:0009056,catabolic process; GO:0044238,primary metabolic process; GO:0071704,organic…	PF00657.25:GDSL-like Lipase/Acylhydrolase	--
LOC110744390	35.5586	31.6646	33.3085	9.976	11.3843	12.6368	28.7028	27.9164	27.4089	23.6928	26.6874	29.6485	23.5932	21.1666	22.2128	21.7604	21.0843	19.249	15.8437	16.7414	16.8888	16.0867	17.0903	17.3071	29.2824	25.5717	24.7213	17.353	20.6609	19.0324	NW_018923838.1	68649	71192	-	--	signal recognition particle 43 kDa protein, chloroplastic isoform X2 [Prunus avium]	SR43C_ARATH RecName: Full=Signal recognition particle 43 kDa protein, chloroplastic; AltName: Full=Chromo protein SRP43; Short=CpSRP43; Flags: Precursor;	A0A6P5RDU3_PRUAV SubName: Full=signal recognition particle 43 kDa protein, chloroplastic isoform X2 {ECO:0000313|RefSeq:XP_021800048.1};	FOG: Ankyrin repeat	GO:0009507,chloroplast; GO:0009941,chloroplast envelope; GO:0009570,chloroplast stroma; GO:0009535,chloroplast thylakoid membrane; GO:0005829,cytosol; GO:0032991,protein-containing complex; GO:0080085,signal recognition particle, chloroplast targeting; GO:0005786,signal recognition particle, endoplasmic reticulum targeting; GO:0097718,disordered domain specific binding; GO:0042802,identical prote…	PF00385.27:Chromo (CHRromatin Organisation MOdifier) domain	--
LOC110744391	5.362	5.2852	4.624	3.5246	3.5161	3.9945	5.0764	5.019	4.8177	7.9962	8.1657	7.2692	6.1036	5.9721	5.7566	4.0205	4.2153	4.0819	3.5434	4.2791	3.378	6.077	6.4073	5.4516	8.0479	8.4006	8.0268	8.0989	5.9133	7.2347	NW_018923838.1	39363	43307	+	ko04626: Plant-pathogen interaction	TMV resistance protein N-like [Prunus avium]	DSC1_ARATH RecName: Full=Disease resistance-like protein DSC1 {ECO:0000305}; EC=3.2.2.6 {ECO:0000255|PROSITE-ProRule:PRU00204}; AltName: Full=Protein DOMINANT SUPPRESSOR OF CAMTA3 NUMBER 1 {ECO:0000303|PubMed:28407487};	A0A6P5RAU6_PRUAV RecName: Full=ADP-ribosyl cyclase/cyclic ADP-ribose hydrolase {ECO:0000256|ARBA:ARBA00011982}; EC=3.2.2.6 {ECO:0000256|ARBA:ARBA00011982};	--	GO:0043531,ADP binding; GO:0005524,ATP binding; GO:0050135,NAD(P)+ nucleosidase activity; GO:0061809,NAD+ nucleotidase, cyclic ADP-ribose generating; GO:0042742,defense response to bacterium; GO:0009626,plant-type hypersensitive response; GO:0007165,signal transduction; GO:0000166,nucleotide binding; GO:0003674,molecular_function; GO:0005488,binding; GO:0017076,purine nucleotide binding; GO:00305…	PF01582.23:TIR domain	--
LOC110744392	0.1941	0.1002	0.0555	0.0257	0.0951	0.047	0	0.0497	0.1998	0	0.0508	0	0	0	0.0557	0.0271	0.135	0.1558	0.0546	0.0265	0.0658	0	0.0443	0.1576	0.0238	0	0	0.0488	0.0247	0	NW_018923838.1	59376	61681	+	--	lysine histidine transporter-like 8 isoform X1 [Prunus avium]	LHTL8_ARATH RecName: Full=Lysine histidine transporter-like 8; AltName: Full=Amino acid transporter-like protein 1;	A0A6P5R4Y7_PRUAV SubName: Full=lysine histidine transporter-like 8 isoform X1 {ECO:0000313|RefSeq:XP_021800050.1};	Amino acid transporters	GO:0016021,integral component of membrane; GO:0016020,membrane; GO:0005886,plasma membrane; GO:0015171,amino acid transmembrane transporter activity; GO:0003333,amino acid transmembrane transport; GO:0003674,molecular_function; GO:0005215,transporter activity; GO:0005342,organic acid transmembrane transporter activity; GO:0022857,transmembrane transporter activity; GO:0046943,carboxylic acid tran…	PF01490.21:Transmembrane amino acid transporter protein	--
LOC110744393	1.1949	0.9299	1.5289	1.0474	1.7927	1.1544	0.7298	0.9214	0.5981	0.8984	0.3344	0.3446	0.6288	0.4317	0.2002	1.5561	2.6825	2.6417	1.3068	1.2995	1.0244	1.2489	1.2993	1.1589	1.3988	1.5273	1.4734	1.577	0.9166	1.4747	NW_018923838.1	49801	52816	+	--	lysine histidine transporter-like 8 [Prunus avium]	LHTL8_ARATH RecName: Full=Lysine histidine transporter-like 8; AltName: Full=Amino acid transporter-like protein 1;	A0A6P5RB71_PRUAV SubName: Full=lysine histidine transporter-like 8 {ECO:0000313|RefSeq:XP_021800052.1};	Amino acid transporters	GO:0016021,integral component of membrane; GO:0016020,membrane; GO:0005886,plasma membrane; GO:0015171,amino acid transmembrane transporter activity; GO:0003333,amino acid transmembrane transport; GO:0003674,molecular_function; GO:0005215,transporter activity; GO:0005342,organic acid transmembrane transporter activity; GO:0022857,transmembrane transporter activity; GO:0046943,carboxylic acid tran…	PF01490.21:Transmembrane amino acid transporter protein	--
LOC110744394	37.8467	36.9436	40.5203	24.8105	24.9255	27.9753	35.3449	34.4245	36.2948	41.6698	42.3579	46.5187	38.6522	40.0221	40.3537	32.0302	34.4816	29.5884	26.854	26.1409	26.3896	29.3798	30.1619	28.3817	36.4628	31.5024	30.7409	36.2894	35.4746	36.283	NW_018921329.1	358708	360743	-	ko04141: Protein processing in endoplasmic reticulum	chaperone protein dnaJ 20, chloroplastic [Prunus avium]	DNJ20_ARATH RecName: Full=Chaperone protein dnaJ 20, chloroplastic; Short=AtDjC20; Short=AtJ20; Flags: Precursor;	A0A6P5RGX4_PRUAV SubName: Full=chaperone protein dnaJ 20, chloroplastic {ECO:0000313|RefSeq:XP_021800056.1};	Molecular chaperone (DnaJ superfamily)	GO:0009507,chloroplast; GO:0005634,nucleus; GO:0061077,chaperone-mediated protein folding; GO:1902395,regulation of 1-deoxy-D-xylulose-5-phosphate synthase activity; GO:0010322,regulation of isopentenyl diphosphate biosynthetic process, methylerythritol 4-phosphate pathway; GO:0006457,protein folding; GO:0008150,biological_process; GO:0009987,cellular process; GO:0050790,regulation of catalytic a…	PF00226.34:DnaJ domain	--
LOC110744395	44.561	40.3382	37.399	29.5322	30.8887	28.0791	31.2359	34.23	30.7815	38.4477	36.3159	41.9229	54.8359	52.968	53.5179	46.2048	40.2523	39.4614	29.9494	34.5808	36.8593	35.7084	38.2612	36.9563	48.5619	37.6385	35.3218	41.6226	48.6339	41.9715	NW_018923838.1	83086	85822	-	--	coiled-coil domain-containing protein 124 [Prunus avium]	--	A0A6P5RDU7_PRUAV SubName: Full=coiled-coil domain-containing protein 124 {ECO:0000313|RefSeq:XP_021800053.1};	Uncharacterized conserved protein	--	PF06244.15:Coiled-coil domain-containing protein 124 /Oxs1	--
LOC110744396	0	0	0	0	0	0	0	0	0	0	0	0	0	0	0	0	0	0	0	0	0	0	0	0.0471	0.0499	0	0	0	0	0	NW_018923838.1	62091	63347	+	--	dehydrin ERD10-like isoform X1 [Prunus avium]	--	A0A6P5RAV1_PRUAV SubName: Full=dehydrin ERD10-like isoform X1 {ECO:0000313|RefSeq:XP_021800054.1};	--	GO:0046872,metal ion binding; GO:0009737,response to abscisic acid; GO:0009409,response to cold; GO:0009414,response to water deprivation; GO:0003674,molecular_function; GO:0005488,binding; GO:0043167,ion binding; GO:0043169,cation binding; GO:0008150,biological_process; GO:0009719,response to endogenous stimulus; GO:0009725,response to hormone; GO:0010033,response to organic substance; GO:003399…	PF00257.22:Dehydrin	--
LOC110744397	17.7292	17.1228	16.4197	14.558	14.2938	13.5591	12.8453	12.2357	12.5811	15.6476	13.923	15.5857	19.2345	20.3097	19.6689	15.6786	13.976	14.6007	13.314	11.338	13.4129	12.7324	13.2096	13.1652	15.15	14.9537	15.5861	16.8717	17.1849	17.0395	NW_018923838.1	89088	92484	+	--	rop guanine nucleotide exchange factor 1 [Prunus avium]	ROGF1_ARATH RecName: Full=Rop guanine nucleotide exchange factor 1; Short=AtRopGEF1; AltName: Full=Kinase partner protein-like; Short=KPP-like; AltName: Full=Rho of plants guanine nucleotide exchange factor 1;	A0A6P5RB80_PRUAV SubName: Full=rop guanine nucleotide exchange factor 1 {ECO:0000313|RefSeq:XP_021800057.1};	--	GO:0016324,apical plasma membrane; GO:0005829,cytosol; GO:0005886,plasma membrane; GO:0005085,guanyl-nucleotide exchange factor activity; GO:0009860,pollen tube growth; GO:2001108,positive regulation of Rho guanyl-nucleotide exchange factor activity; GO:2000012,regulation of auxin polar transport; GO:0080092,regulation of pollen tube growth; GO:0003674,molecular_function; GO:0030234,enzyme regula…	PF03759.16:PRONE (Plant-specific Rop nucleotide exchanger)	--
LOC110744398	2.7038	2.2876	2.4483	2.0022	2.4166	2.196	2.4791	2.5756	3.2137	2.0135	2.1073	1.819	1.52	2.0718	1.8794	2.7812	3.753	3.3396	3.3974	2.8291	2.6406	2.7609	2.4358	2.4991	2.9192	2.2974	2.1854	2.303	2.7161	2.3259	NW_018923840.1	65411	67374	+	--	hypothetical protein PRUPE_6G296500 [Prunus persica]	SCP50_ARATH RecName: Full=Serine carboxypeptidase-like 50; EC=3.4.16.-; Flags: Precursor;	A0A251NXL9_PRUPE SubName: Full=Uncharacterized protein {ECO:0000313|EMBL:ONI04016.1};	Serine carboxypeptidases (lysosomal cathepsin A)	GO:0005576,extracellular region; GO:0000325,plant-type vacuole; GO:0004185,serine-type carboxypeptidase activity; GO:0006508,proteolysis; GO:0003674,molecular_function; GO:0003824,catalytic activity; GO:0004180,carboxypeptidase activity; GO:0008233,peptidase activity; GO:0008236,serine-type peptidase activity; GO:0008238,exopeptidase activity; GO:0016787,hydrolase activity; GO:0017171,serine hydr…	--	--
LOC110744399	2.6849	3.1545	3.5848	1.5367	2.1484	1.5564	3.2271	2.5645	2.7821	8.2699	8.2782	8.9545	9.236	9.804	11.2458	2.6224	2.9194	3.6872	2.5546	2.5212	2.6915	3.7111	3.6464	3.5246	9.4296	7.4982	7.1437	8.9374	7.7734	9.8215	NW_018923840.1	24510	25675	-	--	uncharacterized protein LOC110744399 [Prunus avium]	--	A0A6P5RDV3_PRUAV SubName: Full=uncharacterized protein LOC110744399 {ECO:0000313|RefSeq:XP_021800058.1};	--	--	PF04749.20:PLAC8 family	--
LOC110744400	32.8822	36.2228	34.5054	35.6188	38.5426	32.7718	29.0497	28.1094	27.3446	23.0781	21.5906	22.1323	36.6509	33.0237	32.6478	36.1513	28.4096	29.7519	31.6109	28.4311	32.5287	21.0799	22.5262	22.5499	19.8925	20.9118	19.5807	31.6292	32.2522	32.7386	NW_018923840.1	29710	36490	-	--	outer envelope protein 61 [Prunus avium]	OEP61_ARATH RecName: Full=Outer envelope protein 61; AltName: Full=Tetratricopeptide repeat domain-containing protein 7;	A0A6P5RAV9_PRUAV SubName: Full=outer envelope protein 61 {ECO:0000313|RefSeq:XP_021800059.1};	FKBP-type peptidyl-prolyl cis-trans isomerase	GO:0009707,chloroplast outer membrane; GO:0005789,endoplasmic reticulum membrane; GO:0016021,integral component of membrane; GO:0009536,plastid; GO:0046967,cytosol to endoplasmic reticulum transport; GO:0015031,protein transport; GO:0006810,transport; GO:0008150,biological_process; GO:0009987,cellular process; GO:0046907,intracellular transport; GO:0051179,localization; GO:0051234,establishment o…	PF00515.31:Tetratricopeptide repeat	--
LOC110744402	19.4549	18.6679	19.8461	13.7833	13.7925	13.4005	17.6701	16.8994	17.0705	20.265	20.3336	17.8825	18.9082	19.463	18.5873	16.0509	16.7639	17.9096	16.1398	15.4673	14.6621	16.7002	16.5891	16.6839	22.9317	23.116	22.8541	23.6982	21.3518	21.0069	NW_018923840.1	76301	87690	-	--	probable ubiquitin-like-specific protease 2B [Prunus avium]	ULP2B_ARATH RecName: Full=Probable ubiquitin-like-specific protease 2B; EC=3.4.22.-;	A0A6P5R4Z9_PRUAV SubName: Full=probable ubiquitin-like-specific protease 2B {ECO:0000313|RefSeq:XP_021800060.1};	Protease, Ulp1 family	GO:0070139,SUMO-specific endopeptidase activity; GO:0016926,protein desumoylation; GO:0003674,molecular_function; GO:0003824,catalytic activity; GO:0004175,endopeptidase activity; GO:0004197,cysteine-type endopeptidase activity; GO:0008233,peptidase activity; GO:0008234,cysteine-type peptidase activity; GO:0016787,hydrolase activity; GO:0019783,ubiquitin-like protein peptidase activity; GO:007013…	PF02902.22:Ulp1 protease family, C-terminal catalytic domain	--
LOC110744403	34.4082	37.1071	34.6565	27.8125	31.0478	29.3589	50.876	49.4412	52.2146	68.4243	62.9076	64.8138	65.7629	66.5352	61.1797	17.0851	16.2754	15.5566	11.0175	11.6236	10.3282	22.2014	21.9947	22.5389	27.0041	27.8248	27.8527	23.2738	23.8554	22.5018	NW_018921329.1	95279	97357	-	--	probable xyloglucan galactosyltransferase GT14 [Prunus avium]	MUR3_ARATH RecName: Full=Xyloglucan galactosyltransferase MUR3 {ECO:0000305}; EC=2.4.1.- {ECO:0000305}; AltName: Full=Protein KATAMARI {ECO:0000303|PubMed:15863516}; AltName: Full=Protein MURUS 3 {ECO:0000303|PubMed:12837954}; Short=AtMUR3 {ECO:0000303|PubMed:12837954}; AltName: Full=Protein SHORT ROOT IN SALT MEDIUM 3 {ECO:0000303|PubMed:23571490};	A0A6P5RDV6_PRUAV SubName: Full=probable xyloglucan galactosyltransferase GT14 {ECO:0000313|RefSeq:XP_021800063.1};	Acetylglucosaminyltransferase EXT1/exostosin 1	GO:0005768,endosome; GO:0005794,Golgi apparatus; GO:0032580,Golgi cisterna membrane; GO:0000138,Golgi trans cisterna; GO:0030173,integral component of Golgi membrane; GO:0005802,trans-Golgi network; GO:0016757,glycosyltransferase activity; GO:0010256,endomembrane system organization; GO:0042353,fucose biosynthetic process; GO:0006486,protein glycosylation; GO:0009863,salicylic acid mediated signa…	PF03016.18:Exostosin family	--
LOC110744405	0.2343	0.5647	0.3911	0.2175	0.5357	0.1988	0	0	0	0	0	0.0737	0.1558	0.0781	0.157	0.3052	0.3803	0.0731	0.0769	0.1492	0.1236	0.2399	0	0.1268	0.1344	0.4069	0	0	0.2087	0.0694	NW_018923840.1	71290	73996	-	--	protein SPA, chloroplastic [Prunus avium]	BSD2_CHLRE RecName: Full=Protein BUNDLE SHEATH DEFECTIVE 2, chloroplastic {ECO:0000303|PubMed:25124725}; Short=CrBSD2 {ECO:0000305}; Flags: Precursor;	A0A6P5RGX9_PRUAV SubName: Full=protein SPA, chloroplastic {ECO:0000313|RefSeq:XP_021800061.1};	--	GO:0101031,chaperone complex; GO:0009570,chloroplast stroma; GO:0046872,metal ion binding; GO:1905538,polysome binding; GO:0044183,protein folding chaperone; GO:0061077,chaperone-mediated protein folding; GO:0110102,ribulose bisphosphate carboxylase complex assembly; GO:0003674,molecular_function; GO:0005488,binding; GO:0043167,ion binding; GO:0043169,cation binding; GO:0043021,ribonucleoprotein …	--	--
LOC110744406	0.2342	0.0705	0.0782	0.2173	0.2007	0	0.2402	0.0699	0.1758	0.0729	0.0357	0.1105	0.4669	0.1562	0.2746	0.5336	0.722	0.0731	0.0384	0	0.5559	0.0599	0.2806	0.2218	0.1678	0.1355	0.0333	0.1373	0.1391	0.0694	NW_018923840.1	14245	18131	-	--	protein PRD1-like [Prunus avium]	PRD1_ARATH RecName: Full=Protein PUTATIVE RECOMBINATION INITIATION DEFECT 1 {ECO:0000303|PubMed:17762870}; Short=AtPRD1 {ECO:0000303|PubMed:17762870}; Short=Protein PRD1 {ECO:0000303|PubMed:17762870};	A0A6P5TVU1_PRUAV SubName: Full=protein PRD1-like {ECO:0000313|RefSeq:XP_021831282.1};	--	GO:0005634,nucleus; GO:0003677,DNA binding; GO:0016787,hydrolase activity; GO:0042138,meiotic DNA double-strand break formation; GO:0003674,molecular_function; GO:0003676,nucleic acid binding; GO:0005488,binding; GO:0097159,organic cyclic compound binding; GO:1901363,heterocyclic compound binding; GO:0003824,catalytic activity; GO:0000003,reproduction; GO:0006139,nucleobase-containing compound me…	--	--
LOC110744407	0.4419	0.557	0.2562	0.2914	0.1794	0.3255	0.2352	0.1978	0.2096	0.0868	0.213	0.0659	0.0928	0.1512	0.2104	0.636	0.702	0.6315	0.2861	0.4886	0.2853	0.2857	0.2508	0.2266	0.1	0.1514	0.1787	0.3581	0.259	0.2687	NW_018923840.1	39593	49439	-	ko04814: Motor proteins	kinesin-like protein KIN-12E [Prunus avium]	KN12E_ARATH RecName: Full=Kinesin-like protein KIN-12E {ECO:0000305};	A0A6P5RB84_PRUAV SubName: Full=kinesin-like protein KIN-12E {ECO:0000313|RefSeq:XP_021800062.1};	Kinesin-like protein	GO:0005871,kinesin complex; GO:0005874,microtubule; GO:0005641,nuclear envelope lumen; GO:0009524,phragmoplast; GO:0005819,spindle; GO:0005524,ATP binding; GO:0016887,ATP hydrolysis activity; GO:0008017,microtubule binding; GO:0003777,microtubule motor activity; GO:0007018,microtubule-based movement; GO:1901673,regulation of mitotic spindle assembly; GO:0051225,spindle assembly; GO:0000166,nucleo…	PF00225.26:Kinesin motor domain	--
LOC110744409	7.7583	7.1597	7.8783	5.8316	7.5412	7.1839	3.9401	3.5714	5.4152	6.8844	6.5046	6.0338	9.3154	6.9416	8.4031	6.7237	8.2459	6.9062	6.507	6.5739	5.621	4.4052	4.7576	4.3477	7.8476	8.0164	6.6231	6.7779	9.1502	8.7387	NW_018923845.1	52382	54887	+	--	uncharacterized protein C12orf45 homolog [Prunus avium]	--	A0A6P5R504_PRUAV SubName: Full=uncharacterized protein C12orf45 homolog {ECO:0000313|RefSeq:XP_021800065.1};	--	GO:0000492,box C/D snoRNP assembly; GO:0000491,small nucleolar ribonucleoprotein complex assembly; GO:0008150,biological_process; GO:0009987,cellular process; GO:0016043,cellular component organization; GO:0022607,cellular component assembly; GO:0022613,ribonucleoprotein complex biogenesis; GO:0022618,ribonucleoprotein complex assembly; GO:0043933,protein-containing complex organization; GO:00440…	PF15370.9:NOP protein chaperone 1	--
LOC110744410	12.1629	12.2667	9.826	11.1797	10.6289	12.6106	6.9245	5.9455	8.4709	8.2264	5.4887	8.5411	3.4566	4.6438	4.6662	8.7231	12.1293	13.0941	13.0128	12.9053	11.1137	8.8886	7.3228	6.107	7.1763	5.4584	7.7248	5.4282	3.8734	4.7513	NW_018923845.1	22917	25192	+	--	homolog of yeast ergosterol28 [Prunus dulcis]	ERG28_ARATH RecName: Full=Ergosterol biosynthetic protein 28;	A0A4Y1S0S3_PRUDU SubName: Full=Homolog of yeast ergosterol28 {ECO:0000313|EMBL:BBH09738.1};	Predicted membrane protein	GO:0005783,endoplasmic reticulum; GO:0005789,endoplasmic reticulum membrane; GO:0016021,integral component of membrane; GO:0030674,protein-macromolecule adaptor activity; GO:2000012,regulation of auxin polar transport; GO:0016126,sterol biosynthetic process; GO:0003674,molecular_function; GO:0060090,molecular adaptor activity; GO:0006810,transport; GO:0008150,biological_process; GO:0009914,hormon…	PF03694.16:Erg28 like protein	--
LOC110744413	4.9395	5.4274	3.8789	20.534	16.1811	18.3487	11.8663	11.7561	13.1647	35.6457	37.2606	42.4281	35.3571	42.4196	42.781	4.3928	5.5944	4.6251	14.8928	13.7536	15.76	14.174	12.6069	9.0772	23.9479	21.3295	20.7734	37.4898	37.31	38.2092	NW_018923845.1	16244	21508	+	--	uncharacterized protein LOC110744413 isoform X1 [Prunus avium]	--	A0A6P5R510_PRUAV SubName: Full=uncharacterized protein LOC110744413 isoform X1 {ECO:0000313|RefSeq:XP_021800070.1}; SubName: Full=uncharacterized protein LOC110744413 isoform X2 {ECO:0000313|RefSeq:XP_021800071.1};	--	--	PF06219.15:Protein of unknown function (DUF1005)	--
LOC110744414	7.1004	8.5754	8.7045	9.9251	10.7173	8.6881	12.9999	12.3885	12.9699	14.7206	16.1776	14.1556	26.1733	22.1495	23.4027	11.0959	8.4012	8.9853	10.8009	10.2939	12.3453	23.4947	21.538	27.7267	13.8981	15.8222	15.2089	21.2025	23.1351	21.3943	NW_018921329.1	91482	93906	-	--	probable xyloglucan galactosyltransferase GT14 [Prunus avium]	GT14_ARATH RecName: Full=Probable xyloglucan galactosyltransferase GT14 {ECO:0000305}; EC=2.4.1.- {ECO:0000305}; AltName: Full=Glycosyltransferase 14 {ECO:0000303|PubMed:15020758}; Short=AtGT14 {ECO:0000303|PubMed:15020758};	A0A6P5R515_PRUAV SubName: Full=probable xyloglucan galactosyltransferase GT14 {ECO:0000313|RefSeq:XP_021800075.1};	Acetylglucosaminyltransferase EXT1/exostosin 1	GO:0000139,Golgi membrane; GO:0016021,integral component of membrane; GO:0016020,membrane; GO:0009505,plant-type cell wall; GO:0016757,glycosyltransferase activity; GO:0006486,protein glycosylation; GO:0003674,molecular_function; GO:0003824,catalytic activity; GO:0016740,transferase activity; GO:0006807,nitrogen compound metabolic process; GO:0008150,biological_process; GO:0008152,metabolic proce…	PF03016.18:Exostosin family	--
LOC110744415	18.0126	17.0983	16.4367	16.0982	15.8311	17.5064	14.037	14.9758	14.2954	12.6706	12.017	12.0929	14.3919	10.0006	11.0801	19.9231	15.0767	15.5032	13.127	15.6973	14.6328	11.5235	11.8551	12.2821	11.0398	10.9158	10.9168	10.0547	11.4556	10.0911	NW_018923845.1	26077	29047	-	--	dentin sialophosphoprotein-like [Prunus avium]	--	A0A6P5RDW3_PRUAV SubName: Full=dentin sialophosphoprotein-like {ECO:0000313|RefSeq:XP_021800072.1, ECO:0000313|RefSeq:XP_021800073.1};	--	GO:0016021,integral component of membrane; GO:0005575,cellular_component; GO:0016020,membrane; GO:0031224,intrinsic component of membrane; GO:0110165,cellular anatomical entity	--	--
LOC110744416	0.6202	1.121	0.9936	0.0767	0.3545	0.1403	0.5818	0.2592	0.447	0.2315	0.0757	0.039	0.2473	0.0827	0.2494	0.9692	0.9662	1.0452	0.3256	0.7896	0.5235	0.1905	0.3633	0.4029	0.2134	0.3231	0.2824	0.9458	0.3315	0.3306	NW_018923845.1	49546	51124	+	--	probable xyloglucan endotransglucosylase/hydrolase protein 10 [Prunus avium]	XTH10_ARATH RecName: Full=Probable xyloglucan endotransglucosylase/hydrolase protein 10; Short=At-XTH10; Short=XTH-10; EC=2.4.1.207; Flags: Precursor;	A0A6P5RGZ0_PRUAV RecName: Full=Xyloglucan endotransglucosylase/hydrolase {ECO:0000256|RuleBase:RU361120}; EC=2.4.1.207 {ECO:0000256|RuleBase:RU361120};	--	GO:0048046,apoplast; GO:0004553,hydrolase activity, hydrolyzing O-glycosyl compounds; GO:0030247,polysaccharide binding; GO:0016762,xyloglucan:xyloglucosyl transferase activity; GO:0042546,cell wall biogenesis; GO:0071555,cell wall organization; GO:0010411,xyloglucan metabolic process; GO:0003674,molecular_function; GO:0003824,catalytic activity; GO:0016787,hydrolase activity; GO:0016798,hydrolas…	PF00722.24:Glycosyl hydrolases family 16	--
LOC110744417	0	0.0655	0	0	0	0	0	0.4542	0	0	0	0	0	0	0	0	0	0	0	0	0	0	0	0	0	0	0	0	0	0	NW_018923845.1	59689	60408	-	ko04016: MAPK signaling pathway - plant; ko04075: Plant hormone signal transduction; ko04626: Plant-pathogen interaction	pathogenesis-related protein 1-like [Prunus avium]	PRB1_ARATH RecName: Full=Pathogenesis-related protein 1 {ECO:0000303|PubMed:11725949}; Short=AtPRB1 {ECO:0000303|PubMed:11725949}; Flags: Precursor;	A0A6P5RBA0_PRUAV SubName: Full=pathogenesis-related protein 1-like {ECO:0000313|RefSeq:XP_021800077.1};	Defense-related protein containing SCP domain	GO:0005615,extracellular space; GO:0098542,defense response to other organism; GO:0009617,response to bacterium; GO:0009723,response to ethylene; GO:0080027,response to herbivore; GO:0009753,response to jasmonic acid; GO:0009751,response to salicylic acid; GO:0009611,response to wounding; GO:0006950,response to stress; GO:0006952,defense response; GO:0008150,biological_process; GO:0009605,respons…	PF00188.29:Cysteine-rich secretory protein family	--
LOC110744419	2.9086	2.6748	2.7338	1.9418	1.903	1.948	2.199	1.5536	1.4483	1.6194	1.5422	1.3487	2.2133	2.1696	2.8469	2.6913	2.6334	3.0579	2.1598	1.8273	2.2817	1.5674	1.7326	1.0359	2.1945	2.4145	2.6791	2.1775	2.0002	2.2445	NW_018923845.1	924	7122	+	ko00970: Aminoacyl-tRNA biosynthesis	aspartate--tRNA ligase, chloroplastic/mitochondrial-like [Prunus avium]	SYDM_ARATH RecName: Full=Aspartate--tRNA ligase, chloroplastic/mitochondrial {ECO:0000305}; EC=6.1.1.12 {ECO:0000305}; AltName: Full=Aspartyl-tRNA synthetase {ECO:0000305}; Short=AspRS {ECO:0000305};	A0A6P5RAX8_PRUAV SubName: Full=aspartate--tRNA ligase, chloroplastic/mitochondrial-like {ECO:0000313|RefSeq:XP_021800079.1};	Aspartyl-tRNA synthetase, mitochondrial	GO:0009507,chloroplast; GO:0005829,cytosol; GO:0005739,mitochondrion; GO:0004815,aspartate-tRNA ligase activity; GO:0005524,ATP binding; GO:0003677,DNA binding; GO:0046872,metal ion binding; GO:0006422,aspartyl-tRNA aminoacylation; GO:0003674,molecular_function; GO:0003824,catalytic activity; GO:0004812,aminoacyl-tRNA ligase activity; GO:0016874,ligase activity; GO:0016875,ligase activity, formin…	PF00152.23:tRNA synthetases class II (D, K and N)	--
LOC110744421	0	0	0	0	0	0	0	0	0	0	0.0968	0	0	0.0529	0	0.1033	0	0.0495	0	0	0	0.0406	0.0422	0	0	0.1836	0	0	0	0	NW_018923851.1	844	1910	-	--	protein FAR1-RELATED SEQUENCE 9-like [Prunus avium]	FRS9_ARATH RecName: Full=Protein FAR1-RELATED SEQUENCE 9;	A0A6P5R519_PRUAV RecName: Full=Protein FAR1-RELATED SEQUENCE {ECO:0000256|RuleBase:RU367018};	--	GO:0005634,nucleus; GO:0008270,zinc ion binding; GO:0006355,regulation of DNA-templated transcription; GO:0003674,molecular_function; GO:0005488,binding; GO:0043167,ion binding; GO:0043169,cation binding; GO:0046872,metal ion binding; GO:0046914,transition metal ion binding; GO:0006139,nucleobase-containing compound metabolic process; GO:0006351,DNA-templated transcription; GO:0006725,cellular ar…	PF04434.20:SWIM zinc finger	--
LOC110744422	15.0069	18.6005	16.4762	15.3786	16.3549	14.5794	13.4186	12.488	13.4871	12.7107	12.8072	12.6175	9.5395	11.2116	12.0801	13.7906	15.9084	16.8149	14.6762	13.6491	12.365	12.7235	13.6223	11.1988	12.1608	14.1677	12.6466	11.8459	10.8427	11.1753	NW_018921330.1	55918	63362	-	ko00061: Fatty acid biosynthesis; ko00620: Pyruvate metabolism; ko00640: Propanoate metabolism; ko01100: Metabolic pathways; ko01110: Biosynthesis of secondary metabolites; ko01200: Carbon metabolism; ko01212: Fatty acid metabolism	biotin carboxylase 1, chloroplastic-like [Prunus avium]	ACCC1_POPTR RecName: Full=Biotin carboxylase 1, chloroplastic; EC=6.3.4.14 {ECO:0000250|UniProtKB:O04983}; AltName: Full=Acetyl-coenzyme A carboxylase biotin carboxylase subunit A 1 {ECO:0000305}; Flags: Precursor;	A0A6P5RAY5_PRUAV RecName: Full=Biotin carboxylase {ECO:0000256|RuleBase:RU365063}; EC=6.3.4.14 {ECO:0000256|RuleBase:RU365063}; AltName: Full=Acetyl-coenzyme A carboxylase biotin carboxylase subunit A {ECO:0000256|RuleBase:RU365063};	3-Methylcrotonyl-CoA carboxylase, biotin-containing subunit/Propionyl-CoA carboxylase, alpha chain/Acetyl-CoA carboxylase, biotin carboxylase subunit	GO:0009507,chloroplast; GO:0003989,acetyl-CoA carboxylase activity; GO:0005524,ATP binding; GO:0004075,biotin carboxylase activity; GO:0046872,metal ion binding; GO:0006633,fatty acid biosynthetic process; GO:2001295,malonyl-CoA biosynthetic process; GO:0003674,molecular_function; GO:0003824,catalytic activity; GO:0016421,CoA carboxylase activity; GO:0016874,ligase activity; GO:0016885,ligase act…	PF02786.20:Carbamoyl-phosphate synthase L chain, ATP binding domain	--
LOC110744423	1.4237	1.946	2.2632	0.1487	0.2899	0.2415	0.1878	0.0797	0.3047	0.8471	0.9778	0.9071	4.4714	4.8602	4.7406	0.6779	0.7624	1.3164	0.035	0.2039	0.1268	0.3006	0.2701	0.3613	0.5051	0.4944	0.4861	4.1179	3.3926	3.7635	NW_018923853.1	18132	24252	-	ko04626: Plant-pathogen interaction	probable inactive leucine-rich repeat receptor-like protein kinase At3g03770 isoform X1 [Prunus avium]	Y3037_ARATH RecName: Full=Probable inactive leucine-rich repeat receptor-like protein kinase At3g03770; Flags: Precursor;	A0A6P5RGZ4_PRUAV SubName: Full=probable inactive leucine-rich repeat receptor-like protein kinase At3g03770 isoform X1 {ECO:0000313|RefSeq:XP_021800081.1};	--	GO:0016021,integral component of membrane; GO:0005886,plasma membrane; GO:0005524,ATP binding; GO:0004672,protein kinase activity; GO:0046777,protein autophosphorylation; GO:0000166,nucleotide binding; GO:0003674,molecular_function; GO:0005488,binding; GO:0017076,purine nucleotide binding; GO:0030554,adenyl nucleotide binding; GO:0032553,ribonucleotide binding; GO:0032555,purine ribonucleotide bi…	PF07714.20:Protein tyrosine and serine/threonine kinase	--
LOC110744424	9.1631	9.0325	8.2707	6.2736	6.1358	7.773	6.93	7.4606	6.9209	7.7428	6.6868	6.6702	8.5597	6.9068	6.6494	9.6027	10.7876	9.6966	6.1906	7.7146	6.8655	6.6893	6.6994	7.8659	8.2386	8.4731	8.7636	8.1892	9.644	9.2985	NW_018923853.1	13761	17318	+	--	cyclic dof factor 3-like [Prunus avium]	CDF2_ARATH RecName: Full=Cyclic dof factor 2; AltName: Full=Dof zinc finger protein DOF5.2; Short=AtDOF5.2;	A0A6P5R523_PRUAV SubName: Full=cyclic dof factor 3-like {ECO:0000313|RefSeq:XP_021800085.1};	--	GO:0005634,nucleus; GO:0003677,DNA binding; GO:0003700,DNA-binding transcription factor activity; GO:0046872,metal ion binding; GO:0000976,transcription cis-regulatory region binding; GO:0009908,flower development; GO:0006355,regulation of DNA-templated transcription; GO:0003674,molecular_function; GO:0003676,nucleic acid binding; GO:0005488,binding; GO:0097159,organic cyclic compound binding; GO…	PF02701.18:Dof domain, zinc finger	C2C2-Dof
LOC110744425	1.4587	1.8399	1.4712	1.7629	1.4305	1.549	1.2829	1.3532	1.2671	1.626	1.9894	1.2679	2.009	1.8582	1.7512	1.312	1.5225	1.8964	1.4977	1.2827	1.3786	1.3216	1.5258	1.3804	1.3178	1.2755	1.5588	1.9113	2.253	1.7904	NW_018923853.1	33123	38196	-	ko00190: Oxidative phosphorylation; ko01100: Metabolic pathways	pentatricopeptide repeat-containing protein At1g11710, mitochondrial isoform X1 [Prunus avium]	PPR34_ARATH RecName: Full=Pentatricopeptide repeat-containing protein At1g11710, mitochondrial; Flags: Precursor;	A0A6P5RE13_PRUAV SubName: Full=pentatricopeptide repeat-containing protein At1g11710, mitochondrial isoform X1 {ECO:0000313|RefSeq:XP_021800086.1, ECO:0000313|RefSeq:XP_021800087.1};	FOG: PPR repeat	GO:0005739,mitochondrion; GO:0005575,cellular_component; GO:0005622,intracellular anatomical structure; GO:0005737,cytoplasm; GO:0043226,organelle; GO:0043227,membrane-bounded organelle; GO:0043229,intracellular organelle; GO:0043231,intracellular membrane-bounded organelle; GO:0110165,cellular anatomical entity	PF13041.9:PPR repeat family	--
LOC110744426	0.4476	0.5056	0.6349	0.9	0.3517	0.7277	0.656	0.5677	0.8401	1.1139	0.5806	0.7041	0.9669	0.3358	0.6748	0.2186	0.1816	0.6984	0.4038	0.2137	0.4132	0.716	0.6257	0.7268	0.2566	0.5181	0.3502	0.3938	0.299	0.3645	NW_018923855.1	11247	14586	+	--	uncharacterized protein LOC110744426, partial [Prunus avium]	--	A0A6P5R528_PRUAV SubName: Full=uncharacterized protein LOC110744426 {ECO:0000313|RefSeq:XP_021800090.1};	FOG: Ankyrin repeat	--	PF13961.9:Domain of unknown function (DUF4219)	--
LOC110744428	0.1488	0.3073	0.149	0.217	0.3098	0.3245	3.8505	3.4066	2.3555	0.8332	0.6812	0.4213	0.5722	0.1701	0.3846	0.3529	0.2897	0.2985	0.0628	0.2233	0.1177	0.1142	0.0509	0.069	0.0366	0.2214	0.0181	0.0187	0.0568	0.0944	NW_018923861.1	15986	22120	-	ko04626: Plant-pathogen interaction	probable LRR receptor-like serine/threonine-protein kinase At1g53430 [Prunus avium]	Y5343_ARATH RecName: Full=Probable LRR receptor-like serine/threonine-protein kinase At1g53430; EC=2.7.11.1; Flags: Precursor;	A0A6P5RGZ9_PRUAV SubName: Full=probable LRR receptor-like serine/threonine-protein kinase At1g53430 {ECO:0000313|RefSeq:XP_021800091.1};	--	GO:0016021,integral component of membrane; GO:0005886,plasma membrane; GO:0005524,ATP binding; GO:0106310,protein serine kinase activity; GO:0004674,protein serine/threonine kinase activity; GO:0006468,protein phosphorylation; GO:0000166,nucleotide binding; GO:0003674,molecular_function; GO:0005488,binding; GO:0017076,purine nucleotide binding; GO:0030554,adenyl nucleotide binding; GO:0032553,rib…	PF07714.20:Protein tyrosine and serine/threonine kinase	--
LOC110744429	0	0.0526	0.0582	0	0.3491	0.0493	0.7162	1.8751	1.8344	0.2715	0.4262	0.2745	0.174	0.0582	0.1754	0	0	0	0	0	0	0	0	0.0945	0.05	0	0	0.0512	0.1036	0.0517	NW_018923861.1	22436	26243	-	--	protein TOO MANY MOUTHS-like [Prunus avium]	--	A0A6P5RBB4_PRUAV SubName: Full=protein TOO MANY MOUTHS-like {ECO:0000313|RefSeq:XP_021800092.1};	--	--	--	--
LOC110744431	0	0.0647	0.1433	0	0.3068	0	0	0	0	0	0	0	0	0.1432	0.0719	0.2097	0.1394	0	0.0704	0	0.1133	0	0	0.0581	0.1231	0.1864	0.2444	0.063	0	0.318	NW_018923861.1	10835	12531	+	--	--	--	--	--	--	--	--
LOC110744432	0	0	0.1451	0	0	0	0	0	0	0	0	0	0	0	0	0	0	0.1357	0	0	0	0.1113	0	0	0	0	0	0	0	0	NW_018923861.1	26567	27031	-	ko04016: MAPK signaling pathway - plant; ko04075: Plant hormone signal transduction; ko04626: Plant-pathogen interaction	cold-responsive protein kinase 1-like [Prunus avium]	Y5343_ARATH RecName: Full=Probable LRR receptor-like serine/threonine-protein kinase At1g53430; EC=2.7.11.1; Flags: Precursor;	A0A6P5RE17_PRUAV SubName: Full=cold-responsive protein kinase 1-like {ECO:0000313|RefSeq:XP_021800093.1};	--	GO:0016021,integral component of membrane; GO:0005886,plasma membrane; GO:0005524,ATP binding; GO:0106310,protein serine kinase activity; GO:0004674,protein serine/threonine kinase activity; GO:0006468,protein phosphorylation; GO:0000166,nucleotide binding; GO:0003674,molecular_function; GO:0005488,binding; GO:0017076,purine nucleotide binding; GO:0030554,adenyl nucleotide binding; GO:0032553,rib…	PF07714.20:Protein tyrosine and serine/threonine kinase	--
LOC110744433	0	0.0369	0.0409	0	0	0	0.0359	0	0.0368	0	0	0.0386	0.0204	0.0818	0	0.02	0	0	0.0402	0	0	0	0	0	0	0.0177	0	0.0539	0.0182	0.0182	NW_018923865.1	17338	24429	+	--	long-chain-alcohol oxidase FAO1 isoform X1 [Prunus avium]	FAO1_LOTJA RecName: Full=Long-chain-alcohol oxidase FAO1; EC=1.1.3.20; AltName: Full=Long-chain fatty alcohol oxidase 1;	A0A6P5RAZ2_PRUAV RecName: Full=Long-chain-alcohol oxidase {ECO:0000256|PIRNR:PIRNR028937}; EC=1.1.3.20 {ECO:0000256|PIRNR:PIRNR028937};	--	GO:0016021,integral component of membrane; GO:0050660,flavin adenine dinucleotide binding; GO:0046577,long-chain-alcohol oxidase activity; GO:0006066,alcohol metabolic process; GO:0009409,response to cold; GO:0000166,nucleotide binding; GO:0003674,molecular_function; GO:0005488,binding; GO:0036094,small molecule binding; GO:0043167,ion binding; GO:0043168,anion binding; GO:0097159,organic cyclic …	PF00732.22:GMC oxidoreductase	--
LOC110744434	0	0.1917	0	0.1312	0.3031	0	0	0	0	0	0	0	0	0	0.1421	0	0.1377	0	0	0	0	0	0	0.0574	0	0	0	0	0	0.0628	NW_018923865.1	53615	54906	+	--	cell number regulator 10-like [Prunus avium]	CNR10_MAIZE RecName: Full=Cell number regulator 10; AltName: Full=ZmCNR10;	A0A6P5RBC0_PRUAV SubName: Full=cell number regulator 10-like {ECO:0000313|RefSeq:XP_021800097.1};	--	GO:0016021,integral component of membrane; GO:0005575,cellular_component; GO:0016020,membrane; GO:0031224,intrinsic component of membrane; GO:0110165,cellular anatomical entity	PF04749.20:PLAC8 family	--
LOC110744435	0.0753	0.2893	0.0754	0.1398	0.0484	0.2077	0.6624	0.6913	0.7465	0.3691	0.3966	0.0889	0.169	0.1884	0.1893	0.4966	0.33	0.4055	1.0008	0.6833	0.6408	1.07	0.7221	1.0091	0.6316	0.8501	1.1092	1.1266	1.3755	1.2214	NW_018923865.1	24955	33129	-	--	phosphate transporter PHO1 isoform X2 [Prunus avium]	PHO1_ARATH RecName: Full=Phosphate transporter PHO1 {ECO:0000303|PubMed:11971143}; AltName: Full=Protein PHO1 {ECO:0000303|PubMed:11971143}; Short=AtPHO1 {ECO:0000303|PubMed:11971143};	A0A6P5RAZ6_PRUAV SubName: Full=phosphate transporter PHO1 isoform X2 {ECO:0000313|RefSeq:XP_021800099.1};	Predicted small molecule transporter	GO:0005737,cytoplasm; GO:0005789,endoplasmic reticulum membrane; GO:0005794,Golgi apparatus; GO:0000139,Golgi membrane; GO:0016021,integral component of membrane; GO:0005886,plasma membrane; GO:0005802,trans-Golgi network; GO:0000822,inositol hexakisphosphate binding; GO:0015114,phosphate ion transmembrane transporter activity; GO:0016036,cellular response to phosphate starvation; GO:0048016,inos…	PF03124.17:EXS family	--
LOC110744436	1.3661	1.8743	1.9449	0.9777	1.1289	1.1031	1.0857	1.3854	0.964	1.1983	1.025	0.9011	0.7221	0.9386	0.7611	0.9967	1.2341	1.1405	0.567	0.9902	0.8206	0.771	0.6969	0.7084	0.5521	0.6431	0.6042	0.5069	0.5279	0.6435	NW_018923865.1	54847	59565	-	ko04626: Plant-pathogen interaction	putative disease resistance protein At1g50180 [Prunus avium]	DRL4_ARATH RecName: Full=Putative disease resistance protein At1g50180;	A0A6P5R537_PRUAV SubName: Full=putative disease resistance protein At1g50180 {ECO:0000313|RefSeq:XP_021800100.1};	Apoptotic ATPase	GO:0009506,plasmodesma; GO:0043531,ADP binding; GO:0005524,ATP binding; GO:0006952,defense response; GO:0051707,response to other organism; GO:0000166,nucleotide binding; GO:0003674,molecular_function; GO:0005488,binding; GO:0017076,purine nucleotide binding; GO:0030554,adenyl nucleotide binding; GO:0032553,ribonucleotide binding; GO:0032555,purine ribonucleotide binding; GO:0032559,adenyl ribonu…	PF00931.25:NB-ARC domain	--
LOC110744437	1.4797	1.5118	1.5784	0.9405	1.1859	1.1325	0.8629	1.0082	1.1449	0.2402	0.4419	0.4706	0.2566	0.0644	0.0647	2.3878	2.4119	2.5602	1.409	1.198	1.7439	1.3957	1.2335	0.9665	0.1937	0.0838	0.1922	0.2547	0.086	0.1143	NW_018923865.1	8714	12651	+	--	KIN14B-interacting protein At4g14310 [Prunus avium]	KCAI_ARATH RecName: Full=KIN14B-interacting protein At4g14310;	A0A6P5RH08_PRUAV SubName: Full=KIN14B-interacting protein At4g14310 {ECO:0000313|RefSeq:XP_021800101.1};	--	GO:0005737,cytoplasm; GO:0007049,cell cycle; GO:0051301,cell division; GO:0008150,biological_process; GO:0009987,cellular process; GO:0005575,cellular_component; GO:0005622,intracellular anatomical structure; GO:0110165,cellular anatomical entity	--	--
LOC110744438	17.3647	15.4686	17.8451	10.3471	9.8062	9.1758	9.2942	9.0178	10.1944	11.9914	13.7014	13.0264	16.2397	15.0501	19.7471	13.7219	16.5854	13.3877	9.9941	10.1314	10.2986	10.5656	12.4157	12.0473	12.0481	11.7297	12.6659	15.2417	16.2813	14.9882	NW_018923865.1	4424	7279	-	--	plastid-lipid-associated protein 6, chloroplastic [Prunus avium]	PAP6_ARATH RecName: Full=Plastid-lipid-associated protein 6, chloroplastic {ECO:0000303|PubMed:16850419}; AltName: Full=Fibrillin-4 {ECO:0000303|PubMed:16461379}; AltName: Full=Fibrillin-6 {ECO:0000303|PubMed:18455927}; AltName: Full=Harpin-binding protein 1 {ECO:0000303|Ref.1}; Short=HrBP1 {ECO:0000303|Ref.1}; AltName: Full=Plastoglobulin 30.4 {ECO:0000303|PubMed:16414959}; Short=AtPGL30.4 {ECO:…	A0A6P5RBC7_PRUAV SubName: Full=plastid-lipid-associated protein 6, chloroplastic {ECO:0000313|RefSeq:XP_021800102.1};	--	GO:0009507,chloroplast; GO:0009941,chloroplast envelope; GO:0009534,chloroplast thylakoid; GO:0009535,chloroplast thylakoid membrane; GO:0005829,cytosol; GO:0005634,nucleus; GO:0005886,plasma membrane; GO:0010287,plastoglobule; GO:0009579,thylakoid; GO:0031977,thylakoid lumen; GO:0009658,chloroplast organization; GO:0042742,defense response to bacterium; GO:0010193,response to ozone; GO:0006996,o…	PF04755.15:PAP_fibrillin	--
LOC110744439	1.8655	2.529	1.9265	0.974	1.0996	1.3847	1.6919	1.7227	1.4183	1.7957	1.3881	1.8709	1.0463	1.808	1.5237	1.6513	1.5894	3.0023	1.7215	1.0021	1.1534	1.6116	1.7698	1.3728	1.2034	1.5184	1.8414	1.9491	1.0906	1.3469	NW_018923866.1	52115	53499	+	ko03010: Ribosome	uncharacterized protein LOC110763579 isoform X1 [Prunus avium]	RL18A_CASSA RecName: Full=60S ribosomal protein L18a;	A0A6P5T4I6_PRUAV SubName: Full=uncharacterized protein LOC110763579 isoform X1 {ECO:0000313|RefSeq:XP_021822081.1};	60S ribosomal protein L18A	GO:0005840,ribosome; GO:0003735,structural constituent of ribosome; GO:0006412,translation; GO:0003674,molecular_function; GO:0005198,structural molecule activity; GO:0006518,peptide metabolic process; GO:0006807,nitrogen compound metabolic process; GO:0008150,biological_process; GO:0008152,metabolic process; GO:0009058,biosynthetic process; GO:0009059,macromolecule biosynthetic process; GO:00099…	PF01775.20:Ribosomal proteins 50S-L18Ae/60S-L20/60S-L18A	--
LOC110744440	0	0	0.0359	0	0	0	0.0315	0	0	0	0	0	0.0357	0	0.036	0	0	0.0336	0	0.1027	0	0	0	0	0	0.0311	0	0	0	0	NW_018923866.1	2314	4039	-	--	putative UPF0481 protein At3g02645 [Prunus avium]	Y3720_ARATH RecName: Full=UPF0481 protein At3g47200;	A0A6P5RE25_PRUAV SubName: Full=putative UPF0481 protein At3g02645 {ECO:0000313|RefSeq:XP_021800103.1};	--	GO:0016021,integral component of membrane; GO:0005886,plasma membrane; GO:0005575,cellular_component; GO:0016020,membrane; GO:0031224,intrinsic component of membrane; GO:0110165,cellular anatomical entity; GO:0071944,cell periphery	PF03140.18:Plant protein of unknown function	--
LOC110744441	0	0	0	0	0	0	0	0	0	0	0	0	0	0	0	0	0	0	0	0	0	0	0	0	0	0	0	0	0	0	NW_018923866.1	6235	12248	-	--	uncharacterized protein LOC110744441 [Prunus avium]	POLR1_ARATH RecName: Full=Retrovirus-related Pol polyprotein from transposon RE1; AltName: Full=Retro element 1 {ECO:0000303|PubMed:10689195}; Short=AtRE1 {ECO:0000303|PubMed:10689195}; Includes: RecName: Full=Protease RE1; EC=3.4.23.-; Includes: RecName: Full=Reverse transcriptase RE1; EC=2.7.7.49; Includes: RecName: Full=Endonuclease RE1;	A0A6P5RB03_PRUAV SubName: Full=uncharacterized protein LOC110744441 {ECO:0000313|RefSeq:XP_021800104.1};	FOG: Transposon-encoded proteins with TYA, reverse transcriptase, integrase domains in various combinations	GO:0004190,aspartic-type endopeptidase activity; GO:0004519,endonuclease activity; GO:0046872,metal ion binding; GO:0003676,nucleic acid binding; GO:0003964,RNA-directed DNA polymerase activity; GO:0015074,DNA integration; GO:0006310,DNA recombination; GO:0006508,proteolysis; GO:0003674,molecular_function; GO:0003824,catalytic activity; GO:0004175,endopeptidase activity; GO:0008233,peptidase acti…	PF03140.18:Plant protein of unknown function	--
LOC110744442	0.4949	0.1278	0.354	0.0656	0.0606	0	0	0	0.2548	0	0.1942	0.0667	0	0.1415	0.2132	1.4501	0.4131	0.1986	0.4871	0.4726	0.8393	1.0858	0.5648	0.8611	0.1824	0.1228	0.1811	0.311	0.9447	0.8167	NW_018923866.1	31949	32949	+	--	uncharacterized protein LOC110744442 [Prunus avium]	--	A0A6P5R541_PRUAV SubName: Full=uncharacterized protein LOC110744442 {ECO:0000313|RefSeq:XP_021800105.1};	FOG: Transposon-encoded proteins with TYA, reverse transcriptase, integrase domains in various combinations	--	PF14223.9:gag-polypeptide of LTR copia-type	--
LOC110744443	19.7022	19.8369	17.3662	1.2515	2.2157	1.0803	0.3294	0.4696	0.6412	0	0.0686	0	0	0.0375	0.0753	4.4266	3.3919	3.5423	1.0692	1.5381	1.5118	0.0288	0	0.0304	0	0	0	0	0	0	NW_018923866.1	29520	31461	+	--	BURP domain protein RD22-like [Prunus avium]	RD22_ARATH RecName: Full=BURP domain protein RD22 {ECO:0000303|PubMed:9790599}; AltName: Full=Dehydration-responsive protein RD22 {ECO:0000303|PubMed:8479424}; Flags: Precursor;	A0A6P5RH12_PRUAV SubName: Full=BURP domain protein RD22-like {ECO:0000313|RefSeq:XP_021800106.1};	--	GO:0005768,endosome; GO:0005794,Golgi apparatus; GO:0005802,trans-Golgi network; GO:0003729,mRNA binding; GO:0009651,response to salt stress; GO:0003674,molecular_function; GO:0003676,nucleic acid binding; GO:0003723,RNA binding; GO:0005488,binding; GO:0097159,organic cyclic compound binding; GO:1901363,heterocyclic compound binding; GO:0006950,response to stress; GO:0006970,response to osmotic s…	PF03181.18:BURP domain	--
LOC110744445	0.271	0.6803	0.4522	0.5309	0.3872	0.1532	1.6946	1.8603	2.4416	0.0562	0.1379	0.1989	0.1201	0.1506	0.0605	0.2941	0.2345	0.0846	0.2667	0.1438	0.1191	0.0694	0	0.0489	0	0.0784	0	0.1589	0.2414	0.321	NW_018923866.1	17251	21421	-	--	UPF0481 protein At3g47200-like isoform X1 [Prunus avium]	Y3720_ARATH RecName: Full=UPF0481 protein At3g47200;	A0A6P5RE29_PRUAV SubName: Full=UPF0481 protein At3g47200-like isoform X1 {ECO:0000313|RefSeq:XP_021800107.1, ECO:0000313|RefSeq:XP_021800108.1};	--	GO:0016021,integral component of membrane; GO:0005886,plasma membrane; GO:0005575,cellular_component; GO:0016020,membrane; GO:0031224,intrinsic component of membrane; GO:0110165,cellular anatomical entity; GO:0071944,cell periphery	PF03140.18:Plant protein of unknown function	--
LOC110744446	11.3841	11.6058	12.1412	13.7229	13.6676	12.3855	13.7968	13.654	13.7809	17.1909	17.1641	15.0043	19.541	20.1156	22.3758	12.5652	15.1403	13.9308	12.0251	10.3408	10.1264	13.0594	13.2907	12.2875	14.0901	14.9459	15.6048	20.8466	20.3651	20.1904	NW_018921330.1	20471	25892	-	--	probable magnesium transporter NIPA6 isoform X1 [Prunus avium]	NIPA3_ARATH RecName: Full=Probable magnesium transporter NIPA3;	A0A6P5RE33_PRUAV RecName: Full=Probable magnesium transporter {ECO:0000256|RuleBase:RU363078};	Uncharacterized conserved protein	GO:0005769,early endosome; GO:0016021,integral component of membrane; GO:0016020,membrane; GO:0005886,plasma membrane; GO:0015095,magnesium ion transmembrane transporter activity; GO:0015693,magnesium ion transport; GO:0003674,molecular_function; GO:0005215,transporter activity; GO:0008324,cation transmembrane transporter activity; GO:0015075,ion transmembrane transporter activity; GO:0015318,ino…	PF05653.17:Magnesium transporter NIPA	--
LOC110744447	0	0	0.3628	0.1345	0.0621	0.0615	0	0	0	0.1353	0.0664	0	0	0	0.0728	0	0.0706	0	0.0713	0	0	0	0	0	0.0623	0	0	0	0.0646	0	NW_018923868.1	21	1542	-	--	Hypothetical predicted protein [Prunus dulcis]	KEA5_ARATH RecName: Full=K(+) efflux antiporter 5 {ECO:0000303|PubMed:11500563}; Short=AtKEA5 {ECO:0000303|PubMed:11500563}; Flags: Precursor;	A0A5E4E5Q8_PRUDU RecName: Full=Na_H_Exchanger domain-containing protein {ECO:0000259|Pfam:PF00999};	Predicted K+/H+-antiporter	GO:0016021,integral component of membrane; GO:0015386,potassium:proton antiporter activity; GO:0003674,molecular_function; GO:0005215,transporter activity; GO:0005451,monovalent cation:proton antiporter activity; GO:0008324,cation transmembrane transporter activity; GO:0015075,ion transmembrane transporter activity; GO:0015078,proton transmembrane transporter activity; GO:0015079,potassium ion tr…	PF00999.24:Sodium/hydrogen exchanger family	--
LOC110744448	0	0	0	0	0	0	0	0	0.0269	0	0.0819	0	0.0297	0	0	0	0.029	0	0	0	0	0.0458	0	0	0.0256	0	0	0	0	0	NW_018923872.1	180	2566	-	ko04626: Plant-pathogen interaction	TMV resistance protein N-like, partial [Prunus avium]	RUN1_VITRO RecName: Full=Disease resistance protein RUN1 {ECO:0000305}; AltName: Full=NAD(+) hydrolase RUN1; EC=3.2.2.6 {ECO:0000269|PubMed:31439792}; AltName: Full=NADP(+) hydrolase RUN1 {ECO:0000305}; EC=3.2.2.- {ECO:0000269|PubMed:31439792}; AltName: Full=Resistance to Uncinula necator protein {ECO:0000303|PubMed:24033846}; Short=MrRUN1 {ECO:0000303|PubMed:24033846};	A0A6P5RBG4_PRUAV SubName: Full=TMV resistance protein N-like {ECO:0000313|RefSeq:XP_021800112.1};	--	GO:0005737,cytoplasm; GO:0005634,nucleus; GO:0043531,ADP binding; GO:0050135,NAD(P)+ nucleosidase activity; GO:0003953,NAD+ nucleosidase activity; GO:0061809,NAD+ nucleotidase, cyclic ADP-ribose generating; GO:0050832,defense response to fungus; GO:0019677,NAD catabolic process; GO:0043068,positive regulation of programmed cell death; GO:0007165,signal transduction; GO:0000166,nucleotide binding;…	PF01582.23:TIR domain	--
LOC110744449	0.7238	0.4266	0.6933	0.1752	0.3777	0.2403	0.6919	0.1973	0.3686	0.8224	1.3546	0.4159	0.5648	0.7556	0.8225	0.461	0.5516	0.5009	0.6195	0.5409	0.5977	0.435	0.6285	0.4344	0.7037	1.0109	1.1821	0.6645	0.5327	1.2024	NW_018923873.1	19191	24559	+	--	unnamed protein product [Prunus armeniaca]	--	A0A6J5VK57_PRUAR SubName: Full=Uncharacterized protein {ECO:0000313|EMBL:CAB4286348.1};	--	--	PF17435.5:Family of unknown function (DUF5414)	--
LOC110744450	2.4156	0.7641	0.4838	0.5605	0.9319	0.4098	1.5933	1.0815	1.0883	0.9019	2.4334	1.026	0.843	1.5708	0.3642	1.0617	1.8817	1.0178	1.6644	1.038	1.3382	1.6694	1.9298	1.6672	1.2466	1.5729	1.9591	1.4877	2.2595	0.6439	NW_018923873.1	20926	22172	+	--	hypothetical protein L3X38_019137 [Prunus dulcis]	--	A0A6P5TS10_PRUAV SubName: Full=uncharacterized protein LOC110770112 {ECO:0000313|RefSeq:XP_021829885.1};	--	GO:0008234,cysteine-type peptidase activity; GO:0006508,proteolysis; GO:0003674,molecular_function; GO:0003824,catalytic activity; GO:0008233,peptidase activity; GO:0016787,hydrolase activity; GO:0140096,catalytic activity, acting on a protein; GO:0006807,nitrogen compound metabolic process; GO:0008150,biological_process; GO:0008152,metabolic process; GO:0019538,protein metabolic process; GO:0043…	--	--
LOC110744451	3.6483	3.546	4.3081	3.5458	4.6916	3.7371	3.8744	3.1127	2.3259	2.8591	3.0574	3.1187	1.6472	1.756	2.6986	2.9582	4.2226	4.7373	4.8444	4.1412	3.8133	2.8015	2.9146	2.096	2.4274	2.8686	2.5268	2.0894	1.7783	2.8136	NW_018923873.1	32241	36131	-	--	hypothetical protein Pyn_01034 [Prunus yedoensis var. nudiflora]	--	A0A314UCN0_PRUYE SubName: Full=Uncharacterized protein {ECO:0000313|EMBL:PQM35091.1};	--	--	--	--
LOC110744452	18.3879	21.1032	20.8904	14.1824	14.5098	14.9843	14.4601	14.7906	13.5645	15.8393	14.8781	13.6402	11.3254	10.2466	11.0845	19.9484	19.6965	18.5167	17.8318	17.0983	16.6652	12.3593	12.352	12.7017	13.519	15.2309	16.5088	12.6879	12.7121	12.3449	NW_018923873.1	44519	57344	-	--	ubiquitin carboxyl-terminal hydrolase 5 isoform X1 [Prunus avium]	UBP5_ARATH RecName: Full=Ubiquitin carboxyl-terminal hydrolase 5; EC=3.4.19.12; AltName: Full=Deubiquitinating enzyme 5; Short=AtUBP5; AltName: Full=Ubiquitin thioesterase 5; AltName: Full=Ubiquitin-specific-processing protease 5;	A0A6P5R550_PRUAV RecName: Full=Ubiquitin carboxyl-terminal hydrolase {ECO:0000256|RuleBase:RU366025}; EC=3.4.19.12 {ECO:0000256|RuleBase:RU366025};	Ubiquitin C-terminal hydrolase	GO:0005634,nucleus; GO:0004843,cysteine-type deubiquitinase activity; GO:0016579,protein deubiquitination; GO:0006511,ubiquitin-dependent protein catabolic process; GO:0003674,molecular_function; GO:0003824,catalytic activity; GO:0008233,peptidase activity; GO:0008234,cysteine-type peptidase activity; GO:0016787,hydrolase activity; GO:0019783,ubiquitin-like protein peptidase activity; GO:0101005,…	PF00443.32:Ubiquitin carboxyl-terminal hydrolase	--
LOC110744453	0.832	0.9692	1.222	0.8066	0.9828	0.9097	1.3659	1.3742	1.0995	1.4151	1.4731	1.1344	1.1246	1.4428	1.0222	0.0181	0.216	0.0519	0.0182	0.053	0	0	0.0443	0.015	0.0318	0.0642	0.0158	0	0.0165	0	NW_018923874.1	5	3256	-	ko04626: Plant-pathogen interaction	TMV resistance protein N-like [Prunus avium]	RPV1_VITRO RecName: Full=Disease resistance protein RPV1 {ECO:0000305}; AltName: Full=NAD(+) hydrolase RPV1; EC=3.2.2.6 {ECO:0000305|PubMed:31439792}; AltName: Full=Resistance to Plasmopara viticola protein {ECO:0000303|PubMed:24033846}; Short=MrRVP1 {ECO:0000303|PubMed:24033846};	A0A6P5SE33_PRUAV SubName: Full=TMV resistance protein N-like {ECO:0000313|RefSeq:XP_021811781.1};	--	GO:0005737,cytoplasm; GO:0005634,nucleus; GO:0043531,ADP binding; GO:0050135,NAD(P)+ nucleosidase activity; GO:0061809,NAD+ nucleotidase, cyclic ADP-ribose generating; GO:0042803,protein homodimerization activity; GO:0050832,defense response to fungus; GO:0043068,positive regulation of programmed cell death; GO:0007165,signal transduction; GO:0000166,nucleotide binding; GO:0003674,molecular_funct…	PF00931.25:NB-ARC domain	--
LOC110744455	0.0476	0.086	0.0476	0.309	0.4893	0.4842	0.1255	0.0852	0.3857	0.2664	0.5227	0.2245	0.1897	0.1427	0.1913	1.2078	1.482	1.6478	0.9831	0.9538	0.6775	1.607	1.7099	1.5835	0.8591	0.9085	0.406	1.381	1.3982	1.8596	NW_018923875.1	14233	15902	-	--	hypothetical protein Pyn_40624 [Prunus yedoensis var. nudiflora]	GDI1_ARATH RecName: Full=Guanosine nucleotide diphosphate dissociation inhibitor 1; Short=AtGDI1;	A0A314YH12_PRUYE SubName: Full=Uncharacterized protein {ECO:0000313|EMBL:PQQ03688.1};	RAB proteins geranylgeranyltransferase component A (RAB escort protein)	GO:0005737,cytoplasm; GO:0005829,cytosol; GO:0005096,GTPase activator activity; GO:0005093,Rab GDP-dissociation inhibitor activity; GO:0015031,protein transport; GO:0007264,small GTPase mediated signal transduction; GO:0016192,vesicle-mediated transport; GO:0003674,molecular_function; GO:0008047,enzyme activator activity; GO:0030234,enzyme regulator activity; GO:0030695,GTPase regulator activity;…	--	--
LOC110744457	5.0065	5.0941	4.8429	5.7531	6.3507	5.5472	9.2105	10.7808	9.8201	17.1024	20.5702	18.5169	38.1696	42.6925	46.0996	2.2786	2.9515	2.312	2.7489	2.6506	2.2102	9.7682	10.2577	8.2412	18.9088	18.2441	18.986	50.3871	44.9945	48.9363	NW_018923879.1	66360	74277	-	ko00052: Galactose metabolism; ko01100: Metabolic pathways	probable galactinol--sucrose galactosyltransferase 2 [Prunus avium]	RFS2_ARATH RecName: Full=Probable galactinol--sucrose galactosyltransferase 2; EC=2.4.1.82; AltName: Full=Protein SEED IMBIBITION 2; AltName: Full=Raffinose synthase 2;	A0A6P5RB20_PRUAV RecName: Full=Galactinol--sucrose galactosyltransferase {ECO:0000256|ARBA:ARBA00012708}; EC=2.4.1.82 {ECO:0000256|ARBA:ARBA00012708};	--	GO:0009506,plasmodesma; GO:0016757,glycosyltransferase activity; GO:0052692,raffinose alpha-galactosidase activity; GO:0034484,raffinose catabolic process; GO:0006979,response to oxidative stress; GO:0003674,molecular_function; GO:0003824,catalytic activity; GO:0016740,transferase activity; GO:0004553,hydrolase activity, hydrolyzing O-glycosyl compounds; GO:0004557,alpha-galactosidase activity; G…	PF05691.15:Raffinose synthase or seed imbibition protein Sip1	--
LOC110744458	0.2294	0.2827	0.2715	0.271	0.3397	0.4246	0.1834	0.2428	0.2255	0.0973	0.1719	0.0197	0.2703	0.1878	0.0419	0.387	0.3046	0.371	0.2874	0.3385	0.4456	0.2242	0.1333	0.0508	0.1256	0.3078	0.178	0.1651	0.1672	0.2224	NW_018923879.1	46992	49724	-	--	pentatricopeptide repeat-containing protein At2g33680-like [Prunus avium]	PP181_ARATH RecName: Full=Pentatricopeptide repeat-containing protein At2g33680;	A0A6P5R560_PRUAV SubName: Full=pentatricopeptide repeat-containing protein At2g33680-like {ECO:0000313|RefSeq:XP_021800125.1};	FOG: PPR repeat	GO:0043231,intracellular membrane-bounded organelle; GO:0003723,RNA binding; GO:0010102,lateral root morphogenesis; GO:0009266,response to temperature stimulus; GO:0009451,RNA modification; GO:0003674,molecular_function; GO:0003676,nucleic acid binding; GO:0005488,binding; GO:0097159,organic cyclic compound binding; GO:1901363,heterocyclic compound binding; GO:0007275,multicellular organism devel…	PF13041.9:PPR repeat family	--
LOC110744459	66.6573	62.7832	61.7757	56.7577	61.0962	55.7334	52.9919	49.9367	52.1893	57.0778	52.4967	56.7052	46.6552	46.931	52.4505	65.1625	75.1596	73.2269	65.8456	66.0533	62.176	65.6135	71.1298	57.0892	61.8091	56.3649	54.9635	53.9095	55.5961	55.1368	NW_018921330.1	12160	15356	-	--	mitochondrial fission 1 protein A-like [Prunus avium]	FIS1A_ARATH RecName: Full=Mitochondrial fission 1 protein A; AltName: Full=FIS1 homolog A; Short=AtFIS1a; AltName: Full=Protein BIGYIN 1;	A0A6P5RB25_PRUAV RecName: Full=Mitochondrial fission 1 protein {ECO:0000256|PIRNR:PIRNR008835};	Membrane protein involved in organellar division	GO:0009507,chloroplast; GO:0005829,cytosol; GO:0031307,integral component of mitochondrial outer membrane; GO:0005779,integral component of peroxisomal membrane; GO:0005739,mitochondrion; GO:0005777,peroxisome; GO:0000422,autophagy of mitochondrion; GO:0000266,mitochondrial fission; GO:0007005,mitochondrion organization; GO:0016559,peroxisome fission; GO:0006914,autophagy; GO:0006996,organelle or…	PF14853.9:Fis1 C-terminal tetratricopeptide repeat	--
LOC110744460	7.8916	7.3976	6.7885	5.9414	6.9275	6.7479	5.316	5.1308	4.9359	4.349	4.7092	4.9131	9.8148	9.9106	8.4815	7.3592	6.785	6.7407	6.838	6.133	6.561	4.5772	4.9464	4.022	5.4878	5.3755	5.7515	7.7005	7.4415	6.3969	NW_018923879.1	110872	118195	-	--	putative elongation factor TypA-like SVR3, chloroplastic [Prunus avium]	SVR3_ARATH RecName: Full=Putative elongation factor TypA-like SVR3, chloroplastic; AltName: Full=Protein HAPPY ON NORFLURAZON 23 {ECO:0000303|PubMed:21208309}; AltName: Full=Protein SUPPRESSOR OF VARIEGATION 3 {ECO:0000303|PubMed:21187014}; Flags: Precursor;	A0A6P5RH32_PRUAV SubName: Full=putative elongation factor TypA-like SVR3, chloroplastic {ECO:0000313|RefSeq:XP_021800126.1};	Elongation factor-type GTP-binding protein	GO:0009507,chloroplast; GO:1990904,ribonucleoprotein complex; GO:0005525,GTP binding; GO:0003924,GTPase activity; GO:0003746,translation elongation factor activity; GO:0050821,protein stabilization; GO:0009409,response to cold; GO:0006364,rRNA processing; GO:0000166,nucleotide binding; GO:0003674,molecular_function; GO:0005488,binding; GO:0017076,purine nucleotide binding; GO:0019001,guanyl nucle…	PF00009.30:Elongation factor Tu GTP binding domain	--
LOC110744461	61.4176	61.8958	57.069	76.5902	80.2156	74.0492	74.1234	69.4286	69.4747	61.5575	63.7842	58.9458	81.744	75.4817	74.4849	57.8876	53.6095	52.8394	61.066	66.2427	63.3849	54.4231	52.1904	54.2331	47.853	45.0572	46.1574	68.7097	70.832	69.4885	NW_018923879.1	98200	103285	-	ko04626: Plant-pathogen interaction	calcium-dependent protein kinase 8-like [Prunus avium]	CDPK8_ARATH RecName: Full=Calcium-dependent protein kinase 8; EC=2.7.11.1; AltName: Full=Calcium-dependent protein kinase isoform CDPK19; Short=AtCDPK19;	A0A6P5RBH6_PRUAV SubName: Full=calcium-dependent protein kinase 8-like {ECO:0000313|RefSeq:XP_021800127.1};	Ca2+/calmodulin-dependent protein kinase, EF-Hand protein superfamily	GO:0005737,cytoplasm; GO:0005634,nucleus; GO:0005886,plasma membrane; GO:0005524,ATP binding; GO:0005509,calcium ion binding; GO:0009931,calcium-dependent protein serine/threonine kinase activity; GO:0005516,calmodulin binding; GO:0004683,calmodulin-dependent protein kinase activity; GO:0106310,protein serine kinase activity; GO:0035556,intracellular signal transduction; GO:0018105,peptidyl-serin…	PF00069.28:Protein kinase domain	--
LOC110744462	3.7107	3.7632	4.9072	3.9436	3.4727	5.2384	4.1603	3.3989	4.5942	4.3889	4.8251	4.4116	3.3045	3.854	4.0434	3.5966	3.1719	3.3949	2.8439	2.4615	2.8918	4.5026	3.5528	4.2321	4.5559	4.3529	5.4167	3.2399	4.2393	3.8762	NW_018923879.1	51237	53949	+	ko04120: Ubiquitin mediated proteolysis; ko04141: Protein processing in endoplasmic reticulum	uncharacterized protein LOC110744462 [Prunus avium]	UBC32_ARATH RecName: Full=Ubiquitin-conjugating enzyme E2 32; EC=2.3.2.23; AltName: Full=E2 ubiquitin-conjugating enzyme 32; AltName: Full=Ubiquitin carrier protein 32;	A0A6P5RE47_PRUAV SubName: Full=uncharacterized protein LOC110744462 {ECO:0000313|RefSeq:XP_021800128.1};	Non-canonical ubiquitin conjugating enzyme 1	GO:0005783,endoplasmic reticulum; GO:0016021,integral component of membrane; GO:0016020,membrane; GO:0005634,nucleus; GO:0048471,perinuclear region of cytoplasm; GO:0005524,ATP binding; GO:0061631,ubiquitin conjugating enzyme activity; GO:0004842,ubiquitin-protein transferase activity; GO:0042631,cellular response to water deprivation; GO:1902457,negative regulation of stomatal opening; GO:000020…	PF00179.29:Ubiquitin-conjugating enzyme	--
LOC110744463	0	0.1048	0.0387	0	0	0.0984	0.136	0	0	0.3247	0.2478	0	0.0771	0.1547	0	0.0377	0.1129	0.1448	0	0	0.0306	0	0.1235	0	0.0332	0.1007	0.264	0.034	0.1722	0.0687	NW_018923879.1	61848	64237	-	ko00040: Pentose and glucuronate interconversions; ko01100: Metabolic pathways	polygalacturonase-like [Prunus avium]	PGLR_ACTDE RecName: Full=Polygalacturonase; Short=PG; EC=3.2.1.15; AltName: Full=Pectinase; Flags: Precursor;	A0A6P5R567_PRUAV SubName: Full=polygalacturonase-like {ECO:0000313|RefSeq:XP_021800130.1};	--	GO:0005576,extracellular region; GO:0004650,polygalacturonase activity; GO:0005975,carbohydrate metabolic process; GO:0071555,cell wall organization; GO:0009835,fruit ripening; GO:0003674,molecular_function; GO:0003824,catalytic activity; GO:0004553,hydrolase activity, hydrolyzing O-glycosyl compounds; GO:0016787,hydrolase activity; GO:0016798,hydrolase activity, acting on glycosyl bonds; GO:0008…	PF00295.20:Glycosyl hydrolases family 28	--
LOC110744464	0	0	0	0	0	0	0	0	0	0	0	0	0	0	0	0	0.0748	0	0	0	0	0	0	0	0	0	0	0	0	0	NW_018923879.1	58964	61000	-	ko04626: Plant-pathogen interaction	disease resistance protein RGA2-like [Prunus avium]	RGA1_SOLBU RecName: Full=Putative disease resistance protein RGA1; AltName: Full=RGA3-blb;	A0A6P5RH35_PRUAV SubName: Full=disease resistance protein RGA2-like {ECO:0000313|RefSeq:XP_021800131.1};	Apoptotic ATPase	GO:0043531,ADP binding; GO:0005524,ATP binding; GO:0050832,defense response to fungus; GO:0000166,nucleotide binding; GO:0003674,molecular_function; GO:0005488,binding; GO:0017076,purine nucleotide binding; GO:0030554,adenyl nucleotide binding; GO:0032553,ribonucleotide binding; GO:0032555,purine ribonucleotide binding; GO:0032559,adenyl ribonucleotide binding; GO:0036094,small molecule binding; …	PF00931.25:NB-ARC domain	--
LOC110744466	0	0	0	0	0	0	0	0	0	0	0	0	0	0	0	0	0	0	0	0	0	0	0.1336	0	0	0.4356	0	0	0	0	NW_018923879.1	56064	56375	-	--	uncharacterized protein LOC18770691 [Prunus persica]	--	M5VX35_PRUPE SubName: Full=Uncharacterized protein {ECO:0000313|EMBL:EMJ05982.1};	--	GO:0016021,integral component of membrane; GO:0005575,cellular_component; GO:0016020,membrane; GO:0031224,intrinsic component of membrane; GO:0110165,cellular anatomical entity	--	--
LOC110744467	1.4563	1.029	1.1402	0.4301	0.42	0.5166	0.5356	0.3201	0.501	0.8774	0.4729	0.6373	0.5016	0.8477	1.078	0.7371	0.9411	1.0661	0.4431	0.708	0.5029	0.4778	0.4971	0.731	1.4803	1.3219	1.1076	1.5493	1.1087	1.3412	NW_018923879.1	12288	16398	+	ko04075: Plant hormone signal transduction	Leucine-rich repeat protein kinase family protein [Prunus dulcis]	PXC3_ARATH RecName: Full=Leucine-rich repeat receptor-like tyrosine-protein kinase PXC3 {ECO:0000305}; EC=2.7.10.1; AltName: Full=Protein PXY/TDR-CORRELATED 3 {ECO:0000303|PubMed:23815750}; Flags: Precursor;	A0A4Y1RSL0_PRUDU SubName: Full=Leucine-rich repeat protein kinase family protein {ECO:0000313|EMBL:BBH07341.1};	--	GO:0016021,integral component of membrane; GO:0005886,plasma membrane; GO:0005524,ATP binding; GO:0004714,transmembrane receptor protein tyrosine kinase activity; GO:0000166,nucleotide binding; GO:0003674,molecular_function; GO:0005488,binding; GO:0017076,purine nucleotide binding; GO:0030554,adenyl nucleotide binding; GO:0032553,ribonucleotide binding; GO:0032555,purine ribonucleotide binding; G…	PF13855.9:Leucine rich repeat	--
LOC110744468	9.4123	9.5543	7.8202	8.641	11.49	11.4849	9.6574	11.8484	11.7995	8.2122	9.3382	10.5582	12.2411	13.3397	12.1356	9.1597	9.5302	8.9089	7.5525	7.6204	7.314	11.2605	10.6252	10.7442	11.7326	11.2805	11.9072	15.2424	14.3393	13.7879	NW_018923879.1	39471	42078	-	--	zinc finger AN1 and C2H2 domain-containing stress-associated protein 11-like [Prunus avium]	SAP11_ARATH RecName: Full=Zinc finger AN1 and C2H2 domain-containing stress-associated protein 11; Short=AtSAP11;	A0A6P5R573_PRUAV SubName: Full=zinc finger AN1 and C2H2 domain-containing stress-associated protein 11-like {ECO:0000313|RefSeq:XP_021800135.1};	Predicted Zn-finger protein	GO:0005737,cytoplasm; GO:0043231,intracellular membrane-bounded organelle; GO:0008270,zinc ion binding; GO:0003674,molecular_function; GO:0005488,binding; GO:0043167,ion binding; GO:0043169,cation binding; GO:0046872,metal ion binding; GO:0046914,transition metal ion binding; GO:0005575,cellular_component; GO:0005622,intracellular anatomical structure; GO:0110165,cellular anatomical entity; GO:00…	PF01428.19:AN1-like Zinc finger	C2H2
LOC110744469	221.047	214.712	222.723	190.266	193.032	178.552	196.885	169.773	206.511	196.608	209.083	211.234	147.31	216.459	237.203	154.695	248.924	237.556	239.72	228.182	203.273	227.518	228.712	148.712	234.236	199.823	203.507	217.19	186.787	203.442	NW_018923879.1	16779	18529	-	--	uncharacterized protein LOC110744469 [Prunus avium]	--	A0A314ZGX8_PRUYE SubName: Full=Uncharacterized protein {ECO:0000313|EMBL:PQQ17850.1};	--	--	PF06592.16:Protein of unknown function (DUF1138)	--
LOC110744470	0.025	0	0.025	0.0232	0.0857	0.1059	0.1318	0.1566	0.18	0.0466	0.1144	0.0236	0.3487	0.05	0.2009	0.1952	0.2918	0.0468	0.0246	0.0239	0.257	0.1151	0.2394	0.2839	0.2363	0.1301	0.1706	0.2198	0.178	0.2219	NW_018921253.1	70234	73986	-	ko03015: mRNA surveillance pathway; ko03018: RNA degradation	polyadenylate-binding protein 4-like [Prunus avium]	PABP6_ARATH RecName: Full=Polyadenylate-binding protein 6; Short=PABP-6; Short=Poly(A)-binding protein 6;	A0A6P5RB69_PRUAV SubName: Full=polyadenylate-binding protein 4-like {ECO:0000313|RefSeq:XP_021800179.1};	Polyadenylate-binding protein (RRM superfamily)	GO:0005829,cytosol; GO:0005634,nucleus; GO:1990904,ribonucleoprotein complex; GO:0003730,mRNA 3'-UTR binding; GO:0008143,poly(A) binding; GO:0008266,poly(U) RNA binding; GO:0003723,RNA binding; GO:0016071,mRNA metabolic process; GO:0006417,regulation of translation; GO:0006413,translational initiation; GO:0003674,molecular_function; GO:0003676,nucleic acid binding; GO:0003729,mRNA binding; GO:000…	PF00076.25:RNA recognition motif. (a.k.a. RRM, RBD, or RNP domain)	--
LOC110744471	0.1067	0.2571	0.3026	0.1155	0.0152	0.1056	0.2502	0.0637	0.1281	0.083	0.1628	0.0503	0.1064	0.2312	0.1608	0.0868	0.1558	0.0499	0.0525	0.0509	0.0141	0.041	0.0142	0.0722	0.0612	0.0463	0.1214	0.2972	0.1425	0.0474	NW_018921331.1	57609	60747	+	ko04626: Plant-pathogen interaction	LRR receptor-like serine/threonine-protein kinase GSO1 isoform X1 [Prunus avium]	EIX2_SOLLC RecName: Full=Receptor-like protein EIX2 {ECO:0000305}; AltName: Full=EIX receptor 2 {ECO:0000312|EMBL:AAR28378.1}; Flags: Precursor;	A0A6P5R580_PRUAV SubName: Full=LRR receptor-like serine/threonine-protein kinase GSO1 isoform X1 {ECO:0000313|RefSeq:XP_021800140.1, ECO:0000313|RefSeq:XP_021800148.1};	FOG: Leucine rich repeat	GO:0016021,integral component of membrane; GO:0005886,plasma membrane; GO:0050832,defense response to fungus; GO:0006950,response to stress; GO:0006952,defense response; GO:0008150,biological_process; GO:0009605,response to external stimulus; GO:0009607,response to biotic stimulus; GO:0009620,response to fungus; GO:0043207,response to external biotic stimulus; GO:0044419,biological process involv…	PF13855.9:Leucine rich repeat	--
LOC110744472	1.3343	1.8712	1.4437	1.1815	1.591	0.9888	1.4163	1.6206	1.0641	1.3886	1.6153	1.1437	2.248	2.0253	1.6497	1.468	1.5382	1.6228	1.1775	1.5085	1.2866	1.4486	1.2865	1.1831	1.3191	1.1718	1.5974	2.0241	1.9811	2.2487	NW_018923879.1	34148	38710	-	--	pentatricopeptide repeat-containing protein At4g33170-like [Prunus avium]	PP347_ARATH RecName: Full=Pentatricopeptide repeat-containing protein At4g33170;	A0A6P5RBI5_PRUAV SubName: Full=pentatricopeptide repeat-containing protein At4g33170-like {ECO:0000313|RefSeq:XP_021800137.1};	FOG: PPR repeat	GO:0008270,zinc ion binding; GO:0003674,molecular_function; GO:0005488,binding; GO:0043167,ion binding; GO:0043169,cation binding; GO:0046872,metal ion binding; GO:0046914,transition metal ion binding	PF14432.9:DYW family of nucleic acid deaminases	--
LOC110744473	1.5614	1.9755	1.9442	1.2475	1.5597	1.2669	1.4448	1.4832	1.5292	1.7742	2.0267	1.6404	5.2255	3.9254	4.3675	2.0289	1.4542	1.5891	1.323	1.1539	1.4506	1.2302	1.204	1.3229	1.7049	1.5324	1.9588	2.5922	2.7698	2.4974	NW_018923879.1	21898	32696	-	--	protein EFR3 homolog B [Prunus avium]	SRL2_ORYSJ RecName: Full=Protein SEMI-ROLLED LEAF 2 {ECO:0000303|PubMed:26873975};	A0A6P5RE56_PRUAV SubName: Full=protein EFR3 homolog B {ECO:0000313|RefSeq:XP_021800138.1, ECO:0000313|RefSeq:XP_021800139.1};	Putative transmembrane protein cmp44E	GO:0005737,cytoplasm; GO:0005634,nucleus; GO:0005886,plasma membrane; GO:0030154,cell differentiation; GO:0009555,pollen development; GO:0008150,biological_process; GO:0009987,cellular process; GO:0032502,developmental process; GO:0048869,cellular developmental process; GO:0007275,multicellular organism development; GO:0032501,multicellular organismal process; GO:0048229,gametophyte development; …	--	--
LOC110744476	0.8902	0.8457	0.4343	0.5508	0.4109	0.5034	0.4617	0.511	0.5964	0.4261	0.0627	0.4309	0.3869	0.3197	0.3901	0.6242	0.889	0.3206	0.4269	0.6103	0.5058	0.5433	0.2553	0.2224	0.0196	0.2576	0.2143	0.2811	0.244	0.3245	NW_018923881.1	10476	14387	+	ko04016: MAPK signaling pathway - plant; ko04626: Plant-pathogen interaction	probable LRR receptor-like serine/threonine-protein kinase At3g47570, partial [Prunus avium]	Y3475_ARATH RecName: Full=Probable LRR receptor-like serine/threonine-protein kinase At3g47570; EC=2.7.11.1; Flags: Precursor;	A0A6P5RBJ0_PRUAV SubName: Full=probable LRR receptor-like serine/threonine-protein kinase At3g47570 {ECO:0000313|RefSeq:XP_021800142.1};	--	GO:0016021,integral component of membrane; GO:0005886,plasma membrane; GO:0005524,ATP binding; GO:0106310,protein serine kinase activity; GO:0004674,protein serine/threonine kinase activity; GO:0006468,protein phosphorylation; GO:0000166,nucleotide binding; GO:0003674,molecular_function; GO:0005488,binding; GO:0017076,purine nucleotide binding; GO:0030554,adenyl nucleotide binding; GO:0032553,rib…	PF00069.28:Protein kinase domain	--
LOC110744477	2.6519	2.7562	2.8548	5.1073	4.0924	4.1056	2.6821	1.8404	3.0466	2.0421	2.1251	2.2529	4.429	4.0459	4.0654	1.7484	3.5506	1.8623	2.9366	2.2159	1.9938	2.4437	1.1652	2.0457	1.9958	1.957	1.3584	3.1499	2.6578	2.2976	NW_018923884.1	77	1616	-	--	uncharacterized protein LOC110744477 isoform X1 [Prunus avium]	--	A0A6P5RE60_PRUAV SubName: Full=uncharacterized protein LOC110744477 isoform X1 {ECO:0000313|RefSeq:XP_021800143.1};	--	--	--	--
LOC110744478	7.5187	9.3033	8.9439	6.9316	6.8785	7.3199	5.3698	6.3712	5.3652	9.2314	8.2721	10.1929	5.9874	6.8151	7.0509	6.7521	7.0263	6.7093	7.3013	7.1799	7.2682	7.4398	6.4098	5.4086	9.6786	10.4268	9.2188	6.2157	5.664	6.8156	NW_018923887.1	55886	58686	+	ko00130: Ubiquinone and other terpenoid-quinone biosynthesis; ko01100: Metabolic pathways; ko01110: Biosynthesis of secondary metabolites; ko01240: Biosynthesis of cofactors	ubiquinone biosynthesis O-methyltransferase, mitochondrial [Prunus avium]	COQ3_ARATH RecName: Full=Ubiquinone biosynthesis O-methyltransferase, mitochondrial {ECO:0000255|HAMAP-Rule:MF_03190}; AltName: Full=3-demethylubiquinol 3-O-methyltransferase {ECO:0000255|HAMAP-Rule:MF_03190}; EC=2.1.1.64 {ECO:0000255|HAMAP-Rule:MF_03190}; AltName: Full=EMBRYO DEFECTIVE 3002; AltName: Full=Polyprenyldihydroxybenzoate methyltransferase {ECO:0000255|HAMAP-Rule:MF_03190}; EC=2.1.1.1…	A0A6P5RBJ5_PRUAV RecName: Full=Ubiquinone biosynthesis O-methyltransferase, mitochondrial {ECO:0000256|HAMAP-Rule:MF_03190}; AltName: Full=3-demethylubiquinol 3-O-methyltransferase {ECO:0000256|HAMAP-Rule:MF_03190}; EC=2.1.1.64 {ECO:0000256|HAMAP-Rule:MF_03190}; AltName: Full=Polyprenyldihydroxybenzoate methyltransferase {ECO:0000256|HAMAP-Rule:MF_03190}; EC=2.1.1.114 {ECO:0000256|HAMAP-Rule:MF_0…	Methyltransferases	GO:0031314,extrinsic component of mitochondrial inner membrane; GO:0005740,mitochondrial envelope; GO:0005739,mitochondrion; GO:0008425,2-polyprenyl-6-methoxy-1,4-benzoquinone methyltransferase activity; GO:0010420,3,4-dihydroxy-5-polyprenylbenzoic acid O-methyltransferase activity; GO:0008689,3-demethylubiquinone-9 3-O-methyltransferase activity; GO:0004395,hexaprenyldihydroxybenzoate methyltran…	PF13489.9:Methyltransferase domain	--
LOC110744479	0	0	0	0	0	0	0	0.0246	0	0	0	0	0	0.0275	0	0	0	0	0	0	0	0	0	0	0	0	0	0	0	0	NW_018923887.1	40264	42161	+	--	receptor like protein 29 [Prunus dulcis]	RLP29_ARATH RecName: Full=Receptor like protein 29 {ECO:0000303|PubMed:18434605}; Short=AtRLP29 {ECO:0000303|PubMed:18434605}; Flags: Precursor;	A0A6P5RB40_PRUAV SubName: Full=protein TOO MANY MOUTHS {ECO:0000313|RefSeq:XP_021800149.1};	FOG: Leucine rich repeat	GO:0031225,anchored component of membrane; GO:0016021,integral component of membrane; GO:0005886,plasma membrane; GO:0005575,cellular_component; GO:0016020,membrane; GO:0031224,intrinsic component of membrane; GO:0110165,cellular anatomical entity; GO:0071944,cell periphery	PF13855.9:Leucine rich repeat	--
LOC110744480	106.206	110.814	112.413	101.141	103.04	100.319	124.103	121.36	123.41	156.085	156.182	150.951	141.091	170.899	172.457	97.8455	113.246	116.471	114.629	114.026	104.409	140.333	138.994	123.183	153.233	155.672	158.105	148.28	140.466	144.4	NW_018923887.1	59741	64886	+	ko00020: Citrate cycle (TCA cycle); ko00630: Glyoxylate and dicarboxylate metabolism; ko01100: Metabolic pathways; ko01110: Biosynthesis of secondary metabolites; ko01200: Carbon metabolism; ko01210: 2-Oxocarboxylic acid metabolism; ko01230: Biosynthesis of amino acids	citrate synthase, glyoxysomal [Prunus avium]	CYSZ_CUCMA RecName: Full=Citrate synthase, glyoxysomal; EC=2.3.3.16; AltName: Full=GCS; Flags: Precursor;	A0A6P5R591_PRUAV RecName: Full=Citrate synthase {ECO:0000256|RuleBase:RU000441};	Citrate synthase	GO:0009514,glyoxysome; GO:0036440,citrate synthase activity; GO:0006097,glyoxylate cycle; GO:0006099,tricarboxylic acid cycle; GO:0003674,molecular_function; GO:0003824,catalytic activity; GO:0016740,transferase activity; GO:0016746,acyltransferase activity; GO:0046912,acyltransferase activity, acyl groups converted into alkyl on transfer; GO:0005975,carbohydrate metabolic process; GO:0006081,cel…	PF00285.24:Citrate synthase, C-terminal domain	--
LOC110744481	5.3651	5.589	6.1107	8.8188	8.6023	8.6161	6.2672	6.7846	7.2328	5.2752	7.0513	5.1415	6.2479	6.1868	4.8169	8.8802	6.1812	6.8259	5.8049	6.9615	8.1678	6.6673	5.5949	7.9148	6.6928	4.9069	5.4892	4.5403	6.3848	5.568	NW_018923887.1	72565	75155	+	ko00190: Oxidative phosphorylation; ko01100: Metabolic pathways; ko04145: Phagosome	V-type proton ATPase subunit D [Prunus avium]	VATD_ARATH RecName: Full=V-type proton ATPase subunit D; Short=V-ATPase subunit D; AltName: Full=Vacuolar H(+)-ATPase subunit D; AltName: Full=Vacuolar proton pump subunit D;	A0A6P5RH55_PRUAV SubName: Full=V-type proton ATPase subunit D {ECO:0000313|RefSeq:XP_021800151.1}; SubName: Full=V-type proton ATPase subunit D-like {ECO:0000313|RefSeq:XP_021804379.1};	Vacuolar H+-ATPase V1 sector, subunit D	GO:0005829,cytosol; GO:0005794,Golgi apparatus; GO:0000325,plant-type vacuole; GO:0005886,plasma membrane; GO:0033176,proton-transporting V-type ATPase complex; GO:0005774,vacuolar membrane; GO:0005773,vacuole; GO:0046961,proton-transporting ATPase activity, rotational mechanism; GO:0003674,molecular_function; GO:0005215,transporter activity; GO:0008324,cation transmembrane transporter activity; …	PF01813.20:ATP synthase subunit D	--
LOC110744482	16.2664	14.6205	13.93	13.6537	15.2028	11.3105	18.6443	14.8444	16.5388	20.4509	17.2576	18.2485	26.6328	21.253	26.3146	19.9244	18.9114	19.5588	17.1482	15.3212	17.516	17.6443	16.0841	19.668	19.3423	17.1321	17.4529	21.7023	20.1524	22.787	NW_018923887.1	75418	78003	-	--	transcription elongation factor B polypeptide 3 [Prunus avium]	--	A0A6P5RBM6_PRUAV SubName: Full=transcription elongation factor B polypeptide 3 {ECO:0000313|RefSeq:XP_021800152.1};	RNA polymerase II transcription elongation factor Elongin/SIII, subunit elongin A	GO:0070449,elongin complex; GO:0003746,translation elongation factor activity; GO:0006368,transcription elongation by RNA polymerase II promoter; GO:0003674,molecular_function; GO:0003676,nucleic acid binding; GO:0005488,binding; GO:0008135,translation factor activity, RNA binding; GO:0045182,translation regulator activity; GO:0090079,translation regulator activity, nucleic acid binding; GO:00971…	PF06881.14:RNA polymerase II transcription factor SIII (Elongin) subunit A	--
LOC110744483	9.9343	11.3087	10.5935	7.9284	8.4917	8.3403	7.4998	8.1872	7.3537	11.3511	11.4596	11.3686	8.4882	7.2413	7.394	10.7618	9.0454	10.2759	8.5235	8.773	8.2563	6.9984	7.3979	6.9244	10.0315	9.6171	9.1187	5.8657	5.9912	5.1949	NW_018923887.1	6103	13853	+	ko04626: Plant-pathogen interaction	probable LRR receptor-like serine/threonine-protein kinase At1g07650 isoform X1 [Prunus avium]	Y1765_ARATH RecName: Full=Probable LRR receptor-like serine/threonine-protein kinase At1g07650; EC=2.7.11.1; Flags: Precursor;	A0A6P5RE72_PRUAV SubName: Full=probable LRR receptor-like serine/threonine-protein kinase At1g07650 isoform X1 {ECO:0000313|RefSeq:XP_021800153.1};	--	GO:0016021,integral component of membrane; GO:0005886,plasma membrane; GO:0005524,ATP binding; GO:0106310,protein serine kinase activity; GO:0004674,protein serine/threonine kinase activity; GO:0006468,protein phosphorylation; GO:0000166,nucleotide binding; GO:0003674,molecular_function; GO:0005488,binding; GO:0017076,purine nucleotide binding; GO:0030554,adenyl nucleotide binding; GO:0032553,rib…	PF07714.20:Protein tyrosine and serine/threonine kinase	--
LOC110744484	3.5082	3.5176	3.9184	2.6588	2.536	2.4213	4.1077	4.2289	3.5632	4.873	5.171	4.585	3.291	3.1359	3.1406	3.7103	3.4463	3.1002	3.1773	3.1321	2.7928	4.017	3.3085	3.8179	5.9991	5.7582	6.4506	3.799	4.2718	4.3625	NW_018923887.1	179330	184944	-	--	tetratricopeptide repeat-containing protein [Prunus dulcis]	ZDH20_ARATH RecName: Full=Probable protein S-acyltransferase 15; EC=2.3.1.225; AltName: Full=Probable palmitoyltransferase At5g04270; AltName: Full=Zinc finger DHHC domain-containing protein At5g04270;	A0A4Y1RZD0_PRUDU SubName: Full=Tetratricopeptide repeat-containing protein {ECO:0000313|EMBL:BBH09218.1};	RNA polymerase III transcription factor TFIIIC	GO:0030659,cytoplasmic vesicle membrane; GO:0005783,endoplasmic reticulum; GO:0005789,endoplasmic reticulum membrane; GO:0005794,Golgi apparatus; GO:0016021,integral component of membrane; GO:0019706,protein-cysteine S-palmitoyltransferase activity; GO:0018230,peptidyl-L-cysteine S-palmitoylation; GO:0006612,protein targeting to membrane; GO:0003674,molecular_function; GO:0003824,catalytic activi…	PF07719.20:Tetratricopeptide repeat	--
LOC110744485	4.7338	4.4683	4.5507	5.0771	4.7798	5.7112	4.5518	3.5041	3.7156	3.142	3.1406	3.1973	4.1326	4.4411	4.7375	3.6372	3.7899	4.0384	4.5352	4.2794	4.0294	3.7482	2.8405	2.6138	3.6915	4.2194	4.4723	4.998	3.711	5.1038	NW_018923887.1	151343	156323	+	--	zinc finger BED domain-containing protein RICESLEEPER 1-like [Prunus avium]	RSLE2_ORYSJ RecName: Full=Zinc finger BED domain-containing protein RICESLEEPER 2; AltName: Full=Transposase-like protein RICESLEEPER 2;	A0A6P5RE83_PRUAV SubName: Full=zinc finger BED domain-containing protein RICESLEEPER 1-like {ECO:0000313|RefSeq:XP_021800163.1};	Tam3-transposase (Ac family)	GO:0005634,nucleus; GO:0003677,DNA binding; GO:0046872,metal ion binding; GO:0046983,protein dimerization activity; GO:0009791,post-embryonic development; GO:0003674,molecular_function; GO:0003676,nucleic acid binding; GO:0005488,binding; GO:0097159,organic cyclic compound binding; GO:1901363,heterocyclic compound binding; GO:0043167,ion binding; GO:0043169,cation binding; GO:0005515,protein bind…	PF05699.17:hAT family C-terminal dimerisation region	--
LOC110744486	34.7919	35.2141	35.906	34.9944	33.8332	31.2653	43.1738	44.1144	43.019	45.8811	47.8238	43.0552	43.5309	42.8069	40.2827	30.7975	30.7034	32.1904	36.4912	32.3732	33.6912	39.0486	39.6177	39.2618	45.4006	49.5637	46.695	39.2535	37.3436	38.6205	NW_018923887.1	169367	174598	-	--	probable galacturonosyltransferase 15 [Prunus avium]	GAUTF_ARATH RecName: Full=Probable galacturonosyltransferase 15; EC=2.4.1.-;	A0A6P5RB55_PRUAV RecName: Full=Hexosyltransferase {ECO:0000256|RuleBase:RU362027}; EC=2.4.1.- {ECO:0000256|RuleBase:RU362027};	--	GO:0000139,Golgi membrane; GO:0016021,integral component of membrane; GO:0047262,polygalacturonate 4-alpha-galacturonosyltransferase activity; GO:0071555,cell wall organization; GO:0045489,pectin biosynthetic process; GO:0003674,molecular_function; GO:0003824,catalytic activity; GO:0008194,UDP-glycosyltransferase activity; GO:0016740,transferase activity; GO:0016757,glycosyltransferase activity; …	PF01501.23:Glycosyl transferase family 8	--
LOC110744487	3.3111	2.7915	2.8928	2.7019	2.991	3.3366	3.1465	2.4873	2.5829	2.0949	1.913	1.7409	2.393	2.0897	2.3232	7.1841	4.479	5.3266	3.609	3.8197	3.9569	3.7541	3.6038	4.9621	3.9755	4.1287	3.6234	3.8321	3.5831	3.9097	NW_018923887.1	160224	168022	+	--	floral homeotic protein AGAMOUS isoform X1 [Prunus avium]	MADS1_VITVI RecName: Full=Agamous-like MADS-box protein MADS1 {ECO:0000305}; AltName: Full=Agamous homolog 1 {ECO:0000305}; Short=VvAG1 {ECO:0000303|PubMed:18997115}; Short=VviAG1 {ECO:0000303|PubMed:26818751}; AltName: Full=MADS-box protein 1 {ECO:0000303|PubMed:11414613}; Short=Vvmads1 {ECO:0000303|PubMed:11414613};	I6QL76_PRUAV SubName: Full=Transcription factor MADS5 {ECO:0000313|EMBL:AFM30905.1}; SubName: Full=floral homeotic protein AGAMOUS isoform X1 {ECO:0000313|RefSeq:XP_021800165.1, ECO:0000313|RefSeq:XP_021800167.1};	MADS box transcription factor	GO:0005634,nucleus; GO:0000981,DNA-binding transcription factor activity, RNA polymerase II-specific; GO:0046983,protein dimerization activity; GO:0000978,RNA polymerase II cis-regulatory region sequence-specific DNA binding; GO:0009908,flower development; GO:0045944,positive regulation of transcription by RNA polymerase II; GO:0006357,regulation of transcription by RNA polymerase II; GO:0003674,…	PF00319.21:SRF-type transcription factor (DNA-binding and dimerisation domain)	MADS-MIKC
LOC110744488	0	0	0	0	0	0	0	0	0	0	0	0	0	0.0443	0.0223	0	0.0216	0	0	0	0	0	0	0	0	0	0	0.0195	0	0	NW_018923887.1	79128	81482	+	--	uncharacterized protein LOC110744488 [Prunus avium]	--	A0A6P5RB60_PRUAV SubName: Full=uncharacterized protein LOC110744488 {ECO:0000313|RefSeq:XP_021800169.1};	--	GO:0008270,zinc ion binding; GO:0003674,molecular_function; GO:0005488,binding; GO:0043167,ion binding; GO:0043169,cation binding; GO:0046872,metal ion binding; GO:0046914,transition metal ion binding	PF10551.12:MULE transposase domain	--
LOC110744489	73.3867	72.5543	78.7533	110.765	114.034	110.704	97.4536	87.7671	88.5518	54.2631	57.1214	53.3863	41.5383	46.8502	47.3112	57.3242	68.1579	66.4716	83.7646	82.0757	75.349	72.4831	67.73	60.918	50.9078	50.2456	55.6413	58.7336	57.5679	58.9543	NW_018923887.1	196860	198745	-	ko00520: Amino sugar and nucleotide sugar metabolism; ko01100: Metabolic pathways; ko01250: Biosynthesis of nucleotide sugars	trifunctional UDP-glucose 4,6-dehydratase/UDP-4-keto-6-deoxy-D-glucose 3,5-epimerase/UDP-4-keto-L-rhamnose-reductase RHM1 [Prunus persica]	RHM1_ARATH RecName: Full=Trifunctional UDP-glucose 4,6-dehydratase/UDP-4-keto-6-deoxy-D-glucose 3,5-epimerase/UDP-4-keto-L-rhamnose-reductase RHM1 {ECO:0000305|PubMed:17190829}; AltName: Full=Protein REPRESSOR OF LRX1 1 {ECO:0000303|PubMed:18567791}; AltName: Full=Rhamnose biosynthetic enzyme 1; Short=AtRHM1; Includes: RecName: Full=UDP-glucose 4,6-dehydratase {ECO:0000305|PubMed:17190829}; EC=4.…	M5XAX0_PRUPE SubName: Full=Uncharacterized protein {ECO:0000313|EMBL:EMJ16205.1};	Putative NAD+-dependent epimerases	GO:0005829,cytosol; GO:0005739,mitochondrion; GO:0009506,plasmodesma; GO:0008460,dTDP-glucose 4,6-dehydratase activity; GO:0016853,isomerase activity; GO:0016491,oxidoreductase activity; GO:0050377,UDP-glucose 4,6-dehydratase activity; GO:0010280,UDP-L-rhamnose synthase activity; GO:0010315,auxin export across the plasma membrane; GO:0030154,cell differentiation; GO:0071555,cell wall organization…	PF01370.24:NAD dependent epimerase/dehydratase family	--
LOC110744490	2.3858	2.7159	2.1363	1.2562	1.2488	1.1676	0.7364	0.8936	0.7441	1.0278	0.9769	1.0393	2.7333	1.9278	1.5796	1.9381	1.8875	1.611	1.287	1.0405	1.3525	0.731	0.6964	0.8662	1.026	1.0157	1.3611	1.4835	1.6349	1.5696	NW_018923887.1	136120	143156	+	--	uncharacterized protein LOC110744490 [Prunus avium]	--	A0A6P5RH76_PRUAV SubName: Full=uncharacterized protein LOC110744490 {ECO:0000313|RefSeq:XP_021800171.1};	--	--	--	--
LOC110744491	35.3442	39.2748	34.9725	28.5198	31.5603	28.4597	25.1993	25.386	26.5528	27.919	27.1588	25.9453	25.8729	29.8078	26.3424	37.9363	38.0474	39.4466	31.2549	31.3247	31.8645	28.4476	26.4853	28.0746	28.9356	28.1554	29.6953	30.6459	28.5782	29.024	NW_018923887.1	25110	33823	+	--	serine/threonine-protein phosphatase 5 isoform X1 [Prunus avium]	PPP5_SOLLC RecName: Full=Serine/threonine-protein phosphatase 5; EC=3.1.3.16; AltName: Full=LePP5;	A0A6P5RBP4_PRUAV RecName: Full=Serine/threonine-protein phosphatase 5 {ECO:0000256|ARBA:ARBA00020001}; EC=3.1.3.16 {ECO:0000256|ARBA:ARBA00013081};	Serine-threonine phosphatase 2A, catalytic subunit	GO:0005829,cytosol; GO:0005789,endoplasmic reticulum membrane; GO:0016021,integral component of membrane; GO:0031965,nuclear membrane; GO:0016607,nuclear speck; GO:0005634,nucleus; GO:0046872,metal ion binding; GO:0017018,myosin phosphatase activity; GO:0004722,protein serine/threonine phosphatase activity; GO:0003674,molecular_function; GO:0005488,binding; GO:0043167,ion binding; GO:0043169,cati…	PF00149.31:Calcineurin-like phosphoesterase	--
LOC110744492	0.1684	0.5	0.265	0.0223	0	0.0816	0.0846	0.2585	0.1301	0.1123	0.0881	0.1817	0.0959	0.0963	0.0967	0.7753	0.2811	0.3604	0.2841	0.2067	0.2665	0.1663	0.4036	0.0586	0.1035	0.1462	0.2054	0.127	0.2357	0.2779	NW_018923887.1	67362	69706	+	--	TMV resistance protein N-like [Prunus avium]	ROQ1_NICBE RecName: Full=Disease resistance protein Roq1 {ECO:0000305}; AltName: Full=NAD(+) hydrolase RPV1; EC=3.2.2.6 {ECO:0000305|PubMed:31439792}; AltName: Full=Recognition of XopQ 1 protein {ECO:0000303|PubMed:28891100};	A0A6P5RB64_PRUAV SubName: Full=TMV resistance protein N-like {ECO:0000313|RefSeq:XP_021800174.1};	--	GO:0043531,ADP binding; GO:0050135,NAD(P)+ nucleosidase activity; GO:0061809,NAD+ nucleotidase, cyclic ADP-ribose generating; GO:0006952,defense response; GO:0007165,signal transduction; GO:0000166,nucleotide binding; GO:0003674,molecular_function; GO:0005488,binding; GO:0017076,purine nucleotide binding; GO:0030554,adenyl nucleotide binding; GO:0032553,ribonucleotide binding; GO:0032555,purine r…	PF01582.23:TIR domain	--
LOC110744493	2.6535	2.496	3.2266	2.6136	2.4142	2.6185	2.3099	2.1094	2.3665	1.6427	1.0911	1.6868	3.0508	2.8442	2.5041	4.0727	4.7457	5.0199	3.7845	3.4648	4.1786	2.8277	3.9585	2.9681	2.4686	2.8209	1.803	2.5729	3.3769	2.9113	NW_018923887.1	116617	122270	+	--	Integrin-linked protein kinase family [Prunus dulcis]	ILK1_ARATH RecName: Full=Integrin-linked protein kinase 1 {ECO:0000303|PubMed:27208244}; EC=2.7.11.1 {ECO:0000269|PubMed:27208244}; AltName: Full=Ankyrin protein kinase 1 {ECO:0000303|PubMed:12650621};	A0A4Y1R7A0_PRUDU SubName: Full=Integrin-linked protein kinase family {ECO:0000313|EMBL:BBG99747.1};	Tyrosine kinase specific for activated (GTP-bound) p21cdc42Hs	GO:0009898,cytoplasmic side of plasma membrane; GO:0005783,endoplasmic reticulum; GO:0005789,endoplasmic reticulum membrane; GO:0005524,ATP binding; GO:0004672,protein kinase activity; GO:0106310,protein serine kinase activity; GO:0004674,protein serine/threonine kinase activity; GO:0004712,protein serine/threonine/tyrosine kinase activity; GO:0045087,innate immune response; GO:0046777,protein au…	PF07714.20:Protein tyrosine and serine/threonine kinase	--
LOC110744494	1.1959	3.2423	2.2689	0.4089	0.4317	0.4805	0.8856	0.3382	0.8507	0.235	0.1729	0.4159	0.3765	0.2519	0.5694	1.4754	1.3483	1.1197	1.1151	0.9016	1.2951	0.4833	1.3073	0.4089	0.1624	0.1639	0.6985	0.9968	0.5607	0.2237	NW_018923887.1	143360	145251	-	--	PREDICTED: HVA22 [Prunus dulcis]	HA22F_ARATH RecName: Full=HVA22-like protein f; Short=AtHVA22f;	A0A5E4FN40_PRUDU RecName: Full=HVA22-like protein {ECO:0000256|RuleBase:RU362006};	Protein involved in membrane traffic (YOP1/TB2/DP1/HVA22 family)	GO:0016021,integral component of membrane; GO:0005575,cellular_component; GO:0016020,membrane; GO:0031224,intrinsic component of membrane; GO:0110165,cellular anatomical entity	PF03134.22:TB2/DP1, HVA22 family	--
LOC110744495	5.4057	5.4454	4.5573	3.1333	3.2789	3.1538	3.8334	3.8839	4.1969	4.886	4.3049	5.3243	7.1795	7.7806	6.8946	4.2155	3.9113	4.9616	3.3439	3.1422	3.2804	4.8073	4.4381	4.0251	5.844	5.5465	5.8734	7.1812	6.4716	7.4425	NW_018923887.1	34608	38780	+	--	protein MAIN-LIKE 2 [Prunus avium]	MAIL2_ARATH RecName: Full=Protein MAIN-LIKE 2 {ECO:0000303|PubMed:24635680};	A0A6P5R5C1_PRUAV SubName: Full=protein MAIN-LIKE 2 {ECO:0000313|RefSeq:XP_021800180.1};	--	GO:0005634,nucleus; GO:0008483,transaminase activity; GO:0010073,meristem maintenance; GO:0003674,molecular_function; GO:0003824,catalytic activity; GO:0016740,transferase activity; GO:0016769,transferase activity, transferring nitrogenous groups; GO:0008150,biological_process; GO:0009888,tissue development; GO:0032501,multicellular organismal process; GO:0032502,developmental process; GO:0048507…	PF10536.12:Plant mobile domain	--
LOC110744496	5.0056	4.3233	4.9878	3.616	2.7271	4.2254	2.7541	1.9431	2.5773	2.5317	3.2293	3.2352	3.1962	4.7857	4.1891	4.6722	4.3939	6.0492	5.0969	4.9449	4.5469	4.2604	3.8611	2.9833	5.09	6.0799	4.7574	4.1872	3.9759	4.2727	NW_018923887.1	86754	91615	-	ko00970: Aminoacyl-tRNA biosynthesis; ko01100: Metabolic pathways	glutamyl-tRNA(Gln) amidotransferase subunit A, chloroplastic/mitochondrial isoform X1 [Prunus avium]	GATA_VITVI RecName: Full=Glutamyl-tRNA(Gln) amidotransferase subunit A, chloroplastic/mitochondrial {ECO:0000255|HAMAP-Rule:MF_03150}; Short=Glu-AdT subunit A {ECO:0000255|HAMAP-Rule:MF_03150}; EC=6.3.5.7 {ECO:0000255|HAMAP-Rule:MF_03150};	A0A6P5RH84_PRUAV RecName: Full=Glutamyl-tRNA(Gln) amidotransferase subunit A, chloroplastic/mitochondrial {ECO:0000256|HAMAP-Rule:MF_03150}; Short=Glu-AdT subunit A {ECO:0000256|HAMAP-Rule:MF_03150}; EC=6.3.5.7 {ECO:0000256|HAMAP-Rule:MF_03150};	Amidases	GO:0009570,chloroplast stroma; GO:0030956,glutamyl-tRNA(Gln) amidotransferase complex; GO:0005739,mitochondrion; GO:0005524,ATP binding; GO:0050567,glutaminyl-tRNA synthase (glutamine-hydrolyzing) activity; GO:0016811,hydrolase activity, acting on carbon-nitrogen (but not peptide) bonds, in linear amides; GO:0070681,glutaminyl-tRNAGln biosynthesis via transamidation; GO:0032543,mitochondrial tran…	PF01425.24:Amidase	--
LOC110744497	8.4468	9.4877	9.4251	8.2654	7.7174	8.3733	7.1103	7.1099	6.6323	5.6089	5.4812	6.2872	6.3286	6.0601	5.2159	8.5092	6.4153	7.3667	6.9363	5.7615	5.4624	5.0778	4.8393	5.5066	4.276	4.7982	3.7909	5.8393	5.0308	6.4335	NW_018923887.1	122575	124736	-	--	ATP-dependent DNA helicase PIF1-like [Prunus avium]	--	A0A6P5RE98_PRUAV RecName: Full=ATP-dependent DNA helicase {ECO:0000256|RuleBase:RU363044}; EC=3.6.4.12 {ECO:0000256|RuleBase:RU363044};	DNA helicase PIF1/RRM3	GO:0005524,ATP binding; GO:0003678,DNA helicase activity; GO:0016787,hydrolase activity; GO:0006310,DNA recombination; GO:0006281,DNA repair; GO:0000723,telomere maintenance; GO:0000166,nucleotide binding; GO:0003674,molecular_function; GO:0005488,binding; GO:0017076,purine nucleotide binding; GO:0030554,adenyl nucleotide binding; GO:0032553,ribonucleotide binding; GO:0032555,purine ribonucleotid…	PF05970.17:PIF1-like helicase	--
LOC110744498	5.6649	6.1526	6.0708	3.413	4.5584	3.4566	4.8073	7.2085	6.0894	7.0964	6.6898	6.895	13.576	12.4283	13.0377	5.7271	5.9999	5.3973	3.4238	4.7928	5.5844	7.0975	8.3764	7.5858	8.6763	7.8088	8.3571	10.5805	9.1634	10.5975	NW_018921331.1	63117	77482	-	--	uncharacterized protein LOC110773124 isoform X2 [Prunus avium]	--	A0A6P5TZX0_PRUAV SubName: Full=uncharacterized protein LOC110773124 isoform X2 {ECO:0000313|RefSeq:XP_021833328.1};	--	--	PF00702.29:haloacid dehalogenase-like hydrolase	--
LOC110744499	15.3299	16.4973	14.1796	19.5138	18.5526	17.1041	18.68	19.5157	18.8886	21.2328	21.228	18.4506	10.1901	12.3491	10.0259	16.0851	17.6246	19.5998	20.3308	21.694	18.3443	18.1304	18.2965	16.647	19.0364	17.3448	18.3165	13.4066	11.3255	13.1296	NW_018923887.1	91920	97572	-	ko04144: Endocytosis	actin-related protein 2/3 complex subunit 1B-like [Prunus avium]	ARC1B_ARATH RecName: Full=Actin-related protein 2/3 complex subunit 1B; AltName: Full=Actin-related protein C1; AltName: Full=Actin-related protein C1B; AltName: Full=Arp2/3 complex 41 kDa subunit; AltName: Full=p41-ARC;	A0A6P5RB75_PRUAV RecName: Full=Actin-related protein 2/3 complex subunit {ECO:0000256|PIRNR:PIRNR038093};	Actin-related protein Arp2/3 complex, subunit ARPC1/p41-ARC	GO:0005885,Arp2/3 protein complex; GO:0005737,cytoplasm; GO:0005634,nucleus; GO:0051015,actin filament binding; GO:0007015,actin filament organization; GO:0034314,Arp2/3 complex-mediated actin nucleation; GO:0030833,regulation of actin filament polymerization; GO:0003674,molecular_function; GO:0003779,actin binding; GO:0005488,binding; GO:0005515,protein binding; GO:0008092,cytoskeletal protein b…	PF00400.35:WD domain, G-beta repeat	--
LOC110744500	0.2656	0.2058	0.304	0.6692	0.3579	0.2897	0.7676	0.7136	0.3761	1.7355	1.4943	1.3611	1.2864	1.5944	2.4032	0.9266	0.8868	1.137	0.5603	1.1958	0.6307	1.1656	1.5764	1.2325	2.2194	2.0426	1.8789	3.4055	2.7382	2.4952	NW_018923888.1	12775	14149	-	ko04626: Plant-pathogen interaction	wall-associated receptor kinase 4-like [Prunus avium]	WAK4_ARATH RecName: Full=Wall-associated receptor kinase 4; EC=2.7.11.-; Flags: Precursor;	A0A6P5R5C6_PRUAV SubName: Full=wall-associated receptor kinase 4-like {ECO:0000313|RefSeq:XP_021800185.1};	--	GO:0016021,integral component of membrane; GO:0005886,plasma membrane; GO:0005524,ATP binding; GO:0005509,calcium ion binding; GO:0030247,polysaccharide binding; GO:0106310,protein serine kinase activity; GO:0004674,protein serine/threonine kinase activity; GO:0007166,cell surface receptor signaling pathway; GO:0048527,lateral root development; GO:0006468,protein phosphorylation; GO:0009826,unidi…	PF07714.20:Protein tyrosine and serine/threonine kinase	--
LOC110744501	0	0	0	0	0	0	0	0.1291	0.1299	0	0	0	0	0	0	0.8447	1.1228	2.5642	0.9931	1.514	0.3422	0.5534	1.9575	0.7022	0.7438	1.2514	0.8613	0.8877	1.284	0.7685	NW_018923888.1	10212	12194	+	--	--	--	--	--	--	--	--
LOC110744503	0.8356	0.6344	0.7029	1.272	0.8883	1.2476	1.7344	2.5441	2.0781	2.839	3.2754	2.5871	11.4648	7.156	7.2913	1.1753	1.2042	1.1893	0.6909	1.1491	1.5078	3.0801	2.9106	2.4699	3.5649	1.6831	3.2815	4.6466	3.5434	3.9503	NW_018923894.1	52999	55603	+	--	AP2-like ethylene-responsive transcription factor TOE3 isoform X1 [Prunus avium]	AP21_ORYSI RecName: Full=APETALA2-like protein 1 {ECO:0000305};	A0A6P5RBQ5_PRUAV SubName: Full=AP2-like ethylene-responsive transcription factor TOE3 isoform X1 {ECO:0000313|RefSeq:XP_021800187.1};	--	GO:0005634,nucleus; GO:0003677,DNA binding; GO:0003700,DNA-binding transcription factor activity; GO:0045892,negative regulation of DNA-templated transcription; GO:2000014,regulation of endosperm development; GO:0009909,regulation of flower development; GO:0080050,regulation of seed development; GO:0010581,regulation of starch biosynthetic process; GO:0003674,molecular_function; GO:0003676,nuclei…	PF00847.23:AP2 domain	AP2/ERF-AP2
LOC110744504	3.0752	2.9159	3.0794	0.889	1.6423	1.0691	1.0197	0.948	0.4997	0.7529	0.2308	0.3807	0.4021	0.4035	0.5068	2.1665	1.9144	2.1713	1.3894	1.2035	1.3964	0.271	0.1208	0.614	0.3035	0.3939	0.2582	0.3992	0.1347	0.1792	NW_018923894.1	37102	39059	-	--	unnamed protein product [Prunus armeniaca]	--	A0A6J5V829_PRUAR SubName: Full=Uncharacterized protein {ECO:0000313|EMBL:CAB4284352.1};	--	GO:0016021,integral component of membrane; GO:0005575,cellular_component; GO:0016020,membrane; GO:0031224,intrinsic component of membrane; GO:0110165,cellular anatomical entity	--	--
LOC110744505	0.1563	0.0785	0.2435	0.1128	0.1042	0.1031	0.0306	0.1555	0.1878	0.0973	0.1909	0.1476	0.3117	0.139	0.1571	0	0	0	0	0	0	0.0267	0	0	0	0	0.0297	0	0	0	NW_018923894.1	6722	10461	+	ko04626: Plant-pathogen interaction	putative disease resistance protein RGA3 [Prunus avium]	RGA3_SOLBU RecName: Full=Putative disease resistance protein RGA3; AltName: Full=Blight resistance protein B149; AltName: Full=RGA1-blb;	A0A6P5RBQ9_PRUAV SubName: Full=putative disease resistance protein RGA3 {ECO:0000313|RefSeq:XP_021800192.1};	Apoptotic ATPase	GO:0043531,ADP binding; GO:0005524,ATP binding; GO:0050832,defense response to fungus; GO:0000166,nucleotide binding; GO:0003674,molecular_function; GO:0005488,binding; GO:0017076,purine nucleotide binding; GO:0030554,adenyl nucleotide binding; GO:0032553,ribonucleotide binding; GO:0032555,purine ribonucleotide binding; GO:0032559,adenyl ribonucleotide binding; GO:0036094,small molecule binding; …	PF00931.25:NB-ARC domain	--
LOC110744506	30.7561	33.7091	34.7212	46.2226	43.2672	41.1508	31.0805	29.3318	32.2936	28.3956	30.0749	30.9582	21.3169	26.4746	24.1306	34.6797	34.4926	35.9001	38.764	41.5479	35.752	33.3141	35.3578	28.527	33.6938	31.225	33.5851	27.207	27.4729	28.6997	NW_018923894.1	45965	47216	+	ko03010: Ribosome	60S ribosomal protein L4-like [Prunus avium]	RL4_PRUAR RecName: Full=60S ribosomal protein L4; AltName: Full=L1;	A0A6P5REB2_PRUAV SubName: Full=60S ribosomal protein L4-like {ECO:0000313|RefSeq:XP_021800193.1};	Ribosomal protein RPL1/RPL2/RL4L4	GO:0005840,ribosome; GO:0003735,structural constituent of ribosome; GO:0006412,translation; GO:0003674,molecular_function; GO:0005198,structural molecule activity; GO:0006518,peptide metabolic process; GO:0006807,nitrogen compound metabolic process; GO:0008150,biological_process; GO:0008152,metabolic process; GO:0009058,biosynthetic process; GO:0009059,macromolecule biosynthetic process; GO:00099…	PF00573.25:Ribosomal protein L4/L1 family	--
LOC110744510	0	0	0	0	0	0	0	0	0	0	0	0	0	0	0	0	0	0	0	0	0	0	0.0276	0	0	0	0	0	0	0	NW_018923894.1	80598	83255	-	--	zinc finger MYM-type protein 1-like [Prunus avium]	--	A0A6P5RH93_PRUAV SubName: Full=zinc finger MYM-type protein 1-like {ECO:0000313|RefSeq:XP_021800196.1};	--	--	PF14291.9:Domain of unknown function (DUF4371)	--
LOC110744511	33.1533	29.6056	31.6707	26.0819	24.1368	23.3027	32.5125	30.4882	31.2475	62.8464	60.4831	60.2027	92.7683	87.9981	96.4106	31.8925	32.3588	30.7717	25.9506	25.9807	26.5082	32.0451	36.1342	33.2872	57.7543	55.6709	51.4164	83.2721	85.1334	80.0554	NW_018923894.1	19819	26435	+	--	zinc finger CCCH domain-containing protein 21-like isoform X1 [Prunus avium]	C3H11_ORYSJ RecName: Full=Zinc finger CCCH domain-containing protein 11; Short=OsC3H11;	A0A6P5REB8_PRUAV SubName: Full=zinc finger CCCH domain-containing protein 21-like isoform X1 {ECO:0000313|RefSeq:XP_021800197.1}; SubName: Full=zinc finger CCCH domain-containing protein 21-like isoform X2 {ECO:0000313|RefSeq:XP_021800198.1};	Uncharacterized conserved protein, contains CCCH-type Zn-finger	GO:0005829,cytosol; GO:0003677,DNA binding; GO:0046872,metal ion binding; GO:0002181,cytoplasmic translation; GO:0003674,molecular_function; GO:0003676,nucleic acid binding; GO:0005488,binding; GO:0097159,organic cyclic compound binding; GO:1901363,heterocyclic compound binding; GO:0043167,ion binding; GO:0043169,cation binding; GO:0006412,translation; GO:0006518,peptide metabolic process; GO:000…	PF16543.8:DRG Family Regulatory Proteins, Tma46	C3H
LOC110744512	9.3225	10.3347	10.3851	7.6196	8.656	9.3723	9.5747	9.821	9.6643	13.9252	14.5494	13.0775	17.6418	16.2647	16.1	7.8923	7.7268	8.3213	8.8268	7.9167	8.5266	8.4716	9.3289	9.089	12.0413	11.2864	10.616	11.9203	12.1986	11.3939	NW_018923894.1	61391	66998	-	ko03018: RNA degradation	putative general negative regulator of transcription C16C9.04c [Prunus avium]	--	A0A6P5RB88_PRUAV SubName: Full=putative general negative regulator of transcription C16C9.04c {ECO:0000313|RefSeq:XP_021800199.1};	MOT2 transcription factor	GO:0030014,CCR4-NOT complex; GO:0003723,RNA binding; GO:0004842,ubiquitin-protein transferase activity; GO:0003674,molecular_function; GO:0003676,nucleic acid binding; GO:0005488,binding; GO:0097159,organic cyclic compound binding; GO:1901363,heterocyclic compound binding; GO:0003824,catalytic activity; GO:0016740,transferase activity; GO:0019787,ubiquitin-like protein transferase activity; GO:01…	PF14570.9:RING/Ubox like zinc-binding domain	--
LOC110744513	1.3491	1.992	2.3023	1.6401	0.9611	1.3378	1.2867	1.174	1.4381	1.2769	1.2007	1.3989	2.5577	1.5017	1.9483	2.4683	1.5541	1.8681	1.7206	1.633	1.8496	1.1965	1.2296	1.404	1.2421	1.5837	1.5572	1.5882	1.3372	1.165	NW_018923894.1	12876	18544	-	--	pentatricopeptide repeat-containing protein At5g02830, chloroplastic isoform X1 [Prunus avium]	PP361_ARATH RecName: Full=Pentatricopeptide repeat-containing protein At5g02830, chloroplastic; Flags: Precursor;	A0A6P5R5D9_PRUAV SubName: Full=pentatricopeptide repeat-containing protein At5g02830, chloroplastic isoform X1 {ECO:0000313|RefSeq:XP_021800200.1}; SubName: Full=pentatricopeptide repeat-containing protein At5g02830, chloroplastic isoform X2 {ECO:0000313|RefSeq:XP_021800201.1};	FOG: PPR repeat	GO:0009507,chloroplast; GO:0003729,mRNA binding; GO:0003674,molecular_function; GO:0003676,nucleic acid binding; GO:0003723,RNA binding; GO:0005488,binding; GO:0097159,organic cyclic compound binding; GO:1901363,heterocyclic compound binding; GO:0005575,cellular_component; GO:0005622,intracellular anatomical structure; GO:0005737,cytoplasm; GO:0009536,plastid; GO:0043226,organelle; GO:0043227,mem…	PF13041.9:PPR repeat family	--
LOC110744514	2.402	2.4924	1.2917	1.8578	1.411	1.5848	1.7995	1.1949	1.002	1.7022	2.6071	2.6451	2.4837	2.3585	2.7723	1.1296	1.1694	1.0829	1.0508	0.892	1.1265	0.8198	1.2438	1.3725	0.8417	1.4675	1.6329	1.3698	1.4265	1.4625	NW_018923894.1	10497	12742	+	--	DNA topoisomerase 6 subunit A-like [Prunus avium]	TOP6A_ARATH RecName: Full=DNA topoisomerase 6 subunit A {ECO:0000255|HAMAP-Rule:MF_03164}; Short=AtTOP6A; EC=5.6.2.2 {ECO:0000255|HAMAP-Rule:MF_03164}; AltName: Full=Meiotic recombination protein SPO11-3; Short=AtSPO11-3; AltName: Full=Protein BRASSINOSTEROID INSENSITIVE 5; AltName: Full=Protein ROOT HAIRLESS 2;	A0A6P5RIF4_PRUAV SubName: Full=DNA topoisomerase 6 subunit A-like {ECO:0000313|RefSeq:XP_021801688.1};	Catalytic subunit of the meiotic double strand break transesterase	GO:0009330,DNA topoisomerase type II (double strand cut, ATP-hydrolyzing) complex; GO:0000228,nuclear chromosome; GO:0005634,nucleus; GO:0005524,ATP binding; GO:0003677,DNA binding; GO:0003918,DNA topoisomerase type II (double strand cut, ATP-hydrolyzing) activity; GO:0042802,identical protein binding; GO:0000287,magnesium ion binding; GO:0006265,DNA topological change; GO:0009957,epidermal cell …	--	--
LOC110744515	0.3256	0.3848	0.5268	0.186	0.3436	0.2125	0.2644	0.3589	0.316	0.5377	0.4588	0.331	0.3746	0.3759	0.3273	0.0245	0.0244	0	0.0493	0	0	0	0	0	0	0	0	0	0	0	NW_018923894.1	7	2645	+	ko04626: Plant-pathogen interaction	putative disease resistance protein RGA3, partial [Prunus avium]	RGA3_SOLBU RecName: Full=Putative disease resistance protein RGA3; AltName: Full=Blight resistance protein B149; AltName: Full=RGA1-blb;	A0A6P5RBR9_PRUAV SubName: Full=putative disease resistance protein RGA3 {ECO:0000313|RefSeq:XP_021800202.1};	Apoptotic ATPase	GO:0043531,ADP binding; GO:0005524,ATP binding; GO:0050832,defense response to fungus; GO:0000166,nucleotide binding; GO:0003674,molecular_function; GO:0005488,binding; GO:0017076,purine nucleotide binding; GO:0030554,adenyl nucleotide binding; GO:0032553,ribonucleotide binding; GO:0032555,purine ribonucleotide binding; GO:0032559,adenyl ribonucleotide binding; GO:0036094,small molecule binding; …	PF00931.25:NB-ARC domain	--
LOC110744516	42.6447	43.3216	45.3522	46.4378	43.6373	41.9791	28.8403	23.7694	29.7533	49.3816	54.7177	52.6509	69.1693	68.7618	68.5892	55.4158	56.8898	61.5389	61.3234	58.7542	57.2469	58.1735	64.8574	60.8847	97.5609	92.8169	93.5246	129.937	123.719	121.908	NW_018923894.1	68138	70507	+	ko00053: Ascorbate and aldarate metabolism; ko00480: Glutathione metabolism; ko01100: Metabolic pathways	unnamed protein product [Prunus armeniaca]	APX2_ARATH RecName: Full=L-ascorbate peroxidase 2, cytosolic; EC=1.11.1.11; AltName: Full=L-ascorbate peroxidase 1b; Short=APX1b; Short=AtAPx02;	A0A6J5V5U2_PRUAR RecName: Full=L-ascorbate peroxidase {ECO:0000256|ARBA:ARBA00012940}; EC=1.11.1.11 {ECO:0000256|ARBA:ARBA00012940};	--	GO:0009507,chloroplast; GO:0005829,cytosol; GO:0020037,heme binding; GO:0016688,L-ascorbate peroxidase activity; GO:0046872,metal ion binding; GO:0004601,peroxidase activity; GO:0034599,cellular response to oxidative stress; GO:0042744,hydrogen peroxide catabolic process; GO:0006979,response to oxidative stress; GO:0000302,response to reactive oxygen species; GO:0003674,molecular_function; GO:000…	PF00141.26:Peroxidase	--
LOC110744517	0.7148	0.646	0.1022	0.1895	0.1751	0.3465	0.6286	0	0.46	0.2859	0.374	0.5783	0.509	0.6129	0.9238	0.0997	0.7954	0.1912	0.7035	0.195	0.404	0.1568	0.4894	0.1658	0.3513	0.5319	0.6102	0.7187	1.1825	0.5444	NW_018921331.1	75639	76476	-	--	uncharacterized protein LOC110744724 [Prunus avium]	--	A0A6P5RHT3_PRUAV SubName: Full=uncharacterized protein LOC110744724 {ECO:0000313|RefSeq:XP_021800406.1};	--	--	--	--
LOC110744518	11.2902	10.3323	10.5567	15.9992	15.0227	15.7409	13.594	13.8412	12.1304	30.6165	30.1056	30.1887	45.5261	51.2011	51.0542	8.6965	13.2476	9.7044	9.4652	9.557	10.288	15.042	16.4458	14.8358	24.4451	28.9733	26.7562	40.2981	40.675	40.5723	NW_018923894.1	41923	45298	+	ko04712: Circadian rhythm - plant	protein REVEILLE 8-like [Prunus avium]	RVE8_ARATH RecName: Full=Protein REVEILLE 8; AltName: Full=MYB-like transcription factor; AltName: Full=Protein LHY-CCA1-like 5;	A0A6P5RB92_PRUAV SubName: Full=protein REVEILLE 8-like {ECO:0000313|RefSeq:XP_021800204.1};	Zuotin and related molecular chaperones (DnaJ superfamily), contains DNA-binding domains	GO:0005634,nucleus; GO:0003700,DNA-binding transcription factor activity; GO:0043565,sequence-specific DNA binding; GO:0032922,circadian regulation of gene expression; GO:0043966,histone H3 acetylation; GO:0048573,photoperiodism, flowering; GO:0042753,positive regulation of circadian rhythm; GO:0010628,positive regulation of gene expression; GO:0045944,positive regulation of transcription by RNA …	PF00249.34:Myb-like DNA-binding domain	MYB-related
LOC110744522	0.0194	0	0	0	0	0	0.0171	0	0	0	0	0	0	0	0	0	0	0	0	0	0	0	0	0	0	0	0	0	0	0	NW_018923895.1	14158	16845	+	ko04626: Plant-pathogen interaction	probable leucine-rich repeat receptor-like protein kinase At5g63930 [Prunus avium]	EIX2_SOLLC RecName: Full=Receptor-like protein EIX2 {ECO:0000305}; AltName: Full=EIX receptor 2 {ECO:0000312|EMBL:AAR28378.1}; Flags: Precursor;	A0A6P5R5E4_PRUAV SubName: Full=probable leucine-rich repeat receptor-like protein kinase At5g63930 {ECO:0000313|RefSeq:XP_021800205.1};	FOG: Leucine rich repeat	GO:0016021,integral component of membrane; GO:0005886,plasma membrane; GO:0050832,defense response to fungus; GO:0006950,response to stress; GO:0006952,defense response; GO:0008150,biological_process; GO:0009605,response to external stimulus; GO:0009607,response to biotic stimulus; GO:0009620,response to fungus; GO:0043207,response to external biotic stimulus; GO:0044419,biological process involv…	PF13855.9:Leucine rich repeat	--
LOC110744523	0.1408	0.0509	0.0423	0	0	0.0597	0.2106	0.1513	0.1396	0.0131	0.0516	0.0399	0	0.0141	0	0.3851	0.2468	0.2242	0.1663	0.1883	0.1449	0.0865	0.27	0.183	0.0848	0.0122	0.1082	0.0372	0	0.025	NW_018923895.1	40802	49142	+	ko04626: Plant-pathogen interaction	LRR receptor-like serine/threonine-protein kinase FLS2 [Prunus avium]	EIX2_SOLLC RecName: Full=Receptor-like protein EIX2 {ECO:0000305}; AltName: Full=EIX receptor 2 {ECO:0000312|EMBL:AAR28378.1}; Flags: Precursor;	A0A6P5RH99_PRUAV SubName: Full=LRR receptor-like serine/threonine-protein kinase FLS2 {ECO:0000313|RefSeq:XP_021800206.1};	FOG: Leucine rich repeat	GO:0016021,integral component of membrane; GO:0005886,plasma membrane; GO:0050832,defense response to fungus; GO:0006950,response to stress; GO:0006952,defense response; GO:0008150,biological_process; GO:0009605,response to external stimulus; GO:0009607,response to biotic stimulus; GO:0009620,response to fungus; GO:0043207,response to external biotic stimulus; GO:0044419,biological process involv…	PF13855.9:Leucine rich repeat	--
LOC110744524	0.1189	0.0717	0.1191	0.1288	0.034	0.0505	0.3313	0.2485	0.393	0.0925	0.3268	0.3181	1.0278	0.714	0.5381	0.2517	0.0965	0.1485	0.2537	0.0757	0.0784	0.5176	0.4751	0.4829	0.8355	0.6196	0.7446	1.1337	0.7417	1.3564	NW_018923895.1	548	3179	+	ko04626: Plant-pathogen interaction	probable leucine-rich repeat receptor-like protein kinase At1g35710 isoform X1 [Prunus avium]	EIX2_SOLLC RecName: Full=Receptor-like protein EIX2 {ECO:0000305}; AltName: Full=EIX receptor 2 {ECO:0000312|EMBL:AAR28378.1}; Flags: Precursor;	A0A6P5RBS5_PRUAV SubName: Full=probable leucine-rich repeat receptor-like protein kinase At1g35710 isoform X1 {ECO:0000313|RefSeq:XP_021800207.1};	FOG: Leucine rich repeat	GO:0016021,integral component of membrane; GO:0005886,plasma membrane; GO:0050832,defense response to fungus; GO:0006950,response to stress; GO:0006952,defense response; GO:0008150,biological_process; GO:0009605,response to external stimulus; GO:0009607,response to biotic stimulus; GO:0009620,response to fungus; GO:0043207,response to external biotic stimulus; GO:0044419,biological process involv…	PF13855.9:Leucine rich repeat	--
LOC110744525	1.9732	2.0356	1.9386	2.4015	2.5693	2.2897	3.0777	2.7336	2.952	2.7452	2.7105	1.9679	1.8746	1.974	1.1976	2.7817	3.6432	3.3116	2.6934	2.382	2.1803	2.673	3.3609	2.4184	2.8178	2.6181	3.0988	2.4731	2.0728	2.018	NW_018921331.1	47204	50210	+	ko04626: Plant-pathogen interaction	leucine-rich repeat receptor protein kinase EMS1-like [Prunus avium]	EIX2_SOLLC RecName: Full=Receptor-like protein EIX2 {ECO:0000305}; AltName: Full=EIX receptor 2 {ECO:0000312|EMBL:AAR28378.1}; Flags: Precursor;	A0A6P5R5F1_PRUAV SubName: Full=leucine-rich repeat receptor protein kinase EMS1-like {ECO:0000313|RefSeq:XP_021800210.1, ECO:0000313|RefSeq:XP_021800217.1};	FOG: Leucine rich repeat	GO:0016021,integral component of membrane; GO:0005886,plasma membrane; GO:0050832,defense response to fungus; GO:0006950,response to stress; GO:0006952,defense response; GO:0008150,biological_process; GO:0009605,response to external stimulus; GO:0009607,response to biotic stimulus; GO:0009620,response to fungus; GO:0043207,response to external biotic stimulus; GO:0044419,biological process involv…	PF13855.9:Leucine rich repeat	--
LOC110744526	0	0	0	0.2005	0	0.0916	0.19	0	0.3893	0.1008	0.3957	0	0.1077	0.4323	0.2172	0.1055	0	0	0	0.2063	0.171	0.9125	0.4315	0.9649	0.5575	0.6565	0.3689	0.5703	0.9623	0.384	NW_018923895.1	3716	4403	+	--	unnamed protein product [Prunus armeniaca]	GYRB_NICBE RecName: Full=DNA gyrase subunit B, chloroplastic/mitochondrial; EC=5.6.2.2 {ECO:0000255|PROSITE-ProRule:PRU00995}; Flags: Precursor;	A0A6J5XWI8_PRUAR SubName: Full=Uncharacterized protein {ECO:0000313|EMBL:CAB4316657.1};	DNA topoisomerase type II	GO:0009507,chloroplast; GO:0005694,chromosome; GO:0005739,mitochondrion; GO:0005524,ATP binding; GO:0003677,DNA binding; GO:0003918,DNA topoisomerase type II (double strand cut, ATP-hydrolyzing) activity; GO:0046872,metal ion binding; GO:0006265,DNA topological change; GO:0000166,nucleotide binding; GO:0003674,molecular_function; GO:0005488,binding; GO:0017076,purine nucleotide binding; GO:003055…	PF02518.29:Histidine kinase-, DNA gyrase B-, and HSP90-like ATPase	--
LOC110744528	0	0.9156	1.0145	0.4702	0.4343	3.0081	3.5641	0.9072	2.7387	2.8369	1.8557	2.8689	5.0509	5.5746	6.62	0	1.973	5.6919	0.9972	0.9675	0.8018	1.167	1.2141	1.234	1.3071	0.8796	1.7298	2.6742	1.3538	0.4501	NW_018923899.1	1	728	+	ko04016: MAPK signaling pathway - plant; ko04075: Plant hormone signal transduction	probable protein phosphatase 2C 51 [Prunus avium]	P2C51_ORYSJ RecName: Full=Protein phosphatase 2C 51 {ECO:0000305}; Short=OsPP2C51 {ECO:0000303|PubMed:19021904}; EC=3.1.3.16 {ECO:0000269|PubMed:28000033};	A0A6P5TGW8_PRUAV RecName: Full=Protein-serine/threonine phosphatase {ECO:0000256|ARBA:ARBA00013081}; EC=3.1.3.16 {ECO:0000256|ARBA:ARBA00013081};	Serine/threonine protein phosphatase	GO:0005634,nucleus; GO:0046872,metal ion binding; GO:0017018,myosin phosphatase activity; GO:0004722,protein serine/threonine phosphatase activity; GO:0009738,abscisic acid-activated signaling pathway; GO:0009788,negative regulation of abscisic acid-activated signaling pathway; GO:0035970,peptidyl-threonine dephosphorylation; GO:0010030,positive regulation of seed germination; GO:0003674,molecula…	--	--
LOC110744529	0.5315	0.1978	0.3444	0.2031	0.1072	0.3182	0.7423	0.3359	0.7887	0.2918	0.1432	0.2656	0.7169	0.563	0.4714	0.0611	0.1826	0.2342	0	0.0597	0.0495	0.2401	0.2498	0.0254	0.1344	0.1629	0.0267	0.2476	0.1949	0.0833	NW_018923900.1	780	2448	-	--	receptor-like protein kinase HSL1 [Prunus avium]	--	A0A6P5RHA4_PRUAV SubName: Full=receptor-like protein kinase HSL1 {ECO:0000313|RefSeq:XP_021800211.1};	--	GO:0016301,kinase activity; GO:0016310,phosphorylation; GO:0003674,molecular_function; GO:0003824,catalytic activity; GO:0016740,transferase activity; GO:0016772,transferase activity, transferring phosphorus-containing groups; GO:0006793,phosphorus metabolic process; GO:0006796,phosphate-containing compound metabolic process; GO:0008150,biological_process; GO:0008152,metabolic process; GO:0009987…	PF13855.9:Leucine rich repeat	--
LOC110744530	0	0	0	0	0	0	0	0	0	0	0.1114	0	0	0	0	0	0	0	0	0	0	0	0	0	0	0	0.1038	0	0	0	NW_018923900.1	8924	9352	-	ko04016: MAPK signaling pathway - plant	tyrosine-sulfated glycopeptide receptor 1-like [Prunus avium]	PSYR1_ARATH RecName: Full=Tyrosine-sulfated glycopeptide receptor 1 {ECO:0000305}; EC=2.7.11.1 {ECO:0000305}; AltName: Full=PSY1 receptor {ECO:0000303|PubMed:23062058};	A0A6P5RBT0_PRUAV SubName: Full=tyrosine-sulfated glycopeptide receptor 1-like {ECO:0000313|RefSeq:XP_021800212.1};	--	GO:0016021,integral component of membrane; GO:0005886,plasma membrane; GO:0005524,ATP binding; GO:0042802,identical protein binding; GO:0001653,peptide receptor activity; GO:0106310,protein serine kinase activity; GO:0004674,protein serine/threonine kinase activity; GO:0004888,transmembrane signaling receptor activity; GO:0045851,pH reduction; GO:0006468,protein phosphorylation; GO:0031347,regula…	PF00069.28:Protein kinase domain	--
LOC110744532	2.5156	2.5479	2.0847	1.7511	1.5989	2.0604	2.632	2.0001	2.3448	2.1456	1.9265	2.1698	4.2165	3.4929	2.8122	1.6309	1.3726	2.2539	1.6436	1.7603	2.1281	1.249	1.4726	1.5848	1.3989	1.5627	2.0365	2.5377	2.0478	2.1197	NW_018923900.1	4344	7651	-	ko04016: MAPK signaling pathway - plant	receptor-like protein kinase 5 [Prunus avium]	MIK1_ARATH RecName: Full=MDIS1-interacting receptor like kinase 1 {ECO:0000303|PubMed:26863186}; Short=AtMIK1 {ECO:0000303|PubMed:26863186}; AltName: Full=Leucine-rich repeat receptor-like protein kinase PXL2 {ECO:0000303|PubMed:17570668}; EC=2.7.11.1 {ECO:0000305}; AltName: Full=Protein PHLOEM INTERCALATED WITH XYLEM-LIKE 2 {ECO:0000303|PubMed:17570668}; Flags: Precursor;	A0A6P5RED3_PRUAV SubName: Full=receptor-like protein kinase 5 {ECO:0000313|RefSeq:XP_021800213.1};	--	GO:0016021,integral component of membrane; GO:0005886,plasma membrane; GO:0090406,pollen tube; GO:0005524,ATP binding; GO:0004672,protein kinase activity; GO:0106310,protein serine kinase activity; GO:0004674,protein serine/threonine kinase activity; GO:0030154,cell differentiation; GO:0010087,phloem or xylem histogenesis; GO:0010183,pollen tube guidance; GO:0010067,procambium histogenesis; GO:00…	PF00069.28:Protein kinase domain	--
LOC110744533	0.6733	0.1217	0.3371	0	0.0577	0.514	0	0	0	0	0	0	0	0	0	0.6576	0.7867	0.2522	0.2651	0.3215	0.1598	0.1034	0.2689	0.1093	0.1737	0	0	0	0	0	NW_018923900.1	19902	20676	-	--	PREDICTED: monothiol glutaredoxin-S2 [Prunus mume]	GRXS2_ARATH RecName: Full=Monothiol glutaredoxin-S2; Short=AtGrxS2; AltName: Full=Protein ROXY 10;	A0A6J5VVF5_PRUAR RecName: Full=Glutaredoxin domain-containing protein {ECO:0000259|Pfam:PF00462};	Glutaredoxin and related proteins	GO:0005737,cytoplasm; GO:0051537,2 iron, 2 sulfur cluster binding; GO:0097573,glutathione oxidoreductase activity; GO:0046872,metal ion binding; GO:0000122,negative regulation of transcription by RNA polymerase II; GO:0003674,molecular_function; GO:0005488,binding; GO:0051536,iron-sulfur cluster binding; GO:0051540,metal cluster binding; GO:0003824,catalytic activity; GO:0015035,protein-disulfide…	PF00462.27:Glutaredoxin	--
LOC110744534	0	0.0436	0.2417	0.1792	0.1241	0	0	0.2161	0	0	0.0442	0	0.0481	0.1449	0	0.1886	0	0.1356	0.0475	0.0461	0	0	0	0	0	0	0	0	0.043	0	NW_018923901.1	44	1124	-	--	protein FAR1-RELATED SEQUENCE 5-like, partial [Prunus avium]	FRS5_ARATH RecName: Full=Protein FAR1-RELATED SEQUENCE 5;	A0A6P5R5F5_PRUAV RecName: Full=Protein FAR1-RELATED SEQUENCE {ECO:0000256|RuleBase:RU367018};	--	GO:0005634,nucleus; GO:0008270,zinc ion binding; GO:0006355,regulation of DNA-templated transcription; GO:0003674,molecular_function; GO:0005488,binding; GO:0043167,ion binding; GO:0043169,cation binding; GO:0046872,metal ion binding; GO:0046914,transition metal ion binding; GO:0006139,nucleobase-containing compound metabolic process; GO:0006351,DNA-templated transcription; GO:0006725,cellular ar…	PF10551.12:MULE transposase domain	FAR1
LOC110744535	13.6256	16.1817	15.0757	13.7968	14.4272	13.5771	17.4178	17.8316	18.3424	18.1307	19.1816	17.0201	17.8618	19.1616	18.581	13.2109	14.492	13.995	15.1747	16.2083	14.0411	15.5833	15.9593	13.4809	16.1082	17.3909	17.1004	19.5586	18.1185	18.8687	NW_018923901.1	28935	51675	-	--	proteasome-associated protein ECM29 homolog isoform X1 [Prunus avium]	--	A0A6P5RHA9_PRUAV SubName: Full=proteasome-associated protein ECM29 homolog isoform X1 {ECO:0000313|RefSeq:XP_021800216.1};	Uncharacterized conserved protein	GO:0005737,cytoplasm; GO:0000502,proteasome complex; GO:0060090,molecular adaptor activity; GO:0043248,proteasome assembly; GO:0003674,molecular_function; GO:0008150,biological_process; GO:0009987,cellular process; GO:0016043,cellular component organization; GO:0022607,cellular component assembly; GO:0043933,protein-containing complex organization; GO:0044085,cellular component biogenesis; GO:006…	PF13001.10:Proteasome stabiliser	--
LOC110744536	0	0	0	0.0794	0	0	0	0	0.0514	0	0	0	0.0284	0	0.0287	0.0278	0.0278	0	0.0281	0	0	0	0.0911	0.0695	0	0	0.0974	0	0.0762	0.1013	NW_018923901.1	14793	18237	+	--	LOW QUALITY PROTEIN: homeobox-leucine zipper protein ROC2-like [Prunus avium]	HDG2_ARATH RecName: Full=Homeobox-leucine zipper protein HDG2 {ECO:0000303|PubMed:16778018}; AltName: Full=HD-ZIP protein HDG2 {ECO:0000303|PubMed:16778018}; AltName: Full=Homeodomain GLABRA 2-like protein 2 {ECO:0000303|PubMed:10809443}; AltName: Full=Homeodomain transcription factor HDG2 {ECO:0000303|PubMed:16778018}; AltName: Full=Protein HOMEODOMAIN GLABROUS 2 {ECO:0000303|PubMed:16778018};	A0A6P5R5G0_PRUAV SubName: Full=LOW QUALITY PROTEIN: homeobox-leucine zipper protein ROC2-like {ECO:0000313|RefSeq:XP_021800220.1};	--	GO:0005634,nucleus; GO:0003677,DNA binding; GO:0003700,DNA-binding transcription factor activity; GO:0000981,DNA-binding transcription factor activity, RNA polymerase II-specific; GO:0008289,lipid binding; GO:0048497,maintenance of floral organ identity; GO:0010090,trichome morphogenesis; GO:0003674,molecular_function; GO:0003676,nucleic acid binding; GO:0005488,binding; GO:0097159,organic cyclic…	PF01852.22:START domain	HB-HD-ZIP
LOC110744537	0	0	0	0.031	0	0.0284	0	0	0	0	0	0	0	0	0	0	0	0	0	0	0.0265	0	0	0	0	0	0	0	0	0.0297	NW_018923901.1	58647	60206	+	--	protein FAR1-RELATED SEQUENCE 5-like [Prunus avium]	FRS5_ARATH RecName: Full=Protein FAR1-RELATED SEQUENCE 5;	A0A6P5RHB3_PRUAV RecName: Full=Protein FAR1-RELATED SEQUENCE {ECO:0000256|RuleBase:RU367018};	--	GO:0005634,nucleus; GO:0008270,zinc ion binding; GO:0006355,regulation of DNA-templated transcription; GO:0003674,molecular_function; GO:0005488,binding; GO:0043167,ion binding; GO:0043169,cation binding; GO:0046872,metal ion binding; GO:0046914,transition metal ion binding; GO:0006139,nucleobase-containing compound metabolic process; GO:0006351,DNA-templated transcription; GO:0006725,cellular ar…	PF10551.12:MULE transposase domain	FAR1
LOC110744538	0	0.0601	0.1997	0	0	0	0	0	0.0599	0.1241	0.1826	0.1882	0	0.4655	0.2004	0.9089	0.7119	0.6224	0.3925	0.4443	0.4734	0.8166	1.3275	0.9715	0.2858	0.8656	0.227	0.4094	0.4145	0.8859	NW_018923901.1	9081	12605	-	--	uncharacterized protein LOC110744538 [Prunus avium]	--	A0A6P5REE4_PRUAV SubName: Full=uncharacterized protein LOC110744538 {ECO:0000313|RefSeq:XP_021800222.1, ECO:0000313|RefSeq:XP_021800223.1};	--	--	PF03004.17:Plant transposase (Ptta/En/Spm family)	--
LOC110744539	0	0	0.0182	0.0169	0.0156	0.0309	0	0.114	0.0164	0	0	0	0.0726	0	0	0.0355	0	0	0.0179	0	0	0	0.0145	0	0	0	0	0	0.081	0	NW_018923910.1	20936	24995	-	--	uncharacterized protein LOC110744539 [Prunus avium]	GLYT5_ARATH RecName: Full=Probable glycosyltransferase At5g20260; EC=2.4.-.-;	A0A6P5RBB3_PRUAV SubName: Full=uncharacterized protein LOC110744539 {ECO:0000313|RefSeq:XP_021800224.1};	Acetylglucosaminyltransferase EXT1/exostosin 1	GO:0000139,Golgi membrane; GO:0016021,integral component of membrane; GO:0016757,glycosyltransferase activity; GO:0071555,cell wall organization; GO:0006486,protein glycosylation; GO:0003674,molecular_function; GO:0003824,catalytic activity; GO:0016740,transferase activity; GO:0008150,biological_process; GO:0009987,cellular process; GO:0016043,cellular component organization; GO:0045229,external …	PF00240.26:Ubiquitin family	--
LOC110744540	0.6661	0.1003	0.4447	0.3091	0.571	0.2825	0.0976	0.2982	0.4001	0.1036	0	0.2096	0.4428	0	0.8928	0.6506	0.2162	1.2474	0.2185	0.424	0.1757	0.0852	0	0.1803	0	0.2891	0.2843	0.3907	0	0.2959	NW_018923910.1	25954	26566	+	--	CRS2-associated factor 1 chloroplastic [Prunus yedoensis var. nudiflora]	CAF1P_ARATH RecName: Full=CRS2-associated factor 1, chloroplastic; AltName: Full=Chloroplastic group IIA intron splicing facilitator CRS2-associated factor 1; Flags: Precursor;	A0A314YXX8_PRUYE SubName: Full=CRS2-associated factor 1 chloroplastic {ECO:0000313|EMBL:PQQ13055.1};	--	GO:0009570,chloroplast stroma; GO:0003729,mRNA binding; GO:0000373,Group II intron splicing; GO:0006397,mRNA processing; GO:0003674,molecular_function; GO:0003676,nucleic acid binding; GO:0003723,RNA binding; GO:0005488,binding; GO:0097159,organic cyclic compound binding; GO:1901363,heterocyclic compound binding; GO:0000375,RNA splicing, via transesterification reactions; GO:0000377,RNA splicing,…	--	--
LOC110744541	14.8782	15.2265	14.9858	12.3139	11.6729	10.4145	8.2223	7.9429	7.4825	7.2533	7.3161	6.7187	11.5791	10.7686	11.1597	14.4677	13.279	13.5335	9.3523	8.72	9.2853	7.9398	8.5384	8.5725	7.0115	8.5705	8.2415	10.6389	9.7636	10.3966	NW_018921331.1	207188	213197	+	--	unnamed protein product [Prunus armeniaca]	TRM32_ARATH RecName: Full=Protein TRM32; AltName: Full=TON1-RECRUITING MOTIF protein 32;	A0A6J5WF61_PRUAR SubName: Full=Uncharacterized protein {ECO:0000313|EMBL:CAB4300396.1};	--	--	PF14309.9:Domain of unknown function (DUF4378)	--
LOC110744542	0	0	0	0	0	0	0	0	0	0	0	0	0	0	0.129	0	0	0.0601	0	0	0	0.0493	0	0	0	0	0	0	0	0	NW_018923910.1	23443	25678	-	--	uncharacterized protein LOC110744542 [Prunus avium]	GLYT3_ARATH RecName: Full=Probable glycosyltransferase At5g03795; EC=2.4.-.-;	A0A6P5R5G5_PRUAV SubName: Full=uncharacterized protein LOC110744542 {ECO:0000313|RefSeq:XP_021800225.1};	Acetylglucosaminyltransferase EXT1/exostosin 1	GO:0000139,Golgi membrane; GO:0016021,integral component of membrane; GO:0016757,glycosyltransferase activity; GO:0071555,cell wall organization; GO:0006486,protein glycosylation; GO:0003674,molecular_function; GO:0003824,catalytic activity; GO:0016740,transferase activity; GO:0008150,biological_process; GO:0009987,cellular process; GO:0016043,cellular component organization; GO:0045229,external …	PF03016.18:Exostosin family	--
LOC110744543	1.2432	1.5449	2.1008	1.4784	1.3323	1.1535	1.2301	0.9045	0.9802	0.6165	1.352	1.2468	0.6585	0.8551	1.1326	0.8348	1.2862	1.5279	0.6883	1.0017	0.7379	0.7757	0.4035	1.1041	0.8354	0.7083	0.398	0.8546	0.796	0.794	NW_018923910.1	38993	42726	-	ko03060: Protein export	chloroplast processing peptidase-like [Prunus avium]	PLSP1_ARATH RecName: Full=Chloroplast processing peptidase; EC=3.4.21.89; AltName: Full=Signal peptidase I-3; Flags: Precursor;	A0A6P5RHB7_PRUAV SubName: Full=chloroplast processing peptidase-like {ECO:0000313|RefSeq:XP_021800226.1};	Mitochondrial inner membrane protease, subunit IMP1	GO:0009507,chloroplast; GO:0009941,chloroplast envelope; GO:0009535,chloroplast thylakoid membrane; GO:0005887,integral component of plasma membrane; GO:0009526,plastid envelope; GO:0055035,plastid thylakoid membrane; GO:0008233,peptidase activity; GO:0004252,serine-type endopeptidase activity; GO:0051604,protein maturation; GO:0006465,signal peptide processing; GO:0010027,thylakoid membrane orga…	PF10502.12:Signal peptidase, peptidase S26	--
LOC110744544	0.6949	0.4972	0.7539	0.1881	0.422	0.4176	0.7894	0.4148	0.574	0.7027	0.5038	0.9292	0.7218	0.9559	0.6986	0.509	0.6203	0.7049	0.4275	0.6913	0.3896	0.3113	0.532	0.3997	0.772	0.6033	0.5191	0.8662	0.9544	0.7976	NW_018923910.1	8193	10611	+	--	F-box/FBD/LRR-repeat protein At5g22700-like [Prunus avium]	FDL47_ARATH RecName: Full=F-box/FBD/LRR-repeat protein At5g22700;	A0A6P5REE7_PRUAV SubName: Full=F-box/FBD/LRR-repeat protein At5g22700-like {ECO:0000313|RefSeq:XP_021800228.1};	--	--	PF08387.13:FBD	--
LOC110744545	8.3015	7.7346	6.5132	5.9839	4.7447	4.6222	5.3941	4.3171	4.3441	6.4969	5.5387	5.4124	7.1395	5.6223	6.8252	4.7367	5.5556	3.8465	5.0543	4.3042	3.7026	2.4316	2.8944	2.7565	3.5823	4.1362	4.4567	5.2709	4.9302	3.777	NW_018923910.1	42550	44779	-	--	pentatricopeptide repeat-containing protein At5g21222-like isoform X1 [Prunus avium]	PP397_ARATH RecName: Full=Pentatricopeptide repeat-containing protein At5g25630;	A0A6P5RBB7_PRUAV SubName: Full=pentatricopeptide repeat-containing protein At5g21222-like isoform X1 {ECO:0000313|RefSeq:XP_021800229.1};	FOG: PPR repeat	--	PF13041.9:PPR repeat family	--
LOC110744546	6.3407	7.9397	7.6116	5.1051	6.0582	5.7028	5.0053	3.9676	4.3021	3.6365	2.8684	3.0646	3.6562	5.9612	5.1068	5.9318	5.5046	5.937	5.3011	4.6324	4.8971	3.5491	3.2956	4.4663	3.2196	2.5867	2.6739	4.2345	2.8923	4.1748	NW_018923910.1	55349	57926	-	ko03060: Protein export	chloroplast processing peptidase-like [Prunus avium]	PLSP1_ARATH RecName: Full=Chloroplast processing peptidase; EC=3.4.21.89; AltName: Full=Signal peptidase I-3; Flags: Precursor;	A0A6P5RBU7_PRUAV SubName: Full=chloroplast processing peptidase-like {ECO:0000313|RefSeq:XP_021800232.1};	Mitochondrial inner membrane protease, subunit IMP1	GO:0009507,chloroplast; GO:0009941,chloroplast envelope; GO:0009535,chloroplast thylakoid membrane; GO:0005887,integral component of plasma membrane; GO:0009526,plastid envelope; GO:0055035,plastid thylakoid membrane; GO:0008233,peptidase activity; GO:0004252,serine-type endopeptidase activity; GO:0051604,protein maturation; GO:0006465,signal peptide processing; GO:0010027,thylakoid membrane orga…	PF10502.12:Signal peptidase, peptidase S26	--
LOC110744547	43.147	42.6422	42.3079	46.2904	46.1676	42.7653	52.5934	53.1746	50.1657	66.6736	65.4189	61.8094	65.6198	47.0536	51.5789	46.3469	39.5381	36.4805	45.5004	42.516	46.0729	60.226	58.2854	71.2113	61.9023	64.5359	63.1514	44.6708	42.6721	42.4847	NW_018923910.1	36387	38898	+	--	uncharacterized protein LOC110744547 [Prunus avium]	--	A0A6P5REF0_PRUAV SubName: Full=uncharacterized protein LOC110744547 {ECO:0000313|RefSeq:XP_021800233.1};	--	GO:0016021,integral component of membrane; GO:0005575,cellular_component; GO:0016020,membrane; GO:0031224,intrinsic component of membrane; GO:0110165,cellular anatomical entity	PF03168.16:Late embryogenesis abundant protein	--
LOC110744548	2.576	1.9318	1.3721	4.1713	3.0072	2.7896	2.6029	2.3067	2.6667	1.0231	1.3552	2.0176	2.022	2.3577	2.4793	2.6765	2.3482	3.2331	2.3197	2.6692	2.4724	1.1363	1.5325	1.8246	0.6128	0.8089	1.2633	1.9289	1.1718	1.1201	NW_018923910.1	58373	59324	-	--	pentatricopeptide repeat-containing protein At5g21222-like [Prunus avium]	--	A0A6P5RBC1_PRUAV SubName: Full=pentatricopeptide repeat-containing protein At5g21222-like {ECO:0000313|RefSeq:XP_021800234.1};	FOG: PPR repeat	--	PF13041.9:PPR repeat family	--
LOC110744549	0.7263	0.748	0.795	0.439	0.391	0.3582	0.5942	0.3025	0.4414	0.4572	0.3403	0.1754	0.3874	0.4225	0.4585	0.7919	0.7072	0.7117	0.3824	0.6129	0.5481	0.2724	0.4048	0.5075	0.2615	0.1466	0.173	0.3418	0.1806	0.3302	NW_018923910.1	46346	52377	-	ko03430: Mismatch repair	DNA mismatch repair protein MSH7 [Prunus avium]	MSH7_ARATH RecName: Full=DNA mismatch repair protein MSH7; Short=AtMSH7; AltName: Full=MutS protein homolog 7;	A0A6P5R5H5_PRUAV SubName: Full=DNA mismatch repair protein MSH7 {ECO:0000313|RefSeq:XP_021800235.1};	Mismatch repair ATPase MSH6 (MutS family)	GO:0032301,MutSalpha complex; GO:0005634,nucleus; GO:0005524,ATP binding; GO:0140664,ATP-dependent DNA damage sensor activity; GO:0003690,double-stranded DNA binding; GO:0030983,mismatched DNA binding; GO:0006298,mismatch repair; GO:0000166,nucleotide binding; GO:0003674,molecular_function; GO:0005488,binding; GO:0017076,purine nucleotide binding; GO:0030554,adenyl nucleotide binding; GO:0032553,…	PF00488.24:MutS domain V	--
LOC110744550	46.9853	45.3173	45.2735	52.1618	48.5896	54.5015	47.1434	44.2812	50.522	72.9699	70.4478	74.3241	63.7584	72.1952	69.5426	46.0172	49.7524	48.4502	56.6803	55.8576	56.3925	54.0532	56.7533	45.4589	67.7252	67.2359	63.3426	61.362	62.3602	63.4716	NW_018923910.1	29546	33163	+	--	protein LIKE COV 1 [Prunus yedoensis var. nudiflora]	COV1_ARATH RecName: Full=Protein CONTINUOUS VASCULAR RING 1 {ECO:0000303|PubMed:12668628};	A0A314Z284_PRUYE SubName: Full=Protein LIKE COV 1 {ECO:0000313|EMBL:PQP95785.1};	--	GO:0005794,Golgi apparatus; GO:0016021,integral component of membrane; GO:0010222,stem vascular tissue pattern formation; GO:0003002,regionalization; GO:0007275,multicellular organism development; GO:0007389,pattern specification process; GO:0008150,biological_process; GO:0010051,xylem and phloem pattern formation; GO:0032501,multicellular organismal process; GO:0032502,developmental process; GO:…	PF04367.16:Protein of unknown function (DUF502)	--
LOC110744551	0.561	1.0865	1.2039	0.6695	0.3436	0.8839	1.3393	0.3588	1.2277	1.1221	0.2202	0.6052	0.6393	0.4811	1.3697	0.0783	0.3122	0.7505	1.3411	0.3061	0.1903	0.3693	0.5122	0.3254	0.2068	0.4175	0.3421	0.3526	0.4998	0.3561	NW_018923910.1	5783	7382	-	--	hypothetical protein L3X38_000423 [Prunus dulcis]	--	M5XQA7_PRUPE SubName: Full=Uncharacterized protein {ECO:0000313|EMBL:EMJ28272.1}; Flags: Fragment;	--	--	--	--
LOC110744552	1.5013	1.3151	1.1333	0.9433	0.8911	0.9209	0.8532	0.7239	0.6035	1.0995	1.0153	0.9375	1.2206	1.2709	1.2538	0.7896	1.1245	0.9083	0.8184	0.6617	0.8043	0.6917	0.3875	0.9565	1.4105	0.8021	1.538	1.26	0.9671	1.0673	NW_018923911.1	19272	21530	-	--	pentatricopeptide repeat-containing protein At1g07740, mitochondrial [Prunus avium]	PPR20_ARATH RecName: Full=Pentatricopeptide repeat-containing protein At1g07740, mitochondrial; Flags: Precursor;	A0A6P5RBV1_PRUAV SubName: Full=pentatricopeptide repeat-containing protein At1g07740, mitochondrial {ECO:0000313|RefSeq:XP_021800237.1};	FOG: PPR repeat	GO:0005739,mitochondrion; GO:0005575,cellular_component; GO:0005622,intracellular anatomical structure; GO:0005737,cytoplasm; GO:0043226,organelle; GO:0043227,membrane-bounded organelle; GO:0043229,intracellular organelle; GO:0043231,intracellular membrane-bounded organelle; GO:0110165,cellular anatomical entity	PF13041.9:PPR repeat family	--
LOC110744553	9.6573	8.6022	6.7485	9.1567	9.7684	7.0135	7.5156	6.5324	6.5105	5.0581	8.0807	8.4597	3.1173	5.769	4.6095	4.8179	8.4563	8.457	9.5055	7.8951	7.8627	6.6155	6.605	4.0619	7.5891	8.0828	6.5836	4.0956	4.1468	2.8399	NW_018921331.1	362957	364965	-	--	uncharacterized protein LOC110744553 isoform X2 [Prunus avium]	--	A0A6P5RBC8_PRUAV SubName: Full=uncharacterized protein LOC110744553 isoform X2 {ECO:0000313|RefSeq:XP_021800244.1};	--	--	--	--
LOC110744554	0	0	0.0386	0	0	0	0	0	0	0	0	0	0	0	0	0	0	0	0	0	0	0	0	0	0	0	0	0	0	0	NW_018923911.1	67501	76346	-	--	licodione synthase-like [Prunus avium]	C93B2_GERHY RecName: Full=Cytochrome P450 93B2 {ECO:0000303|PubMed:10652133}; EC=1.14.19.76 {ECO:0000269|PubMed:10652133}; AltName: Full=Flavone synthase II {ECO:0000303|PubMed:10652133}; Short=FNSII {ECO:0000303|PubMed:10652133};	A0A6P5REF7_PRUAV SubName: Full=licodione synthase-like {ECO:0000313|RefSeq:XP_021800238.1};	Cytochrome P450 CYP2 subfamily	GO:0016021,integral component of membrane; GO:0020037,heme binding; GO:0005506,iron ion binding; GO:0004497,monooxygenase activity; GO:0016717,oxidoreductase activity, acting on paired donors, with oxidation of a pair of donors resulting in the reduction of molecular oxygen to two molecules of water; GO:0051553,flavone biosynthetic process; GO:0003674,molecular_function; GO:0005488,binding; GO:00…	PF00067.25:Cytochrome P450	--
LOC110744555	0.1108	0.1502	0.1664	0.3599	0.5223	0.094	0.2923	0.0992	0.0499	0	0.2536	0.2091	1.3255	0.2771	0.2784	0	0	0.1556	0.0545	0.1058	0.1753	0.2127	0.0885	0.4947	0.0476	0.0962	0.1419	0.731	0.3947	0.9844	NW_018923911.1	10315	11628	+	--	protein SODIUM POTASSIUM ROOT DEFECTIVE 2 [Prunus avium]	NAKR2_ARATH RecName: Full=Protein SODIUM POTASSIUM ROOT DEFECTIVE 2 {ECO:0000303|PubMed:21193571}; Short=NaKR2 {ECO:0000303|PubMed:21193571}; AltName: Full=Heavy metal-associated plant protein 3 {ECO:0000303|PubMed:23368984}; Short=AtHPP03 {ECO:0000303|PubMed:23368984};	A0A6P5RBC5_PRUAV SubName: Full=protein SODIUM POTASSIUM ROOT DEFECTIVE 2 {ECO:0000313|RefSeq:XP_021800239.1};	Copper chaperone	GO:0046872,metal ion binding; GO:0003674,molecular_function; GO:0005488,binding; GO:0043167,ion binding; GO:0043169,cation binding	PF00403.29:Heavy-metal-associated domain	--
LOC110744556	0	0	0	0	0	0	0	0	0	0	0	0	0	0	0	0	0.0163	0	0	0	0	0	0	0	0	0.0292	0.0143	0	0	0.0298	NW_018921253.1	160016	166562	+	ko03015: mRNA surveillance pathway	nuclear poly(A) polymerase 4-like [Prunus avium]	PAPS4_ARATH RecName: Full=Nuclear poly(A) polymerase 4 {ECO:0000303|PubMed:18479511}; Short=AtPAP(IV) {ECO:0000303|PubMed:16282318}; Short=PAP(IV) {ECO:0000305}; Short=Poly(A) polymerase IV {ECO:0000305}; Short=nPAP {ECO:0000303|PubMed:16282318}; EC=2.7.7.19 {ECO:0000269|PubMed:15297145}; AltName: Full=Polynucleotide adenylyltransferase 4 {ECO:0000305};	A0A6P5RHF7_PRUAV RecName: Full=Polynucleotide adenylyltransferase {ECO:0000256|ARBA:ARBA00012388}; EC=2.7.7.19 {ECO:0000256|ARBA:ARBA00012388};	Poly(A) polymerase and related nucleotidyltransferases	GO:0005634,nucleus; GO:0005524,ATP binding; GO:0046872,metal ion binding; GO:0004652,polynucleotide adenylyltransferase activity; GO:0003723,RNA binding; GO:0006378,mRNA polyadenylation; GO:0043631,RNA polyadenylation; GO:0000166,nucleotide binding; GO:0003674,molecular_function; GO:0005488,binding; GO:0017076,purine nucleotide binding; GO:0030554,adenyl nucleotide binding; GO:0032553,ribonucleot…	PF04928.20:Poly(A) polymerase central domain	--
LOC110744557	0	0.0447	0.0495	0.0459	0	0	0	0	0	0	0	0.0933	0.0493	0.1483	0	0	0	0	0	0	0	0	0.0395	0	0	0	0.0422	0	0.088	0	NW_018923911.1	17728	18783	-	--	dirigent protein 25-like [Prunus avium]	DIR25_ARATH RecName: Full=Dirigent protein 25; Short=AtDIR25; Flags: Precursor;	A0A6P5RHD1_PRUAV RecName: Full=Dirigent protein {ECO:0000256|RuleBase:RU363099};	--	GO:0048046,apoplast; GO:0009699,phenylpropanoid biosynthetic process; GO:0006725,cellular aromatic compound metabolic process; GO:0008150,biological_process; GO:0008152,metabolic process; GO:0009058,biosynthetic process; GO:0009698,phenylpropanoid metabolic process; GO:0009987,cellular process; GO:0019438,aromatic compound biosynthetic process; GO:0019748,secondary metabolic process; GO:0044237,c…	PF03018.17:Dirigent-like protein	--
LOC110744558	0	0	0.0298	0	0	0	0	0	0	0	0	0	0	0.0298	0	0	0.0579	0.0279	0	0	0	0	0	0	0	0	0	0	0.0265	0	NW_018923911.1	25218	42683	-	--	LOW QUALITY PROTEIN: licodione synthase-like [Prunus avium]	C93B1_GLYEC RecName: Full=Licodione synthase {ECO:0000303|PubMed:9708921}; EC=1.14.14.140 {ECO:0000269|PubMed:9708921}; AltName: Full=(2S)-flavanone 2-hydroxylase {ECO:0000303|PubMed:9708921}; EC=1.14.14.162 {ECO:0000269|PubMed:9708921}; AltName: Full=CYP GE-5 {ECO:0000312|EMBL:BAA22423.1}; AltName: Full=Cytochrome P450 93B1 {ECO:0000305}; AltName: Full=Flavone synthase II {ECO:0000303|PubMed:970…	A0A6P5RBV4_PRUAV SubName: Full=LOW QUALITY PROTEIN: licodione synthase-like {ECO:0000313|RefSeq:XP_021800242.1};	Cytochrome P450 CYP2 subfamily	GO:0016021,integral component of membrane; GO:0020037,heme binding; GO:0005506,iron ion binding; GO:0033771,licodione synthase activity; GO:0102469,naringenin 2-hydroxylase activity; GO:0016712,oxidoreductase activity, acting on paired donors, with incorporation or reduction of molecular oxygen, reduced flavin or flavoprotein as one donor, and incorporation of one atom of oxygen; GO:0009813,flavo…	PF00067.25:Cytochrome P450	--
LOC110744559	127.761	122.588	113.775	84.333	86.6771	84.1113	79.9819	76.2688	82.8229	72.7473	73.0902	85.3819	69.2043	73.9888	83.9045	118.354	143.553	135.836	99.3546	106.636	105.419	96.2345	103.105	87.5066	92.4108	78.3925	78.6787	80.445	78.7718	76.1898	NW_018923911.1	5069	6987	-	ko03010: Ribosome	60S ribosomal protein L35-like [Prunus avium]	RL35_EUPES RecName: Full=60S ribosomal protein L35;	M5WDE1_PRUPE SubName: Full=Uncharacterized protein {ECO:0000313|EMBL:EMJ07298.1};	60S ribosomal protein L35	GO:0022625,cytosolic large ribosomal subunit; GO:0003735,structural constituent of ribosome; GO:0000463,maturation of LSU-rRNA from tricistronic rRNA transcript (SSU-rRNA, 5.8S rRNA, LSU-rRNA); GO:0006412,translation; GO:0003674,molecular_function; GO:0005198,structural molecule activity; GO:0000470,maturation of LSU-rRNA; GO:0006139,nucleobase-containing compound metabolic process; GO:0006364,rR…	PF00831.26:Ribosomal L29 protein	--
LOC110744561	8.6082	8.0778	7.6623	5.4795	6.2489	4.0289	7.5706	6.645	5.5572	8.3733	8.6084	8.0319	8.1885	7.8859	8.786	6.9903	8.1571	7.844	6.3304	7.4014	5.5858	7.3953	6.271	7.6058	7.5741	8.0463	8.3342	9.46	8.6381	7.7957	NW_018923913.1	1105	3402	+	--	hypothetical protein Pyn_13502 [Prunus yedoensis var. nudiflora]	--	A0A314XL16_PRUYE SubName: Full=Uncharacterized protein {ECO:0000313|EMBL:PQP92748.1};	--	--	--	--
LOC110744564	0.2288	0.1241	0.4125	0.085	0.1373	0.3106	0.3623	0.2664	0.2681	0.7262	0.503	0.756	0.3423	0.3892	0.3911	0.7599	0.2897	0.2786	0.4956	0.3497	0.2898	0.246	0.3839	0.2416	0.3543	0.457	0.4689	0.4228	0.0815	0.305	NW_018923917.1	4	3014	-	ko04626: Plant-pathogen interaction	TMV resistance protein N-like, partial [Prunus avium]	RPV1_VITRO RecName: Full=Disease resistance protein RPV1 {ECO:0000305}; AltName: Full=NAD(+) hydrolase RPV1; EC=3.2.2.6 {ECO:0000305|PubMed:31439792}; AltName: Full=Resistance to Plasmopara viticola protein {ECO:0000303|PubMed:24033846}; Short=MrRVP1 {ECO:0000303|PubMed:24033846};	A0A6P5RBV8_PRUAV SubName: Full=TMV resistance protein N-like {ECO:0000313|RefSeq:XP_021800247.1};	--	GO:0005737,cytoplasm; GO:0005634,nucleus; GO:0043531,ADP binding; GO:0050135,NAD(P)+ nucleosidase activity; GO:0061809,NAD+ nucleotidase, cyclic ADP-ribose generating; GO:0042803,protein homodimerization activity; GO:0050832,defense response to fungus; GO:0043068,positive regulation of programmed cell death; GO:0007165,signal transduction; GO:0000166,nucleotide binding; GO:0003674,molecular_funct…	PF01582.23:TIR domain	--
LOC110744566	0.8248	0.51	0.9128	0.7655	1.2281	1.1047	0.8399	0.6608	0.7431	1.0939	0.5168	0.6965	1.1253	0.8251	1.1345	0.424	0.4649	0.3252	0.7691	0.6218	0.3435	0.6	0.3815	0.3877	0.4107	0.8291	0.63	0.7257	1.1988	0.5014	NW_018923918.1	356	1648	-	--	--	--	--	--	--	--	--
LOC110744567	39.727	35.801	35.928	26.3672	29.595	22.419	23.7402	27.5163	27.535	24.2446	26.0169	20.6722	31.0907	30.4587	29.1834	31.6158	32.2356	34.7074	28.6308	30.6952	28.4392	23.727	22.9667	25.641	20.4917	21.6181	21.7884	26.8373	23.543	24.2882	NW_018923919.1	24972	27627	+	ko04120: Ubiquitin mediated proteolysis	constitutive photomorphogenesis protein 10 [Prunus avium]	COP10_ARATH RecName: Full=Constitutive photomorphogenesis protein 10;	A0A6P5RBD2_PRUAV SubName: Full=constitutive photomorphogenesis protein 10 {ECO:0000313|RefSeq:XP_021800249.1};	Ubiquitin-protein ligase	GO:0005634,nucleus; GO:0061631,ubiquitin conjugating enzyme activity; GO:0004842,ubiquitin-protein transferase activity; GO:0000209,protein polyubiquitination; GO:0009585,red, far-red light phototransduction; GO:0010099,regulation of photomorphogenesis; GO:0003674,molecular_function; GO:0003824,catalytic activity; GO:0016740,transferase activity; GO:0019787,ubiquitin-like protein transferase acti…	PF00179.29:Ubiquitin-conjugating enzyme	--
LOC110744569	0	0	0	0	0	0	0	0	0	0	0	0	0	0	0	0	0	0	0	0	0	0	0	0	0	0	0	0	0	0	NW_018923919.1	799	5848	+	--	uncharacterized protein LOC110744569 [Prunus avium]	--	A0A6P5RHE4_PRUAV SubName: Full=uncharacterized protein LOC110744569 {ECO:0000313|RefSeq:XP_021800251.1};	--	--	PF07893.16:Protein of unknown function (DUF1668)	--
LOC110744570	3.0073	2.582	1.3552	1.1165	0.2578	1.5307	1.8514	0.9425	0.8129	0	0.1377	0	0	0	0	0	0	0.2816	0.148	0	0.119	0.1155	0	0	0.1293	0	0.1284	0.1323	0.6698	0.4008	NW_018923919.1	2019	2636	+	--	--	--	--	--	--	--	--
LOC110744571	1.4578	1.1643	1.1882	0.9755	1.1336	1.0354	0.6858	0.8197	0.8248	1.7721	1.3661	1.6961	2.1297	1.8994	2.2834	1.2252	1.1884	1.1746	0.5673	0.4209	0.7244	1.0414	1.1105	1.2663	1.283	1.8249	1.3314	2.2969	1.8121	2.2293	NW_018923919.1	12084	14136	-	--	uncharacterized protein LOC110744571 [Prunus avium]	--	A0A6P5RBW8_PRUAV SubName: Full=uncharacterized protein LOC110744571 {ECO:0000313|RefSeq:XP_021800252.1};	--	--	PF07893.16:Protein of unknown function (DUF1668)	--
LOC110744572	26.7919	27.9694	28.9203	23.2443	24.4674	22.149	18.52	20.3072	17.342	21.8237	23.5211	20.2794	31.3679	32.3043	31.7103	28.2493	27.5819	28.6985	23.0142	21.1678	21.5236	30.1972	30.854	27.12	33.7129	37.1206	36.1911	56.1089	52.7849	52.5003	NW_018923919.1	28382	33521	+	--	probable acyl-activating enzyme 18, peroxisomal [Prunus avium]	CCL12_HUMLU RecName: Full=Probable CoA ligase CCL12 {ECO:0000305|PubMed:23300257}; Short=HlCCL12 {ECO:0000303|PubMed:23300257}; EC=6.2.1.- {ECO:0000305|PubMed:23300257};	A0A6P5REH3_PRUAV SubName: Full=probable acyl-activating enzyme 18, peroxisomal {ECO:0000313|RefSeq:XP_021800253.1};	Acyl-CoA synthetase	GO:0005829,cytosol; GO:0005524,ATP binding; GO:0016405,CoA-ligase activity; GO:0000166,nucleotide binding; GO:0003674,molecular_function; GO:0005488,binding; GO:0017076,purine nucleotide binding; GO:0030554,adenyl nucleotide binding; GO:0032553,ribonucleotide binding; GO:0032555,purine ribonucleotide binding; GO:0032559,adenyl ribonucleotide binding; GO:0035639,purine ribonucleoside triphosphate …	PF00501.31:AMP-binding enzyme	--
LOC110744574	21.8601	21.6307	20.7317	17.8826	17.886	17.1227	21.0845	20.0747	21.5658	24.313	24.2939	23.7213	26.8079	27.0571	29.5134	17.3767	19.0715	18.8623	17.7473	18.9703	18.3103	22.0856	23.6781	21.6696	25.801	24.5547	27.1753	29.1659	25.7281	25.6632	NW_018923919.1	14886	19460	+	ko03040: Spliceosome	serine/arginine-rich SC35-like splicing factor SCL30A [Prunus avium]	SL30A_ARATH RecName: Full=Serine/arginine-rich SC35-like splicing factor SCL30A; Short=At-SCL30A; Short=AtSCL30A; AltName: Full=SC35-like splicing factor 30A; AltName: Full=Serine/arginine-rich splicing factor 30A;	A0A6P5RBD5_PRUAV SubName: Full=serine/arginine-rich SC35-like splicing factor SCL30A {ECO:0000313|RefSeq:XP_021800254.1};	FOG: RRM domain	GO:0005737,cytoplasm; GO:0005829,cytosol; GO:0016607,nuclear speck; GO:0005681,spliceosomal complex; GO:0003729,mRNA binding; GO:0003723,RNA binding; GO:0000398,mRNA splicing, via spliceosome; GO:0008380,RNA splicing; GO:0003674,molecular_function; GO:0003676,nucleic acid binding; GO:0005488,binding; GO:0097159,organic cyclic compound binding; GO:1901363,heterocyclic compound binding; GO:0000375,…	PF00076.25:RNA recognition motif. (a.k.a. RRM, RBD, or RNP domain)	--
LOC110744575	6.263	6.2303	6.61	6.6703	7.0884	6.0965	4.8345	4.8215	4.4456	4.1845	4.4772	4.6358	5.6832	5.0035	5.2315	6.9533	6.8223	5.3791	5.1002	4.9697	5.8837	4.8959	4.5175	6.1649	4.7086	5.5158	4.962	5.0942	5.3184	4.7245	NW_018923919.1	19996	24449	+	ko00500: Starch and sucrose metabolism; ko01100: Metabolic pathways	glucan endo-1,3-beta-glucosidase 4 [Prunus avium]	E134_ARATH RecName: Full=Glucan endo-1,3-beta-glucosidase 4; EC=3.2.1.39; AltName: Full=(1->3)-beta-glucan endohydrolase 4; Short=(1->3)-beta-glucanase 4; AltName: Full=Beta-1,3-endoglucanase 4; Short=Beta-1,3-glucanase 4; Flags: Precursor;	A0A6P5RHE8_PRUAV RecName: Full=Glucan endo-1,3-beta-D-glucosidase {ECO:0000256|ARBA:ARBA00012780}; EC=3.2.1.39 {ECO:0000256|ARBA:ARBA00012780}; AltName: Full=(1->3)-beta-glucan endohydrolase {ECO:0000256|ARBA:ARBA00033335}; AltName: Full=Beta-1,3-endoglucanase {ECO:0000256|ARBA:ARBA00033417};	--	GO:0031225,anchored component of membrane; GO:0046658,anchored component of plasma membrane; GO:0005829,cytosol; GO:0005886,plasma membrane; GO:0042973,glucan endo-1,3-beta-D-glucosidase activity; GO:0005975,carbohydrate metabolic process; GO:0006952,defense response; GO:0003674,molecular_function; GO:0003824,catalytic activity; GO:0004553,hydrolase activity, hydrolyzing O-glycosyl compounds; GO:…	PF00332.21:Glycosyl hydrolases family 17	--
LOC110744577	0	0	0	0.0942	0	0	0	0	0	0	0	0	0	0	0	0	0	0	0	0	0	0.078	0	0	0	0	0.0867	0	0	0	NW_018923921.1	6206	6719	+	--	7-deoxyloganetin glucosyltransferase-like, partial [Prunus avium]	UGT2_GARJA RecName: Full=7-deoxyloganetin glucosyltransferase; EC=2.4.1.324; AltName: Full=Genipin glucosyltransferase; AltName: Full=UDP-glucose glucosyltransferase 2; Short=GjUGT2; AltName: Full=UDP-glycosyltransferase 85A24;	A0A6P5RBX4_PRUAV SubName: Full=7-deoxyloganetin glucosyltransferase-like {ECO:0000313|RefSeq:XP_021800257.1};	UDP-glucuronosyl and UDP-glucosyl transferase	GO:0035251,UDP-glucosyltransferase activity; GO:0003674,molecular_function; GO:0003824,catalytic activity; GO:0008194,UDP-glycosyltransferase activity; GO:0016740,transferase activity; GO:0016757,glycosyltransferase activity; GO:0016758,hexosyltransferase activity; GO:0046527,glucosyltransferase activity	--	--
LOC110744578	4.5169	5.0264	4.9416	3.0883	3.142	3.3544	3.8876	3.7855	3.6064	3.3457	4.2102	3.4138	4.5518	4.2293	3.668	4.1447	4.1477	4.0788	3.3226	3.3463	2.8368	3.5672	3.8396	3.8635	3.9264	4.41	5.0636	4.6812	4.2815	4.5421	NW_018921331.1	266188	277163	+	ko00500: Starch and sucrose metabolism; ko01100: Metabolic pathways; ko01110: Biosynthesis of secondary metabolites	beta-amylase 7-like isoform X1 [Prunus avium]	BAM7_ARATH RecName: Full=Beta-amylase 7; EC=3.2.1.2; AltName: Full=1,4-alpha-D-glucan maltohydrolase; AltName: Full=Beta-amylase 4;	A0A6P5R5K5_PRUAV RecName: Full=Beta-amylase {ECO:0000256|ARBA:ARBA00012594, ECO:0000256|RuleBase:RU000509}; EC=3.2.1.2 {ECO:0000256|ARBA:ARBA00012594, ECO:0000256|RuleBase:RU000509};	--	GO:0005737,cytoplasm; GO:0005634,nucleus; GO:0102229,amylopectin maltohydrolase activity; GO:0003700,DNA-binding transcription factor activity; GO:0000272,polysaccharide catabolic process; GO:0048831,regulation of shoot system development; GO:0003674,molecular_function; GO:0003824,catalytic activity; GO:0004553,hydrolase activity, hydrolyzing O-glycosyl compounds; GO:0016787,hydrolase activity; G…	PF01373.20:Glycosyl hydrolase family 14	BES1
LOC110744584	8.4792	8.3232	7.7276	6.4845	6.2075	5.7381	7.5968	6.6543	7.9834	9.2777	8.8995	7.8836	8.9927	7.7202	7.5659	5.9553	6.37	5.9768	4.72	4.8825	5.9564	6.3648	6.3426	7.2718	7.5387	6.755	6.9404	6.1471	6.818	6.5186	NW_018923925.1	11522	14042	-	--	cyclin-D2-1-like [Prunus avium]	CCD21_ARATH RecName: Full=Cyclin-D2-1; AltName: Full=Cyclin-delta-2; Short=Cyclin-d2; AltName: Full=G1/S-specific cyclin-D2-1; Short=CycD2;1;	A0A6P5RHF3_PRUAV RecName: Full=B-like cyclin {ECO:0000256|ARBA:ARBA00032263};	G1/S-specific cyclin D	GO:0000307,cyclin-dependent protein kinase holoenzyme complex; GO:0005737,cytoplasm; GO:0005634,nucleus; GO:0016538,cyclin-dependent protein serine/threonine kinase regulator activity; GO:0051301,cell division; GO:0044772,mitotic cell cycle phase transition; GO:0000079,regulation of cyclin-dependent protein serine/threonine kinase activity; GO:0003674,molecular_function; GO:0019207,kinase regulat…	PF00134.26:Cyclin, N-terminal domain	--
LOC110744585	201.812	201.976	217.321	168.142	158.387	157.591	144.283	126.791	143.704	122.891	134.185	141.129	77.5656	104.831	108.506	142.145	203.069	194.978	189.952	188.841	178.8	164.775	158.675	119.71	150.122	145.479	138.844	123.402	117.888	125.54	NW_018923925.1	19605	24719	-	--	hypothetical protein DVH24_021236 [Malus domestica]	14338_ARATH RecName: Full=14-3-3-like protein GF14 kappa; AltName: Full=General regulatory factor 8;	A0A498HRH1_MALDO RecName: Full=14_3_3 domain-containing protein {ECO:0000259|SMART:SM00101};	Multifunctional chaperone (14-3-3 family)	GO:0005737,cytoplasm; GO:0005634,nucleus; GO:0008104,protein localization; GO:0019222,regulation of metabolic process; GO:0050826,response to freezing; GO:0007165,signal transduction; GO:0008150,biological_process; GO:0009987,cellular process; GO:0033036,macromolecule localization; GO:0051179,localization; GO:0051641,cellular localization; GO:0070727,cellular macromolecule localization; GO:000815…	PF00244.23:14-3-3 protein	--
LOC110744586	21.7147	20.2246	17.7802	14.6096	15.4052	15.5248	19.6185	21.1002	19.2027	15.5328	17.976	16.0885	19.004	18.9964	18.683	20.4678	20.0129	19.8662	15.4002	15.5748	17.2226	23.4465	24.0329	23.6572	20.206	22.2897	21.5328	22.9224	25.553	21.9075	NW_018923925.1	284	6394	+	ko00010: Glycolysis / Gluconeogenesis; ko00030: Pentose phosphate pathway; ko00051: Fructose and mannose metabolism; ko00052: Galactose metabolism; ko01100: Metabolic pathways; ko01110: Biosynthesis of secondary metabolites; ko01200: Carbon metabolism; ko01230: Biosynthesis of amino acids; ko03018: RNA degradation	ATP-dependent 6-phosphofructokinase 5, chloroplastic [Prunus avium]	PFKA5_ARATH RecName: Full=ATP-dependent 6-phosphofructokinase 5, chloroplastic {ECO:0000255|HAMAP-Rule:MF_03186}; Short=ATP-PFK 5 {ECO:0000255|HAMAP-Rule:MF_03186}; Short=Phosphofructokinase 5 {ECO:0000255|HAMAP-Rule:MF_03186}; EC=2.7.1.11 {ECO:0000255|HAMAP-Rule:MF_03186}; AltName: Full=Phosphohexokinase 5 {ECO:0000255|HAMAP-Rule:MF_03186}; Flags: Precursor;	A0A6P5REI3_PRUAV RecName: Full=ATP-dependent 6-phosphofructokinase {ECO:0000256|HAMAP-Rule:MF_03186}; Short=ATP-PFK {ECO:0000256|HAMAP-Rule:MF_03186}; Short=Phosphofructokinase {ECO:0000256|HAMAP-Rule:MF_03186}; EC=2.7.1.11 {ECO:0000256|HAMAP-Rule:MF_03186}; AltName: Full=Phosphohexokinase {ECO:0000256|HAMAP-Rule:MF_03186};	Pyrophosphate-dependent phosphofructo-1-kinase	GO:0009507,chloroplast; GO:0005737,cytoplasm; GO:0003872,6-phosphofructokinase activity; GO:0005524,ATP binding; GO:0046872,metal ion binding; GO:0006002,fructose 6-phosphate metabolic process; GO:0006096,glycolytic process; GO:0003674,molecular_function; GO:0003824,catalytic activity; GO:0008443,phosphofructokinase activity; GO:0016301,kinase activity; GO:0016740,transferase activity; GO:0016772…	PF00365.23:Phosphofructokinase	--
LOC110744588	0.0568	0.0513	0	0.1054	0.146	0	0.0499	0.0508	0	0	0	0	0.1698	0	0	0	0	0	0.0559	0.1084	0.1797	0.0436	0.0454	0	0	0.1479	0.0485	0.1998	0.0506	0.1514	NW_018923926.1	3040	4230	+	--	uncharacterized protein LOC110744588 isoform X1 [Prunus avium]	FB317_ARATH RecName: Full=Probable F-box protein At1g65740;	A0A6P5RBE2_PRUAV SubName: Full=uncharacterized protein LOC110744588 isoform X1 {ECO:0000313|RefSeq:XP_021800264.1};	--	--	PF12937.10:F-box-like	--
LOC110744589	1.121	0.9824	1.2586	1.7341	1.7473	1.2103	1.0157	1.673	1.3773	1.4268	0.9333	0.6733	1.4903	1.3933	2.2879	2.0902	1.8854	1.6221	2.3405	2.0436	2.1507	2.0868	2.551	1.2412	1.5193	1.2387	1.479	2.0324	1.4828	1.3583	NW_018923927.1	1168	5304	-	ko04626: Plant-pathogen interaction	wall-associated receptor kinase-like 14 [Prunus avium]	WAKLO_ARATH RecName: Full=Wall-associated receptor kinase-like 14; EC=2.7.11.-; Flags: Precursor;	A0A6P5REI9_PRUAV SubName: Full=wall-associated receptor kinase-like 14 {ECO:0000313|RefSeq:XP_021800268.1};	Serine/threonine protein kinase	GO:0016021,integral component of membrane; GO:0005886,plasma membrane; GO:0005524,ATP binding; GO:0106310,protein serine kinase activity; GO:0004674,protein serine/threonine kinase activity; GO:0007166,cell surface receptor signaling pathway; GO:0006468,protein phosphorylation; GO:0000166,nucleotide binding; GO:0003674,molecular_function; GO:0005488,binding; GO:0017076,purine nucleotide binding; …	--	--
LOC110744592	0	0	0	0	0	0	0	0	0	0	0	0	0	0	0	0	0	0	0	0	0	0	0	0	0	0	0	0	0.02	0	NW_018923930.1	19432	22453	+	ko00260: Glycine, serine and threonine metabolism; ko00470: D-Amino acid metabolism; ko01100: Metabolic pathways	uncharacterized protein LOC110744592, partial [Prunus avium]	--	A0A6P5RBE5_PRUAV SubName: Full=uncharacterized protein LOC110744592 {ECO:0000313|RefSeq:XP_021800269.1};	--	--	PF02992.17:Transposase family tnp2	--
LOC110744593	0.3752	0.2087	0.6069	0.5625	0.7175	0.6365	0.5584	1.1112	1.1701	0.862	0.3172	0.2179	0.3741	0.3465	0.5802	1.3811	0.7587	0.8377	0.7954	1.2401	0.7765	0.7978	0.6455	1.1248	0.2482	0.5011	0.3449	0.4824	0.6684	0.718	NW_018923930.1	5694	9255	-	--	UDP-glycosyltransferase 86A1-like [Prunus avium]	U86A1_ARATH RecName: Full=UDP-glycosyltransferase 86A1; EC=2.4.1.-;	A0A6P5R5L4_PRUAV RecName: Full=Glycosyltransferase {ECO:0000256|RuleBase:RU362057}; EC=2.4.1.- {ECO:0000256|RuleBase:RU362057};	UDP-glucuronosyl and UDP-glucosyl transferase	GO:0008194,UDP-glycosyltransferase activity; GO:0003674,molecular_function; GO:0003824,catalytic activity; GO:0016740,transferase activity; GO:0016757,glycosyltransferase activity	PF00201.21:UDP-glucoronosyl and UDP-glucosyl transferase	--
LOC110744594	24.678	26.7205	26.8252	32.698	32.4552	31.2372	29.6575	30.7752	29.5896	26.9933	29.0491	28.4564	34.0534	30.5049	32.6219	26.5638	25.8326	26.5549	25.3501	26.8561	26.6197	25.0023	26.2522	24.165	27.6709	25.557	26.0125	31.3375	27.9501	29.2764	NW_018923932.1	4	3768	-	--	bZIP transcription factor 17, partial [Prunus avium]	BZP17_ARATH RecName: Full=bZIP transcription factor 17 {ECO:0000303|PubMed:11906833}; Short=AtbZIP17 {ECO:0000303|PubMed:11906833};	A0A6P5RHG2_PRUAV SubName: Full=bZIP transcription factor 17 {ECO:0000313|RefSeq:XP_021800271.1};	--	GO:0005783,endoplasmic reticulum; GO:0005789,endoplasmic reticulum membrane; GO:0000139,Golgi membrane; GO:0016021,integral component of membrane; GO:0005634,nucleus; GO:0003700,DNA-binding transcription factor activity; GO:0043565,sequence-specific DNA binding; GO:0000976,transcription cis-regulatory region binding; GO:0042538,hyperosmotic salinity response; GO:0006990,positive regulation of tra…	PF00170.24:bZIP transcription factor	bZIP
LOC110744595	21.7696	23.2196	23.072	20.5641	19.8476	19.7483	22.0449	20.9944	20.2127	16.7091	15.5344	15.5242	15.9031	16.9512	15.8296	25.2557	25.3938	26.3332	20.3399	21.4745	20.2602	20.8747	20.4519	19.2022	16.1577	18.0048	18.0813	15.1836	15.7508	16.0056	NW_018923932.1	14143	24368	+	ko00531: Glycosaminoglycan degradation; ko01100: Metabolic pathways	alpha-N-acetylglucosaminidase [Prunus avium]	NAGLU_ARATH RecName: Full=Alpha-N-acetylglucosaminidase {ECO:0000305}; EC=3.2.1.50 {ECO:0000305}; AltName: Full=N-acetyl-glucosaminidase {ECO:0000303|PubMed:18782908}; Short=AtNAGLU {ECO:0000303|PubMed:18782908}; AltName: Full=Protein CYCLOPS 1 {ECO:0000303|PubMed:18782908}; Flags: Precursor;	A0A6P5REJ4_PRUAV SubName: Full=alpha-N-acetylglucosaminidase {ECO:0000313|RefSeq:XP_021800273.1};	Alpha-N-acetylglucosaminidase	GO:0000325,plant-type vacuole; GO:0004561,alpha-N-acetylglucosaminidase activity; GO:0009793,embryo development ending in seed dormancy; GO:0008152,metabolic process; GO:0051781,positive regulation of cell division; GO:0048316,seed development; GO:0003674,molecular_function; GO:0003824,catalytic activity; GO:0004553,hydrolase activity, hydrolyzing O-glycosyl compounds; GO:0015929,hexosaminidase a…	PF05089.15:Alpha-N-acetylglucosaminidase (NAGLU) tim-barrel domain	--
LOC110744596	7.3469	8.4177	7.8277	7.5461	8.2091	7.1185	8.7733	8.2001	8.016	7.5724	6.6327	6.9841	5.9194	4.7548	5.2678	8.349	7.8319	7.0096	7.8141	7.232	7.1233	7.1122	8.6093	8.383	8.086	8.5853	8.5905	5.7135	6.1572	5.4764	NW_018923932.1	24993	28611	-	--	probable glycosyltransferase STELLO2 [Prunus avium]	STL2_ARATH RecName: Full=Probable glycosyltransferase STELLO2 {ECO:0000303|PubMed:27277162}; EC=2.4.-.- {ECO:0000305};	A0A6P5RBE8_PRUAV SubName: Full=probable glycosyltransferase STELLO2 {ECO:0000313|RefSeq:XP_021800274.1};	--	GO:0005794,Golgi apparatus; GO:0000139,Golgi membrane; GO:0016021,integral component of membrane; GO:0016757,glycosyltransferase activity; GO:0042802,identical protein binding; GO:0052324,plant-type cell wall cellulose biosynthetic process; GO:2001009,regulation of plant-type cell wall cellulose biosynthetic process; GO:0003674,molecular_function; GO:0003824,catalytic activity; GO:0016740,transfe…	PF03385.20:STELLO glycosyltransferases	--
LOC110744597	0.1628	0.4415	0.1631	1.4034	0.9174	1.2037	5.0736	4.7701	4.4435	5.3195	4.5803	5.9284	7.5381	8.215	8.0441	2.272	2.0839	2.1781	4.1901	4.9759	5.1363	7.2523	8.5486	6.9133	10.0839	9.27	9.7705	13.5082	16.6196	14.552	NW_018923932.1	33399	41881	-	ko00330: Arginine and proline metabolism; ko00410: beta-Alanine metabolism; ko01100: Metabolic pathways	polyamine oxidase 1 isoform X1 [Prunus avium]	PAO1_ARATH RecName: Full=Polyamine oxidase 1 {ECO:0000303|PubMed:16778015}; Short=AtPAO1 {ECO:0000303|PubMed:16778015}; EC=1.5.3.16 {ECO:0000269|PubMed:16778015}; EC=1.5.3.17 {ECO:0000269|PubMed:16778015}; AltName: Full=N(1)-acetylpolyamine oxidase {ECO:0000305}; AltName: Full=Spermine oxidase {ECO:0000305};	A0A6P5R5L9_PRUAV SubName: Full=polyamine oxidase 1 isoform X1 {ECO:0000313|RefSeq:XP_021800275.1}; SubName: Full=polyamine oxidase 1 isoform X2 {ECO:0000313|RefSeq:XP_021800276.1};	Amine oxidase	GO:0005737,cytoplasm; GO:0050660,flavin adenine dinucleotide binding; GO:0052904,N1-acetylspermidine:oxygen oxidoreductase (3-acetamidopropanal-forming) activity; GO:0052903,N1-acetylspermine:oxygen oxidoreductase (3-acetamidopropanal-forming) activity; GO:0052895,N1-acetylspermine:oxygen oxidoreductase (N1-acetylspermidine-forming) activity; GO:0052894,norspermine:oxygen oxidoreductase activity;…	PF01593.27:Flavin containing amine oxidoreductase	--
LOC110744598	3.4327	3.2419	2.7156	3.648	3.5609	3.3196	2.9887	3.7501	3.3559	2.0986	2.232	2.1547	2.2076	2.6443	2.2602	5.1967	4.6795	4.9337	5.3384	4.6548	4.496	3.229	3.0714	2.8431	2.0224	2.2203	1.9927	1.948	2.0335	1.8302	NW_018923939.1	38191	43445	-	--	uncharacterized protein LOC110744598 isoform X1 [Prunus avium]	--	A0A6P5RBY9_PRUAV SubName: Full=uncharacterized protein LOC110744598 isoform X1 {ECO:0000313|RefSeq:XP_021800277.1};	--	--	--	--
LOC110744601	4.3109	4.4334	3.5726	3.1733	2.6763	2.9003	1.7431	1.8192	1.6519	0.6012	0.7714	0.2339	0.0494	0.3966	0.1494	4.4041	5.7898	4.5932	2.4386	1.94	2.9019	1.3317	1.6626	1.2875	1.0228	0.6453	1.1421	0.3488	0.1766	0.4403	NW_018923939.1	12904	15206	+	--	xyloglucan endotransglucosylase/hydrolase 2-like [Prunus avium]	XTH2_SOYBN RecName: Full=Xyloglucan endotransglucosylase/hydrolase 2 {ECO:0000250|UniProtKB:Q38857}; EC=2.4.1.207 {ECO:0000250|UniProtKB:Q38857}; AltName: Full=Brassinosteroid-regulated protein BRU1 {ECO:0000303|PubMed:8115544}; Flags: Precursor;	A0A6P5RBZ4_PRUAV RecName: Full=Xyloglucan endotransglucosylase/hydrolase {ECO:0000256|RuleBase:RU361120}; EC=2.4.1.207 {ECO:0000256|RuleBase:RU361120};	--	GO:0048046,apoplast; GO:0004553,hydrolase activity, hydrolyzing O-glycosyl compounds; GO:0030247,polysaccharide binding; GO:0016762,xyloglucan:xyloglucosyl transferase activity; GO:0042546,cell wall biogenesis; GO:0010411,xyloglucan metabolic process; GO:0003674,molecular_function; GO:0003824,catalytic activity; GO:0016787,hydrolase activity; GO:0016798,hydrolase activity, acting on glycosyl bond…	PF00722.24:Glycosyl hydrolases family 16	--
LOC110744603	0	0	0.4114	0.1271	0	0.4647	0	0	0	0.3835	0.1254	0	0	0	0	0.2675	0.1333	0.1282	0.1348	0.1308	0.2168	0.1052	0	0	0	0	0.1169	0	0	0	NW_018923943.1	3476	4645	-	--	acyl carrier protein 3, partial [Prunus dulcis]	--	A0A4Y1QN08_PRUDU RecName: Full=Acyl carrier protein {ECO:0000256|RuleBase:RU000722}; Flags: Fragment;	--	GO:0009507,chloroplast; GO:0000036,acyl carrier activity; GO:0031177,phosphopantetheine binding; GO:0003674,molecular_function; GO:0005488,binding; GO:0044620,ACP phosphopantetheine attachment site binding; GO:0051192,prosthetic group binding; GO:0140104,molecular carrier activity; GO:0140414,phosphopantetheine-dependent carrier activity; GO:0019842,vitamin binding; GO:0033218,amide binding; GO:0…	--	--
LOC110744606	7.2751	8.2919	6.2179	3.4837	2.9795	4.1667	2.4859	1.5768	2.9644	2.9843	2.8433	2.9305	0.4158	1.0199	0.6521	7.0603	7.5802	7.6364	2.691	3.7613	4.0706	7.1166	7.4038	5.7569	2.1522	2.1725	2.057	1.0193	0.8256	0.6588	NW_018923943.1	23373	24692	-	ko00940: Phenylpropanoid biosynthesis; ko01100: Metabolic pathways; ko01110: Biosynthesis of secondary metabolites	hypothetical protein GBA52_019883 [Prunus armeniaca]	MTDH_FRAAN RecName: Full=Probable mannitol dehydrogenase; EC=1.1.1.255; AltName: Full=NAD-dependent mannitol dehydrogenase;	M5WBG8_PRUPE RecName: Full=PKS_ER domain-containing protein {ECO:0000259|SMART:SM00829};	Alcohol dehydrogenase, class V	GO:0046029,mannitol dehydrogenase activity; GO:0008270,zinc ion binding; GO:0071704,organic substance metabolic process; GO:0003674,molecular_function; GO:0003824,catalytic activity; GO:0016491,oxidoreductase activity; GO:0016614,oxidoreductase activity, acting on CH-OH group of donors; GO:0016616,oxidoreductase activity, acting on the CH-OH group of donors, NAD or NADP as acceptor; GO:0031320,he…	PF00107.29:Zinc-binding dehydrogenase	--
LOC110744607	16.2246	15.1345	13.6344	10.5848	11.5877	12.5409	13.9411	12.5704	14.2384	16.3031	15.4502	14.5405	17.5646	22.0229	19.6565	17.0356	13.4756	14.5868	12.448	13.0021	13.1547	18.3734	18.2614	16.5838	20.1734	18.314	20.4473	23.7188	22.9528	21.6586	NW_018921331.1	260923	265700	+	ko00500: Starch and sucrose metabolism; ko01100: Metabolic pathways; ko01110: Biosynthesis of secondary metabolites	beta-amylase 2, chloroplastic-like [Prunus avium]	BAM2_ARATH RecName: Full=Beta-amylase 2, chloroplastic; EC=3.2.1.2; AltName: Full=1,4-alpha-D-glucan maltohydrolase; AltName: Full=Beta-amylase 9; Flags: Precursor;	A0A6P5R5N7_PRUAV RecName: Full=Beta-amylase {ECO:0000256|ARBA:ARBA00012594, ECO:0000256|RuleBase:RU000509}; EC=3.2.1.2 {ECO:0000256|ARBA:ARBA00012594, ECO:0000256|RuleBase:RU000509};	--	GO:0009507,chloroplast; GO:0009570,chloroplast stroma; GO:0102229,amylopectin maltohydrolase activity; GO:0016161,beta-amylase activity; GO:0000272,polysaccharide catabolic process; GO:0003674,molecular_function; GO:0003824,catalytic activity; GO:0004553,hydrolase activity, hydrolyzing O-glycosyl compounds; GO:0016787,hydrolase activity; GO:0016798,hydrolase activity, acting on glycosyl bonds; GO…	PF01373.20:Glycosyl hydrolase family 14	--
LOC110744608	1.7455	2.3541	2.2319	2.1933	2.4864	2.0274	1.9366	1.8275	1.5486	1.7044	1.5739	1.166	2.1956	2.2029	3.1854	2.2294	1.9611	1.911	1.348	1.513	1.4026	1.5053	1.1585	1.0466	1.1548	1.2823	1.3984	2.1737	1.7942	1.7658	NW_018923945.1	1477	21706	-	ko04626: Plant-pathogen interaction	rust resistance kinase Lr10-like [Prunus avium]	LRK10_WHEAT RecName: Full=Rust resistance kinase Lr10 {ECO:0000312|EMBL:AAC49629.1}; EC=2.7.11.1; AltName: Full=Probable receptor-like serine/threonine-protein kinase LRK10; Flags: Precursor;	A0A6P5RBZ8_PRUAV RecName: Full=Non-specific serine/threonine protein kinase {ECO:0000256|ARBA:ARBA00012513}; EC=2.7.11.1 {ECO:0000256|ARBA:ARBA00012513};	Serine/threonine protein kinase	GO:0016021,integral component of membrane; GO:0005886,plasma membrane; GO:0005524,ATP binding; GO:0106310,protein serine kinase activity; GO:0004674,protein serine/threonine kinase activity; GO:0006468,protein phosphorylation; GO:0000166,nucleotide binding; GO:0003674,molecular_function; GO:0005488,binding; GO:0017076,purine nucleotide binding; GO:0030554,adenyl nucleotide binding; GO:0032553,rib…	PF00069.28:Protein kinase domain	--
LOC110744609	0.5108	0.5056	0.3897	0.3838	0.292	0.1444	0.2139	0.1089	0.1973	0.1362	0.0223	0.0689	0.2668	0.0973	0.0489	0.594	0.6869	0.7744	0.5507	0.8362	0.616	0.4857	0.6024	0.4543	0.1883	0.3801	0.2284	0.3852	0.1734	0.281	NW_018923945.1	22469	25092	+	ko04626: Plant-pathogen interaction	rust resistance kinase Lr10-like [Prunus avium]	LRK10_WHEAT RecName: Full=Rust resistance kinase Lr10 {ECO:0000312|EMBL:AAC49629.1}; EC=2.7.11.1; AltName: Full=Probable receptor-like serine/threonine-protein kinase LRK10; Flags: Precursor;	A0A6P5REL1_PRUAV RecName: Full=Non-specific serine/threonine protein kinase {ECO:0000256|ARBA:ARBA00012513}; EC=2.7.11.1 {ECO:0000256|ARBA:ARBA00012513};	Serine/threonine protein kinase	GO:0016021,integral component of membrane; GO:0005886,plasma membrane; GO:0005524,ATP binding; GO:0106310,protein serine kinase activity; GO:0004674,protein serine/threonine kinase activity; GO:0006468,protein phosphorylation; GO:0000166,nucleotide binding; GO:0003674,molecular_function; GO:0005488,binding; GO:0017076,purine nucleotide binding; GO:0030554,adenyl nucleotide binding; GO:0032553,rib…	PF00069.28:Protein kinase domain	--
LOC110744610	0	0.1002	0	0.3088	0.1426	0.2822	0.0488	0	0	0	0	0	0	0	0	2.9786	2.1596	2.1287	1.5282	1.8003	1.5359	1.1496	1.2846	0.6754	0.9538	0.8665	1.2307	1.1221	1.4819	1.1825	NW_018923945.1	65878	66977	+	ko04016: MAPK signaling pathway - plant; ko04075: Plant hormone signal transduction; ko04626: Plant-pathogen interaction	rust resistance kinase Lr10-like [Prunus avium]	LRK10_WHEAT RecName: Full=Rust resistance kinase Lr10 {ECO:0000312|EMBL:AAC49629.1}; EC=2.7.11.1; AltName: Full=Probable receptor-like serine/threonine-protein kinase LRK10; Flags: Precursor;	A0A6P5RBF7_PRUAV SubName: Full=rust resistance kinase Lr10-like {ECO:0000313|RefSeq:XP_021800289.1};	--	GO:0016021,integral component of membrane; GO:0005886,plasma membrane; GO:0005524,ATP binding; GO:0106310,protein serine kinase activity; GO:0004674,protein serine/threonine kinase activity; GO:0006468,protein phosphorylation; GO:0000166,nucleotide binding; GO:0003674,molecular_function; GO:0005488,binding; GO:0017076,purine nucleotide binding; GO:0030554,adenyl nucleotide binding; GO:0032553,rib…	PF00069.28:Protein kinase domain	--
LOC110744611	0	0	0	0	0	0	0	0	0	0	0	0	0	0	0	0	0	0	0	0	0	0	0	0	0	0	0	0	0	0	NW_018923945.1	31589	32258	-	ko04626: Plant-pathogen interaction	rust resistance kinase Lr10-like [Prunus avium]	LRK10_WHEAT RecName: Full=Rust resistance kinase Lr10 {ECO:0000312|EMBL:AAC49629.1}; EC=2.7.11.1; AltName: Full=Probable receptor-like serine/threonine-protein kinase LRK10; Flags: Precursor;	A0A6P5RHH8_PRUAV RecName: Full=Non-specific serine/threonine protein kinase {ECO:0000256|ARBA:ARBA00012513}; EC=2.7.11.1 {ECO:0000256|ARBA:ARBA00012513};	--	GO:0016021,integral component of membrane; GO:0005886,plasma membrane; GO:0005524,ATP binding; GO:0106310,protein serine kinase activity; GO:0004674,protein serine/threonine kinase activity; GO:0006468,protein phosphorylation; GO:0000166,nucleotide binding; GO:0003674,molecular_function; GO:0005488,binding; GO:0017076,purine nucleotide binding; GO:0030554,adenyl nucleotide binding; GO:0032553,rib…	PF13947.9:Wall-associated receptor kinase galacturonan-binding	--
LOC110744612	2.9987	3.5231	1.2011	9.7411	5.1416	5.3419	18.988	16.9166	30.5318	2.2391	3.5701	5.0948	29.0023	32.0992	38.2829	2.6359	4.0878	2.2462	8.2644	2.2908	3.0851	9.441	6.4681	6.3308	2.5792	6.7689	4.6079	10.8172	10.4182	15.7211	NW_018923946.1	15702	15992	-	--	hypothetical protein GBA52_018123 [Prunus armeniaca]	TLP1_PRUPE RecName: Full=Thaumatin-like protein 1; AltName: Full=PpAZ44; Flags: Precursor;	A0A6P5TJT2_PRUAV SubName: Full=thaumatin-like protein 1 isoform X1 {ECO:0000313|RefSeq:XP_021827721.1, ECO:0000313|RefSeq:XP_021827723.1};	--	GO:0005576,extracellular region; GO:0006952,defense response; GO:0006950,response to stress; GO:0008150,biological_process; GO:0050896,response to stimulus; GO:0005575,cellular_component; GO:0110165,cellular anatomical entity	--	--
LOC110744613	0.6565	0.2498	0.7958	0.5131	0.5925	0.1466	0.3343	0.2475	0.3736	0.4515	0.5063	0.6849	1.0336	1.9013	1.4242	0.2362	0.7066	0.6147	0.7483	0.396	0.793	0.5838	0.8834	0.4489	1.0402	1.17	1.9174	2.493	1.6007	1.9958	NW_018923946.1	13401	15440	-	ko03018: RNA degradation; ko03040: Spliceosome	hypothetical protein Pyn_38706 [Prunus yedoensis var. nudiflora]	LSM3B_ARATH RecName: Full=Sm-like protein LSM3B {ECO:0000305}; Short=AtLSM3B {ECO:0000303|PubMed:23620288}; AltName: Full=U6 snRNA-associated Sm-like protein LSM3B {ECO:0000305};	A0A314Z5H0_PRUYE SubName: Full=Uncharacterized protein {ECO:0000313|EMBL:PQQ12714.1};	Small nuclear ribonucleoprotein (snRNP) LSM3	GO:0071013,catalytic step 2 spliceosome; GO:1990726,Lsm1-7-Pat1 complex; GO:0120115,Lsm2-8 complex; GO:0005739,mitochondrion; GO:0005634,nucleus; GO:0000932,P-body; GO:0071011,precatalytic spliceosome; GO:0046540,U4/U6 x U5 tri-snRNP complex; GO:0005688,U6 snRNP; GO:0003723,RNA binding; GO:0000290,deadenylation-dependent decapping of nuclear-transcribed mRNA; GO:0000398,mRNA splicing, via spliceo…	--	--
LOC110744614	4.3798	5.4498	4.0045	4.6248	4.8433	4.2	2.6238	2.4725	3.0313	1.57	1.2208	1.5278	1.1392	0.9525	1.1166	5.0527	3.5848	4.3684	3.4988	5.5463	4.3704	3.0952	2.8651	3.3245	1.8562	1.1297	1.3818	1.1728	1.4985	1.5229	NW_018923946.1	26339	28374	+	--	protein PLASTID MOVEMENT IMPAIRED 2, partial [Prunus avium]	PMI2_ARATH RecName: Full=Protein PLASTID MOVEMENT IMPAIRED 2; AltName: Full=Protein WEAK CHLOROPLAST MOVEMENT UNDER BLUE LIGHT 2; Short=Protein WEB2;	A0A6P5RC07_PRUAV SubName: Full=protein PLASTID MOVEMENT IMPAIRED 2 {ECO:0000313|RefSeq:XP_021800292.1};	--	GO:0005829,cytosol; GO:0009904,chloroplast accumulation movement; GO:0009903,chloroplast avoidance movement; GO:0009637,response to blue light; GO:0006996,organelle organization; GO:0008150,biological_process; GO:0009657,plastid organization; GO:0009658,chloroplast organization; GO:0009902,chloroplast relocation; GO:0009987,cellular process; GO:0016043,cellular component organization; GO:0019750,…	PF05701.14:Weak chloroplast movement under blue light	--
LOC110744615	3.5408	2.6566	3.8802	3.9684	4.1238	4.1371	3.1728	3.2305	3.2506	5.0509	3.7934	4.8556	2.5979	5.5474	4.7011	4.7633	5.2042	4.8793	5.6552	5.1038	4.2297	3.9502	3.8962	2.8751	5.1141	4.9882	3.5361	5.4078	3.7494	3.74	NW_018923946.1	17721	19510	-	ko03010: Ribosome	50S ribosomal protein L13 [Prunus yedoensis var. nudiflora]	RK13_PORPU RecName: Full=50S ribosomal protein L13, chloroplastic {ECO:0000255|HAMAP-Rule:MF_01366};	A0A314YVK4_PRUYE SubName: Full=50S ribosomal protein L13 {ECO:0000313|EMBL:PQQ12712.1};	Mitochondrial/chloroplast ribosomal protein L13	GO:0009507,chloroplast; GO:0005840,ribosome; GO:0003735,structural constituent of ribosome; GO:0006412,translation; GO:0003674,molecular_function; GO:0005198,structural molecule activity; GO:0006518,peptide metabolic process; GO:0006807,nitrogen compound metabolic process; GO:0008150,biological_process; GO:0008152,metabolic process; GO:0009058,biosynthetic process; GO:0009059,macromolecule biosyn…	PF00572.21:Ribosomal protein L13	--
LOC110744616	0	0	0	0	0	0	0	0	0	0	0	0	0	0	0	0	0	0	0	0	0	0	0	0	0	0	0	0	0	0	NW_018923949.1	20864	22347	-	--	glutamate receptor 2.8-like [Prunus avium]	GLR28_ARATH RecName: Full=Glutamate receptor 2.8; AltName: Full=Ligand-gated ion channel 2.8; Flags: Precursor;	A0A6P5RBG0_PRUAV SubName: Full=glutamate receptor 2.8-like {ECO:0000313|RefSeq:XP_021800294.1};	Glutamate-gated kainate-type ion channel receptor subunit GluR5 and related subunits	GO:0016021,integral component of membrane; GO:0005886,plasma membrane; GO:0005262,calcium channel activity; GO:0008066,glutamate receptor activity; GO:0015276,ligand-gated ion channel activity; GO:0038023,signaling receptor activity; GO:0006816,calcium ion transport; GO:0019722,calcium-mediated signaling; GO:0071230,cellular response to amino acid stimulus; GO:0003674,molecular_function; GO:00052…	PF00060.29:Ligand-gated ion channel	--
LOC110744617	4.043	3.8836	2.7499	3.0444	3.7713	4.4219	2.7729	2.5729	3.093	3.6786	3.6094	3.6241	4.4875	3.9683	3.8085	3.4521	2.8473	3.5951	3.4038	3.3994	3.6624	2.4797	2.5189	2.1473	3.1274	2.8036	3.0607	2.5057	2.7635	2.9147	NW_018921331.1	277412	280565	-	--	uncharacterized protein LOC110744617 [Prunus avium]	--	A0A6P5REL9_PRUAV SubName: Full=uncharacterized protein LOC110744617 {ECO:0000313|RefSeq:XP_021800298.1};	Predicted lipase/calmodulin-binding heat-shock protein	GO:0016042,lipid catabolic process; GO:0006629,lipid metabolic process; GO:0008150,biological_process; GO:0008152,metabolic process; GO:0009056,catabolic process; GO:0044238,primary metabolic process; GO:0071704,organic substance metabolic process; GO:1901575,organic substance catabolic process	PF01764.28:Lipase (class 3)	--
LOC110744618	0	0	0	0	0	0	0	0	0	0	0	0	0	0	0	0	0	0	0	0	0	0	0.0227	0	0	0	0	0	0.0507	0	NW_018923949.1	35188	37350	-	--	glutamate receptor 2.7-like [Prunus avium]	GLR27_ARATH RecName: Full=Glutamate receptor 2.7; AltName: Full=Ligand-gated ion channel 2.7; Flags: Precursor;	A0A6P5R5P4_PRUAV SubName: Full=glutamate receptor 2.7-like {ECO:0000313|RefSeq:XP_021800295.1};	Glutamate-gated kainate-type ion channel receptor subunit GluR5 and related subunits	GO:0016021,integral component of membrane; GO:0000325,plant-type vacuole; GO:0005886,plasma membrane; GO:0005262,calcium channel activity; GO:0008066,glutamate receptor activity; GO:0015276,ligand-gated ion channel activity; GO:0038023,signaling receptor activity; GO:0006816,calcium ion transport; GO:0019722,calcium-mediated signaling; GO:0071230,cellular response to amino acid stimulus; GO:00036…	PF00060.29:Ligand-gated ion channel	--
LOC110744620	1.5875	1.6423	1.1504	0.8336	1.0207	1.0277	2.1309	1.4402	1.2233	0.9358	1.2051	1.1041	0.958	0.8567	0.5879	3.7741	3.2338	3.1292	1.8298	1.7952	2.3804	3.4485	3.3207	3.46	1.8684	1.614	2.6747	2.2421	1.5816	1.9117	NW_018923955.1	36749	39246	+	ko04626: Plant-pathogen interaction	receptor-like protein 2 [Prunus avium]	PSYR1_ARATH RecName: Full=Tyrosine-sulfated glycopeptide receptor 1 {ECO:0000305}; EC=2.7.11.1 {ECO:0000305}; AltName: Full=PSY1 receptor {ECO:0000303|PubMed:23062058};	A0A6P5RC17_PRUAV SubName: Full=receptor-like protein 2 {ECO:0000313|RefSeq:XP_021800297.1};	--	GO:0016021,integral component of membrane; GO:0005886,plasma membrane; GO:0005524,ATP binding; GO:0042802,identical protein binding; GO:0001653,peptide receptor activity; GO:0106310,protein serine kinase activity; GO:0004674,protein serine/threonine kinase activity; GO:0004888,transmembrane signaling receptor activity; GO:0045851,pH reduction; GO:0006468,protein phosphorylation; GO:0031347,regula…	PF13855.9:Leucine rich repeat	--
LOC110744621	1.74	1.5725	1.6048	1.6575	2.0021	2.0975	3.1411	3.1777	2.5374	2.8848	2.6838	2.3123	3.8579	2.4278	3.4062	7.4016	6.0191	6.4311	5.8591	5.9249	6.6496	8.2629	7.9746	9.1279	4.9032	4.9693	3.9285	5.0963	4.6502	5.5132	NW_018923955.1	7665	10086	+	ko04626: Plant-pathogen interaction	receptor-like protein 2 [Prunus avium]	PSYR1_ARATH RecName: Full=Tyrosine-sulfated glycopeptide receptor 1 {ECO:0000305}; EC=2.7.11.1 {ECO:0000305}; AltName: Full=PSY1 receptor {ECO:0000303|PubMed:23062058};	A0A6P5RBG3_PRUAV SubName: Full=receptor-like protein 2 {ECO:0000313|RefSeq:XP_021800299.1};	--	GO:0016021,integral component of membrane; GO:0005886,plasma membrane; GO:0005524,ATP binding; GO:0042802,identical protein binding; GO:0001653,peptide receptor activity; GO:0106310,protein serine kinase activity; GO:0004674,protein serine/threonine kinase activity; GO:0004888,transmembrane signaling receptor activity; GO:0045851,pH reduction; GO:0006468,protein phosphorylation; GO:0031347,regula…	PF13855.9:Leucine rich repeat	--
LOC110744623	0.755	0.6065	0.924	0.6229	0.4315	0.5693	0.2213	0.7512	0.907	0.7047	0.3073	0.5543	0.1673	0.5874	0.1687	1.6386	3.2672	1.9636	1.7339	1.8424	1.3277	1.8036	1.1393	1.0217	0.9379	0.7283	2.1484	0.5166	1.3451	0.7454	NW_018923955.1	1672	2363	-	--	uncharacterized protein LOC117626656 [Prunus dulcis]	--	A0A6J5X568_PRUAR SubName: Full=Uncharacterized protein {ECO:0000313|EMBL:CAB4307723.1};	--	GO:0016021,integral component of membrane; GO:0005575,cellular_component; GO:0016020,membrane; GO:0031224,intrinsic component of membrane; GO:0110165,cellular anatomical entity	--	--
LOC110744624	0	0	0	0	0	0	0.0372	0	0	0	0	0	0	0	0	0	0	0.0594	0.0624	0	0.0167	0	0	0	0	0.0184	0	0	0	0	NW_018923955.1	21938	24843	-	--	uncharacterized protein LOC110744624 [Prunus avium]	--	A0A6P5RHI8_PRUAV SubName: Full=uncharacterized protein LOC110744624 {ECO:0000313|RefSeq:XP_021800301.1, ECO:0000313|RefSeq:XP_021800302.1};	--	GO:0010073,meristem maintenance; GO:0008150,biological_process; GO:0009888,tissue development; GO:0032501,multicellular organismal process; GO:0032502,developmental process; GO:0048507,meristem development; GO:0048856,anatomical structure development	PF10536.12:Plant mobile domain	--
LOC110744626	64.2779	64.6165	64.6936	69.8858	71.2608	69.0818	56.6627	56.0934	58.1662	61.4509	58.7969	59.7221	47.5096	55.2441	54.1196	63.4681	70.5986	68.8073	66.5366	65.9698	60.9637	53.1837	53.5415	47.2089	60.197	66.7919	65.397	56.0228	52.3977	54.7246	NW_018923956.1	2270	8416	-	--	T-complex protein 1 subunit gamma [Prunus avium]	TCPG_ARATH RecName: Full=T-complex protein 1 subunit gamma {ECO:0000303|PubMed:11599560}; Short=TCP-1-gamma {ECO:0000303|PubMed:11599560}; AltName: Full=CCT-gamma {ECO:0000303|PubMed:11599560}; AltName: Full=Chaperonin CCT3 {ECO:0000303|PubMed:21868675};	A0A6P5RBG7_PRUAV RecName: Full=T-complex protein 1 subunit gamma {ECO:0000256|ARBA:ARBA00017187, ECO:0000256|RuleBase:RU004191};	Chaperonin complex component, TCP-1 gamma subunit (CCT3)	GO:0005832,chaperonin-containing T-complex; GO:0009536,plastid; GO:0005524,ATP binding; GO:0016887,ATP hydrolysis activity; GO:0140662,ATP-dependent protein folding chaperone; GO:0051082,unfolded protein binding; GO:0006457,protein folding; GO:0000166,nucleotide binding; GO:0003674,molecular_function; GO:0005488,binding; GO:0017076,purine nucleotide binding; GO:0030554,adenyl nucleotide binding; …	PF00118.27:TCP-1/cpn60 chaperonin family	--
LOC110744628	43.2985	44.1128	44.903	67.2906	69.4911	68.6653	55.0899	54.4712	54.2677	52.0912	52.0615	53.1952	45.9692	42.643	42.186	50.0297	45.7523	46.6358	68.3521	68.7648	69.1877	55.7485	54.6817	52.6062	49.932	49.7566	47.285	45.0188	44.6694	46.4262	NW_018921331.1	183059	189502	-	ko04626: Plant-pathogen interaction	U-box domain-containing protein 33 [Prunus avium]	PUB33_ARATH RecName: Full=U-box domain-containing protein 33; AltName: Full=Plant U-box protein 33; Includes: RecName: Full=E3 ubiquitin ligase; EC=2.3.2.27; AltName: Full=RING-type E3 ubiquitin transferase {ECO:0000305}; Includes: RecName: Full=Serine/threonine-protein kinase; EC=2.7.11.-;	A0A6P5RBH1_PRUAV SubName: Full=U-box domain-containing protein 33 {ECO:0000313|RefSeq:XP_021800309.1};	--	GO:0005829,cytosol; GO:0005524,ATP binding; GO:0106310,protein serine kinase activity; GO:0004674,protein serine/threonine kinase activity; GO:0004842,ubiquitin-protein transferase activity; GO:0006468,protein phosphorylation; GO:0000166,nucleotide binding; GO:0003674,molecular_function; GO:0005488,binding; GO:0017076,purine nucleotide binding; GO:0030554,adenyl nucleotide binding; GO:0032553,rib…	PF00069.28:Protein kinase domain	--
LOC110744630	0	0.1016	0	1.2524	0.9641	0.2862	0.3956	0.1007	0.2026	0.4198	0.7209	1.1676	0.7849	2.2499	3.0521	0.3295	0.657	0.737	0.2214	0.2148	0.178	1.2953	1.4374	1.0957	0.9672	0.0976	0.288	2.0777	1.5026	1.5988	NW_018923956.1	1404	1867	-	--	uncharacterized protein LOC110744630 [Prunus avium]	SMP1_ARATH RecName: Full=SEED MATURATION PROTEIN 1 {ECO:0000303|PubMed:20870712}; AltName: Full=Late embryogenesis abundant protein SMP1 {ECO:0000303|PubMed:22837651};	A0A6P5RC26_PRUAV SubName: Full=uncharacterized protein LOC110744630 {ECO:0000313|RefSeq:XP_021800307.1};	--	GO:0044183,protein folding chaperone; GO:0010231,maintenance of seed dormancy; GO:0009408,response to heat; GO:0010162,seed dormancy process; GO:0003674,molecular_function; GO:0000003,reproduction; GO:0003006,developmental process involved in reproduction; GO:0007275,multicellular organism development; GO:0008150,biological_process; GO:0009791,post-embryonic development; GO:0010154,fruit developm…	--	--
LOC110744631	138.135	142.923	131.618	139.416	144.665	143.714	171.464	162.732	165.517	169.322	168.032	160.189	202.736	183.906	190.823	156.798	148.122	149.412	142.397	139.024	139.395	161.526	157.538	171.413	164.565	171.859	170.893	192.621	191.028	189.47	NW_018923957.1	28915	37202	-	--	cell death-related nuclease 4-like isoform X1 [Prunus avium]	Y3514_ARATH RecName: Full=Uncharacterized exonuclease domain-containing protein At3g15140; EC=3.1.-.-;	A0A6P5REM9_PRUAV SubName: Full=cell death-related nuclease 4-like isoform X1 {ECO:0000313|RefSeq:XP_021800308.1};	Predicted exonuclease	GO:0005739,mitochondrion; GO:0000175,3'-5'-exoribonuclease activity; GO:0016891,endoribonuclease activity, producing 5'-phosphomonoesters; GO:0046872,metal ion binding; GO:0003676,nucleic acid binding; GO:0000467,exonucleolytic trimming to generate mature 3'-end of 5.8S rRNA from tricistronic rRNA transcript (SSU-rRNA, 5.8S rRNA, LSU-rRNA); GO:0035194,post-transcriptional gene silencing by RNA; G…	PF00929.27:Exonuclease	--
LOC110744632	0	0	0	0	0.0354	0	0	0.0123	0.0124	0.0257	0	0	0.0412	0	0	0	0	0	0	0	0	0	0	0	0	0	0	0	0	0	NW_018923957.1	4149	12932	-	ko04626: Plant-pathogen interaction	putative disease resistance RPP13-like protein 1 [Prunus avium]	R13L1_ARATH RecName: Full=Putative disease resistance RPP13-like protein 1;	A0A6P5RHJ6_PRUAV SubName: Full=putative disease resistance RPP13-like protein 1 {ECO:0000313|RefSeq:XP_021800311.1};	Apoptotic ATPase	GO:0043531,ADP binding; GO:0005524,ATP binding; GO:0006952,defense response; GO:0051707,response to other organism; GO:0000166,nucleotide binding; GO:0003674,molecular_function; GO:0005488,binding; GO:0017076,purine nucleotide binding; GO:0030554,adenyl nucleotide binding; GO:0032553,ribonucleotide binding; GO:0032555,purine ribonucleotide binding; GO:0032559,adenyl ribonucleotide binding; GO:003…	PF00931.25:NB-ARC domain	--
LOC110744633	0	0	0	0	0	0	0	0	0	0	0	0	0	0	0	0	0	0	0	0	0	0	0	0	0	0	0	0	0	0	NW_018923957.1	13012	13541	-	--	putative disease resistance RPP13-like protein 1 [Prunus avium]	R13L1_ARATH RecName: Full=Putative disease resistance RPP13-like protein 1;	A0A6P5RC30_PRUAV SubName: Full=putative disease resistance RPP13-like protein 1 {ECO:0000313|RefSeq:XP_021800312.1};	Apoptotic ATPase	GO:0043531,ADP binding; GO:0005524,ATP binding; GO:0006952,defense response; GO:0051707,response to other organism; GO:0000166,nucleotide binding; GO:0003674,molecular_function; GO:0005488,binding; GO:0017076,purine nucleotide binding; GO:0030554,adenyl nucleotide binding; GO:0032553,ribonucleotide binding; GO:0032555,purine ribonucleotide binding; GO:0032559,adenyl ribonucleotide binding; GO:003…	PF18052.4:Rx N-terminal domain	--
LOC110744634	3.2724	4.0841	3.0168	2.4105	2.7387	2.1591	1.9415	2.5815	2.5976	2.5938	3.1158	2.4515	2.7709	3.6635	3.2635	4.9465	2.3266	2.9425	2.6075	1.7113	1.5827	2.2337	2.3653	3.0368	2.8816	1.6911	3.3036	3.0163	2.707	2.7001	NW_018923957.1	15878	19094	+	--	E3 ubiquitin-protein ligase hel2-like [Prunus avium]	--	A0A6P5REN4_PRUAV RecName: Full=RING-type E3 ubiquitin transferase {ECO:0000256|ARBA:ARBA00012483}; EC=2.3.2.27 {ECO:0000256|ARBA:ARBA00012483};	Predicted E3 ubiquitin ligase	GO:0046872,metal ion binding; GO:0061630,ubiquitin protein ligase activity; GO:0072344,rescue of stalled ribosome; GO:0003674,molecular_function; GO:0005488,binding; GO:0043167,ion binding; GO:0043169,cation binding; GO:0003824,catalytic activity; GO:0004842,ubiquitin-protein transferase activity; GO:0016740,transferase activity; GO:0019787,ubiquitin-like protein transferase activity; GO:0061659,…	PF13920.9:Zinc finger, C3HC4 type (RING finger)	--
LOC110744635	12.5468	13.4996	12.7716	15.0053	15.3411	15.9652	12.5413	12.2744	11.6289	10.7822	11.4651	11.0343	15.9822	14.9159	13.9877	17.3964	15.0964	16.367	14.7434	16.1511	15.6926	11.8947	12.982	12.7574	11.2669	12.3087	12.5513	13.3248	13.5652	13.2363	NW_018923957.1	20232	28133	+	--	retinoblastoma-related protein [Prunus avium]	RBR_RICCO RecName: Full=Retinoblastoma-related protein;	A0A6P5RBI0_PRUAV SubName: Full=retinoblastoma-related protein {ECO:0000313|RefSeq:XP_021800314.1, ECO:0000313|RefSeq:XP_021800315.1};	Rb (Retinoblastoma tumor suppressor)-related protein	GO:0000785,chromatin; GO:0005634,nucleus; GO:0005667,transcription regulator complex; GO:0000977,RNA polymerase II transcription regulatory region sequence-specific DNA binding; GO:0007049,cell cycle; GO:0030154,cell differentiation; GO:2000134,negative regulation of G1/S transition of mitotic cell cycle; GO:0006357,regulation of transcription by RNA polymerase II; GO:0000976,transcription cis-re…	PF01858.20:Retinoblastoma-associated protein A domain	RB
LOC110744636	45.7712	48.3801	50.7581	44.2581	43.5699	41.5786	41.1891	38.1297	39.0143	50.189	51.0216	51.4076	56.0002	62.8352	61.1344	45.6392	57.4571	53.2854	46.8049	48.7596	41.8818	45.7815	48.7547	39.389	53.1074	54.2073	53.8918	61.0616	57.5864	59.496	NW_018921331.1	174133	181049	-	--	signal peptide peptidase-like 4 [Prunus avium]	SIPL4_ARATH RecName: Full=Signal peptide peptidase-like 4; Short=AtSPPL4; EC=3.4.23.-; Flags: Precursor;	A0A6P5RC38_PRUAV SubName: Full=signal peptide peptidase-like 4 {ECO:0000313|RefSeq:XP_021800322.1};	Uncharacterized conserved protein, contains PA domain	GO:0010008,endosome membrane; GO:0030660,Golgi-associated vesicle membrane; GO:0071458,integral component of cytoplasmic side of endoplasmic reticulum membrane; GO:0071556,integral component of lumenal side of endoplasmic reticulum membrane; GO:0005765,lysosomal membrane; GO:0042500,aspartic endopeptidase activity, intramembrane cleaving; GO:0033619,membrane protein proteolysis; GO:0003674,molecu…	PF04258.16:Signal peptide peptidase	--
LOC110744637	2.3089	2.1727	2.2644	3.4686	3.1631	3.3116	1.9678	1.4068	1.866	4.8656	4.9484	4.943	7.2151	10.4064	8.997	2.0459	2.5959	2.0505	2.3898	3.7051	1.8084	2.7052	2.7574	2.6866	7.1042	7.1711	7.0513	9.1731	7.5701	7.6145	NW_018923957.1	41459	46769	-	--	probable protein arginine N-methyltransferase 3 [Prunus avium]	ANM3_ARATH RecName: Full=Probable protein arginine N-methyltransferase 3; EC=2.1.1.-;	A0A6P5R5S0_PRUAV SubName: Full=probable protein arginine N-methyltransferase 3 {ECO:0000313|RefSeq:XP_021800320.1};	Protein arginine N-methyltransferase PRMT1 and related enzymes	GO:0005737,cytoplasm; GO:0046872,metal ion binding; GO:0016274,protein-arginine N-methyltransferase activity; GO:0000976,transcription cis-regulatory region binding; GO:0018216,peptidyl-arginine methylation; GO:0003674,molecular_function; GO:0005488,binding; GO:0043167,ion binding; GO:0043169,cation binding; GO:0003824,catalytic activity; GO:0008168,methyltransferase activity; GO:0008170,N-methyl…	PF13649.9:Methyltransferase domain	--
LOC110744638	0	0	0	0	0	0	0.0137	0	0	0	0	0	0	0	0.0314	0	0	0	0	0	0	0	0	0	0	0	0	0	0	0	NW_018923957.1	539	4069	-	ko04626: Plant-pathogen interaction	putative disease resistance RPP13-like protein 1, partial [Prunus avium]	R13L1_ARATH RecName: Full=Putative disease resistance RPP13-like protein 1;	A0A6P5RHK5_PRUAV SubName: Full=putative disease resistance RPP13-like protein 1 {ECO:0000313|RefSeq:XP_021800321.1};	Apoptotic ATPase	GO:0043531,ADP binding; GO:0005524,ATP binding; GO:0006952,defense response; GO:0051707,response to other organism; GO:0000166,nucleotide binding; GO:0003674,molecular_function; GO:0005488,binding; GO:0017076,purine nucleotide binding; GO:0030554,adenyl nucleotide binding; GO:0032553,ribonucleotide binding; GO:0032555,purine ribonucleotide binding; GO:0032559,adenyl ribonucleotide binding; GO:003…	PF00931.25:NB-ARC domain	--
LOC110744639	2.8767	2.5102	3.576	2.0255	4.2521	2.1037	4.1002	2.8424	3.9327	3.0554	4.6331	3.7452	5.5388	5.7558	5.6838	3.2941	4.1533	3.6224	3.6126	3.5048	2.1981	2.2852	3.7246	2.0137	4.1806	3.7893	3.3873	4.8002	4.5951	4.4072	NW_018923958.1	2305	5513	-	--	hypothetical protein L3X38_028372 [Prunus dulcis]	--	--	--	--	--	--
LOC110744640	0	0	0	0	0	0.0319	0	0	0	0	0.0345	0	0.1126	0.0377	0.0378	0	0	0	0	0	0	0	0	0	0.0324	0	0	0.0331	0	0	NW_018923958.1	247	1632	+	ko00940: Phenylpropanoid biosynthesis; ko00941: Flavonoid biosynthesis; ko00945: Stilbenoid, diarylheptanoid and gingerol biosynthesis; ko01100: Metabolic pathways; ko01110: Biosynthesis of secondary metabolites	BAHD acyltransferase At5g47980-like [Prunus avium]	BAHD1_ARATH RecName: Full=BAHD acyltransferase At5g47980; EC=2.3.1.-;	A0A6P5REP3_PRUAV SubName: Full=BAHD acyltransferase At5g47980-like {ECO:0000313|RefSeq:XP_021800323.1};	--	GO:0016746,acyltransferase activity; GO:0003674,molecular_function; GO:0003824,catalytic activity; GO:0016740,transferase activity	PF02458.18:Transferase family	--
LOC110744641	0.8794	1.0067	1.2915	1.0338	0.955	0.6465	0.7734	0.9449	0.5282	1.4227	1.1275	0.664	1.4614	0.7038	1.8859	0.1145	0.2854	0.2745	0.1154	0	0.0928	0.3151	0.2342	0.0476	0	0.1018	0.3503	0.2063	0	0.0521	NW_018923959.1	1151	2138	+	--	putative receptor-like protein kinase At3g47110 [Prunus avium]	RLP7_ARATH RecName: Full=Receptor-like protein 7 {ECO:0000303|PubMed:18434605}; Short=AtRLP7 {ECO:0000303|PubMed:18434605}; Flags: Precursor;	A0A6P5RBI6_PRUAV SubName: Full=putative receptor-like protein kinase At3g47110 {ECO:0000313|RefSeq:XP_021800324.1};	FOG: Leucine rich repeat	GO:0016021,integral component of membrane; GO:0005886,plasma membrane; GO:0005575,cellular_component; GO:0016020,membrane; GO:0031224,intrinsic component of membrane; GO:0110165,cellular anatomical entity; GO:0071944,cell periphery	PF13855.9:Leucine rich repeat	--
LOC110744642	3.4824	3.3811	2.471	2.5488	1.706	1.705	1.4701	1.3721	1.3627	1.8574	1.4762	1.8971	1.3492	1.5926	1.3803	2.721	2.7902	2.5154	1.8412	1.6723	1.9528	1.956	1.6851	1.2927	2.2422	1.9177	2.3104	1.2431	1.0814	1.0786	NW_018923960.1	8172	11935	-	ko00520: Amino sugar and nucleotide sugar metabolism; ko01100: Metabolic pathways	probable beta-D-xylosidase 6 [Prunus avium]	BXL6_ARATH RecName: Full=Probable beta-D-xylosidase 6; Short=AtBXL6; EC=3.2.1.-; Flags: Precursor;	A0A6P5R5S7_PRUAV SubName: Full=probable beta-D-xylosidase 6 {ECO:0000313|RefSeq:XP_021800325.1};	--	GO:0005829,cytosol; GO:0005576,extracellular region; GO:0000325,plant-type vacuole; GO:0005773,vacuole; GO:0046556,alpha-L-arabinofuranosidase activity; GO:0009044,xylan 1,4-beta-xylosidase activity; GO:0031222,arabinan catabolic process; GO:0045493,xylan catabolic process; GO:0003674,molecular_function; GO:0003824,catalytic activity; GO:0004553,hydrolase activity, hydrolyzing O-glycosyl compound…	PF01915.25:Glycosyl hydrolase family 3 C-terminal domain	--
LOC110744643	38.0231	39.8131	38.0753	26.8177	23.6944	26.2161	53.6216	43.1222	50.4093	111.55	115.51	122.216	92.0245	113.446	123.254	20.2045	32.2937	28.5447	32.9741	29.3516	26.5123	64.891	66.841	55.2205	119.793	119.83	130.626	115.468	93.3353	105.826	NW_018923960.1	3539	4664	-	--	uncharacterized protein LOC18773432 [Prunus persica]	--	A0A5E4FIR5_PRUDU SubName: Full=PREDICTED: cysteine-rich and transmembrane domain-containing A {ECO:0000313|EMBL:VVA27050.1};	--	GO:0016021,integral component of membrane; GO:0005886,plasma membrane; GO:0005575,cellular_component; GO:0016020,membrane; GO:0031224,intrinsic component of membrane; GO:0110165,cellular anatomical entity; GO:0071944,cell periphery	PF12734.10:Cysteine-rich TM module stress tolerance	--
LOC110744644	0	0	0	0.0759	0.0701	0	0	0	0.0737	0	0	0.0772	0	0.0818	0	0	0.1593	0.3829	0	0.0781	0.2589	0.1884	0.0653	0.2656	0.4924	0.426	0.4887	0.6476	0.51	0.2907	NW_018923963.1	21261	22707	-	--	exosome complex component RRP4 homolog [Prunus dulcis]	--	--	--	--	--	--
LOC110744646	3.243	3.1263	4.4022	5.1504	2.4096	2.3231	2.7254	3.8075	2.2728	1.7489	1.782	1.0884	1.2934	1.6582	1.3765	1.9005	3.1578	1.8894	2.6955	2.1334	4.0494	2.3796	2.0151	2.3993	1.3637	2.1899	3.5068	2.4095	2.6322	1.8571	NW_018923963.1	29522	31017	+	--	uncharacterized protein LOC110765131 isoform X2 [Prunus avium]	--	A0A6P5T9M8_PRUAV SubName: Full=uncharacterized protein LOC110765131 isoform X2 {ECO:0000313|RefSeq:XP_021823899.1};	--	GO:0046983,protein dimerization activity; GO:0003674,molecular_function; GO:0005488,binding; GO:0005515,protein binding	--	--
LOC110744647	4.4406	4.3858	3.8432	3.5033	3.5351	2.879	2.6501	3.3515	2.4007	2.9309	2.3819	2.3053	2.5617	2.4433	1.6899	3.9344	4.6018	4.544	3.4967	3.877	3.7904	2.9959	2.3312	2.1892	2.7281	2.3958	2.3016	1.9814	2.2605	1.4092	NW_018921331.1	168972	173868	+	ko03083: Polycomb repressive complex; ko04120: Ubiquitin mediated proteolysis; ko04141: Protein processing in endoplasmic reticulum	SKP1-like protein 21 [Prunus avium]	ASK21_ARATH RecName: Full=SKP1-like protein 21; Short=AtSK21;	A0A6P5R5T1_PRUAV SubName: Full=SKP1-like protein 21 {ECO:0000313|RefSeq:XP_021800330.1};	SCF ubiquitin ligase, Skp1 component	GO:0005737,cytoplasm; GO:0005634,nucleus; GO:0019005,SCF ubiquitin ligase complex; GO:0097602,cullin family protein binding; GO:0009734,auxin-activated signaling pathway; GO:0009867,jasmonic acid mediated signaling pathway; GO:0016567,protein ubiquitination; GO:0009733,response to auxin; GO:0009753,response to jasmonic acid; GO:0031146,SCF-dependent proteasomal ubiquitin-dependent protein catabol…	PF01466.22:Skp1 family, dimerisation domain	--
LOC110744648	6.7055	6.8555	6.1062	5.5623	6.1439	5.2794	7.8507	7.8058	7.2503	6.5521	6.7934	6.0524	2.7162	3.3541	2.7805	0.0614	0	0.0785	0	0.04	0.0166	0.0483	0.0167	0	0.1262	0.1273	0.0179	0.0184	0.0187	0	NW_018923965.1	3509	5998	+	ko04626: Plant-pathogen interaction	disease resistance protein RGA2-like [Prunus avium]	RGA1_SOLBU RecName: Full=Putative disease resistance protein RGA1; AltName: Full=RGA3-blb;	A0A6P5RC43_PRUAV SubName: Full=disease resistance protein RGA2-like {ECO:0000313|RefSeq:XP_021800327.1};	Apoptotic ATPase	GO:0043531,ADP binding; GO:0005524,ATP binding; GO:0050832,defense response to fungus; GO:0000166,nucleotide binding; GO:0003674,molecular_function; GO:0005488,binding; GO:0017076,purine nucleotide binding; GO:0030554,adenyl nucleotide binding; GO:0032553,ribonucleotide binding; GO:0032555,purine ribonucleotide binding; GO:0032559,adenyl ribonucleotide binding; GO:0036094,small molecule binding; …	PF00931.25:NB-ARC domain	--
LOC110744652	0.0877	0.0396	0.0658	0.0203	0.1127	0.0186	0	0	0.079	0.0614	0.1405	0.1655	0.1311	0.0219	0.0661	0.8561	0.4268	0.7182	0.5608	0.6487	0.4856	0.6563	0.4902	0.3381	0.5466	0.6659	0.7483	0.5206	0.5271	0.5452	NW_018923970.1	35840	41563	+	ko04626: Plant-pathogen interaction	TMV resistance protein N-like [Prunus avium]	TMVRN_NICGU RecName: Full=TMV resistance protein N; EC=3.2.2.6 {ECO:0000255|PROSITE-ProRule:PRU00204};	A0A6P5RC47_PRUAV SubName: Full=TMV resistance protein N-like {ECO:0000313|RefSeq:XP_021800332.1};	--	GO:0005737,cytoplasm; GO:0043531,ADP binding; GO:0005524,ATP binding; GO:0050135,NAD(P)+ nucleosidase activity; GO:0061809,NAD+ nucleotidase, cyclic ADP-ribose generating; GO:0050832,defense response to fungus; GO:0009626,plant-type hypersensitive response; GO:0007165,signal transduction; GO:0000166,nucleotide binding; GO:0003674,molecular_function; GO:0005488,binding; GO:0017076,purine nucleotid…	PF00931.25:NB-ARC domain	--
LOC110744653	3.0962	2.9709	4.134	6.0667	5.7349	5.3179	7.7656	9.9263	8.1283	3.7819	5.0059	4.5822	2.5917	4.0535	3.2662	5.0028	6.4019	6.3709	6.5843	7.775	6.5948	8.4536	9.0391	9.4357	1.4795	1.5598	2.1537	1.3116	0.5789	0.9511	NW_018921253.1	67481	69938	+	--	GDSL-like Lipase/Acylhydrolase superfamily protein [Prunus dulcis]	APG2_ARATH RecName: Full=GDSL esterase/lipase APG; EC=3.1.1.-; AltName: Full=Extracellular lipase APG; Flags: Precursor;	A0A4Y1R4D0_PRUDU SubName: Full=GDSL-like Lipase/Acylhydrolase superfamily protein {ECO:0000313|EMBL:BBG98897.1};	--	GO:0048046,apoplast; GO:0016788,hydrolase activity, acting on ester bonds; GO:0016042,lipid catabolic process; GO:0003674,molecular_function; GO:0003824,catalytic activity; GO:0016787,hydrolase activity; GO:0006629,lipid metabolic process; GO:0008150,biological_process; GO:0008152,metabolic process; GO:0009056,catabolic process; GO:0044238,primary metabolic process; GO:0071704,organic substance m…	PF00657.25:GDSL-like Lipase/Acylhydrolase	--
LOC110744654	13.1721	14.6782	15.7514	11.3947	13.3758	13.5606	16.983	12.7111	14.1732	13.13	15.6938	17.2616	18.8717	15.9923	17.8692	15.9878	15.8145	17.0036	19.1331	14.5325	13.5619	13.1591	11.4426	10.0727	12.4292	15.9881	17.3586	21.7159	20.2785	19.2046	NW_018923975.1	4736	5929	-	--	--	--	--	--	--	--	--
LOC110744657	300.234	307.803	309.256	300.908	259.93	286.911	240.321	215.239	229.124	217.475	242.211	254.666	193.857	266.091	268.7	195.225	250.174	249.004	305.322	308.945	295.206	255.07	247.303	178.113	180.839	169.114	178.638	188.312	168.459	182.869	NW_018921331.1	162720	165393	-	--	aquaporin PIP 1.1 [Prunus avium]	PIP13_ARATH RecName: Full=Aquaporin PIP1-3; Short=AtPIP1;3; AltName: Full=Plasma membrane intrinsic protein 1c; Short=PIP1c; AltName: Full=Transmembrane protein B; Short=TMP-B;	A0A0U2V8F6_PRUAV SubName: Full=Aquaporin PIP 1.1 {ECO:0000313|EMBL:ALS31088.1};	Aquaporin (major intrinsic protein family)	GO:0005576,extracellular region; GO:0016021,integral component of membrane; GO:0005886,plasma membrane; GO:0015250,water channel activity; GO:0009414,response to water deprivation; GO:0006833,water transport; GO:0003674,molecular_function; GO:0005215,transporter activity; GO:0005372,water transmembrane transporter activity; GO:0015267,channel activity; GO:0015318,inorganic molecular entity transm…	PF00230.23:Major intrinsic protein	--
LOC110744658	34.2339	35.8254	35.4919	46.1825	45.7026	45.5919	33.5269	33.0913	35.1033	33.8692	35.4533	34.8619	25.5041	28.2764	27.6565	28.897	31.8895	33.1342	38.6096	38.0289	36.552	31.0717	31.2585	27.0156	31.0954	34.1716	34.5912	28.8026	26.0247	26.9586	NW_018923981.1	12787	22648	+	--	hypothetical protein L3X38_033510 [Prunus dulcis]	CSI1_ARATH RecName: Full=Protein CELLULOSE SYNTHASE INTERACTIVE 1 {ECO:0000303|PubMed:20616083}; AltName: Full=Protein POM-POM 2 {ECO:0000303|PubMed:7743935};	A0A5E4FL72_PRUDU SubName: Full=PREDICTED: CELLULOSE SYNTHASE INTERACTIVE {ECO:0000313|EMBL:VVA28823.1};	FOG: Armadillo/beta-catenin-like repeats	GO:0010330,cellulose synthase complex; GO:0055028,cortical microtubule; GO:0005737,cytoplasm; GO:0009898,cytoplasmic side of plasma membrane; GO:0005829,cytosol; GO:0005794,Golgi apparatus; GO:0036449,microtubule minus-end; GO:0005886,plasma membrane; GO:0009506,plasmodesma; GO:0008017,microtubule binding; GO:0051211,anisotropic cell growth; GO:0009901,anther dehiscence; GO:0030244,cellulose bios…	PF00514.26:Armadillo/beta-catenin-like repeat	--
LOC110744659	12.5118	11.7888	7.7307	12.3539	18.258	11.2913	6.7895	6.9129	8.6351	8.1996	11.946	7.7895	9.5556	10.1202	13.1126	9.1002	15.5527	10.9675	8.6469	12.7106	13.9047	8.7901	12.3349	7.7818	8.0138	9.9382	8.1814	12.8821	7.3516	9.2255	NW_018923981.1	539	1047	-	ko03020: RNA polymerase; ko03420: Nucleotide excision repair	DNA-directed RNA polymerases II and V subunit 8A-like [Prunus yedoensis var. nudiflora]	--	A0A314YG11_PRUYE SubName: Full=DNA-directed RNA polymerases II and V subunit 8A-like {ECO:0000313|EMBL:PQQ03939.1};	--	GO:0000428,DNA-directed RNA polymerase complex; GO:0005634,nucleus; GO:0006351,DNA-templated transcription; GO:0006139,nucleobase-containing compound metabolic process; GO:0006725,cellular aromatic compound metabolic process; GO:0006807,nitrogen compound metabolic process; GO:0008150,biological_process; GO:0008152,metabolic process; GO:0009058,biosynthetic process; GO:0009059,macromolecule biosyn…	PF03870.18:RNA polymerase Rpb8	--
LOC110744660	19.3259	20.0997	20.2874	27.2338	28.188	24.3152	29.4388	28.6818	27.1781	32.9864	31.07	30.5542	30.8932	29.7793	31.2029	21.8603	20.9118	21.3013	23.7847	24.6156	24.3637	29.2025	27.239	26.0546	25.1644	27.0472	26.4262	26.1901	27.3997	24.942	NW_018923981.1	24495	28860	+	--	aspartic proteinase-like protein 1 [Prunus avium]	ASPL1_ARATH RecName: Full=Aspartic proteinase-like protein 1; EC=3.4.23.-; Flags: Precursor;	A0A6P5RBM8_PRUAV SubName: Full=aspartic proteinase-like protein 1 {ECO:0000313|RefSeq:XP_021800339.1};	Aspartyl protease	GO:0031225,anchored component of membrane; GO:0046658,anchored component of plasma membrane; GO:0004190,aspartic-type endopeptidase activity; GO:0006508,proteolysis; GO:0003674,molecular_function; GO:0003824,catalytic activity; GO:0004175,endopeptidase activity; GO:0008233,peptidase activity; GO:0016787,hydrolase activity; GO:0070001,aspartic-type peptidase activity; GO:0140096,catalytic activity…	PF14543.9:Xylanase inhibitor N-terminal	--
LOC110744661	11.5949	12.6637	13.4264	13.2547	12.9533	13.5007	12.1265	12.7478	12.9484	13.8726	16.707	15.3814	20.0868	17.7803	18.9461	13.9919	13.9056	13.3718	12.7347	11.4358	12.5951	13.6477	14.0555	13.4682	17.5004	17.7234	17.1598	17.6657	16.411	17.3044	NW_018923981.1	1069	7210	+	--	uncharacterized protein LOC110744661 [Prunus avium]	--	A0A6P5R5T8_PRUAV SubName: Full=uncharacterized protein LOC110744661 {ECO:0000313|RefSeq:XP_021800340.1};	--	GO:0016021,integral component of membrane; GO:0005743,mitochondrial inner membrane; GO:0005575,cellular_component; GO:0016020,membrane; GO:0031224,intrinsic component of membrane; GO:0110165,cellular anatomical entity; GO:0005622,intracellular anatomical structure; GO:0005737,cytoplasm; GO:0005739,mitochondrion; GO:0005740,mitochondrial envelope; GO:0019866,organelle inner membrane; GO:0031090,or…	PF09731.12:Mitochondrial inner membrane protein	--
LOC110744662	0.7408	0.8866	0.9423	0.7805	1.5277	1.2229	0.2465	0.5379	0.5051	0.2056	0.055	0.2457	0.1198	0.2804	0.1208	0.8995	0.5459	0.5624	0.7686	0.5927	0.919	0.2614	0.1759	0.1138	0.1894	0.1391	0.2393	0.1938	0.107	0.0534	NW_018923986.1	7	4351	-	--	glutamate receptor 3.4-like, partial [Prunus avium]	GLR34_ARATH RecName: Full=Glutamate receptor 3.4 {ECO:0000303|PubMed:11379626}; Short=AtGLR3.4 {ECO:0000303|PubMed:11379626}; AltName: Full=Glutamate receptor-like protein 3.4 {ECO:0000303|PubMed:12082126}; AltName: Full=Ligand-gated ion channel 3.4 {ECO:0000305}; Flags: Precursor;	A0A6P5RHM8_PRUAV RecName: Full=Glutamate receptor {ECO:0000256|PIRNR:PIRNR037090};	Glutamate-gated kainate-type ion channel receptor subunit GluR5 and related subunits	GO:0009507,chloroplast; GO:0031969,chloroplast membrane; GO:0016021,integral component of membrane; GO:0005886,plasma membrane; GO:0009536,plastid; GO:0005262,calcium channel activity; GO:0008066,glutamate receptor activity; GO:0015276,ligand-gated ion channel activity; GO:0038023,signaling receptor activity; GO:0006816,calcium ion transport; GO:0019722,calcium-mediated signaling; GO:0071311,cell…	PF01094.31:Receptor family ligand binding region	--
LOC110744663	0.0464	0.1397	0.031	0	0.0795	0.0393	0.068	0.0415	0.0418	0.0144	0.1133	0.073	0.0154	0.0155	0.0155	0.4681	0.271	0.304	0.2435	0.1476	0.3181	0.3918	0.2717	0.1757	0.2393	0.1611	0.2244	0.3537	0.4958	0.2747	NW_018923986.1	24080	30341	-	ko04626: Plant-pathogen interaction	TMV resistance protein N-like [Prunus avium]	TMVRN_NICGU RecName: Full=TMV resistance protein N; EC=3.2.2.6 {ECO:0000255|PROSITE-ProRule:PRU00204};	A0A6P5RC57_PRUAV SubName: Full=TMV resistance protein N-like {ECO:0000313|RefSeq:XP_021800342.1};	--	GO:0005737,cytoplasm; GO:0043531,ADP binding; GO:0005524,ATP binding; GO:0050135,NAD(P)+ nucleosidase activity; GO:0061809,NAD+ nucleotidase, cyclic ADP-ribose generating; GO:0050832,defense response to fungus; GO:0009626,plant-type hypersensitive response; GO:0007165,signal transduction; GO:0000166,nucleotide binding; GO:0003674,molecular_function; GO:0005488,binding; GO:0017076,purine nucleotid…	PF01582.23:TIR domain	--
LOC110744664	0.2372	0	0	0	0	0	0	0	0	0	0.2172	0	0	0	0	0.6949	1.1547	0.6662	1.1672	0	0.7508	0.5464	0.3789	0.3852	0.204	0.4118	1.4173	0.2087	0	1.0537	NW_018923988.1	2316	2931	+	--	uncharacterized protein Pyn_17086 [Prunus yedoensis var. nudiflora]	--	A0A2N9HBF9_FAGSY RecName: Full=CCHC-type domain-containing protein {ECO:0000259|PROSITE:PS50158};	--	GO:0016021,integral component of membrane; GO:0003676,nucleic acid binding; GO:0008270,zinc ion binding; GO:0003674,molecular_function; GO:0005488,binding; GO:0097159,organic cyclic compound binding; GO:1901363,heterocyclic compound binding; GO:0043167,ion binding; GO:0043169,cation binding; GO:0046872,metal ion binding; GO:0046914,transition metal ion binding; GO:0005575,cellular_component; GO:0…	--	--
LOC110744665	54.1062	56.6078	57.38	51.3089	53.7509	53.7483	52.4621	56.1149	51.6035	59.1946	58.4947	55.7654	56.7734	54.2493	54.1777	71.0395	65.7743	61.7535	56.9944	57.3672	58.2775	54.371	52.4958	54.8011	61.8845	61.8128	61.372	62.4297	59.1285	58.4169	NW_018921331.1	157387	161375	-	--	uncharacterized protein LOC110744665 [Prunus avium]	--	A0A6P5RHN6_PRUAV SubName: Full=uncharacterized protein LOC110744665 {ECO:0000313|RefSeq:XP_021800344.1, ECO:0000313|RefSeq:XP_021800347.1};	--	--	PF10484.12:Mitochondrial ribosomal protein S23	--
LOC110744666	0.5303	0.3834	0.2124	0.689	0.0909	0.5398	0.0933	0	0	0	0	0	0.1057	0	0	0	0	0	0	0	0	0	0	0	0	0	0	0	0	0	NW_018923988.1	1440	2248	+	--	probable LRR receptor-like serine/threonine-protein kinase At1g56130, partial [Prunus avium]	Y1561_ARATH RecName: Full=Probable LRR receptor-like serine/threonine-protein kinase At1g56130; EC=2.7.11.1; Flags: Precursor;	A0A6P5RER5_PRUAV SubName: Full=probable LRR receptor-like serine/threonine-protein kinase At1g56130 {ECO:0000313|RefSeq:XP_021800343.1};	--	GO:0016021,integral component of membrane; GO:0005886,plasma membrane; GO:0005524,ATP binding; GO:0106310,protein serine kinase activity; GO:0004674,protein serine/threonine kinase activity; GO:0006468,protein phosphorylation; GO:0000166,nucleotide binding; GO:0003674,molecular_function; GO:0005488,binding; GO:0017076,purine nucleotide binding; GO:0030554,adenyl nucleotide binding; GO:0032553,rib…	--	--
LOC110744667	0	0	0	0	0	0	0	0.4286	0	0	0	0	0	0	0	0	0.4661	0	0.4712	0	0	0	1.5297	0	0.8234	0.4156	0	0	0.8529	0	NW_018923991.1	8973	9162	-	ko00190: Oxidative phosphorylation; ko00860: Porphyrin metabolism; ko01100: Metabolic pathways; ko01110: Biosynthesis of secondary metabolites; ko01240: Biosynthesis of cofactors	cytochrome C oxidase assembly protein COX15 [Trifolium medium]	COX15_ARATH RecName: Full=Cytochrome c oxidase assembly protein COX15;	A0A392R8X6_9FABA SubName: Full=Cytochrome C oxidase assembly protein COX15 {ECO:0000313|EMBL:MCI32230.1}; Flags: Fragment;	Cytochrome oxidase assembly factor COX15	GO:0016021,integral component of membrane; GO:0005743,mitochondrial inner membrane; GO:0005739,mitochondrion; GO:0016653,oxidoreductase activity, acting on NAD(P)H, heme protein as acceptor; GO:0006784,heme A biosynthetic process; GO:0003674,molecular_function; GO:0003824,catalytic activity; GO:0016491,oxidoreductase activity; GO:0016651,oxidoreductase activity, acting on NAD(P)H; GO:0006725,cell…	PF02628.18:Cytochrome oxidase assembly protein	--
LOC110744668	0	0	0	0	0	0	0	0	0	0	0	0	0	0	0	0	0	0	0	0	0	0	0	0	0	0	0	0.2366	0	0	NW_018923991.1	30201	30573	-	--	uncharacterized protein Pyn_32074 [Prunus yedoensis var. nudiflora]	--	A0A314UYR9_PRUYE SubName: Full=Uncharacterized protein {ECO:0000313|EMBL:PQM41986.1};	--	GO:0016021,integral component of membrane; GO:0005575,cellular_component; GO:0016020,membrane; GO:0031224,intrinsic component of membrane; GO:0110165,cellular anatomical entity	--	--
LOC110744673	0.639	1.2128	0.4479	0.3262	0.4657	0.4066	0.5058	0.2861	0.4894	0.1789	0	0.2111	0.0319	0.032	0.3212	1.1235	1.12	0.8078	0.283	0.4577	0.177	0.319	0.5105	0.7005	0.4397	0.2497	0.0273	0.0281	0.0569	0.0568	NW_018923994.1	62120	65771	+	ko00940: Phenylpropanoid biosynthesis; ko01100: Metabolic pathways; ko01110: Biosynthesis of secondary metabolites	probable cinnamyl alcohol dehydrogenase 9 [Prunus avium]	CADH9_ARATH RecName: Full=Probable cinnamyl alcohol dehydrogenase 9 {ECO:0000303|PubMed:14745009}; Short=AtCAD9 {ECO:0000303|PubMed:14745009}; EC=1.1.1.195 {ECO:0000250|UniProtKB:P48523, ECO:0000305|PubMed:16832689};	A0A314Y5Q6_PRUYE SubName: Full=Putative mannitol dehydrogenase {ECO:0000313|EMBL:PQP99790.1};	Alcohol dehydrogenase, class V	GO:0048046,apoplast; GO:0005829,cytosol; GO:0005886,plasma membrane; GO:0045551,cinnamyl-alcohol dehydrogenase activity; GO:0016616,oxidoreductase activity, acting on the CH-OH group of donors, NAD or NADP as acceptor; GO:0052747,sinapyl alcohol dehydrogenase activity; GO:0008270,zinc ion binding; GO:0009809,lignin biosynthetic process; GO:0003674,molecular_function; GO:0003824,catalytic activity…	PF08240.15:Alcohol dehydrogenase GroES-like domain	--
LOC110744674	0.0272	0	0	0	0	0.0347	0	0	0.0245	0.0381	0.0624	0.0643	0.0272	0	0.0137	0.0133	0.0398	0	0	0	0	0.0314	0	0	0.0117	0	0	0	0.0728	0	NW_018923997.1	12921	20856	+	ko04626: Plant-pathogen interaction	cyclic nucleotide-gated ion channel 1-like [Prunus avium]	CNGC1_ARATH RecName: Full=Cyclic nucleotide-gated ion channel 1; Short=AtCNGC1; AltName: Full=Cyclic nucleotide- and calmodulin-regulated ion channel 1;	A0A6P5RBN9_PRUAV SubName: Full=cyclic nucleotide-gated ion channel 1-like {ECO:0000313|RefSeq:XP_021800349.1, ECO:0000313|RefSeq:XP_021800350.1};	K+-channel ERG and related proteins, contain PAS/PAC sensor domain	GO:0016021,integral component of membrane; GO:0005886,plasma membrane; GO:0005516,calmodulin binding; GO:0030552,cAMP binding; GO:0030553,cGMP binding; GO:0005216,ion channel activity; GO:0003674,molecular_function; GO:0005488,binding; GO:0005515,protein binding; GO:0000166,nucleotide binding; GO:0017076,purine nucleotide binding; GO:0030551,cyclic nucleotide binding; GO:0030554,adenyl nucleotide…	PF00069.28:Protein kinase domain	--
LOC110744675	3.6986	4.0828	4.1534	2.2313	2.6273	2.1739	3.7175	3.3829	2.9279	3.5508	3.4598	4.314	2.8186	2.8544	3.3993	7.2507	6.8941	8.0642	5.6428	5.7268	6.0005	6.7149	6.8171	5.9636	5.5216	6.7892	7.4201	7.3452	5.8131	7.0661	NW_018923997.1	68034	72248	-	ko04141: Protein processing in endoplasmic reticulum	unnamed protein product [Prunus armeniaca]	SAR1_TOBAC RecName: Full=GTP-binding protein SAR1;	A0A6J5UCW1_PRUAR SubName: Full=Uncharacterized protein {ECO:0000313|EMBL:CAB4273682.1};	Vesicle coat complex COPII, GTPase subunit SAR1	GO:0030127,COPII vesicle coat; GO:0070971,endoplasmic reticulum exit site; GO:0005794,Golgi apparatus; GO:0005525,GTP binding; GO:0003924,GTPase activity; GO:0006888,endoplasmic reticulum to Golgi vesicle-mediated transport; GO:0006886,intracellular protein transport; GO:0061024,membrane organization; GO:0070863,positive regulation of protein exit from endoplasmic reticulum; GO:0003400,regulation…	PF00025.24:ADP-ribosylation factor family	--
LOC110744676	2.0871	1.7147	2.2166	2.5828	1.6266	3.1654	2.7811	1.6423	1.4247	3.2467	2.5485	3.343	2.2071	1.5185	4.1325	2.5944	2.8944	3.7308	2.241	3.2009	3.5036	1.8941	3.0315	1.4379	4.2429	1.8669	4.8592	4.0621	3.2678	3.0347	NW_018923997.1	63427	65384	+	--	Meiotic recombination protein DMC1-like protein [Prunus yedoensis var. nudiflora]	DMC1_SOYBN RecName: Full=Meiotic recombination protein DMC1 homolog;	A0A314USD6_PRUYE SubName: Full=Meiotic recombination protein DMC1-like protein {ECO:0000313|EMBL:PQM40381.1};	Meiotic recombination protein Dmc1	GO:0000794,condensed nuclear chromosome; GO:0005524,ATP binding; GO:0008094,ATP-dependent activity, acting on DNA; GO:0140664,ATP-dependent DNA damage sensor activity; GO:0000150,DNA strand exchange activity; GO:0003690,double-stranded DNA binding; GO:0003697,single-stranded DNA binding; GO:0070192,chromosome organization involved in meiotic cell cycle; GO:0000730,DNA recombinase assembly; GO:000…	--	--
LOC110744677	48.346	48.3741	45.0895	20.9084	20.747	22.3598	16.0394	14.6399	15.0959	5.0614	6.3251	5.7042	4.6537	3.7516	3.3087	51.1457	39.7723	44.1062	24.5368	27.18	28.8239	17.4022	16.1648	16.4738	4.5713	4.1927	4.5142	2.4686	2.7158	2.8768	NW_018923997.1	43211	63050	+	ko00520: Amino sugar and nucleotide sugar metabolism; ko01100: Metabolic pathways	endochitinase EP3-like isoform X1 [Prunus avium]	CHI5_ARATH RecName: Full=Endochitinase EP3 {ECO:0000303|PubMed:11525512}; EC=3.2.1.14; AltName: Full=Chitinase class IV {ECO:0000303|PubMed:11525512}; Short=AtchitIV {ECO:0000303|PubMed:11525512}; AltName: Full=Protein HOMOLOG OF CARROT EP3-3 CHITINASE {ECO:0000303|PubMed:11525512}; Short=AtEP3 {ECO:0000303|PubMed:11525512}; Flags: Precursor;	A0A6P5RC67_PRUAV SubName: Full=endochitinase EP3-like isoform X1 {ECO:0000313|RefSeq:XP_021800352.1};	Predicted chitinase	GO:0008061,chitin binding; GO:0004568,chitinase activity; GO:0016998,cell wall macromolecule catabolic process; GO:0006032,chitin catabolic process; GO:0006952,defense response; GO:0000272,polysaccharide catabolic process; GO:0009617,response to bacterium; GO:0009611,response to wounding; GO:0010262,somatic embryogenesis; GO:0003674,molecular_function; GO:0005488,binding; GO:0097367,carbohydrate …	PF00182.22:Chitinase class I	--
LOC110744678	0	0	0	0.2351	0	0	0	0	0	0	0	0	0	0	0	0	0	0	0	0	0	0	0	0	0	0	0	0	0	0	NW_018923997.1	65904	66315	-	ko03040: Spliceosome	PHD finger-like domain-containing protein 5B [Prunus avium]	PHF5A_ARATH RecName: Full=PHD finger-like domain-containing protein 5A;	A0A6P5RHP1_PRUAV SubName: Full=PHD finger-like domain-containing protein 5B {ECO:0000313|RefSeq:XP_021800356.1};	Uncharacterized conserved protein, contains CXXC motifs	GO:0071011,precatalytic spliceosome; GO:0005689,U12-type spliceosomal complex; GO:0005686,U2 snRNP; GO:0000398,mRNA splicing, via spliceosome; GO:0000375,RNA splicing, via transesterification reactions; GO:0000377,RNA splicing, via transesterification reactions with bulged adenosine as nucleophile; GO:0006139,nucleobase-containing compound metabolic process; GO:0006396,RNA processing; GO:0006397,…	PF03660.17:PHF5-like protein	--
LOC110744680	7.0786	7.4854	6.3575	3.7929	3.5661	4.0857	3.7545	4.1168	3.4849	5.8917	4.8786	5.6138	3.8564	3.5408	4.6215	5.702	6.324	4.9539	4.4534	5.0871	4.0427	3.3902	4.5182	2.9331	4.1739	4.7517	4.2674	4.0771	3.6405	3.5016	NW_018923998.1	22630	25765	-	--	DAR GTPase 3, chloroplastic isoform X2 [Prunus avium]	DGP3_ARATH RecName: Full=DAR GTPase 3, chloroplastic {ECO:0000303|PubMed:16849600}; AltName: Full=Protein EMBRYO DEFECTIVE 3129; Flags: Precursor;	A0A6P5RBP8_PRUAV SubName: Full=DAR GTPase 3, chloroplastic isoform X2 {ECO:0000313|RefSeq:XP_021800359.1};	GTPase	GO:0009507,chloroplast; GO:0005739,mitochondrion; GO:0005525,GTP binding; GO:0003924,GTPase activity; GO:0032543,mitochondrial translation; GO:0006412,translation; GO:0000166,nucleotide binding; GO:0003674,molecular_function; GO:0005488,binding; GO:0017076,purine nucleotide binding; GO:0019001,guanyl nucleotide binding; GO:0032553,ribonucleotide binding; GO:0032555,purine ribonucleotide binding; …	PF01926.26:50S ribosome-binding GTPase	--
LOC110744682	11.5244	11.6916	11.6837	11.6081	12.8282	10.9222	10.4413	11.0894	10.845	13.8516	11.5664	10.9745	13.5522	13.8842	14.7948	10.1762	10.9424	11.059	10.618	10.7314	11.7447	13.0621	13.1641	10.3716	12.2713	12.4756	10.7295	14.1378	14.4422	12.5141	NW_018923998.1	8031	13464	+	--	KH domain-containing protein HEN4 [Prunus avium]	HEN4_ARATH RecName: Full=KH domain-containing protein HEN4 {ECO:0000305}; AltName: Full=Protein HUA ENHANCER 4 {ECO:0000303|PubMed:15310842};	A0A6P5RC74_PRUAV SubName: Full=KH domain-containing protein HEN4 {ECO:0000313|RefSeq:XP_021800362.1};	PolyC-binding proteins alphaCP-1 and related KH domain proteins	GO:0005737,cytoplasm; GO:0016607,nuclear speck; GO:0005634,nucleus; GO:0003729,mRNA binding; GO:0030154,cell differentiation; GO:0048497,maintenance of floral organ identity; GO:0006397,mRNA processing; GO:0009911,positive regulation of flower development; GO:0010468,regulation of gene expression; GO:0003674,molecular_function; GO:0003676,nucleic acid binding; GO:0003723,RNA binding; GO:0005488,b…	PF00013.32:KH domain	--
LOC110744683	287.385	276.571	276.236	229.075	238.486	240.868	234.31	222.951	265.96	151.901	142.461	162.8	84.6429	107.767	123.338	190.026	223.923	221.636	225.618	226.539	212.803	193.147	201.182	160.717	143.839	130.115	117.78	95.1736	93.0289	89.5348	NW_018923998.1	14375	16738	-	--	costars family protein [Prunus avium]	COSA_ORYSI RecName: Full=Costars family protein;	A0A6P5RET4_PRUAV SubName: Full=costars family protein {ECO:0000313|RefSeq:XP_021800363.1};	Uncharacterized conserved protein	--	PF14705.9:Costars	--
LOC110744684	0.1878	0.1697	0.3761	0.5446	0.5835	0.6172	0.289	0.3153	0.2749	0.4162	0.3439	0.288	0.3744	0.4696	0.0944	0.3897	0.2285	0.3077	0.67	0.4034	0.3715	0.4326	0.4875	0.5527	0.3634	0.6113	0.3607	0.5369	0.5855	0.5423	NW_018924001.1	507	3761	+	ko04626: Plant-pathogen interaction	wall-associated receptor kinase-like 8 [Prunus avium]	WAKLG_ARATH RecName: Full=Wall-associated receptor kinase-like 8; EC=2.7.11.-; Flags: Precursor;	A0A6P5RBQ2_PRUAV SubName: Full=wall-associated receptor kinase-like 8 {ECO:0000313|RefSeq:XP_021800364.1};	--	GO:0016021,integral component of membrane; GO:0005886,plasma membrane; GO:0005524,ATP binding; GO:0005509,calcium ion binding; GO:0030247,polysaccharide binding; GO:0106310,protein serine kinase activity; GO:0004674,protein serine/threonine kinase activity; GO:0007166,cell surface receptor signaling pathway; GO:0006468,protein phosphorylation; GO:0000166,nucleotide binding; GO:0003674,molecular_f…	PF00069.28:Protein kinase domain	--
LOC110744685	0.5905	0.5336	0.215	0.3488	0	0.0455	0.3777	0.2884	0.1935	0.4509	0.0492	0	0	0	0	0.1573	0	0.0503	0	0	0	0	0	0.0436	0	0	0	0	0	0	NW_018924004.1	13920	15727	+	--	ankyrin repeat-containing protein ITN1-like [Prunus avium]	ITN1_ARATH RecName: Full=Ankyrin repeat-containing protein ITN1; AltName: Full=Protein INCREASED TOLERANCE TO NACL {ECO:0000303|PubMed:18643991};	A0A6P5R5V1_PRUAV SubName: Full=ankyrin repeat-containing protein ITN1-like {ECO:0000313|RefSeq:XP_021800365.1};	FOG: Ankyrin repeat	GO:0016021,integral component of membrane; GO:0016020,membrane; GO:0005634,nucleus; GO:0005886,plasma membrane; GO:0009651,response to salt stress; GO:0006950,response to stress; GO:0006970,response to osmotic stress; GO:0008150,biological_process; GO:0009628,response to abiotic stimulus; GO:0050896,response to stimulus; GO:0005575,cellular_component; GO:0031224,intrinsic component of membrane; G…	PF13962.9:Domain of unknown function	--
LOC110744686	8.7909	7.4996	9.5239	4.2202	3.9632	3.5358	3.7323	4.2073	4.0629	4.916	6.4545	5.1861	8.2741	9.3253	9.4083	5.5143	6.7519	6.5637	4.2145	4.4507	4.3482	3.4916	3.8445	3.0153	4.0412	4.8688	5.5962	7.7012	6.3798	5.7239	NW_018924006.1	6346	8391	+	--	2-alkenal reductase (NADP(+)-dependent)-like [Prunus avium]	DBR_TOBAC RecName: Full=2-alkenal reductase (NADP(+)-dependent); EC=1.3.1.102 {ECO:0000269|PubMed:17945329, ECO:0000269|Ref.3, ECO:0000269|Ref.4}; AltName: Full=Alkenal double bound reductase; AltName: Full=Allylic alcohol dehydrogenase 1 {ECO:0000303|PubMed:11117876}; Short=allyl-ADH1 {ECO:0000303|PubMed:11117876}; AltName: Full=Flavin-free double bond reductase {ECO:0000303|Ref.4}; Short=NtDBR;…	A0A6P5RHP7_PRUAV SubName: Full=2-alkenal reductase (NADP(+)-dependent)-like {ECO:0000313|RefSeq:XP_021800366.1};	Predicted NAD-dependent oxidoreductase	GO:0032440,2-alkenal reductase [NAD(P)+] activity; GO:0003674,molecular_function; GO:0003824,catalytic activity; GO:0016491,oxidoreductase activity; GO:0016627,oxidoreductase activity, acting on the CH-CH group of donors; GO:0016628,oxidoreductase activity, acting on the CH-CH group of donors, NAD or NADP as acceptor	PF00107.29:Zinc-binding dehydrogenase	--
LOC110744687	16.3201	19.7368	17.7019	12.7642	13.3589	10.6148	20.2965	21.5904	20.8742	18.2627	18.1893	16.1567	17.0081	19.8698	18.601	13.6339	15.2014	14.1205	13.0136	12.5128	12.5887	15.0023	15.1834	13.2997	13.8338	14.6558	16.8548	19.1627	18.6398	16.9406	NW_018924006.1	433	5880	+	--	probable sphingolipid transporter spinster homolog 3, partial [Prunus avium]	SPNS3_ARATH RecName: Full=Probable sphingolipid transporter spinster homolog 3;	A0A6P5RC79_PRUAV SubName: Full=probable sphingolipid transporter spinster homolog 3 {ECO:0000313|RefSeq:XP_021800367.1};	Sugar transporter/spinster transmembrane protein	GO:0016021,integral component of membrane; GO:0016020,membrane; GO:0005743,mitochondrial inner membrane; GO:0022857,transmembrane transporter activity; GO:0006869,lipid transport; GO:0003674,molecular_function; GO:0005215,transporter activity; GO:0006810,transport; GO:0008150,biological_process; GO:0010876,lipid localization; GO:0033036,macromolecule localization; GO:0051179,localization; GO:0051…	PF03137.23:Organic Anion Transporter Polypeptide (OATP) family	--
LOC110744688	35.7811	38.8092	36.4543	33.9298	36.1281	35.6188	29.242	29.8077	29.6155	27.7695	27.6896	26.4019	43.9078	35.9614	36.0709	42.3517	35.4351	33.1578	32.4269	33.5491	34.9409	26.1575	25.943	28.1451	26.8476	27.4537	29.1343	34.4025	36.1809	36.0897	NW_018924007.1	27948	36647	-	--	transcriptional corepressor SEUSS [Prunus avium]	SEUSS_ARATH RecName: Full=Transcriptional corepressor SEUSS; Short=AtSEU;	A0A6P5RBQ8_PRUAV SubName: Full=transcriptional corepressor SEUSS {ECO:0000313|RefSeq:XP_021800369.1};	--	GO:0005654,nucleoplasm; GO:0005634,nucleus; GO:0005667,transcription regulator complex; GO:0003677,DNA binding; GO:0046982,protein heterodimerization activity; GO:0003714,transcription corepressor activity; GO:0030154,cell differentiation; GO:0006974,cellular response to DNA damage stimulus; GO:0071217,cellular response to external biotic stimulus; GO:0009793,embryo development ending in seed dor…	PF01803.19:LIM-domain binding protein	--
LOC110744689	0	0	0	0	0	0.0437	0	0	0	0	0	0	0	0	0	0	0	0	0	0	0	0	0	0	0	0	0	0	0	0	NW_018924007.1	6	1019	+	ko00520: Amino sugar and nucleotide sugar metabolism; ko01100: Metabolic pathways	chitotriosidase-1-like, partial [Prunus avium]	CHIC_ARATH RecName: Full=Class V chitinase {ECO:0000303|PubMed:22936594}; Short=AtChiC {ECO:0000303|PubMed:22936594}; EC=3.2.1.14 {ECO:0000269|PubMed:21390509, ECO:0000269|PubMed:22936594}; EC=3.2.1.200 {ECO:0000269|PubMed:21390509}; Flags: Precursor;	A0A6P5R5V5_PRUAV SubName: Full=chitotriosidase-1-like {ECO:0000313|RefSeq:XP_021800370.1};	Chitinase	GO:0005576,extracellular region; GO:0099503,secretory vesicle; GO:0008061,chitin binding; GO:0004568,chitinase activity; GO:0008843,endochitinase activity; GO:0035885,exochitinase activity; GO:0006032,chitin catabolic process; GO:0000272,polysaccharide catabolic process; GO:0009737,response to abscisic acid; GO:0009753,response to jasmonic acid; GO:0009651,response to salt stress; GO:0003674,mole…	PF00704.31:Glycosyl hydrolases family 18	--
LOC110744690	0.1125	0.2033	0.3378	0	0	0	0	0.0503	0	0.0525	0	0	0.1682	0.0562	0	0.1098	0.1095	0.2632	0.0553	0.1074	0.1335	0.0432	0	0	0.0484	0	0	0	0	0	NW_018924007.1	21008	22487	+	--	PREDICTED: thioredoxin M-type, chloroplastic-like [Prunus mume]	TRXM_SPIOL RecName: Full=Thioredoxin M-type, chloroplastic; Short=Trx-M; Contains: RecName: Full=Thioredoxin M-type Mc; Contains: RecName: Full=Thioredoxin M-type Md; Flags: Precursor;	A0A6P5RC84_PRUAV SubName: Full=uncharacterized protein LOC110744690 {ECO:0000313|RefSeq:XP_021800371.1}; SubName: Full=uncharacterized protein LOC110744691 {ECO:0000313|RefSeq:XP_021800372.1};	Thioredoxin-like protein	GO:0009507,chloroplast; GO:0015035,protein-disulfide reductase activity; GO:0003674,molecular_function; GO:0003824,catalytic activity; GO:0015036,disulfide oxidoreductase activity; GO:0016491,oxidoreductase activity; GO:0016667,oxidoreductase activity, acting on a sulfur group of donors; GO:0140096,catalytic activity, acting on a protein; GO:0005575,cellular_component; GO:0005622,intracellular an…	PF00085.23:Thioredoxin	--
LOC110744691	0.2249	0.1016	0.3941	0.2609	2.0727	0	0	0	0	0	0	0	0	0	0	0.1098	0.1095	0.4212	0.0553	0.1611	0.1335	0	0.0449	0	0	0	0	0	0	0	NW_018924007.1	25964	27447	+	--	PREDICTED: thioredoxin M-type, chloroplastic-like [Prunus mume]	TRXM_SPIOL RecName: Full=Thioredoxin M-type, chloroplastic; Short=Trx-M; Contains: RecName: Full=Thioredoxin M-type Mc; Contains: RecName: Full=Thioredoxin M-type Md; Flags: Precursor;	A0A6P5RC84_PRUAV SubName: Full=uncharacterized protein LOC110744690 {ECO:0000313|RefSeq:XP_021800371.1}; SubName: Full=uncharacterized protein LOC110744691 {ECO:0000313|RefSeq:XP_021800372.1};	Thioredoxin-like protein	GO:0009507,chloroplast; GO:0015035,protein-disulfide reductase activity; GO:0003674,molecular_function; GO:0003824,catalytic activity; GO:0015036,disulfide oxidoreductase activity; GO:0016491,oxidoreductase activity; GO:0016667,oxidoreductase activity, acting on a sulfur group of donors; GO:0140096,catalytic activity, acting on a protein; GO:0005575,cellular_component; GO:0005622,intracellular an…	PF00085.23:Thioredoxin	--
LOC110744692	1.2414	1.0133	0.5213	0.3345	0.4806	0.5775	0.1409	0.4661	0.2886	0.5233	0.4401	0.189	1.3176	1.4822	2.0127	0.6649	0.156	0.4124	0.9065	0.4589	0.6972	1.2915	0.3839	0.7153	0.5166	0.5563	0.376	1.1979	1.3912	1.7791	NW_018924007.1	12392	13852	-	ko00520: Amino sugar and nucleotide sugar metabolism; ko01100: Metabolic pathways	chitotriosidase-1-like [Prunus avium]	CHIC_ARATH RecName: Full=Class V chitinase {ECO:0000303|PubMed:22936594}; Short=AtChiC {ECO:0000303|PubMed:22936594}; EC=3.2.1.14 {ECO:0000269|PubMed:21390509, ECO:0000269|PubMed:22936594}; EC=3.2.1.200 {ECO:0000269|PubMed:21390509}; Flags: Precursor;	A0A6P5REU3_PRUAV SubName: Full=chitotriosidase-1-like {ECO:0000313|RefSeq:XP_021800373.1};	Chitinase	GO:0005576,extracellular region; GO:0099503,secretory vesicle; GO:0008061,chitin binding; GO:0004568,chitinase activity; GO:0008843,endochitinase activity; GO:0035885,exochitinase activity; GO:0006032,chitin catabolic process; GO:0000272,polysaccharide catabolic process; GO:0009737,response to abscisic acid; GO:0009753,response to jasmonic acid; GO:0009651,response to salt stress; GO:0003674,mole…	PF00704.31:Glycosyl hydrolases family 18	--
LOC110744693	0	0	0	0	0	0	0	0	0	0	0	0	0	0	0	0	0	0	0	0	0	0	0	0	0	0	0	0	0	0	NW_018924007.1	1027	1331	+	--	--	--	--	--	--	--	--
LOC110744695	1.7392	1.9491	2.1596	1.5497	2.2068	0.8852	2.325	2.6164	2.2566	2.4026	1.5928	1.379	2.4972	1.6704	3.0072	1.359	2.8451	1.8891	1.0271	1.2623	0.7708	0.8013	1.5562	1.7512	1.4361	1.1476	1.4848	2.4484	3.0368	2.9673	NW_018924007.1	5774	6970	-	ko00010: Glycolysis / Gluconeogenesis; ko00620: Pyruvate metabolism; ko00710: Carbon fixation in photosynthetic organisms; ko01100: Metabolic pathways; ko01110: Biosynthesis of secondary metabolites; ko01200: Carbon metabolism	uncharacterized protein LOC110744695 [Prunus avium]	POLR1_ARATH RecName: Full=Retrovirus-related Pol polyprotein from transposon RE1; AltName: Full=Retro element 1 {ECO:0000303|PubMed:10689195}; Short=AtRE1 {ECO:0000303|PubMed:10689195}; Includes: RecName: Full=Protease RE1; EC=3.4.23.-; Includes: RecName: Full=Reverse transcriptase RE1; EC=2.7.7.49; Includes: RecName: Full=Endonuclease RE1;	A0A6P5R5W0_PRUAV SubName: Full=uncharacterized protein LOC110744695 {ECO:0000313|RefSeq:XP_021800375.1};	FOG: Transposon-encoded proteins with TYA, reverse transcriptase, integrase domains in various combinations	GO:0004190,aspartic-type endopeptidase activity; GO:0004519,endonuclease activity; GO:0046872,metal ion binding; GO:0003676,nucleic acid binding; GO:0003964,RNA-directed DNA polymerase activity; GO:0015074,DNA integration; GO:0006310,DNA recombination; GO:0006508,proteolysis; GO:0003674,molecular_function; GO:0003824,catalytic activity; GO:0004175,endopeptidase activity; GO:0008233,peptidase acti…	PF07727.17:Reverse transcriptase (RNA-dependent DNA polymerase)	--
LOC110744696	11.2923	12.0149	9.5435	5.3891	5.4242	5.0954	7.3251	4.3387	3.9328	3.4386	8.6913	3.175	1.9963	2.2434	9.2583	4.9671	4.328	5.5867	3.6656	4.0151	27.3807	2.1217	2.1434	2.4386	1.481	1.5645	1.6751	1.057	1.4626	1.2098	NW_018924007.1	60365	62443	-	--	bidirectional sugar transporter SWEET1-like [Prunus avium]	SWET1_ARATH RecName: Full=Bidirectional sugar transporter SWEET1 {ECO:0000303|PubMed:21107422}; Short=AtSWEET1 {ECO:0000303|PubMed:21107422}; AltName: Full=Protein SUGARS WILL EVENTUALLY BE EXPORTED TRANSPORTERS 1 {ECO:0000303|PubMed:21107422};	A0A6P5RSX5_PRUAV RecName: Full=Bidirectional sugar transporter SWEET {ECO:0000256|RuleBase:RU910715};	Multitransmembrane protein	GO:0005783,endoplasmic reticulum; GO:0005789,endoplasmic reticulum membrane; GO:0016021,integral component of membrane; GO:0005887,integral component of plasma membrane; GO:0005886,plasma membrane; GO:0051119,sugar transmembrane transporter activity; GO:0008643,carbohydrate transport; GO:0051260,protein homooligomerization; GO:0003674,molecular_function; GO:0005215,transporter activity; GO:001514…	PF03083.19:Sugar efflux transporter for intercellular exchange	--
LOC110744697	0.1733	0.3655	0.405	0.1073	0.0991	0.1961	0	0.2587	0.0521	0.3236	0	0.0545	0.2305	0.0578	0.1743	0.1129	0.0563	0	0.3412	0	0.1829	0.0444	0.0462	0	0.0994	0.0502	0.148	0.2542	0.1029	0	NW_018924007.1	50692	52547	+	--	--	--	--	--	--	--	--
LOC110744698	1.5733	1.2151	1.1458	1.3275	1.1526	0.9949	0.8554	0.6404	0.9021	0.6942	1.0741	0.567	0.5419	0.4579	0.8339	1.2573	1.7548	1.3928	1.5768	1.6117	1.4262	1.1862	0.8684	0.8594	1.3778	0.9437	1.221	0.9564	0.8409	1.0676	NW_018924012.1	24233	26383	-	--	F-box protein At3g07870-like [Prunus avium]	FB135_ARATH RecName: Full=F-box protein At3g07870;	A0A6P5RC87_PRUAV SubName: Full=F-box protein At3g07870-like {ECO:0000313|RefSeq:XP_021800377.1, ECO:0000313|RefSeq:XP_021800378.1};	--	GO:0009506,plasmodesma; GO:0008284,positive regulation of cell population proliferation; GO:0008150,biological_process; GO:0008283,cell population proliferation; GO:0009987,cellular process; GO:0042127,regulation of cell population proliferation; GO:0048518,positive regulation of biological process; GO:0048522,positive regulation of cellular process; GO:0050789,regulation of biological process; G…	PF08268.15:F-box associated domain	--
LOC110744699	0.0911	0.3292	0	0	0.0781	0.1545	0.2402	0.1631	0.2461	0.17	0.3336	0.1719	0	0	0.2746	0.2668	0.0887	0.341	0	0.087	0.2883	0.1398	0.1455	0.0739	0.1566	0.0791	0.2332	0	0	0	NW_018924014.1	112	929	+	--	uncharacterized protein LOC117631960 isoform X2 [Prunus dulcis]	--	A0A6P5RBR6_PRUAV SubName: Full=uncharacterized protein LOC110744699 {ECO:0000313|RefSeq:XP_021800379.1};	--	--	--	--
LOC110744701	0.0331	0	0.1987	0.0614	0.085	0	0	0.0888	0.0596	0	0	0.0312	0	0.0662	0.0997	0.1615	0.161	0.2477	0.0325	0	0.0785	0	0.0264	0.0805	0.0284	0.0861	0.0282	0.0291	0	0.0294	NW_018924017.1	121	2012	+	--	protein FAR1-RELATED SEQUENCE 5-like [Prunus avium]	FRS5_ARATH RecName: Full=Protein FAR1-RELATED SEQUENCE 5;	A0A6P5RHQ9_PRUAV RecName: Full=Protein FAR1-RELATED SEQUENCE {ECO:0000256|RuleBase:RU367018};	--	GO:0005634,nucleus; GO:0008270,zinc ion binding; GO:0006355,regulation of DNA-templated transcription; GO:0003674,molecular_function; GO:0005488,binding; GO:0043167,ion binding; GO:0043169,cation binding; GO:0046872,metal ion binding; GO:0046914,transition metal ion binding; GO:0006139,nucleobase-containing compound metabolic process; GO:0006351,DNA-templated transcription; GO:0006725,cellular ar…	PF10551.12:MULE transposase domain	FAR1
LOC110744702	7.7903	7.368	5.624	6.726	10.2511	9.9896	10.5159	7.1381	13.7123	6.4258	4.9775	5.8142	6.6837	4.5311	3.4603	12.7403	7.9384	8.8211	8.7379	7.7853	8.4593	10.5731	11.2893	10.8861	7.3237	5.8198	8.0425	2.2316	3.5506	4.9906	NW_018924020.1	64	1131	-	ko00230: Purine metabolism; ko01100: Metabolic pathways; ko01232: Nucleotide metabolism	adenosine kinase 2-like [Prunus yedoensis var. nudiflora]	ADK2_ARATH RecName: Full=Adenosine kinase 2 {ECO:0000303|PubMed:11115893}; Short=AK 2 {ECO:0000305}; EC=2.7.1.20 {ECO:0000269|PubMed:11115893}; AltName: Full=Adenosine 5'-phosphotransferase 2 {ECO:0000303|PubMed:11115893};	A0A314V039_PRUYE RecName: Full=Adenosine kinase {ECO:0000256|ARBA:ARBA00012119, ECO:0000256|RuleBase:RU368116}; Short=AK {ECO:0000256|RuleBase:RU368116}; EC=2.7.1.20 {ECO:0000256|ARBA:ARBA00012119, ECO:0000256|RuleBase:RU368116}; AltName: Full=Adenosine 5'-phosphotransferase {ECO:0000256|RuleBase:RU368116};	Possible pfkB family carbohydrate kinase	GO:0005737,cytoplasm; GO:0005829,cytosol; GO:0005634,nucleus; GO:0005886,plasma membrane; GO:0004001,adenosine kinase activity; GO:0005524,ATP binding; GO:0005507,copper ion binding; GO:0019900,kinase binding; GO:0006169,adenosine salvage; GO:0044209,AMP salvage; GO:0016310,phosphorylation; GO:0006144,purine nucleobase metabolic process; GO:0003674,molecular_function; GO:0003824,catalytic activit…	PF00294.27:pfkB family carbohydrate kinase	--
LOC110744703	18.0022	19.388	18.7648	15.0787	16.7074	16.313	13.4672	13.0082	13.9967	12.7453	14.3386	13.4455	17.8273	16.5478	14.739	14.6563	14.0017	13.9242	15.1811	14.916	15.1216	10.6743	11.1935	10.3102	13.6353	13.753	14.1837	14.845	14.0351	14.5344	NW_018924022.1	13650	18039	-	ko04075: Plant hormone signal transduction	systemin receptor SR160 [Prunus avium]	BRI1_SOLPE RecName: Full=Systemin receptor SR160; EC=2.7.11.1; AltName: Full=Brassinosteroid LRR receptor kinase; Flags: Precursor;	A0A6P5RC91_PRUAV RecName: Full=Non-specific serine/threonine protein kinase {ECO:0000256|ARBA:ARBA00012513}; EC=2.7.11.1 {ECO:0000256|ARBA:ARBA00012513};	--	GO:0016021,integral component of membrane; GO:0005886,plasma membrane; GO:0005524,ATP binding; GO:0106310,protein serine kinase activity; GO:0004674,protein serine/threonine kinase activity; GO:0005496,steroid binding; GO:0050832,defense response to fungus; GO:0006468,protein phosphorylation; GO:0000166,nucleotide binding; GO:0003674,molecular_function; GO:0005488,binding; GO:0017076,purine nucle…	PF00069.28:Protein kinase domain	--
LOC110744704	16.1339	17.5399	17.6033	30.7975	28.7004	26.9224	24.1241	21.5254	23.2277	19.6288	17.8819	18.3191	11.3519	13.898	13.55	16.795	22.5739	21.1274	28.9737	27.3774	24.9765	21.9471	20.7593	19.2318	16.9717	18.6679	19.2373	16.5308	14.0573	17.7435	NW_018924022.1	27986	33363	-	--	UDP-galactose transporter 2 [Prunus yedoensis var. nudiflora]	URGT4_ARATH RecName: Full=UDP-rhamnose/UDP-galactose transporter 4 {ECO:0000312|EMBL:AKA88217.1}; Short=UDP-Rha/UDP-Gal transporter 4 {ECO:0000303|PubMed:25053812}; AltName: Full=Bi-functional UDP-rhamnose/UDP-galactose transporter {ECO:0000312|EMBL:AIJ01998.1}; AltName: Full=Nucleotide sugar transporter-KT 1 {ECO:0000303|PubMed:16831428}; Short=AtNST-KT1 {ECO:0000303|PubMed:16831428};	A0A314ZHX2_PRUYE SubName: Full=UDP-galactose transporter 2 {ECO:0000313|EMBL:PQQ17747.1};	Glucose-6-phosphate/phosphate and phosphoenolpyruvate/phosphate antiporter	GO:0005794,Golgi apparatus; GO:0000139,Golgi membrane; GO:0016021,integral component of membrane; GO:0015297,antiporter activity; GO:0005338,nucleotide-sugar transmembrane transporter activity; GO:0022857,transmembrane transporter activity; GO:0005459,UDP-galactose transmembrane transporter activity; GO:0008643,carbohydrate transport; GO:0015780,nucleotide-sugar transmembrane transport; GO:007233…	PF03151.19:Triose-phosphate Transporter family	--
LOC110744706	0.459	0.1901	0.3447	1.2781	1.0658	1.2493	0.5383	0.8221	0.5515	0.6605	0.5955	0.5416	0.3242	0.3636	0.6729	0	0	0	0	0	0	0	0	0	0	0	0	0	0	0	NW_018924027.1	490	3628	+	ko04626: Plant-pathogen interaction	TMV resistance protein N-like, partial [Prunus avium]	TMVRN_NICGU RecName: Full=TMV resistance protein N; EC=3.2.2.6 {ECO:0000255|PROSITE-ProRule:PRU00204};	A0A6P5R5X0_PRUAV SubName: Full=TMV resistance protein N-like {ECO:0000313|RefSeq:XP_021800385.1};	--	GO:0005737,cytoplasm; GO:0043531,ADP binding; GO:0005524,ATP binding; GO:0050135,NAD(P)+ nucleosidase activity; GO:0061809,NAD+ nucleotidase, cyclic ADP-ribose generating; GO:0050832,defense response to fungus; GO:0009626,plant-type hypersensitive response; GO:0007165,signal transduction; GO:0000166,nucleotide binding; GO:0003674,molecular_function; GO:0005488,binding; GO:0017076,purine nucleotid…	PF00931.25:NB-ARC domain	--
LOC110744707	8.782	9.3872	8.2785	4.1879	3.6866	4.1102	11.1324	12.6363	11.4873	8.1403	8.1812	8.0892	10.4774	8.9674	10.4414	9.997	9.996	10.151	6.5873	5.5523	5.7757	12.8594	12.5075	13.5241	11.4863	8.0977	7.8849	17.9846	19.5043	16.9795	NW_018921331.1	152069	154919	-	ko00561: Glycerolipid metabolism; ko00564: Glycerophospholipid metabolism; ko01100: Metabolic pathways; ko01110: Biosynthesis of secondary metabolites	probable glycerol-3-phosphate acyltransferase 8 [Prunus avium]	GPAT8_ARATH RecName: Full=Probable glycerol-3-phosphate acyltransferase 8; EC=2.3.1.15;	A0A6P5REV7_PRUAV SubName: Full=probable glycerol-3-phosphate acyltransferase 8 {ECO:0000313|RefSeq:XP_021800388.1};	--	GO:0005783,endoplasmic reticulum; GO:0016021,integral component of membrane; GO:0016020,membrane; GO:0090447,glycerol-3-phosphate 2-O-acyltransferase activity; GO:0004366,glycerol-3-phosphate O-acyltransferase activity; GO:0016791,phosphatase activity; GO:0102420,sn-1-glycerol-3-phosphate C16:0-DCA-CoA acyl transferase activity; GO:0016024,CDP-diacylglycerol biosynthetic process; GO:0010143,cutin…	PF12710.10:haloacid dehalogenase-like hydrolase	--
LOC110744708	1.5473	2.1752	2.238	2.6328	1.1791	1.6042	0.9828	1.2316	1.3941	1.6046	0.5511	2.5152	3.6854	1.3759	1.7282	1.5952	1.9251	1.7707	1.2691	0.6567	1.5646	1.9142	1.3734	0.9772	0.5915	0.8955	1.0273	2.1933	2.2973	1.9095	NW_018924029.1	1652	2723	-	--	NAC domain-containing protein 62-like [Prunus yedoensis var. nudiflora]	NTL9_ARATH RecName: Full=Protein NTM1-like 9 {ECO:0000303|PubMed:17158162}; AltName: Full=Calmodulin-binding NAC protein {ECO:0000303|PubMed:17947243};	A0A314YJA3_PRUYE SubName: Full=NAC domain-containing protein 62-like {ECO:0000313|EMBL:PQQ06673.1};	--	GO:0005789,endoplasmic reticulum membrane; GO:0016021,integral component of membrane; GO:0005634,nucleus; GO:0005886,plasma membrane; GO:0005516,calmodulin binding; GO:0003700,DNA-binding transcription factor activity; GO:0000976,transcription cis-regulatory region binding; GO:0071470,cellular response to osmotic stress; GO:0045892,negative regulation of DNA-templated transcription; GO:1900426,po…	PF02365.18:No apical meristem (NAM) protein	NAC
LOC110744710	0	1.1155	0.5056	0.5728	0.7696	0.6663	0.296	0.5024	0.1517	0.1571	0.6166	0.3707	1.0629	1.0103	1.7484	0.3836	0.8741	0.2627	0.5522	0.1072	0.1776	0.8616	0.4034	0.0911	0.0965	0.8281	0.4311	0.8885	1.4994	0.8974	NW_018924038.1	437	2880	-	ko02010: ABC transporters	ABC transporter A family member 1-like [Prunus avium]	AB1A_ARATH RecName: Full=ABC transporter A family member 1; Short=ABC transporter ABCA.1; Short=AtABCA1; AltName: Full=ABC one homolog protein 1; Short=AtAOH1;	A0A6P5U6I4_PRUAV SubName: Full=ABC transporter A family member 1-like {ECO:0000313|RefSeq:XP_021834739.1};	Lipid exporter ABCA1 and related proteins, ABC superfamily	GO:0016021,integral component of membrane; GO:0043231,intracellular membrane-bounded organelle; GO:0000325,plant-type vacuole; GO:0140359,ABC-type transporter activity; GO:0005524,ATP binding; GO:0042626,ATPase-coupled transmembrane transporter activity; GO:0005319,lipid transporter activity; GO:0006869,lipid transport; GO:0003674,molecular_function; GO:0005215,transporter activity; GO:0015399,pr…	--	--
LOC110744711	0	0	0	0	0.0717	0	0	0	0	0	0	0	0	0	0	0.0817	0.0407	0	0.0824	0.1199	0	0	0	0	0	0.0363	0.0357	0.0368	0	0.1115	NW_018924040.1	7486	9709	-	--	hydroxyproline O-galactosyltransferase HPGT1-like isoform X1 [Prunus avium]	B3GTB_ARATH RecName: Full=Hydroxyproline O-galactosyltransferase HPGT1 {ECO:0000303|PubMed:25600942}; EC=2.4.1.- {ECO:0000269|PubMed:25600942}; AltName: Full=Beta-1,3-galactosyltransferase 11 {ECO:0000305};	A0A6P5R5X6_PRUAV RecName: Full=Hexosyltransferase {ECO:0000256|RuleBase:RU363063}; EC=2.4.1.- {ECO:0000256|RuleBase:RU363063};	Galactosyltransferases	GO:0005768,endosome; GO:0005794,Golgi apparatus; GO:0005797,Golgi medial cisterna; GO:0000139,Golgi membrane; GO:0016021,integral component of membrane; GO:0005802,trans-Golgi network; GO:0008378,galactosyltransferase activity; GO:0016757,glycosyltransferase activity; GO:1990714,hydroxyproline O-galactosyltransferase activity; GO:0008194,UDP-glycosyltransferase activity; GO:0010405,arabinogalacta…	PF11891.11:Protein RETICULATA-related	--
LOC110744712	1.7131	0.5806	0.6433	0.1325	0.0612	0	0.2511	0	0.0643	0	0	0	0	0	0	0	0.278	0.4678	0.0703	0.1363	0	0	0	0	0	0	0	0	0	0	NW_018924040.1	4254	6620	+	ko00195: Photosynthesis; ko01100: Metabolic pathways	photosystem I subunit O [Prunus avium]	PSAO_ARATH RecName: Full=Photosystem I subunit O; Short=PSI-O; Flags: Precursor;	A0A6P5REW3_PRUAV SubName: Full=photosystem I subunit O {ECO:0000313|RefSeq:XP_021800393.1};	--	GO:0009507,chloroplast; GO:0009535,chloroplast thylakoid membrane; GO:0005576,extracellular region; GO:0016021,integral component of membrane; GO:0009522,photosystem I; GO:0009579,thylakoid; GO:0003729,mRNA binding; GO:0009768,photosynthesis, light harvesting in photosystem I; GO:0009767,photosynthetic electron transport chain; GO:0003674,molecular_function; GO:0003676,nucleic acid binding; GO:00…	--	--
LOC110744714	5.1	6.047	5.3253	4.4301	4.391	4.8625	6.4787	4.6839	3.7705	6.3469	5.1297	5.6162	10.2354	9.1577	8.5884	4.6406	5.2843	5.0406	4.8054	4.3915	4.9158	4.8368	5.5543	4.4066	6.4298	6.6985	7.0331	8.0731	6.9508	7.3012	NW_018924047.1	1095	7344	-	ko00450: Selenocompound metabolism; ko01100: Metabolic pathways	cysteine desulfurase 1, chloroplastic-like isoform X1 [Prunus avium]	CNIF1_ARATH RecName: Full=Cysteine desulfurase 1, chloroplastic {ECO:0000303|PubMed:12033984}; EC=2.8.1.7 {ECO:0000269|PubMed:12033984, ECO:0000269|PubMed:12427997, ECO:0000269|PubMed:15480755, ECO:0000269|PubMed:16455656}; AltName: Full=NIFS-like protein 1 {ECO:0000303|PubMed:12427997}; Short=CpNifS1; AltName: Full=Plastid sufS-like protein; AltName: Full=Protein AtCpNifS; AltName: Full=Selenocy…	A0A6P5RBS8_PRUAV RecName: Full=Cysteine desulfurase {ECO:0000256|ARBA:ARBA00012239}; EC=2.8.1.7 {ECO:0000256|ARBA:ARBA00012239};	Cysteine desulfurase NFS1	GO:0009507,chloroplast; GO:0009570,chloroplast stroma; GO:0031071,cysteine desulfurase activity; GO:0030170,pyridoxal phosphate binding; GO:0009000,selenocysteine lyase activity; GO:0006534,cysteine metabolic process; GO:0018283,iron incorporation into metallo-sulfur cluster; GO:0010269,response to selenium ion; GO:0001887,selenium compound metabolic process; GO:0006790,sulfur compound metabolic …	PF00266.22:Aminotransferase class-V	--
LOC110744715	0	0	0	0	0	0	0	0.0406	0	0	0	0	0	0	0	0	0.0221	0.0636	0	0	0	0	0	0.0368	0	0	0.0387	0	0.0202	0	NW_018921331.1	39697	42110	+	ko04626: Plant-pathogen interaction	leucine-rich repeat receptor protein kinase MSP1-like [Prunus avium]	EIX2_SOLLC RecName: Full=Receptor-like protein EIX2 {ECO:0000305}; AltName: Full=EIX receptor 2 {ECO:0000312|EMBL:AAR28378.1}; Flags: Precursor;	A0A6P5RCA9_PRUAV SubName: Full=leucine-rich repeat receptor protein kinase MSP1-like {ECO:0000313|RefSeq:XP_021800397.1};	FOG: Leucine rich repeat	GO:0016021,integral component of membrane; GO:0005886,plasma membrane; GO:0050832,defense response to fungus; GO:0006950,response to stress; GO:0006952,defense response; GO:0008150,biological_process; GO:0009605,response to external stimulus; GO:0009607,response to biotic stimulus; GO:0009620,response to fungus; GO:0043207,response to external biotic stimulus; GO:0044419,biological process involv…	PF13855.9:Leucine rich repeat	--
LOC110744716	0	0	0	0	0	0	0	0	0	0	0	0	0	0	0	0.0358	0	0	0	0	0	0	0	0	0	0	0	0	0	0	NW_018924050.1	6334	9180	+	--	receptor-like protein 12 [Prunus avium]	RLP6_ARATH RecName: Full=Receptor-like protein 6 {ECO:0000303|PubMed:18434605}; Short=AtRLP6 {ECO:0000303|PubMed:18434605}; Flags: Precursor;	A0A6P5RHS3_PRUAV SubName: Full=receptor-like protein 12 {ECO:0000313|RefSeq:XP_021800396.1};	FOG: Leucine rich repeat	GO:0016021,integral component of membrane; GO:0005886,plasma membrane; GO:0005575,cellular_component; GO:0016020,membrane; GO:0031224,intrinsic component of membrane; GO:0110165,cellular anatomical entity; GO:0071944,cell periphery	PF13855.9:Leucine rich repeat	--
LOC110744717	7.2099	6.1159	6.1115	5.1949	5.6661	5.0968	8.1485	9.939	8.7474	5.4899	5.3286	4.8951	4.1305	3.3217	1.9709	10.7791	8.56	7.8168	8.684	8.1533	8.9843	4.5166	5.6589	6.0855	1.7679	2.5807	2.2406	2.2815	3.634	2.5289	NW_018924051.1	3138	4896	+	--	UDP-glycosyltransferase 86A1-like [Prunus avium]	U86A1_ARATH RecName: Full=UDP-glycosyltransferase 86A1; EC=2.4.1.-;	A0A6P5REW7_PRUAV RecName: Full=Glycosyltransferase {ECO:0000256|RuleBase:RU362057}; EC=2.4.1.- {ECO:0000256|RuleBase:RU362057};	UDP-glucuronosyl and UDP-glucosyl transferase	GO:0008194,UDP-glycosyltransferase activity; GO:0003674,molecular_function; GO:0003824,catalytic activity; GO:0016740,transferase activity; GO:0016757,glycosyltransferase activity	PF00201.21:UDP-glucoronosyl and UDP-glucosyl transferase	--
LOC110744718	9.1344	8.7556	8.3154	5.0097	6.6446	5.6355	7.9117	4.7713	6.2976	7.6216	4.6897	5.4867	6.3478	9.7613	9.878	5.5422	8.0184	8.6177	5.9258	7.0047	6.517	5.739	4.2568	4.439	6.6661	7.2696	7.6207	7.8542	8.4455	8.3012	NW_018924051.1	13417	14482	-	--	unnamed protein product [Prunus armeniaca]	TKI1_ARATH RecName: Full=TSL-kinase interacting protein 1; AltName: Full=Myb-related protein TKI1;	A0A6J5V5J3_PRUAR RecName: Full=SANT domain-containing protein {ECO:0000259|PROSITE:PS51293};	Polycomb-group transcriptional regulator	GO:0005634,nucleus; GO:0003682,chromatin binding; GO:0003677,DNA binding; GO:0007389,pattern specification process; GO:0003674,molecular_function; GO:0005488,binding; GO:0003676,nucleic acid binding; GO:0097159,organic cyclic compound binding; GO:1901363,heterocyclic compound binding; GO:0007275,multicellular organism development; GO:0008150,biological_process; GO:0032501,multicellular organismal…	--	--
LOC110744719	1.3345	2.412	1.2027	1.4863	0.9152	0.566	1.0562	1.1949	1.8036	1.7438	0.8555	0.7558	1.8628	3.3375	3.4878	0.5213	1.2994	0.9996	2.627	1.0195	0.9505	0.5124	2.0255	1.4086	2.1807	1.2744	1.9366	2.2308	2.7342	2.6087	NW_018924051.1	7132	9762	-	--	uncharacterized protein LOC110767890 [Prunus avium]	--	A0A6P5TJQ3_PRUAV SubName: Full=uncharacterized protein LOC110767890 {ECO:0000313|RefSeq:XP_021827250.1};	--	--	--	--
LOC110744721	0	0	0	0.0254	0.0469	0	0	0	0	0	0	0	0.0273	0.0274	0	0.0801	0.0266	0.1024	0.0269	0.0783	0.1299	0.021	0	0.0666	0	0.0237	0.0233	0.0722	0.0731	0.0486	NW_018924061.1	1084	2991	+	--	protein UNUSUAL FLORAL ORGANS [Prunus avium]	UFO_ARATH RecName: Full=Protein UNUSUAL FLORAL ORGANS; AltName: Full=F-box only protein 1; Short=AtFBX1;	A0A6P5R5Y7_PRUAV SubName: Full=protein UNUSUAL FLORAL ORGANS {ECO:0000313|RefSeq:XP_021800400.1};	--	GO:0005634,nucleus; GO:0000151,ubiquitin ligase complex; GO:0004842,ubiquitin-protein transferase activity; GO:0030154,cell differentiation; GO:0009908,flower development; GO:0009933,meristem structural organization; GO:0006355,regulation of DNA-templated transcription; GO:0031146,SCF-dependent proteasomal ubiquitin-dependent protein catabolic process; GO:0003674,molecular_function; GO:0003824,ca…	PF00646.36:F-box domain	--
LOC110744722	3.9374	3.747	4.6739	5.0339	4.7392	4.9106	3.3481	3.1055	2.7959	5.1353	5.2536	4.7256	8.1638	8.6867	8.7024	3.3108	3.1484	3.3205	3.8499	4.2082	3.632	2.543	2.4581	2.3714	5.0013	5.1163	5.9213	5.3914	6.5506	6.2328	NW_018924061.1	3451	8678	-	--	GTP-binding protein ERG [Prunus avium]	ERG_ARATH RecName: Full=GTP-binding protein ERG;	A0A6P5RHS8_PRUAV SubName: Full=GTP-binding protein ERG {ECO:0000313|RefSeq:XP_021800401.1};	Ras-like GTPase ERA	GO:0005739,mitochondrion; GO:0005525,GTP binding; GO:0097177,mitochondrial ribosome binding; GO:0043024,ribosomal small subunit binding; GO:0019843,rRNA binding; GO:0000028,ribosomal small subunit assembly; GO:0000166,nucleotide binding; GO:0003674,molecular_function; GO:0005488,binding; GO:0017076,purine nucleotide binding; GO:0019001,guanyl nucleotide binding; GO:0032553,ribonucleotide binding;…	PF01926.26:50S ribosome-binding GTPase	--
LOC110744723	24.2463	25.4787	26.4695	22.7245	21.1739	23.0484	21.5118	22.0519	21.8897	22.2979	21.53	20.2609	25.6687	25.4692	24.6601	31.1804	32.4507	28.9793	30.8377	29.5095	31.962	26.5224	25.5229	24.5519	25.9245	22.8253	22.8904	26.1849	28.7781	26.6777	NW_018924061.1	14321	19673	-	--	PREDICTED: SUPPRESSOR OF FRI 4 [Prunus dulcis]	SUF4_ARATH RecName: Full=Protein SUPPRESSOR OF FRI 4 {ECO:0000303|PubMed:17079264};	A0A5E4F3N6_PRUDU SubName: Full=PREDICTED: SUPPRESSOR OF FRI 4 {ECO:0000313|EMBL:VVA22060.1};	Zn finger protein	GO:0005634,nucleus; GO:0003677,DNA binding; GO:0003700,DNA-binding transcription factor activity; GO:0046872,metal ion binding; GO:0046982,protein heterodimerization activity; GO:0042803,protein homodimerization activity; GO:0000976,transcription cis-regulatory region binding; GO:0030154,cell differentiation; GO:0009908,flower development; GO:0051568,histone H3-K4 methylation; GO:0009910,negative…	PF13894.9:C2H2-type zinc finger	C2H2
LOC110744724	2.4846	2.9289	3.0289	2.7071	2.9636	1.8328	3.7052	2.5151	2.6281	5.1423	5.837	5.6082	4.2008	8.4296	8.4703	1.2661	4.7334	1.9218	2.7646	2.579	2.1373	3.1522	3.8836	1.5789	5.7606	4.5956	3.2277	5.9879	6.6402	5.3755	NW_018921331.1	77816	79194	-	--	uncharacterized protein LOC110744724 [Prunus avium]	--	A0A6P5RHT3_PRUAV SubName: Full=uncharacterized protein LOC110744724 {ECO:0000313|RefSeq:XP_021800406.1};	--	--	--	--
LOC110744725	12.8552	13.782	13.567	13.452	13.2359	14.059	13.3562	12.1319	12.0941	13.5279	11.946	13.3237	12.315	11.1584	15.5198	13.4789	15.4626	13.8069	17.2431	18.6545	14.8116	13.3555	13.2401	11.1547	12.0323	16.7959	13.7717	14.8589	15.7744	13.7188	NW_018924061.1	20633	23990	-	--	hypothetical protein L3X38_022512 [Prunus dulcis]	--	A0A314ZPT5_PRUYE RecName: Full=Vacuolar ATPase assembly integral membrane protein VMA21 homolog {ECO:0000256|HAMAP-Rule:MF_03058};	--	GO:0005789,endoplasmic reticulum membrane; GO:0033116,endoplasmic reticulum-Golgi intermediate compartment membrane; GO:0012507,ER to Golgi transport vesicle membrane; GO:0016021,integral component of membrane; GO:0005385,zinc ion transmembrane transporter activity; GO:0070072,vacuolar proton-transporting V-type ATPase complex assembly; GO:0003674,molecular_function; GO:0005215,transporter activi…	PF09446.13:VMA21-like domain	--
LOC110744726	0	0	0	0.0385	0.0355	0.0703	0	0.0371	0	0	0	0	0	0	0	0.2024	0	0	0.0408	0.0792	0.0984	0	0.0331	0	0	0.1799	0.1769	0.0365	0	0	NW_018924061.1	25227	30900	-	--	zinc transporter 5-like [Prunus avium]	ZIP5_ORYSJ RecName: Full=Zinc transporter 5; AltName: Full=ZRT/IRT-like protein 5; Short=OsZIP5; Flags: Precursor;	A0A6P5R5Z1_PRUAV SubName: Full=zinc transporter 5-like {ECO:0000313|RefSeq:XP_021800405.1};	Fe2+/Zn2+ regulated transporter	GO:0016021,integral component of membrane; GO:0016020,membrane; GO:0005886,plasma membrane; GO:0005385,zinc ion transmembrane transporter activity; GO:0071577,zinc ion transmembrane transport; GO:0006829,zinc ion transport; GO:0003674,molecular_function; GO:0005215,transporter activity; GO:0008324,cation transmembrane transporter activity; GO:0015075,ion transmembrane transporter activity; GO:001…	PF02535.25:ZIP Zinc transporter	--
LOC110744727	0	0.0553	0	0	0	0	0.1614	0.0548	0	0.1713	0	0.1732	0.122	0.306	0.123	0.0597	0.2978	0.2864	0.0602	0	0.0968	0.3288	0.3909	0.0993	0.0526	0	0.0522	0.1615	0	0.2174	NW_018924067.1	21615	22815	+	--	separase [Prunus yedoensis var. nudiflora]	--	A0A314UWY2_PRUYE SubName: Full=Separase {ECO:0000313|EMBL:PQM39259.1};	--	--	--	--
LOC110744728	1.7014	1.9221	1.2778	1.4476	1.094	1.2028	1.1223	2.4123	1.4053	0.6617	0.6492	0.5353	1.6965	1.5603	1.9954	2.9081	4.694	4.2483	2.9307	1.8955	3.4785	1.8509	3.5114	2.5328	4.0243	2.8312	2.905	2.994	2.5261	4.2836	NW_018924069.1	1007	1492	-	--	--	--	--	--	--	--	--
LOC110744729	0.2589	0.351	0.3889	0.3605	0	0.2197	0	0.1159	0.1167	0.6042	0.5929	0.4888	0.2582	0.1295	0.5206	0	0.6303	0.2425	0	0.3709	0.1025	0.2983	0.6206	0.4205	0.1114	0.562	0.1105	0.1139	0.2307	0	NW_018924071.1	450	1070	-	--	protein translocase subunit SECA2, chloroplastic-like [Prunus avium]	SECA2_ARATH RecName: Full=Protein translocase subunit SECA2, chloroplastic {ECO:0000305}; EC=7.4.2.4 {ECO:0000305|PubMed:21051552}; Flags: Precursor;	A0A6P5SFY3_PRUAV SubName: Full=protein translocase subunit SECA2, chloroplastic-like {ECO:0000313|RefSeq:XP_021813197.1};	--	GO:0031969,chloroplast membrane; GO:0015462,ABC-type protein transporter activity; GO:0005524,ATP binding; GO:0016464,chloroplast protein-transporting ATPase activity; GO:0017038,protein import; GO:0006605,protein targeting; GO:0003674,molecular_function; GO:0005215,transporter activity; GO:0008320,protein transmembrane transporter activity; GO:0015399,primary active transmembrane transporter act…	--	--
LOC110744730	0	0.1082	0	0	0	0	0	0	0	0	0	0	0.1193	0	0	0	0.2331	0	0	0	0	0	0	0	0	0.1039	0	0	0	0	NW_018924071.1	8048	9272	-	--	PREDICTED: RNA polymerase II-associated 3 [Prunus dulcis]	--	A0A5E4FGL7_PRUDU SubName: Full=PREDICTED: RNA polymerase II-associated 3 {ECO:0000313|EMBL:VVA26289.1};	--	--	PF13877.9:Potential Monad-binding region of RPAP3	--
LOC110744731	4.5413	4.5047	4.7592	4.1073	4.2265	4.4597	4.0299	4.1398	4.3131	2.7431	2.8975	3.1924	4.1677	4.857	3.7151	5.0815	4.807	4.897	4.0739	4.4864	4.398	3.1312	3.3066	2.6577	2.7858	2.9482	2.8174	3.9056	3.3045	3.8233	NW_018924073.1	2246	12695	+	--	uncharacterized protein LOC110744731 isoform X1 [Prunus avium]	--	A0A6P5REX9_PRUAV SubName: Full=uncharacterized protein LOC110744731 isoform X1 {ECO:0000313|RefSeq:XP_021800408.1};	--	--	--	--
LOC110744732	94.9953	101.414	98.8022	96.4575	99.129	98.3734	81.7025	82.5424	83.8998	110.95	113.968	110.406	94.9988	93.987	90.7724	83.916	77.5517	79.6469	84.9894	83.4981	85.5447	77.331	76.5384	73.9899	101.824	109.499	110.343	76.0596	70.5795	72.8632	NW_018924073.1	14181	21574	-	--	cellulose synthase A catalytic subunit 2 [UDP-forming]	CESA2_ARATH RecName: Full=Cellulose synthase A catalytic subunit 2 [UDP-forming]; Short=AtCesA2; Short=Ath-A; EC=2.4.1.12;	A0A6P5REY4_PRUAV RecName: Full=Cellulose synthase {ECO:0000256|RuleBase:RU361116}; EC=2.4.1.12 {ECO:0000256|RuleBase:RU361116};	--	GO:0016021,integral component of membrane; GO:0005886,plasma membrane; GO:0016760,cellulose synthase (UDP-forming) activity; GO:0016759,cellulose synthase activity; GO:0046872,metal ion binding; GO:0071555,cell wall organization; GO:0030244,cellulose biosynthetic process; GO:0009833,plant-type primary cell wall biogenesis; GO:0003674,molecular_function; GO:0003824,catalytic activity; GO:0008194,U…	PF03552.17:Cellulose synthase	--
LOC110744733	1.3776	1.6081	1.71	1.838	2.0176	1.6069	1.994	1.6705	1.6292	1.4733	1.0514	0.9888	1.6025	1.3495	1.2406	1.2194	1.6209	1.5049	0.904	0.8085	0.8631	1.124	1.1006	1.2817	1.1108	1.4327	1.127	2.1338	1.8664	2.1167	NW_018921331.1	129036	132774	-	ko04626: Plant-pathogen interaction	LRR receptor-like serine/threonine-protein kinase GSO1 [Prunus avium]	EIX2_SOLLC RecName: Full=Receptor-like protein EIX2 {ECO:0000305}; AltName: Full=EIX receptor 2 {ECO:0000312|EMBL:AAR28378.1}; Flags: Precursor;	A0A6P5RCC4_PRUAV SubName: Full=LRR receptor-like serine/threonine-protein kinase GSO1 {ECO:0000313|RefSeq:XP_021800417.1};	FOG: Leucine rich repeat	GO:0016021,integral component of membrane; GO:0005886,plasma membrane; GO:0050832,defense response to fungus; GO:0006950,response to stress; GO:0006952,defense response; GO:0008150,biological_process; GO:0009605,response to external stimulus; GO:0009607,response to biotic stimulus; GO:0009620,response to fungus; GO:0043207,response to external biotic stimulus; GO:0044419,biological process involv…	PF13855.9:Leucine rich repeat	--
LOC110744734	8.5725	7.9343	7.8537	15.3825	15.9601	14.6474	17.6771	17.5956	16.1058	16.5361	17.3608	15.5405	17.4709	18.1011	17.2594	0.1425	0.2486	0.1139	0.0718	0.2322	0.1059	0.1774	0.2137	0.1975	0.0418	0.0739	0.0934	0.1605	0.065	0.0864	NW_018924073.1	35173	45649	+	ko04626: Plant-pathogen interaction	TMV resistance protein N-like [Prunus avium]	TMVRN_NICGU RecName: Full=TMV resistance protein N; EC=3.2.2.6 {ECO:0000255|PROSITE-ProRule:PRU00204};	A0A6P5R601_PRUAV RecName: Full=ADP-ribosyl cyclase/cyclic ADP-ribose hydrolase {ECO:0000256|ARBA:ARBA00011982}; EC=3.2.2.6 {ECO:0000256|ARBA:ARBA00011982};	--	GO:0005737,cytoplasm; GO:0043531,ADP binding; GO:0005524,ATP binding; GO:0050135,NAD(P)+ nucleosidase activity; GO:0061809,NAD+ nucleotidase, cyclic ADP-ribose generating; GO:0050832,defense response to fungus; GO:0009626,plant-type hypersensitive response; GO:0007165,signal transduction; GO:0000166,nucleotide binding; GO:0003674,molecular_function; GO:0005488,binding; GO:0017076,purine nucleotid…	PF01582.23:TIR domain	--
LOC110744735	0	0.0717	0	0.221	0.068	0.0337	0	0	0	0	0	0	0	0	0	0.2325	0.3477	0.4458	0.2734	0.2652	0.5024	0.0609	0.3487	0.2577	0.2048	0.3445	0.3387	0.7331	0.6716	0.3878	NW_018924073.1	47405	49252	+	--	uncharacterized protein LOC110744735 [Prunus avium]	ESD4_ARATH RecName: Full=Ubiquitin-like-specific protease ESD4; EC=3.4.22.68; AltName: Full=Protein EARLY IN SHORT DAYS 4; Short=AtESD4;	A0A6P5RHU2_PRUAV SubName: Full=uncharacterized protein LOC110744735 {ECO:0000313|RefSeq:XP_021800416.1};	--	GO:0031965,nuclear membrane; GO:0005634,nucleus; GO:0016929,deSUMOylase activity; GO:0019900,kinase binding; GO:0070139,SUMO-specific endopeptidase activity; GO:0009911,positive regulation of flower development; GO:0016926,protein desumoylation; GO:0009909,regulation of flower development; GO:0003674,molecular_function; GO:0003824,catalytic activity; GO:0008233,peptidase activity; GO:0008234,cyst…	PF02902.22:Ulp1 protease family, C-terminal catalytic domain	--
LOC110744737	4.6979	4.1554	4.6043	3.247	4.3704	4.1548	2.6812	1.5216	2.2966	0.9796	1.4189	1.4152	0.897	0.8	0.8541	4.979	4.2825	3.2289	4.1322	4.7726	4.0344	2.7248	2.156	2.719	1.5475	0.9112	1.2373	0.4397	1.0685	1.1991	NW_018924077.1	11651	12694	+	--	probable LRR receptor-like serine/threonine-protein kinase IRK [Prunus avium]	--	A0A6P5REY9_PRUAV SubName: Full=probable LRR receptor-like serine/threonine-protein kinase IRK {ECO:0000313|RefSeq:XP_021800418.1};	FOG: Leucine rich repeat	GO:0016301,kinase activity; GO:0016310,phosphorylation; GO:0003674,molecular_function; GO:0003824,catalytic activity; GO:0016740,transferase activity; GO:0016772,transferase activity, transferring phosphorus-containing groups; GO:0006793,phosphorus metabolic process; GO:0006796,phosphate-containing compound metabolic process; GO:0008150,biological_process; GO:0008152,metabolic process; GO:0009987…	PF13855.9:Leucine rich repeat	--
LOC110744738	3.5012	5.7625	6.0429	3.1175	2.5624	2.1491	5.0569	4.9959	4.745	8.13	6.5954	6.2066	7.8051	8.9134	8.8991	5.6716	6.4027	5.1707	3.8105	3.724	5.6994	6.0985	4.2525	6.0558	6.6838	8.5014	8.3351	10.1432	9.4332	9.6117	NW_018924077.1	3343	10270	-	--	uncharacterized protein LOC110744738 isoform X1 [Prunus avium]	CYL2_ARATH RecName: Full=Cyclase-like protein 2 {ECO:0000305}; Flags: Precursor;	A0A6P5SVY2_PRUAV SubName: Full=uncharacterized protein LOC110744738 isoform X1 {ECO:0000313|RefSeq:XP_021800419.1, ECO:0000313|RefSeq:XP_021800421.1}; SubName: Full=uncharacterized protein LOC110744738 isoform X2 {ECO:0000313|RefSeq:XP_021800420.1}; SubName: Full=uncharacterized protein LOC110751103 {ECO:0000313|RefSeq:XP_021807227.1}; SubName: Full=uncharacterized protein LOC110762168 {ECO:00003…	--	GO:0005783,endoplasmic reticulum; GO:0005576,extracellular region; GO:0005794,Golgi apparatus; GO:0005886,plasma membrane; GO:0099503,secretory vesicle; GO:0004061,arylformamidase activity; GO:0019441,tryptophan catabolic process to kynurenine; GO:0003674,molecular_function; GO:0003824,catalytic activity; GO:0016787,hydrolase activity; GO:0016810,hydrolase activity, acting on carbon-nitrogen (but…	PF04199.16:Putative cyclase	--
LOC110744739	0	0	0	0	0	0	0	0	0.0872	0	0	0	0	0.1937	0	0	0	0	0	0.0924	0.3064	0	0	0	0	0	0	0	0	0	NW_018921253.1	65587	66321	+	--	--	--	--	--	--	--	--
LOC110744745	1.2956	0.3193	1.2974	0.7652	0.7068	0.7993	1.6573	0.4219	1.698	1.3192	1.2944	1.1117	0.5872	1.5318	1.776	0.5752	0.9175	0.772	0.5797	0.3374	0.4661	1.4471	1.5055	0.6695	2.0261	2.0451	2.4132	1.1399	1.364	2.8258	NW_018924077.1	48474	49514	-	ko04144: Endocytosis	ADP-ribosylation factor 1-like, partial [Prunus avium]	ARF1_ORYSJ RecName: Full=ADP-ribosylation factor 1; AltName: Full=13 kDa cold-induced protein;	A0A6P5RCD4_PRUAV SubName: Full=ADP-ribosylation factor 1-like {ECO:0000313|RefSeq:XP_021800427.1};	GTP-binding ADP-ribosylation factor Arf1	GO:0005794,Golgi apparatus; GO:0005525,GTP binding; GO:0003924,GTPase activity; GO:0006886,intracellular protein transport; GO:0016192,vesicle-mediated transport; GO:0000166,nucleotide binding; GO:0003674,molecular_function; GO:0005488,binding; GO:0017076,purine nucleotide binding; GO:0019001,guanyl nucleotide binding; GO:0032553,ribonucleotide binding; GO:0032555,purine ribonucleotide binding; G…	PF00025.24:ADP-ribosylation factor family	--
LOC110744746	0	0	0	0	0	0	0	0	0	0	0	0	0	0	0.0678	0	0	0	0	0	0	0	0	0	0	0	0	0	0	0	NW_018924077.1	47252	48150	+	--	uncharacterized protein LOC110744746 [Prunus avium]	--	A0A6P5RBW1_PRUAV SubName: Full=uncharacterized protein LOC110744746 {ECO:0000313|RefSeq:XP_021800429.1};	--	--	PF00240.26:Ubiquitin family	--
LOC110744748	2.9689	3.7393	2.6251	1.1139	1.5434	0.911	2.4999	1.7535	1.9352	2.7121	3.2396	3.4284	5.2277	4.8344	5.1752	2.2211	1.999	1.7448	1.8031	1.7493	1.3498	1.9403	1.8672	1.9748	3.2055	2.6324	3.1816	3.3347	5.6273	4.294	NW_018924080.1	14407	16637	+	--	basic leucine zipper 23-like isoform X1 [Prunus avium]	BZP24_ARATH RecName: Full=Basic leucine zipper 24 {ECO:0000303|PubMed:11906833}; Short=AtbZIP24 {ECO:0000303|PubMed:11906833}; Short=bZIP protein 24 {ECO:0000305};	A0A6P5RBW4_PRUAV SubName: Full=basic leucine zipper 23-like isoform X1 {ECO:0000313|RefSeq:XP_021800430.1, ECO:0000313|RefSeq:XP_021800431.1};	--	GO:0005737,cytoplasm; GO:0005634,nucleus; GO:0000981,DNA-binding transcription factor activity, RNA polymerase II-specific; GO:0042803,protein homodimerization activity; GO:0000978,RNA polymerase II cis-regulatory region sequence-specific DNA binding; GO:1901001,negative regulation of response to salt stress; GO:0006357,regulation of transcription by RNA polymerase II; GO:0003674,molecular_functi…	PF07716.18:Basic region leucine zipper	bZIP
LOC110744749	2.0854	3.0673	2.2112	3.0742	3.751	2.4975	2.0498	2.4167	2.2107	2.1373	2.0222	2.2386	0.7339	2.0863	2.1786	1.1981	2.5482	2.6419	3.6224	3.5144	2.33	2.3236	2.5154	1.4941	2.1454	2.2366	2.3389	2.5904	2.5863	2.5798	NW_018921331.1	288498	290954	+	--	F-box/kelch-repeat protein SKIP4-like [Prunus avium]	SKIP4_ARATH RecName: Full=F-box/kelch-repeat protein SKIP4; AltName: Full=SKP1-interacting partner 4;	A0A6P5RHW3_PRUAV SubName: Full=F-box/kelch-repeat protein SKIP4-like {ECO:0000313|RefSeq:XP_021800441.1};	FOG: Kelch repeat	GO:0016567,protein ubiquitination; GO:0009409,response to cold; GO:0006807,nitrogen compound metabolic process; GO:0008150,biological_process; GO:0008152,metabolic process; GO:0019538,protein metabolic process; GO:0032446,protein modification by small protein conjugation; GO:0036211,protein modification process; GO:0043170,macromolecule metabolic process; GO:0043412,macromolecule modification; GO…	PF01344.28:Kelch motif	--
LOC110744750	3.2563	3.7375	3.5108	3.7174	3.8711	3.5266	4.8016	4.8306	4.3913	4.4476	4.8808	4.6412	4.3291	3.7355	4.0044	3.8695	3.6146	4.0145	3.6432	3.6382	3.814	3.2007	3.0697	3.2963	3.2769	4.514	3.5119	4.2211	3.7614	4.1377	NW_018924080.1	17990	22796	+	ko04626: Plant-pathogen interaction	putative disease resistance RPP13-like protein 1 isoform X1 [Prunus avium]	R13L1_ARATH RecName: Full=Putative disease resistance RPP13-like protein 1;	A0A6P5RCE2_PRUAV SubName: Full=putative disease resistance RPP13-like protein 1 isoform X1 {ECO:0000313|RefSeq:XP_021800437.1};	Apoptotic ATPase	GO:0043531,ADP binding; GO:0005524,ATP binding; GO:0006952,defense response; GO:0051707,response to other organism; GO:0000166,nucleotide binding; GO:0003674,molecular_function; GO:0005488,binding; GO:0017076,purine nucleotide binding; GO:0030554,adenyl nucleotide binding; GO:0032553,ribonucleotide binding; GO:0032555,purine ribonucleotide binding; GO:0032559,adenyl ribonucleotide binding; GO:003…	PF00931.25:NB-ARC domain	--
LOC110744751	1.3058	1.3178	1.4601	1.111	1.1848	1.4677	1.3972	1.1498	0.9413	1.0157	0.8072	0.873	0.8788	0.5878	0.897	0.9565	1.1443	0.9679	0.7819	0.5092	0.7664	0.6518	0.5042	0.4595	0.7394	0.8975	0.5759	0.7563	0.5816	0.7252	NW_018924080.1	7364	12158	+	ko04626: Plant-pathogen interaction	putative disease resistance RPP13-like protein 1 isoform X1 [Prunus avium]	R13L1_ARATH RecName: Full=Putative disease resistance RPP13-like protein 1;	A0A6P5RBW7_PRUAV SubName: Full=putative disease resistance RPP13-like protein 1 isoform X1 {ECO:0000313|RefSeq:XP_021800439.1};	Apoptotic ATPase	GO:0043531,ADP binding; GO:0005524,ATP binding; GO:0006952,defense response; GO:0051707,response to other organism; GO:0000166,nucleotide binding; GO:0003674,molecular_function; GO:0005488,binding; GO:0017076,purine nucleotide binding; GO:0030554,adenyl nucleotide binding; GO:0032553,ribonucleotide binding; GO:0032555,purine ribonucleotide binding; GO:0032559,adenyl ribonucleotide binding; GO:003…	PF00931.25:NB-ARC domain	--
LOC110744753	16.0754	16.9383	16.2458	13.5221	14.2474	12.2961	16.0053	15.9204	14.3288	21.0659	21.6871	20.9773	19.2538	22.4803	20.8511	13.0478	17.2878	16.0924	11.5937	10.4698	11.9599	11.0169	9.0351	8.5617	17.6068	17.7083	17.4335	15.4907	15.1564	14.8988	NW_018924083.1	7920	11415	+	--	ureide permease 2-like isoform X1 [Prunus avium]	UPS2_ARATH RecName: Full=Ureide permease 2 {ECO:0000303|PubMed:11971139}; Short=AtUPS2 {ECO:0000303|PubMed:11971139};	A0A6P5RF14_PRUAV SubName: Full=ureide permease 2-like isoform X1 {ECO:0000313|RefSeq:XP_021800443.1};	--	GO:0016021,integral component of membrane; GO:0016020,membrane; GO:0005274,allantoin:proton symporter activity; GO:0005524,ATP binding; GO:0015210,uracil transmembrane transporter activity; GO:0015505,uracil:cation symporter activity; GO:0015720,allantoin transport; GO:0043100,pyrimidine nucleobase salvage; GO:0015857,uracil transport; GO:0003674,molecular_function; GO:0005215,transporter activit…	PF07168.14:Ureide permease	--
LOC110744754	6.1501	6.8805	6.1089	3.4525	4.2521	4.523	4.1875	5.1296	3.7316	5.9487	5.5188	5.5476	7.69	7.9886	8.1268	5.7888	5.8678	7.4072	4.589	4.9731	4.828	4.7227	5.7652	4.6717	5.9296	6.0285	5.8643	6.9166	7.5554	7.0956	NW_018924083.1	11539	16143	-	--	protein root UVB sensitive 3 isoform X1 [Prunus avium]	RUS3_ARATH RecName: Full=Protein root UVB sensitive 3 {ECO:0000303|PubMed:19515790};	A0A6P5RF21_PRUAV SubName: Full=protein root UVB sensitive 3 isoform X1 {ECO:0000313|RefSeq:XP_021800447.1, ECO:0000313|RefSeq:XP_021800448.1};	Uncharacterized conserved protein	GO:0016021,integral component of membrane; GO:0005575,cellular_component; GO:0016020,membrane; GO:0031224,intrinsic component of membrane; GO:0110165,cellular anatomical entity	PF04884.17:Vitamin B6 photo-protection and homoeostasis	--
LOC110744755	0	0.0209	0	0	0	0	0	0	0	0	0	0	0	0	0	0	0	0	0	0	0	0	0	0	0	0	0	0	0.0206	0	NW_018921331.1	295132	297566	-	--	LRR receptor-like serine/threonine-protein kinase FLS2 [Prunus avium]	EIX2_SOLLC RecName: Full=Receptor-like protein EIX2 {ECO:0000305}; AltName: Full=EIX receptor 2 {ECO:0000312|EMBL:AAR28378.1}; Flags: Precursor;	A0A6P5RF27_PRUAV SubName: Full=LRR receptor-like serine/threonine-protein kinase FLS2 {ECO:0000313|RefSeq:XP_021800453.1};	FOG: Leucine rich repeat	GO:0016021,integral component of membrane; GO:0005886,plasma membrane; GO:0050832,defense response to fungus; GO:0006950,response to stress; GO:0006952,defense response; GO:0008150,biological_process; GO:0009605,response to external stimulus; GO:0009607,response to biotic stimulus; GO:0009620,response to fungus; GO:0043207,response to external biotic stimulus; GO:0044419,biological process involv…	PF13855.9:Leucine rich repeat	--
LOC110744756	4.0551	4.1522	4.0407	2.3917	2.4147	2.2538	2.4244	2.5758	2.5379	3.0205	2.8173	2.998	3.1868	4.0368	3.5342	3.5704	3.5206	3.0114	2.3988	1.9266	2.4504	2.2549	2.2342	2.7899	3.7627	3.035	3.6323	3.146	4.0573	3.9228	NW_018924083.1	16286	18897	+	--	pentatricopeptide repeat-containing protein At1g69290 [Prunus avium]	PP110_ARATH RecName: Full=Pentatricopeptide repeat-containing protein At1g69290;	A0A6P5RCF4_PRUAV SubName: Full=pentatricopeptide repeat-containing protein At1g69290 {ECO:0000313|RefSeq:XP_021800452.1};	--	--	PF13041.9:PPR repeat family	--
LOC110744757	0.9761	1.3233	1.28	0.6256	0.9365	0.8872	1.0629	1.4568	1.0471	1.974	2.4052	1.7331	4.6811	3.1389	3.3409	1.362	1.1542	0.7399	0.732	0.8434	1.0484	0.8031	0.9655	1.3588	1.2194	0.7668	1.0714	1.1247	1.4493	1.363	NW_018924083.1	26991	31859	+	--	unnamed protein product [Prunus armeniaca]	PPA1_ARATH RecName: Full=Probable inactive purple acid phosphatase 1; Flags: Precursor;	A0A6J5TMJ3_PRUAR RecName: Full=Purple acid phosphatase {ECO:0000256|RuleBase:RU361203}; EC=3.1.3.2 {ECO:0000256|RuleBase:RU361203};	Purple acid phosphatase	GO:0005576,extracellular region; GO:0003993,acid phosphatase activity; GO:0046872,metal ion binding; GO:0003674,molecular_function; GO:0003824,catalytic activity; GO:0016787,hydrolase activity; GO:0016788,hydrolase activity, acting on ester bonds; GO:0016791,phosphatase activity; GO:0042578,phosphoric ester hydrolase activity; GO:0005488,binding; GO:0043167,ion binding; GO:0043169,cation binding;…	PF17808.4:Fn3-like domain from Purple Acid Phosphatase	--
LOC110744758	0.1454	0.1972	0.2185	0.1012	0.0623	0.1234	0.032	0	0.0655	0	0	0	0.1813	0.1091	0.0731	0.0355	0	0.2043	0.2863	0.2778	0.1151	0.0558	0.2033	0.2657	0.1564	0.0316	0.1862	0.3519	0.2267	0.2585	NW_018924083.1	19048	20668	+	--	unnamed protein product [Prunus armeniaca]	LRL15_ARATH RecName: Full=LEAF RUST 10 DISEASE-RESISTANCE LOCUS RECEPTOR-LIKE PROTEIN KINASE-like 1.5 {ECO:0000303|PubMed:12805585}; EC=2.7.11.1; AltName: Full=Probable receptor-like serine/threonine-protein kinase LRK10L-1.5 {ECO:0000305}; Flags: Precursor;	A0A6J5W644_PRUAR SubName: Full=Uncharacterized protein {ECO:0000313|EMBL:CAB4295377.1};	--	GO:0016021,integral component of membrane; GO:0005886,plasma membrane; GO:0005524,ATP binding; GO:0106310,protein serine kinase activity; GO:0004674,protein serine/threonine kinase activity; GO:0007166,cell surface receptor signaling pathway; GO:0006468,protein phosphorylation; GO:0000166,nucleotide binding; GO:0003674,molecular_function; GO:0005488,binding; GO:0017076,purine nucleotide binding; …	PF13947.9:Wall-associated receptor kinase galacturonan-binding	--
LOC110744759	11.1372	10.9845	9.2174	5.5224	5.6242	6.9887	4.9645	4.9181	4.903	5.7434	8.3832	7.3443	6.0341	5.749	8.3328	6.2584	8.8142	11.0472	8.0089	8.6928	7.1236	7.3807	7.2317	5.6573	7.0421	6.6669	8.7263	6.3089	7.1579	6.6428	NW_018924083.1	563	2993	-	--	uncharacterized protein Pyn_26979 [Prunus yedoensis var. nudiflora]	--	A0A314XKV3_PRUYE RecName: Full=AB hydrolase-1 domain-containing protein {ECO:0000259|Pfam:PF12697};	Predicted hydrolase/acyltransferase (alpha/beta hydrolase superfamily)	GO:0003824,catalytic activity; GO:0003674,molecular_function	PF12697.10:Alpha/beta hydrolase family	--
LOC110744760	43.1621	42.6758	41.9318	38.7926	39.3455	37.6077	40.8425	40.7463	41.8093	44.6573	44.9249	46.0452	38.0166	38.417	37.8962	35.8291	33.5537	29.3789	28.9629	26.5339	28.4757	31.4958	29.3687	28.1076	27.1882	26.7665	28.4848	24.5503	24.0575	23.7194	NW_018924083.1	4017	6594	+	--	erlin-2-B [Prunus avium]	--	A0A6P5RF35_PRUAV SubName: Full=erlin-2-B {ECO:0000313|RefSeq:XP_021800457.1, ECO:0000313|RefSeq:XP_021800458.1};	Prohibitin-related membrane protease subunits	GO:0005783,endoplasmic reticulum; GO:0016021,integral component of membrane; GO:0031625,ubiquitin protein ligase binding; GO:0003674,molecular_function; GO:0005488,binding; GO:0005515,protein binding; GO:0019899,enzyme binding; GO:0044389,ubiquitin-like protein ligase binding; GO:0005575,cellular_component; GO:0005622,intracellular anatomical structure; GO:0005737,cytoplasm; GO:0012505,endomembra…	PF01145.28:SPFH domain / Band 7 family	--
LOC110744763	0.8201	0.6948	0.6159	0.1665	0.3296	0.3044	0.2705	0.4131	0.2309	0.2631	0.3286	0.2177	0.1278	0.0769	0.1803	0.6007	0.4242	0.048	0.2775	0.1224	0.3245	0.0984	0.348	0.1457	0.1323	0.4895	0.3719	0.0676	0.137	0.2049	NW_018924085.1	16868	19335	+	--	uncharacterized protein LOC110744763 [Prunus avium]	--	A0A6P5RBY1_PRUAV SubName: Full=uncharacterized protein LOC110744763 {ECO:0000313|RefSeq:XP_021800459.1};	--	--	--	--
LOC110744764	0.0693	0.3131	0	0	0.0594	0.0588	0	0	0	0	0	0.0654	0	0	0	0	0	0	0	0	0	0	0	0	0	0	0	0	0	0	NW_018921331.1	303640	304392	-	--	uncharacterized protein LOC110744764 [Prunus avium]	RNHX1_ARATH RecName: Full=Putative ribonuclease H protein At1g65750; EC=3.1.26.4;	A0A6P5RF39_PRUAV SubName: Full=uncharacterized protein LOC110744764 {ECO:0000313|RefSeq:XP_021800463.1};	FOG: Reverse transcriptase	GO:0046872,metal ion binding; GO:0003676,nucleic acid binding; GO:0004523,RNA-DNA hybrid ribonuclease activity; GO:0003674,molecular_function; GO:0005488,binding; GO:0043167,ion binding; GO:0043169,cation binding; GO:0097159,organic cyclic compound binding; GO:1901363,heterocyclic compound binding; GO:0003824,catalytic activity; GO:0004518,nuclease activity; GO:0004519,endonuclease activity; GO:0…	PF13456.9:Reverse transcriptase-like	--
LOC110744765	5.3551	6.9681	5.8397	4.3197	4.1824	5.066	4.1671	6.1007	4.5978	4.2132	5.6232	5.7163	5.2835	7.1805	5.4113	3.9159	3.003	4.2003	3.3116	1.9545	2.8845	3.0357	3.1134	2.8685	3.786	4.0894	3.4706	4.0949	4.271	4.0609	NW_018924085.1	1200	12064	+	--	uncharacterized protein At3g49140-like isoform X2 [Prunus avium]	Y3913_ARATH RecName: Full=Uncharacterized protein At3g49140;	A0A6P5RHY1_PRUAV SubName: Full=uncharacterized protein At3g49140-like isoform X2 {ECO:0000313|RefSeq:XP_021800461.1};	FOG: PPR repeat	--	--	--
LOC110744766	7.4999	7.0696	8.9638	4.3412	3.5952	4.4467	4.2554	4.3328	4.3598	5.0432	7.3855	6.0135	6.9152	7.5837	5.999	8.9005	7.5384	9.7409	4.6833	5.2367	7.0204	4.7683	4.7675	4.1254	7.6992	4.2009	7.9172	6.5278	7.5433	5.2312	NW_018924087.1	350	1395	-	ko03040: Spliceosome	unnamed protein product [Prunus armeniaca]	PRP38_ARATH RecName: Full=Pre-mRNA-splicing factor 38;	A0A6J5W4N3_PRUAR RecName: Full=Pre-mRNA-splicing factor 38 {ECO:0000256|RuleBase:RU367025};	Predicted PRP38-like splicing factor	GO:0071011,precatalytic spliceosome; GO:0006397,mRNA processing; GO:0008380,RNA splicing; GO:0006139,nucleobase-containing compound metabolic process; GO:0006396,RNA processing; GO:0006725,cellular aromatic compound metabolic process; GO:0006807,nitrogen compound metabolic process; GO:0008150,biological_process; GO:0008152,metabolic process; GO:0009987,cellular process; GO:0010467,gene expression…	PF03371.18:PRP38 family	--
LOC110744767	0.0817	0.1476	0.1635	0.1516	0.35	0.2771	0.2872	0.1462	0.1471	0.6859	0.7478	0.8478	0.5699	0.7352	0.1642	0	0.318	0.0765	0.0804	0.3899	0.2585	0.4389	0.1305	0.4641	0.7725	0.2127	0.0697	0.3592	0.5819	0.3628	NW_018924091.1	1005	1891	+	--	uncharacterized protein At1g04910-like, partial [Prunus avium]	OFT20_ARATH RecName: Full=O-fucosyltransferase 20 {ECO:0000305}; Short=O-FucT-20 {ECO:0000305}; EC=2.4.1.- {ECO:0000305}; AltName: Full=O-fucosyltransferase family protein {ECO:0000305};	A0A6P5RCG7_PRUAV RecName: Full=O-fucosyltransferase family protein {ECO:0000256|ARBA:ARBA00030350};	--	GO:0005737,cytoplasm; GO:0000139,Golgi membrane; GO:0016021,integral component of membrane; GO:0016757,glycosyltransferase activity; GO:0071555,cell wall organization; GO:0006004,fucose metabolic process; GO:0003674,molecular_function; GO:0003824,catalytic activity; GO:0016740,transferase activity; GO:0008150,biological_process; GO:0009987,cellular process; GO:0016043,cellular component organizat…	PF10250.12:GDP-fucose protein O-fucosyltransferase	--
LOC110744768	0.5352	0.5305	0.6916	0.1442	0.2368	0.2197	0.0304	0.0773	0.0467	0.0645	0.0632	0.0326	0.0516	0.0691	0.0174	0.7083	0.4707	0.582	0.2379	0.1484	0.2323	0.0795	0.0552	0.028	0.0446	0.0899	0.0884	0.0911	0.0461	0.1841	NW_018924095.1	23481	26811	-	--	protein SMAX1-LIKE 3-like isoform X1 [Prunus avium]	SMXL3_ARATH RecName: Full=Protein SMAX1-LIKE 3 {ECO:0000303|PubMed:23893171}; Short=AtSMXL3 {ECO:0000303|PubMed:23893171};	A0A6P5RF45_PRUAV SubName: Full=protein SMAX1-LIKE 3-like isoform X1 {ECO:0000313|RefSeq:XP_021800468.1};	Chaperone HSP104 and related ATP-dependent Clp proteases	--	PF02861.23:Clp amino terminal domain, pathogenicity island component	--
LOC110744769	34.8317	36.6862	36.3723	35.6193	35.4057	37.614	38.4465	40.1556	40.6422	45.8236	46.9723	45.599	43.4678	44.0968	44.5526	37.1092	33.4846	35.8587	37.3183	36.9749	36.9244	35.9052	35.2782	34.6464	41.1866	40.0701	41.5505	40.1113	40.6306	38.3979	NW_018924095.1	1755	12147	+	--	exocyst complex component EXO70A1-like [Prunus avium]	E70A1_ARATH RecName: Full=Exocyst complex component EXO70A1 {ECO:0000303|PubMed:16942608}; Short=AtExo70a1 {ECO:0000303|PubMed:16942608}; AltName: Full=Exocyst subunit Exo70 family protein A1 {ECO:0000303|PubMed:16942608};	A0A6P5R662_PRUAV RecName: Full=Exocyst subunit Exo70 family protein {ECO:0000256|RuleBase:RU365026};	Exocyst component protein and related proteins	GO:0031410,cytoplasmic vesicle; GO:0005856,cytoskeleton; GO:0005829,cytosol; GO:0000145,exocyst; GO:0005576,extracellular region; GO:0009524,phragmoplast; GO:0005886,plasma membrane; GO:0005546,phosphatidylinositol-4,5-bisphosphate binding; GO:0006887,exocytosis; GO:0090059,protoxylem development; GO:0060178,regulation of exocyst localization; GO:2000652,regulation of secondary cell wall biogenes…	PF03081.18:Exo70 exocyst complex subunit	--
LOC110744771	128.534	133.183	131.233	133.467	142.867	133.706	113.45	115.582	113.161	114.382	116.736	110.424	112.569	110.678	104.784	136.855	133.136	134.193	126.438	130.069	128.387	110.172	109.681	106.461	107.335	111.693	111.812	112.475	108.531	109.152	NW_018924095.1	94613	104986	+	--	inactive poly [ADP-ribose]	RCD1_ARATH RecName: Full=Inactive poly [ADP-ribose] polymerase RCD1; AltName: Full=Protein RADICAL-INDUCED CELL DEATH 1;	A0A6P5R667_PRUAV SubName: Full=inactive poly [ADP-ribose] polymerase RCD1-like {ECO:0000313|RefSeq:XP_021800471.1, ECO:0000313|RefSeq:XP_021800472.1};	--	GO:0005737,cytoplasm; GO:0016363,nuclear matrix; GO:0005634,nucleus; GO:0003950,NAD+ ADP-ribosyltransferase activity; GO:0042742,defense response to bacterium; GO:0009793,embryo development ending in seed dormancy; GO:0009873,ethylene-activated signaling pathway; GO:0009867,jasmonic acid mediated signaling pathway; GO:0010102,lateral root morphogenesis; GO:0006809,nitric oxide biosynthetic proces…	PF12174.11:RCD1-SRO-TAF4 (RST) plant domain	--
LOC110744772	4.3613	4.8697	4.6521	3.3145	3.0752	3.6192	3.5298	4.0751	3.3601	5.516	4.5006	3.6542	6.4125	5.9281	5.2895	4.7689	3.7543	3.6101	4.0594	3.8931	4.2018	3.8343	3.7745	3.7338	4.8656	4.198	4.7079	5.1997	4.6031	5.0829	NW_018924095.1	42541	51387	-	ko03013: Nucleocytoplasmic transport	pentatricopeptide repeat-containing protein At5g04810, chloroplastic [Prunus avium]	PP365_ARATH RecName: Full=Pentatricopeptide repeat-containing protein At5g04810, chloroplastic; AltName: Full=Maize PPR4 homolog; Short=AtPPR4; Flags: Precursor;	A0A6P5RF52_PRUAV SubName: Full=pentatricopeptide repeat-containing protein At5g04810, chloroplastic {ECO:0000313|RefSeq:XP_021800478.1};	FOG: PPR repeat	GO:0009507,chloroplast; GO:0003729,mRNA binding; GO:0009880,embryonic pattern specification; GO:0048366,leaf development; GO:0008380,RNA splicing; GO:0003674,molecular_function; GO:0003676,nucleic acid binding; GO:0003723,RNA binding; GO:0005488,binding; GO:0097159,organic cyclic compound binding; GO:1901363,heterocyclic compound binding; GO:0007275,multicellular organism development; GO:0007389,…	PF13041.9:PPR repeat family	--
LOC110744773	360.914	363.182	362.108	364.5	345.597	352.793	283.731	251.162	286.418	258.868	253.996	289.245	128.88	215.634	218.708	250.514	419.621	395.088	358.196	353.176	321.068	300.767	301.37	195.241	280.303	259.504	248.202	203.944	192.387	219.732	NW_018924095.1	56144	57562	-	ko03010: Ribosome	40S ribosomal protein S17 [Prunus persica]	RS17_SOLLC RecName: Full=40S ribosomal protein S17;	M5X2W5_PRUPE SubName: Full=Uncharacterized protein {ECO:0000313|EMBL:EMJ13410.1};	40S ribosomal protein S17	GO:0005840,ribosome; GO:0003735,structural constituent of ribosome; GO:0006412,translation; GO:0003674,molecular_function; GO:0005198,structural molecule activity; GO:0006518,peptide metabolic process; GO:0006807,nitrogen compound metabolic process; GO:0008150,biological_process; GO:0008152,metabolic process; GO:0009058,biosynthetic process; GO:0009059,macromolecule biosynthetic process; GO:00099…	PF00833.21:Ribosomal S17	--
LOC110744774	0	0	0.0582	0.162	0.1995	0.0493	0.0512	0	0.0524	0.1086	0	0	0	0	0.1169	0	0.1133	0.1634	0.1145	0.2777	0.1841	0	0.0465	0.0945	0	0	0.1986	0	0	0.0517	NW_018924095.1	33039	33935	-	--	transcription repressor OFP13 [Prunus avium]	OPF13_ARATH RecName: Full=Transcription repressor OFP13; AltName: Full=Ovate family protein 13; Short=AtOFP13;	A0A6P5R672_PRUAV RecName: Full=Transcription repressor {ECO:0000256|RuleBase:RU367028}; AltName: Full=Ovate family protein {ECO:0000256|RuleBase:RU367028};	--	GO:0005634,nucleus; GO:0045892,negative regulation of DNA-templated transcription; GO:0006139,nucleobase-containing compound metabolic process; GO:0006351,DNA-templated transcription; GO:0006355,regulation of DNA-templated transcription; GO:0006725,cellular aromatic compound metabolic process; GO:0006807,nitrogen compound metabolic process; GO:0008150,biological_process; GO:0008152,metabolic proc…	PF04844.16:Transcriptional repressor, ovate	OFP
LOC110744775	10.551	11.0812	11.3374	11.4026	10.8836	11.6683	4.8515	4.9612	5.4914	1.349	2.7576	1.5689	1.6813	1.8797	1.4529	10.5169	11.2354	9.7891	7.0183	7.4301	7.5875	2.8672	2.8289	2.758	1.699	1.5685	1.8508	1.6108	1.1159	1.3485	NW_018924095.1	116338	121068	+	--	cationic amino acid transporter 6, chloroplastic [Prunus avium]	CAAT7_ARATH RecName: Full=Cationic amino acid transporter 7, chloroplastic; Flags: Precursor;	A0A6P5RI17_PRUAV SubName: Full=cationic amino acid transporter 6, chloroplastic {ECO:0000313|RefSeq:XP_021800481.1};	Amino acid transporters	GO:0031969,chloroplast membrane; GO:0016021,integral component of membrane; GO:0005886,plasma membrane; GO:0015171,amino acid transmembrane transporter activity; GO:0006865,amino acid transport; GO:0003674,molecular_function; GO:0005215,transporter activity; GO:0005342,organic acid transmembrane transporter activity; GO:0022857,transmembrane transporter activity; GO:0046943,carboxylic acid transm…	PF13520.9:Amino acid permease	--
LOC110744776	37.9518	40.9453	34.8324	32.6835	37.5989	34.2893	23.3215	19.2271	24.2323	24.25	21.1882	23.4596	19.6431	19.3866	19.642	33.1353	32.25	35.0833	39.9973	36.4466	35.1329	18.5493	19.8983	18.83	16.6212	16.4048	17.0473	12.8937	12.768	12.545	NW_018924095.1	12793	16735	+	--	PREDICTED: uncharacterized protein LOC103330983 [Prunus mume]	--	A0A6P5RCI1_PRUAV SubName: Full=uncharacterized protein LOC110744776 {ECO:0000313|RefSeq:XP_021800482.1};	--	--	--	--
LOC110744777	0	0	0	0	0	0	0	0	0	0	0	0	0	0	0	0	0	0	0	0	0	0	0	0	0	0	0	0	0	0	NW_018924095.1	71821	72763	-	--	--	--	--	--	--	--	--
LOC110744778	0.077	0.0696	0.1928	0	0.066	0	0.1016	0	0	0	0.0353	0.0363	0	0	0	0.0376	0.075	0.1803	0.2653	0.1471	0.0305	0.0296	0	0.1251	0.0994	0	0	0.0339	0.0686	0	NW_018924099.1	2037	3559	+	ko03040: Spliceosome; ko04141: Protein processing in endoplasmic reticulum; ko04144: Endocytosis	heat shock cognate 70 kDa protein-like, partial [Prunus avium]	HSP7C_PETHY RecName: Full=Heat shock cognate 70 kDa protein;	A0A6P5RF55_PRUAV SubName: Full=heat shock cognate 70 kDa protein-like {ECO:0000313|RefSeq:XP_021800483.1};	Molecular chaperones HSP70/HSC70, HSP70 superfamily	GO:0005524,ATP binding; GO:0140662,ATP-dependent protein folding chaperone; GO:0000166,nucleotide binding; GO:0003674,molecular_function; GO:0005488,binding; GO:0017076,purine nucleotide binding; GO:0030554,adenyl nucleotide binding; GO:0032553,ribonucleotide binding; GO:0032555,purine ribonucleotide binding; GO:0032559,adenyl ribonucleotide binding; GO:0035639,purine ribonucleoside triphosphate …	PF00012.23:Hsp70 protein	--
LOC110744779	0.8183	0.5664	0.7322	0.2262	0.1045	0.0443	0.199	0.0935	0.2196	0.4225	0.3029	0.3451	0.243	0.2438	0.2625	0.3571	0.3051	0.2608	0.2399	0.2328	0.0827	0.254	0.2225	0.1272	0.1048	0.2267	0.2081	0.0613	0.0775	0.1238	NW_018924099.1	11879	17840	+	ko03040: Spliceosome; ko04141: Protein processing in endoplasmic reticulum; ko04144: Endocytosis	heat shock 70 kDa protein 18-like isoform X2 [Prunus avium]	HS704_ARATH RecName: Full=Heat shock 70 kDa protein 4 {ECO:0000303|PubMed:11599561}; AltName: Full=Heat shock cognate 70 kDa protein 4 {ECO:0000303|PubMed:11402207}; AltName: Full=Heat shock cognate protein 70-4 {ECO:0000303|PubMed:11402207}; Short=AtHsc70-4 {ECO:0000303|PubMed:11402207}; AltName: Full=Heat shock protein 70-4 {ECO:0000303|PubMed:11599561}; Short=AtHsp70-4 {ECO:0000303|PubMed:1159…	A0A6P5R677_PRUAV SubName: Full=heat shock 70 kDa protein 18-like isoform X2 {ECO:0000313|RefSeq:XP_021800485.1};	Molecular chaperones HSP70/HSC70, HSP70 superfamily	GO:0005737,cytoplasm; GO:0005829,cytosol; GO:0005794,Golgi apparatus; GO:0005739,mitochondrion; GO:0005634,nucleus; GO:0009505,plant-type cell wall; GO:0000325,plant-type vacuole; GO:0005886,plasma membrane; GO:0005524,ATP binding; GO:0016887,ATP hydrolysis activity; GO:0140662,ATP-dependent protein folding chaperone; GO:0031072,heat shock protein binding; GO:0051787,misfolded protein binding; GO…	PF00012.23:Hsp70 protein	--
LOC110744781	0.4621	0.174	0.7326	0.2144	0.5282	0.4247	0.3725	0.4827	0.3817	0.2516	0.3879	0.5452	0.3456	0.2311	0.5806	1.5044	0.4874	0.4327	0.758	0.2942	1.3409	0.4731	0.2153	0.813	0.1987	0.234	0.263	0.4066	0.3087	0.308	NW_018924099.1	30035	33318	+	--	RNA-binding family protein with RRM/RBD/RNP motifs [Prunus dulcis]	HNRPQ_ARATH RecName: Full=Heterogeneous nuclear ribonucleoprotein Q {ECO:0000305}; Short=hnRNP Q {ECO:0000305}; AltName: Full=Protein LHP1-INTERACTING FACTOR 2 {ECO:0000303|PubMed:21304947};	A0A4Y1RUU0_PRUDU SubName: Full=RNA-binding family protein with RRM/RBD/RNP motifs {ECO:0000313|EMBL:BBH07648.1};	Heterogeneous nuclear ribonucleoprotein R (RRM superfamily)	GO:0005737,cytoplasm; GO:0005783,endoplasmic reticulum; GO:0005634,nucleus; GO:0003682,chromatin binding; GO:0003730,mRNA 3'-UTR binding; GO:0003729,mRNA binding; GO:0043565,sequence-specific DNA binding; GO:0071395,cellular response to jasmonic acid stimulus; GO:0042742,defense response to bacterium; GO:0050832,defense response to fungus; GO:0045087,innate immune response; GO:0045824,negative re…	PF00076.25:RNA recognition motif. (a.k.a. RRM, RBD, or RNP domain)	--
LOC110744782	0	0	0	0.0839	0.1551	0.2301	0	0.1619	0.3259	0.1688	0	0.5121	0.1803	0.0905	0.0909	0	0	0	0	0	0.2147	0.2778	0	0.2937	0.3889	0	0.2316	0.4774	0.3222	0.3214	NW_018924099.1	28283	29506	+	ko03030: DNA replication; ko03420: Nucleotide excision repair; ko03430: Mismatch repair; ko03440: Homologous recombination	PREDICTED: replication protein A 14 kDa subunit B [Prunus mume]	RFA3B_ARATH RecName: Full=Replication protein A 14 kDa subunit B; Short=AtRPA14B; AltName: Full=Replication factor A protein 3B; AltName: Full=Replication protein A 3B;	A0A6P5RAY0_PRUAV SubName: Full=replication protein A 14 kDa subunit B-like {ECO:0000313|RefSeq:XP_021799957.1, ECO:0000313|RefSeq:XP_021800487.1};	--	GO:0031981,nuclear lumen; GO:0003677,DNA binding; GO:0006310,DNA recombination; GO:0006281,DNA repair; GO:0006260,DNA replication; GO:0003674,molecular_function; GO:0003676,nucleic acid binding; GO:0005488,binding; GO:0097159,organic cyclic compound binding; GO:1901363,heterocyclic compound binding; GO:0006139,nucleobase-containing compound metabolic process; GO:0006259,DNA metabolic process; GO:…	PF08661.14:Replication factor A protein 3	--
LOC110744784	0.6726	1.2592	0.8179	1.3824	1.2769	1.1412	1.5211	0.7314	1.1688	1.2108	0.792	0.6802	0.2874	0.721	0.9659	0.3285	1.1696	1.0797	2.1281	1.0094	1.5589	1.0699	0.998	0.2731	1.3637	0.4171	0.7383	0.6341	0.3424	0.8965	NW_018921331.1	353302	354907	+	--	F-box/kelch-repeat protein SKIP4-like [Prunus avium]	SKIP4_ARATH RecName: Full=F-box/kelch-repeat protein SKIP4; AltName: Full=SKP1-interacting partner 4;	A0A6P5R688_PRUAV SubName: Full=F-box/kelch-repeat protein SKIP4-like {ECO:0000313|RefSeq:XP_021800495.1};	FOG: Kelch repeat	GO:0016567,protein ubiquitination; GO:0009409,response to cold; GO:0006807,nitrogen compound metabolic process; GO:0008150,biological_process; GO:0008152,metabolic process; GO:0019538,protein metabolic process; GO:0032446,protein modification by small protein conjugation; GO:0036211,protein modification process; GO:0043170,macromolecule metabolic process; GO:0043412,macromolecule modification; GO…	PF01344.28:Kelch motif	--
LOC110744785	0.0839	0.1516	0.252	0	0.0719	0.0712	0.0738	0	0	0.5481	0.1536	0.4751	0.5018	0.4196	0.253	0.2458	0	0.3142	0	0.0801	0.1328	0	0	0	0.4329	0.2913	0.1432	0.2214	0.2989	0	NW_018924105.1	31562	32499	+	ko02010: ABC transporters	pleiotropic drug resistance protein 1-like [Prunus avium]	PDR1_PETAX RecName: Full=Pleiotropic drug resistance protein 1 {ECO:0000303|PubMed:22398443}; Short=PaPDR1 {ECO:0000303|PubMed:25683808}; AltName: Full=ABC transporter G family PDR1 {ECO:0000305}; AltName: Full=Strigolactone transporter {ECO:0000305};	A0A6P5RC10_PRUAV SubName: Full=pleiotropic drug resistance protein 1-like {ECO:0000313|RefSeq:XP_021800494.1};	Pleiotropic drug resistance proteins (PDR1-15), ABC superfamily	GO:0016021,integral component of membrane; GO:0005886,plasma membrane; GO:0140359,ABC-type transporter activity; GO:0005524,ATP binding; GO:0009914,hormone transport; GO:2000032,regulation of secondary shoot formation; GO:0003674,molecular_function; GO:0005215,transporter activity; GO:0015399,primary active transmembrane transporter activity; GO:0022804,active transmembrane transporter activity; …	PF14510.9:ABC-transporter N-terminal	--
LOC110744787	0	0	0	0	0	0	0	0	0.0492	0	0	0	0	0	0	0	0	0	0	0	0	0	0	0	0	0	0	0	0	0	NW_018921253.1	119232	120983	+	--	acid phosphatase 1-like [Prunus avium]	PPA1_SOLLC RecName: Full=Acid phosphatase 1; EC=3.1.3.2; AltName: Full=Apase-1(1); Flags: Precursor;	A0A6P5RFA9_PRUAV SubName: Full=acid phosphatase 1-like {ECO:0000313|RefSeq:XP_021800528.1};	--	GO:0003993,acid phosphatase activity; GO:0003674,molecular_function; GO:0003824,catalytic activity; GO:0016787,hydrolase activity; GO:0016788,hydrolase activity, acting on ester bonds; GO:0016791,phosphatase activity; GO:0042578,phosphoric ester hydrolase activity	PF03767.17:HAD superfamily, subfamily IIIB (Acid phosphatase)	--
[truncated: 27,571 more rows]
