# Supplementary material for: The PavMYB.C2-UFGT module contributes to fruit coloration via modulating anthocyanin biosynthesis in sweet cherry
Source: PLoS Genet. 2025 Jun 17;21(6):e1011761. doi: 10.1371/journal.pgen.1011761 (PMC12185008; doi:10.1371/journal.pgen.1011761)
Supplement: S3 Data — (XLSX) [file pgen.1011761.s008.xlsx]

## Sheet: S3 Data
S3 Data. List of differentially expressed genes (DEGs) in two cultivars across Br10, Br15 and Br20 stages.
ID	B-Br10-1	B-Br10-2	B-Br10-3	B-Br15-1	B-Br15-2	B-Br15-3	B-Br20-1	B-Br20-2	B-Br20-3	I-Br10-1	I-Br10-2	I-Br10-3	I-Br15-1	I-Br15-2	I-Br15-3	I-Br20-1	I-Br20-2	I-Br20-3	chr	start	end	strand	Pfam	TF-Family
LOC110755092	14.515	12.6276	13.577	11.2611	12.3406	12.6946	17.9665	22.7814	22.7076	1.2032	0.7093	1.1663	0.584	0.4081	0.8026	1.8381	2.6055	2.3669	NW_018921617.1	105744	108222	+	PF00083.27:Sugar (and other) transporter	--
novel.1125	0.658	0.4466	0.5493	1.5777	1.4972	1.0462	2.155	2.1345	2.8969	1.8937	2.4572	2.6325	3.3128	2.935	3.2171	5.2417	3.604	4.6536	NW_018922121.1	43666	45548	.	PF01565.26:FAD binding domain	--
LOC110774618	0.1621	0	0	2.8681	4.784	3.3065	20.8957	14.8788	12.2323	1.7933	2.504	3.7427	10.6246	9.284	6.6631	24.5488	34.1081	32.4383	NW_018923760.1	164830	165678	-	--	--
novel.1130	2.4325	2.1829	1.6896	2.1003	2.2754	2.6107	1.4023	3.0953	2.9689	3.8879	5.5803	3.9589	4.7176	5.7388	5.0826	6.4344	6.3061	3.7908	NW_018922130.1	33546	36824	+	PF01251.21:Ribosomal protein S7e	--
LOC110770258	1.8709	2.84	2.8229	4.6932	4.8528	3.7056	1.5041	2.3991	1.9829	1.188	1.9312	1.4133	1.5802	1.1921	1.651	0.9869	1.2404	1.0311	NW_018922672.1	230404	235107	-	PF00636.29:Ribonuclease III domain	--
LOC110772430	10.1775	10.2333	9.6991	7.9731	7.2416	7.1641	2.6473	2.1365	1.9437	39.0028	36.9343	47.1478	33.1615	38.7854	35.526	14.5745	18.2274	15.5914	NW_018921324.1	771738	774130	+	PF00067.25:Cytochrome P450	--
novel.1135	5.2751	4.0427	3.5449	5.8994	4.2527	5.1746	4.3729	5.678	4.6032	13.0749	17.2093	12.7783	18.4169	17.2464	14.4806	19.407	14.8809	14.9006	NW_018922132.1	76472	78222	-	--	--
novel.1138	0.3625	0.0738	0.2228	0.1539	0.151	0.1556	0.0822	0.5772	0.8286	19.875	15.1457	21.6188	33.3212	33.4202	36.4506	66.3589	53.8241	54.494	NW_018922137.1	23096	23728	.	PF04691.15:Apolipoprotein C-I (ApoC-1)	--
LOC110752835	2.1727	1.5928	1.9144	2.4442	2.3078	2.0521	2.6604	1.8289	3.2285	3.5286	3.671	3.5707	4.0373	3.6892	4.429	5.9123	4.3136	5.1369	NW_018921514.1	109693	111563	-	PF00636.29:Ribonuclease III domain	--
LOC110772408	1.5823	1.5798	1.149	0.5054	1.2958	0.9728	2.0726	2.132	2.5637	0.7109	0.8513	0.7234	0.4808	0.5156	0.4325	1.0297	1.4627	1.1331	NW_018923044.1	2088	5472	-	PF01094.31:Receptor family ligand binding region	--
LOC110762606	14.5356	12.7491	12.7789	6.8763	5.256	6.4851	31.1984	22.359	23.6596	28.6038	23.3437	32.1285	17.538	16.6251	18.8206	40.3965	40.9014	38.1258	NW_018921961.1	626830	628720	-	PF00067.25:Cytochrome P450	--
LOC110771558	6.7001	7.8531	6.4121	6.8903	6.0305	6.3548	11.6886	10.9597	11.6062	2.9251	3.2318	2.3737	2.2858	2.8713	1.8906	2.3642	1.9466	2.0991	NW_018922898.1	119823	122373	+	PF00149.31:Calcineurin-like phosphoesterase	--
LOC110771557	32.9443	35.1638	34.8294	57.4653	59.9802	61.2079	100.1	84.7204	88.0469	601.47	580.679	639.505	1015.82	992.117	954.962	1432.62	1520.92	1466.5	NW_018922898.1	394294	396545	+	PF01370.24:NAD dependent epimerase/dehydratase family	--
LOC110761758	2.7403	2.128	2.3792	24.1038	21.7156	22.631	29.909	25.6239	27.9241	45.1357	43.1603	44.9833	90.027	86.0144	86.2907	144.831	151.393	149.463	NW_018921927.1	395011	396197	+	PF02798.23:Glutathione S-transferase, N-terminal domain	--
LOC110772888	1.588	1.7563	1.8233	2.5571	1.7962	2.9092	0.7139	1.2458	1.6273	0	0.0249	0	0.0268	0	0	0.3013	0	0.1936	NW_018923140.1	51330	53481	-	PF00201.21:UDP-glucoronosyl and UDP-glucosyl transferase	--
LOC110758589	19.3596	16.9362	18.0314	21.6851	25.3671	27.2741	23.1167	33.082	34.3455	55.0024	54.6683	38.4438	70.4644	70.2378	71.5229	119.299	98.3974	110.575	NW_018921762.1	39272	44263	-	PF00083.27:Sugar (and other) transporter	--
LOC110772401	3.782	3.4742	3.5475	4.3884	3.8157	3.9328	3.697	3.0975	3.2854	5.7825	5.8021	5.9128	6.8713	7.0853	8.158	8.5929	8.1895	7.2858	NW_018923033.1	55703	58661	-	PF12799.10:Leucine Rich repeats (2 copies)	--
LOC110767051	3.9416	3.0848	3.3151	6.2436	7.1063	7.861	21.2434	16.4961	14.9955	20.9065	18.7309	26.5068	34.0607	34.9621	30.9516	80.7203	84.5897	78.7889	NW_018922275.1	43247	44806	+	PF00201.21:UDP-glucoronosyl and UDP-glucosyl transferase	--
LOC110773740	1.4307	2.8055	2.7687	4.6676	5.6833	5.0046	4.4455	7.8358	7.8131	0.1388	0.0963	0.2446	0.3109	0.2615	0.1029	0.4241	0.2147	0.0535	NW_018923403.1	7	1138	+	PF07714.20:Protein tyrosine and serine/threonine kinase	--
LOC110751952	7.6819	6.991	6.6631	6.8301	5.7813	5.5938	7.5789	7.5527	7.2265	3.4032	4.5492	3.2011	3.3907	3.5345	3.6734	4.0353	3.1676	3.5259	NW_018921460.1	120833	125097	-	PF10250.12:GDP-fucose protein O-fucosyltransferase	--
LOC110767054	5.3911	6.1592	6.3013	8.166	9.5937	9.3719	10.5886	9.3284	8.9973	12.0885	12.0705	12.1985	16.9063	16.4158	16.3381	21.4217	23.843	20.6118	NW_018922275.1	67680	69494	+	PF00201.21:UDP-glucoronosyl and UDP-glucosyl transferase	--
LOC110748336	1.0293	1.0916	1.8454	1.9116	0.9825	1.2428	1.1669	1.3172	1.3725	0	0.1169	0.0792	0	0.127	0.0416	0	0	0.1733	NW_018930532.1	18	1458	+	PF00225.26:Kinesin motor domain	--
LOC110748337	4.302	4.4925	4.9726	3.9803	4.8243	7.5769	3.5017	5.772	6.4302	0.1926	0.1002	0	0.1079	0	0	0	0	0	NW_018930534.1	819	1234	-	--	--
LOC110747480	1.5417	1.4195	1.3735	1.1666	1.6193	1.669	0.9271	1.2505	1.3025	0.0351	0.0609	0.0124	0.0524	0.0529	0.039	0.0671	0.0679	0.0813	NW_018927810.1	7	3838	+	PF00931.25:NB-ARC domain	--
LOC110773745	3.5242	2.4669	2.4071	3.974	3.6698	3.6248	2.9966	3.9253	5.1192	9.2954	10.8711	9.4225	8.4728	11.1618	10.1914	9.4753	8.6269	8.3084	NW_018923404.1	26143	28789	+	--	--
LOC110767050	3.6794	4.0407	4.6313	7.28	8.8124	7.9827	23.6287	18.3861	18.4448	18.8859	17.9292	20.7712	34.262	31.3933	32.6036	64.1282	62.7202	60.358	NW_018922275.1	47283	49821	+	PF00201.21:UDP-glucoronosyl and UDP-glucosyl transferase	--
LOC110750627	0.8839	1.44	1.2161	1.0721	0.9993	0.8403	1.632	1.6949	1.9052	0.0882	0.0229	0	0.1235	0	0.0981	0	0.0256	0	NW_018921413.1	57956	62115	+	--	--
novel.2437	6.7179	8.7155	8.0484	4.2548	4.4568	5.9891	5.4666	3.3895	4.0871	0	0	0.1	0.106	0	0	0	0	0	NW_018928179.1	1704	2550	.	--	--
LOC110769236	17.7921	14.8319	16.8005	12.7625	11.9531	12.7598	22.5575	20.4878	22.6484	27.8008	26.2416	25.2085	22.4253	23.4188	22.5235	39.9741	37.3178	35.2354	NW_018922534.1	52304	53982	+	PF11250.11:Fantastic Four meristem regulator	--
LOC110755086	24.0318	20.4677	26.1852	13.166	16.0633	17.532	18.5934	17.8798	21.4553	12.7884	13.334	12.1136	8.0036	7.7583	7.2189	5.0358	5.0988	6.0375	NW_018921617.1	27648	29852	+	PF01370.24:NAD dependent epimerase/dehydratase family	--
LOC110758592	8.3219	7.5875	7.0328	9.6802	8.323	7.8215	7.809	9.6268	8.7328	4.6388	5.5521	3.9719	4.9659	5.4768	4.7464	5.3151	5.6673	5.0117	NW_018921762.1	30041	33628	+	PF00083.27:Sugar (and other) transporter	--
LOC110763946	7.114	5.1975	6.0645	7.9534	9.0479	8.5095	15.0225	10.6868	9.559	0.1422	0.0987	0.1504	0.2124	0	0.0527	0.5433	0	0.1646	NW_018922062.1	626	1470	-	PF03879.17:Cgr1 family	--
LOC110758118	6.0137	5.7998	6.127	5.6909	6.2448	5.7551	5.2271	5.8716	6.4346	0	0.0152	0	0.0653	0.0495	0.0162	0.0334	0.0846	0.0169	NW_018921742.1	108832	112538	+	PF07714.20:Protein tyrosine and serine/threonine kinase	--
LOC110759449	8.7382	7.4386	6.9958	5.9292	5.395	6.6879	11.5039	14.4212	12.9353	3.7732	3.5785	3.1743	3.6658	2.569	3.2909	7.4283	7.8839	7.3333	NW_018921806.1	372118	377168	-	PF02045.18:CCAAT-binding transcription factor (CBF-B/NF-YA) subunit B	NF-YA
LOC110763947	2.2024	2.4621	2.7682	3.3736	3.2865	3.2898	2.4712	2.26	1.8946	0	0	0	0	0	0.011	0	0	0	NW_018922062.1	19327	30273	+	PF01582.23:TIR domain	--
LOC110758117	9.0642	8.484	7.763	9.8954	8.3819	7.347	12.1766	8.6998	8.4719	12.3044	12.3507	13.9045	14.3127	13.492	15.1684	15.208	16.2588	12.6165	NW_018921742.1	94782	97455	+	--	--
LOC110755087	3.2891	2.7277	3.0165	3.6596	3.7564	3.0461	2.6163	2.9569	3.335	4.7709	6.0718	4.849	6.0442	5.0537	5.0465	5.4133	6.9319	4.958	NW_018921617.1	89636	92915	+	--	--
novel.2445	3.2162	3.5975	2.6918	3.3653	2.5944	3.1602	1.0785	0.9275	1.4498	8.6224	7.1599	4.517	6.7338	7.6916	7.3872	7.0696	7.938	6.8653	NW_018928333.1	693	1705	.	--	--
LOC110772890	59.2562	53.3629	60.1413	66.4722	67.5335	78.79	41.903	61.7755	66.1976	200.575	206.065	150.635	296.724	274.356	256.436	317.417	291.069	303.141	NW_018923140.1	101144	102234	-	PF02798.23:Glutathione S-transferase, N-terminal domain	--
LOC110748326	3.8532	3.0316	3.6785	4.2133	4.8027	4.7621	2.6807	3.0217	3.5701	1.3508	1.591	1.2937	2.5122	2.507	2.7485	1.7814	1.4784	1.7991	NW_018930511.1	4	1575	-	PF12799.10:Leucine Rich repeats (2 copies)	--
LOC110751966	6.9868	6.1236	6.3454	7.4151	7.5154	7.8009	10.3005	9.4616	10.3263	19.3517	16.8315	17.1785	23.0518	19.7823	20.4704	20.1244	23.0721	20.0919	NW_018921460.1	601084	603748	-	--	--
LOC110748329	15.4274	15.6632	15.7161	15.3497	16.1106	17.9689	32.8944	26.5231	26.601	3.9033	4.2599	4.9368	4.372	4.067	5.0627	5.0423	6.304	5.801	NW_018930515.1	7	1573	+	--	--
LOC110767066	5.9292	6.4239	6.1785	6.9649	7.7837	7.8865	11.4908	9.944	9.0652	23.6284	22.9018	26.6463	29.8108	30.0414	26.6618	38.9109	46.4298	41.9093	NW_018922275.1	73075	74885	+	PF00201.21:UDP-glucoronosyl and UDP-glucosyl transferase	--
novel.2448	0	0.0975	0.1963	0	0.5985	0.1028	0	0	0.3285	2.9276	2.9588	2.7419	5.3403	4.9177	4.7426	5.367	2.7171	2.807	NW_018928346.1	1	479	.	--	--
LOC110747428	30.9773	28.0703	26.8738	24.0273	26.6171	27.499	23.9424	29.7685	30.8164	12.7533	13.2127	10.3952	11.011	9.5526	10.0428	10.9593	11.0346	12.4211	NW_018927655.1	4	2002	+	--	--
LOC110759416	17.2989	16.4454	17.6487	8.6579	8.8742	7.9347	9.2695	8.7412	9.8033	32.6733	29.956	30.8173	24.5578	26.0473	25.895	20.5308	20.3816	22.5012	NW_018921801.1	84010	96640	+	PF06813.16:Nodulin-like	--
LOC110758567	1.0746	0.9022	0.6954	2.2209	2.7485	2.0437	5.4718	3.2383	3.6418	36.5603	37.9845	38.451	84.7395	78.3718	78.8377	138.024	134.306	128.939	NW_018921762.1	86414	90231	-	PF00501.31:AMP-binding enzyme	--
novel.2414	3.0903	1.7928	1.8776	1.2966	2.1329	2.4297	2.5259	1.7168	2.259	1.1295	0.816	0.8294	0.6677	0.2128	0.5232	0.2516	0.8736	1.0166	NW_018927957.1	1	1277	.	--	--
LOC110747426	11.7086	12.936	11.7406	13.5896	13.5933	14.4916	16.0989	12.4121	13.0414	4.7419	4.4806	4.6462	7.2603	6.8368	7.3996	5.6325	3.5328	4.0273	NW_018927653.1	6431	7351	+	PF00931.25:NB-ARC domain	--
novel.2419	0	0	0	0	0	0	0	0	0	1.2938	1.3881	2.1804	1.9925	1.1885	0.9439	2.1309	1.7354	2.2925	NW_018928021.1	104	1094	.	--	--
LOC110746578	0.8551	0.9243	0.7278	2.9042	2.5755	2.7675	4.3105	4.2651	4.7669	0	0	0	0	0	0	0	0	0	NW_018925837.1	4968	9276	-	PF01582.23:TIR domain	--
novel.2415	7.3405	7.4739	7.8356	5.6695	9.0045	6.5584	9.6729	8.8309	6.8968	1.3423	1.4663	1.3484	1.541	1.7832	2.2756	1.9993	1.8686	1.825	NW_018927969.1	3702	6296	+	PF05918.14:Apoptosis inhibitory protein 5 (API5)	--
LOC110760413	4.9412	4.3984	4.6447	5.7901	6.5201	6.2617	6.3944	6.2833	6.1582	16.7572	18.4829	16.5454	39.162	37.5373	37.2024	70.8373	66.5505	61.4196	NW_018921848.1	296803	307492	-	PF00636.29:Ribonuclease III domain	--
novel.1570	12.3665	9.779	16.0463	5.9293	3.9548	4.413	1.9927	2.1779	3.2288	18.663	21.1269	22.227	10.9891	10.7207	10.6635	4.6786	5.4048	6.8182	NW_018922834.1	20445	39909	-	--	--
LOC110772875	10.6783	10.8136	12.7143	8.2086	6.1308	7.5579	16.0982	13.1974	16.7578	16.329	20.7632	22.1696	53.4576	23.647	23.1399	21.6544	45.0779	29.6262	NW_018923140.1	75593	78235	+	PF00085.23:Thioredoxin	--
LOC110748742	2.0819	2.0979	2.045	3.0295	1.855	2.2575	2.3847	3.1739	2.6004	0.0937	0.039	0.0396	0.1679	0.1271	0.125	0.1503	0.087	0.1735	NW_018921337.1	210328	215641	-	PF01490.21:Transmembrane amino acid transporter protein	--
novel.2424	7.5889	8.3767	9.5916	4.5163	8.1979	5.9374	11.4181	9.6007	11.1062	19.445	22.6779	22.4606	18.3809	22.2648	19.8275	20.2929	22.4862	24.9376	NW_018928047.1	1211	2779	+	PF05918.14:Apoptosis inhibitory protein 5 (API5)	--
LOC110768375	13.2505	12.0879	13.53	16.9885	14.9094	12.3602	12.3508	12.291	13.7733	6.6389	8.6033	6.8149	6.9142	6.0136	6.8196	6.0498	7.0713	4.268	NW_018922414.1	168910	171083	+	PF00291.28:Pyridoxal-phosphate dependent enzyme	--
novel.2427	0.4047	0.0824	0.2902	0.5583	0.927	0.9555	1.1011	0.4143	0.7863	1.272	1.1763	1.345	1.9391	1.7577	1.7283	3.7244	4.1399	3.5161	NW_018928069.1	2392	3525	.	PF12799.10:Leucine Rich repeats (2 copies)	--
LOC110768376	1.8209	1.7922	1.9278	3.0277	2.8443	2.1498	2.4774	1.9333	1.8732	0.901	0.9373	0.8406	0.7123	0.8988	0.8838	0.6072	1.0452	0.552	NW_018922414.1	189588	191922	+	--	--
LOC110757690	1.5648	1.8773	1.5037	0.5922	0.7579	0.677	1.1964	1.0487	1.0537	0.6778	0.6391	0.6272	0.3203	0.2994	0.3532	0.3034	0.4178	0.3677	NW_018921723.1	45487	49885	+	PF04564.18:U-box domain	--
LOC110760867	3.2777	2.8082	3.481	3.2241	2.2477	3.475	5.71	5.0471	5.574	13.3671	12.2727	12.7324	8.0138	7.6552	5.9753	9.8773	6.8021	8.3196	NW_018921288.1	87736	89182	+	PF00072.27:Response regulator receiver domain	Others
LOC110759875	11.4299	11.98	11.4889	14.7044	12.1023	13.4013	11.1618	8.5769	8.7555	22.8113	23.034	25.8062	34.427	33.6844	30.2314	18.6656	19.3367	20.6466	NW_018921285.1	153406	156337	-	PF01619.21:Proline dehydrogenase	--
LOC110754186	1.9933	2.4759	2.5676	3.9852	3.6088	3.0626	4.0791	4.0363	4.0557	0	0	0	0	0.0082	0	0	0	0	NW_018921564.1	37345	47468	+	PF01582.23:TIR domain	--
LOC110761718	15.4406	9.5338	15.6288	18.9537	17.3056	18.5686	11.1783	16.1534	15.3099	34.3273	30.3614	26.5083	42.876	34.6482	36.3567	26.4277	26.3812	28.4449	NW_018921291.1	86858	88172	-	PF00900.23:Ribosomal family S4e	--
novel.1542	2.9162	3.2138	3.6205	2.4032	2.0721	2.0252	1.6726	1.7757	1.4706	0.1498	0.0623	0.2217	0.1845	0.0169	0.0833	0.103	0.1738	0.1213	NW_018922744.1	31560	34234	+	PF01535.23:PPR repeat	--
LOC110747449	18.5306	18.9486	18.0591	20.5411	22.5355	21.6004	26.8865	26.5832	23.703	34.9131	35.8392	34.9298	36.323	36.9274	38.6331	42.6624	43.5188	41.2064	NW_018927717.1	514	4802	-	PF05918.14:Apoptosis inhibitory protein 5 (API5)	--
LOC110746116	4.2115	4.7343	4.9981	5.3595	6.0127	5.379	6.9784	6.0046	5.9246	19.6006	19.9936	21.1837	25.8119	26.3558	27.0624	23.7544	25.0164	24.5105	NW_018925157.1	1598	4240	+	PF07714.20:Protein tyrosine and serine/threonine kinase	--
LOC110747444	8.7808	8.4288	7.8582	12.6032	12.2558	11.8654	16.0122	16.9984	14.8433	2.24	2.1382	3.0524	1.9141	2.5326	2.1565	2.3284	2.6522	1.9775	NW_018927706.1	6	4918	+	PF00067.25:Cytochrome P450	--
LOC110754192	6.1591	4.9151	4.2068	4.4755	6.1247	5.3002	7.2344	5.5544	6.7862	12.548	13.1049	17.0085	18.3416	17.9665	17.2893	18.7626	19.7278	19.3416	NW_018921567.1	85472	88207	+	PF20167.1:Putative plant transposon protein	--
LOC110754193	4.0406	4.8839	5.1807	3.7616	4.4536	5.3764	3.4022	3.7362	3.268	0.5364	0.5366	0.7418	0.1155	0.2099	0.2523	0.2364	0.2393	0.3342	NW_018921567.1	49510	51529	-	--	--
LOC110760875	1.9403	2.099	2.1121	1.9305	2.5508	2.7332	0.9074	0.8001	1.2198	13.659	13.285	13.1447	25.0478	22.8175	24.0843	26.0594	28.4979	25.8775	NW_018921869.1	192957	195648	+	PF01011.24:PQQ enzyme repeat	--
LOC110747439	0.2759	0	0	0	0.4788	0.0987	0	0.1046	0.2102	7.387	8.0193	5.5188	6.1155	7.444	6.6056	9.0159	5.2163	8.7339	NW_018927686.1	466	1159	-	PF01423.25:LSM domain	--
LOC110772853	1.0558	3.1424	3.9941	3.4478	6.4276	3.3996	3.4069	4.2498	4.9201	1.2055	0.1476	0.6749	1.3503	1.2026	0.8672	2.0313	2.6326	1.7233	NW_018923134.1	34152	39004	-	--	--
LOC110759400	7.6369	6.5587	6.3615	9.7612	8.1254	7.3412	9.2229	7.5541	7.211	3.479	3.6797	4.7824	5.0333	4.2284	6.0594	5.6803	4.8096	4.0594	NW_018921281.1	96132	98447	-	--	--
novel.2401	0	0.0121	0.0122	0	0	0	0	0	0.0272	1.8089	1.5899	2.3855	2.2357	2.3155	2.0804	3.8832	3.8352	3.6451	NW_018927823.1	8949	12802	.	PF07727.17:Reverse transcriptase (RNA-dependent DNA polymerase)	--
novel.1556	2.8269	2.6583	2.8254	2.5139	2.1966	2.3846	1.1957	1.4063	1.2549	0.7624	0.8324	1.0217	0.7947	0.7851	1.1077	0.6746	0.6568	0.7337	NW_018922783.1	1760	7067	+	PF00078.30:Reverse transcriptase (RNA-dependent DNA polymerase)	--
LOC110748767	30.9193	30.2907	28.8024	41.9489	36.9705	49.9026	9.5989	14.5795	10.1586	131.145	116.723	99.9803	96.0218	85.9355	87.7237	63.0816	60.6482	60.6369	NW_018931358.1	170	1711	+	PF00191.23:Annexin	--
novel.1552	0	0	0	0	0	0	0.1002	0	0	2.4704	2.2488	2.449	2.0752	2.793	1.8023	3.2728	1.9703	2.0547	NW_018922772.1	4041	12507	+	PF02978.22:Signal peptide binding domain	--
novel.2404	0.6583	0.7987	1.392	1.3379	1.3857	1.3681	2.9855	1.9439	2.1774	0.3669	0.5726	0.3233	0.548	0.7052	0.6255	0.9949	0.9932	1.1605	NW_018927876.1	980	4835	-	PF12799.10:Leucine Rich repeats (2 copies)	--
LOC110768355	2.7855	2.1396	2.3031	3.9417	3.4095	3.3568	3.5459	3.3354	4.1893	0	0	0	0	0	0	0	0	0	NW_018922409.1	88895	90670	-	--	--
LOC110755493	9.4595	10.4079	10.1888	8.0772	8.7113	9.3093	15.0476	16.2108	15.567	6.8336	6.5076	5.7396	5.6727	6.1444	5.5856	7.5215	7.4673	7.6663	NW_018921637.1	160570	171795	-	PF00664.26:ABC transporter transmembrane region	--
LOC110772823	0	0	0	0	0	0	0	0	0	10.3606	7.8315	5.9058	10.2447	10.9817	8.0987	8.8105	7.0426	7.3058	NW_018923129.1	16084	18500	+	--	--
LOC110756346	0.1685	0.1715	0.2158	0.4246	0.3947	0.1356	0.7163	0.2396	0.337	0.8826	0.7652	0.8944	1.3593	1.1642	1.1447	2.0225	1.3012	1.6597	NW_018921683.1	262375	264907	-	PF05837.15:Centromere protein H (CENP-H)	--
novel.2054	61.7068	58.3225	56.4033	60.5258	61.4133	59.5581	43.2354	37.2746	36.3423	18.937	17.3349	19.474	39.0757	38.607	38.8456	24.0841	21.5873	20.9303	NW_018924808.1	8272	9733	.	--	--
LOC110766148	1.27	1.2068	1.8505	1.0782	1.4694	1.1207	1.4078	1.7656	1.5806	0.1232	0.3845	0.2866	0.4692	0.7243	0.5205	0.7905	0.7432	0.6843	NW_018922215.1	46093	48259	+	PF00067.25:Cytochrome P450	--
LOC110746530	1.7921	3.2653	2.5609	2.4025	3.0448	2.9358	1.7645	2.3605	2.1023	6.0532	5.912	5.3993	5.0274	5.0747	4.3032	5.3787	3.3917	3.1926	NW_018925755.1	3159	5053	+	--	--
LOC110745683	0.6661	0.5354	0.6824	0.4837	0.5111	0.6772	0.5962	0.5982	0.601	1.2549	1.4648	1.2947	1.0971	1.5573	1.4632	1.2625	2.0595	1.9481	NW_018924840.1	7436	8744	-	PF00069.28:Protein kinase domain	--
LOC110747860	3.3679	3.2148	3.8818	6.4785	5.699	4.9702	5.8468	4.7889	6.9774	7.9949	9.178	7.288	10.3959	9.6626	11.953	11.0557	12.793	9.1452	NW_018929138.1	119	972	-	--	--
LOC110759860	5.9304	5.7083	5.8435	1.8572	1.6873	1.8086	0.4776	0.258	0.7038	10.4977	11.2157	11.1604	3.4862	3.679	4.3725	1.0375	1.5756	1.4407	NW_018921817.1	278202	279617	+	PF07468.14:Agglutinin domain	--
LOC110770656	0.7907	1.1104	0.9498	2.3149	2.8392	2.4874	3.8022	2.9154	2.3997	0	0	0	0	0	0	0	0	0	NW_018922731.1	86137	87819	+	PF13855.9:Leucine rich repeat	--
LOC110756358	1.0058	0.64	0.7728	1.0674	1.0473	1.3493	0.1425	0.572	0.5748	5.3788	6.3953	3.018	4.3033	3.8474	6.834	6.0371	2.9289	4.0648	NW_018921684.1	38218	38685	-	--	--
novel.2066	0.9556	0.6175	0.7719	1.2482	1.2056	1.1834	0.9792	0.6271	0.6722	0	0	0	0	0	0	0	0	0	NW_018924912.1	12912	16615	+	PF07816.14:Protein of unknown function (DUF1645)	--
novel.2069	221.611	289.464	253.718	136.917	144.445	142.761	174.101	95.6667	85.4447	125.86	126.523	174.373	65.2325	68.02	71.2865	40.6456	39.0887	40.1642	NW_018924925.1	4917	9941	+	PF01190.20:Pollen protein Ole e 1 like	--
LOC110767484	5.4657	6.423	6.2245	8.8129	9.2589	8.3174	12.8711	11.4638	10.6447	3.7463	3.6759	3.8386	5.7899	5.7021	6.0051	6.3776	5.7385	5.5	NW_018922320.1	23293	28284	+	PF07734.16:F-box associated	--
LOC110745674	9.502	9.6747	13.3759	15.4136	13.1125	19.899	7.5322	12.3906	11.9206	6.7452	8.1402	4.4222	10.1238	6.1772	7.7238	7.0329	7.5904	6.0882	NW_018924824.1	945	1725	+	PF00781.27:Diacylglycerol kinase catalytic domain	--
LOC110772806	4.5445	4.0948	4.656	4.0975	5.3605	4.9207	5.1979	4.8036	5.0106	0.4916	0.2923	0.3713	1.1799	0.5955	0.4685	0.7242	0.7333	0.6908	NW_018923127.1	109521	111302	-	--	--
LOC110753293	6.8506	6.7013	6.3806	5.1675	4.9228	3.813	5.5363	6.0861	5.8404	11.1474	10.003	10.1933	7.8625	7.9226	8.2436	8.2979	8.674	8.8094	NW_018921266.1	114327	121150	-	PF00916.23:Sulfate permease family	--
novel.2030	1.4386	1.6525	1.5117	2.0749	2.1126	1.7815	1.9656	2.5596	1.56	0.6764	0.6702	0.9536	1.2987	0.619	1.11	1.1071	1.0462	1.0808	NW_018924621.1	11177	12420	.	PF02536.17:mTERF	mTERF
LOC110758504	2.0081	1.6962	2.0268	1.2313	1.1307	1.1654	1.7707	1.7428	1.5302	3.5716	3.3779	2.9389	2.0075	2.4228	2.6134	2.9166	3.2695	3.5468	NW_018921752.1	18778	22939	-	PF00069.28:Protein kinase domain	--
LOC110754147	2.9897	2.9603	2.5572	3.6678	4.2272	3.3559	6.4059	5.1169	5.0475	0.2395	0.0498	0	0.1878	0.0812	0.3195	0.5214	0.1667	0.1386	NW_018921563.1	350967	352639	+	PF00067.25:Cytochrome P450	--
LOC110754148	2.7694	2.0702	2.4423	4.1669	3.8694	4.0634	3.5372	4.546	4.4076	0.4591	0.4777	0.5826	0.6857	0.1038	0.3403	1.0872	0.4261	0.9209	NW_018921563.1	344820	346128	+	PF00067.25:Cytochrome P450	--
LOC110758981	0.3269	0.4842	0.3045	0.7097	0.8047	0.5742	0.8255	0.6592	1.155	0.7785	0.6884	0.6723	1.2062	1.3203	1.2549	1.3974	1.3095	1.3813	NW_018921781.1	213647	219694	-	PF00806.22:Pumilio-family RNA binding repeat	--
novel.2034	0.6346	0.5653	0.6501	1.0523	1.0738	0.9365	1.3714	1.2181	1.088	1.7488	1.6032	1.8126	2.3854	1.527	2.1752	2.6187	1.7074	2.8251	NW_018924675.1	12825	19475	-	--	--
novel.2036	9.8247	9.7637	8.7397	4.4954	3.5532	3.2202	7.0033	5.6214	5.7158	3.1334	4.4356	6.7897	1.8411	1.6261	1.7703	1.8245	3.2179	2.7937	NW_018924709.1	23418	24197	.	--	--
LOC110756329	7.248	7.9173	7.8192	9.3733	8.6971	9.3245	6.748	7.3166	6.8581	0.1676	0	0	0	0.6634	0.0932	0.096	0	0.0485	NW_018921276.1	33746	35459	-	PF00005.30:ABC transporter	--
LOC110767457	1.9219	1.5841	1.669	0.9324	1.2961	0.884	0.9546	0.5622	0.8369	0.3196	0.5653	0.5746	0.4654	0.4156	0.4087	0.2197	0.2039	0.4808	NW_018921313.1	295740	299764	+	PF03000.17:NPH3 family	--
LOC110746553	15.0722	11.929	13.5664	11.1389	12.5179	11.854	8.7861	11.3838	11.3689	28.8244	29.3781	20.902	36.9402	35.8422	35.7765	55.4306	52.6003	56.5984	NW_018925797.1	10885	12005	-	PF00155.24:Aminotransferase class I and II	--
LOC110770639	9.4909	6.7006	8.8064	0.6177	2.564	1.1532	17.4093	9.8796	13.2022	40.4574	40.9109	37.118	85.7703	78.6226	71.9206	200.604	205.605	211.962	NW_018922724.1	60944	62074	-	PF00314.20:Thaumatin family	--
LOC110757665	0.2561	0.565	0.0875	0.5889	0.1334	0.2291	0.6775	0.3399	0.9758	1.1181	1.0082	0.9853	2.296	0.9692	1.3674	2.2206	2.0322	1.682	NW_018921721.1	477765	479632	+	--	--
novel.2042	0	0	0.1741	0	0	0.0608	0.0642	0.1289	0.0648	2.7206	1.5953	2.3537	2.4378	2.6844	2.4746	2.8338	2.8692	3.3771	NW_018924730.1	27529	28338	.	PF07717.19:Oligonucleotide/oligosaccharide-binding (OB)-fold	--
LOC110770630	3.593	2.8918	3.1728	5.5564	6.0042	4.8295	6.2073	8.0964	7.8617	1.225	1.8184	1.5955	2.5768	2.5167	3.1389	4.0225	4.2287	3.3018	NW_018922723.1	12975	18509	+	PF00118.27:TCP-1/cpn60 chaperonin family	--
novel.1192	4.2411	3.3391	3.0315	1.5963	2.6704	2.4876	3.3826	4.3195	3.3821	0.2368	0.4928	0.7057	0.4582	0.3651	0.2872	0.814	0.6993	0.4983	NW_018922186.1	74756	77608	+	PF01490.21:Transmembrane amino acid transporter protein	--
LOC110754155	7.2756	7.7578	5.4585	2.9184	3.639	4.9803	7.1445	5.7347	4.4527	35.2645	30.5472	38.4005	10.9812	12.9509	10.3989	7.3933	7.6018	10.5925	NW_018921563.1	48554	49354	+	--	--
novel.2047	1.8284	2.2485	2.1895	2.1421	2.077	2.2045	3.9439	3.8491	3.6369	3.2965	3.5051	3.5297	2.8215	3.7154	3.4459	6.4615	5.7124	6.4897	NW_018924762.1	10694	16034	-	PF03171.23:2OG-Fe(II) oxygenase superfamily	--
LOC110755009	20.8054	18.1715	20.8876	8.6685	9.6104	8.2831	10.1352	7.4988	7.829	7.9459	9.0845	11.7572	2.0756	2.3174	2.185	1.9624	1.7589	1.3971	NW_018921613.1	230732	232158	-	PF07911.16:Protein of unknown function (DUF1677)	--
LOC110767466	2.8921	2.7811	2.6997	3.2058	4.2497	3.8627	5.6469	5.7755	5.2891	1.459	1.6347	1.6021	2.0742	2.2206	2.2147	2.8612	3.255	2.6624	NW_018922314.1	2164	4426	-	PF03561.18:Allantoicase repeat	--
LOC110744363	64.5923	47.7763	57.7557	34.6879	34.6417	32.3702	23.9945	20.0255	19.6782	29.4424	27.5147	27.9063	15.3811	13.5452	13.5074	14.1801	13.0462	10.136	NW_018923831.1	98737	100324	+	--	--
LOC110745648	2.6608	2.5841	3.8164	2.346	1.7051	3.3829	4.8266	2.9801	2.5266	5.9689	6.0982	6.0093	6.4053	5.8999	5.6821	4.4638	6.2611	5.7903	NW_018924799.1	97	1217	-	PF00575.26:S1 RNA binding domain	--
LOC110757634	65.4434	62.7794	63.0461	80.426	77.5775	79.1712	115.308	99.6289	97.1556	26.2254	25.9529	28.6333	28.1602	24.6888	27.5356	46.7827	44.9352	44.8218	NW_018921721.1	336583	338837	-	PF00004.32:ATPase family associated with various cellular activities (AAA)	--
novel.2010	0.0793	0.0404	0.1422	0.0842	0.0413	0.1277	0	0.0226	0.0453	4.9694	4.0891	5.1815	3.8206	4.8549	4.1001	5.6144	5.7649	5.9708	NW_018924488.1	2056	4856	-	PF12799.10:Leucine Rich repeats (2 copies)	--
LOC110754122	12.0447	12.4991	11.8664	1.1378	1.4666	1.0829	1.6206	1.4108	1.1052	1.6335	1.8522	2.3484	0.6784	0.664	0.3877	2.2291	3.1087	2.4637	NW_018921563.1	76771	83813	-	PF07887.14:Calmodulin binding protein-like N-terminal domain	--
novel.2015	3.0177	2.3924	2.6905	2.5915	3.0465	2.8432	4.466	3.3541	3.2913	0	0	0	0	0	0	0	0	0	NW_018924509.1	37111	39102	-	PF00665.29:Integrase core domain	--
novel.2011	1.7263	1.8216	1.8329	1.8321	2.582	2.6612	2.6333	2.4636	2.8342	4.7137	4.1912	3.5644	4.3588	4.8956	4.7529	6.3429	5.373	6.2157	NW_018924488.1	5065	6526	.	PF12799.10:Leucine Rich repeats (2 copies)	--
LOC110756308	2.7791	3.0485	2.9828	2.8265	2.5666	2.8229	2.4381	2.5215	2.25	0	0	0	0	0	0	0	0	0	NW_018921276.1	35603	43447	-	PF06470.16:SMC proteins Flexible Hinge Domain	--
novel.2014	1.4006	1.351	1.3028	1.4473	1.5928	1.2659	0.6895	1.2159	0.8847	2.3332	2.2767	2.1949	3.5325	2.8926	2.5402	2.1755	2.6507	1.5082	NW_018924507.1	1	2490	+	PF00078.30:Reverse transcriptase (RNA-dependent DNA polymerase)	--
LOC110768767	0.6011	0.8161	0.8212	0.638	1.1477	0.8244	3.8621	4.103	4.0846	2.6828	2.4573	2.7752	3.6908	3.6266	4.5062	11.2931	11.3327	10.798	NW_018922446.1	47349	49777	-	PF01370.24:NAD dependent epimerase/dehydratase family	--
LOC110745640	16.7499	17.765	17.9652	19.3506	19.5315	21.582	26.4575	25.107	27.2224	37.8956	37.9194	37.9374	37.4972	35.8694	36.6675	44.2927	45.7742	46.8046	NW_018924787.1	34695	36458	-	PF18121.4:TFA2 Winged helix domain 2	--
LOC110767432	6.0328	5.5257	6.4124	6.7625	7.5772	7.3155	6.043	5.6498	5.4832	4.1815	3.5433	3.9966	4.2729	4.3769	4.2803	3.6034	3.6239	3.5658	NW_018922313.1	167953	176751	-	PF00931.25:NB-ARC domain	--
LOC110758976	0.6528	0.4491	0.488	0.3558	0.3123	0.2272	1.2401	0.5419	0.8671	0.8934	0.8173	1.2054	1.087	2.0377	1.233	2.0827	3.3597	2.1925	NW_018921777.1	12835	17348	+	PF04508.15:Viral A-type inclusion protein repeat	--
LOC110759824	0.7297	0.4371	0.3518	0.82	0.6258	0.4607	0.146	0.5371	0.2453	2.6611	2.0276	2.0213	2.5608	3.5596	4.3335	2.319	1.7392	2.342	NW_018921817.1	84256	86359	+	--	--
novel.1171	0.4401	0.1887	0.356	0.3196	0.5065	0.1989	0.2889	0.527	0.7149	0.9304	0.989	0.6844	1.1553	0.8232	0.8994	1.2282	1.314	1.2872	NW_018922169.1	297544	299524	.	--	--
LOC110763085	8.6011	8.4547	8.8121	7.3803	7.4797	7.6846	4.772	4.4757	4.6803	17.6564	16.7483	19.1984	22.7966	23.3273	21.3611	13.6395	13.7404	13.752	NW_018921976.1	75240	77819	-	PF00332.21:Glycosyl hydrolases family 17	--
LOC110765238	9.1426	8.627	8.6211	7.2618	8.8231	7.7812	8.7808	9.7376	9.0524	17.0842	17.4299	16.6943	16.772	18.4533	19.756	17.9435	17.5189	19.5634	NW_018922144.1	69808	72684	-	PF00248.24:Aldo/keto reductase family	--
LOC110753257	3.274	3.281	2.8261	3.8577	3.0603	2.8222	1.8706	1.7595	1.6501	1.1255	1.7095	1.5471	1.5631	1.8832	2.052	0.4642	0.2872	0.547	NW_018921538.1	187403	189498	+	PF02179.19:BAG domain	--
LOC110758948	2.1256	3.0554	4.3555	4.5118	1.6926	4.0259	6.8043	8.1072	6.5742	0.2183	0.9086	0.1154	1.7119	0.4937	1.6992	3.8777	2.0264	1.6423	NW_018921776.1	379128	380522	-	--	--
LOC110757615	1.4133	1.5858	1.6252	1.9284	2.2826	2.3526	3.368	2.231	3.0659	3.3242	4.5063	4.0477	3.4695	4.4417	4.9274	4.7898	4.0317	4.8957	NW_018921721.1	269338	271369	+	PF02701.18:Dof domain, zinc finger	C2C2-Dof
LOC110744336	5.8261	8.3614	6.5375	8.421	9.3604	9.3497	15.1608	12.5605	11.099	17.2475	15.121	18.6991	21.4347	16.0494	12.765	19.3732	23.0438	20.1826	NW_018923813.1	15372	16198	+	PF03879.17:Cgr1 family	--
LOC110747839	2.165	1.4855	2.0252	2.4975	2.0094	1.97	1.3873	1.4455	2.905	0	0	0	0.046	0	0	0	0	0	NW_018929069.1	61	1106	+	PF04097.17:Nup93/Nic96	--
LOC110747837	7.342	7.5474	7.0159	3.8211	3.8227	4.1673	6.0029	4.738	5.003	1.0479	0.6413	1.434	0.7595	1.0454	0.8223	3.0369	3.3609	3.2811	NW_018929066.1	130	1085	+	PF01582.23:TIR domain	--
LOC110754114	101.493	111.878	103.405	49.1284	46.9862	48.5142	59.2936	40.3187	39.7758	43.5521	42.0133	59.0836	24.7653	23.9635	20.745	17.8304	19.3195	18.7004	NW_018921247.1	283681	285228	-	--	--
LOC110755440	10.7836	11.2133	8.7445	6.4772	5.2562	7.3382	7.3875	6.6292	8.1298	24.681	24.635	24.2765	30.8307	21.7439	20.9352	24.3309	23.0082	21.4201	NW_018921636.1	62377	66848	-	PF03641.17:Possible lysine decarboxylase	--
LOC110755442	3.6903	3.8799	4.5205	4.7537	4.8592	5.5966	8.6708	8.0002	7.5803	2.0547	1.9311	2.3085	2.9552	2.8378	2.5049	3.1568	2.7222	3.3368	NW_018921636.1	225678	232999	-	PF07526.14:Associated with HOX	HB-BELL
LOC110754117	4.2812	5.1775	4.1177	4.9516	3.9486	4.6887	4.9727	2.9816	4.1745	24.2901	23.3181	26.2336	42.0233	40.6248	41.7951	44.0193	44.9235	43.2918	NW_018921563.1	10398	13335	+	PF00564.27:PB1 domain	--
LOC110768756	4.8345	2.2594	3.1667	4.0373	3.7138	4.3381	1.5275	3.516	2.6271	8.1655	7.4152	3.1465	8.1384	8.4497	7.1546	6.0258	6.6631	4.9647	NW_018921248.1	60358	61034	+	PF05368.16:NmrA-like family	--
LOC110763068	3.3956	2.1848	2.4401	1.8519	1.6452	1.2907	3.5556	3.7553	3.6117	3.9943	5.6763	4.1801	3.9204	3.5616	3.4563	7.5018	7.9777	7.4573	NW_018921976.1	83092	85827	-	PF01507.22:Phosphoadenosine phosphosulfate reductase family	--
LOC110768849	59.5963	50.1012	53.1489	29.3275	32.1565	35.079	17.0962	28.3974	31.9157	584.429	615.947	375.045	847.94	812.332	823.134	923.415	830.74	882.809	NW_018921316.1	165025	165860	-	PF01439.21:Metallothionein	--
novel.64	1.2518	1.3697	0.8231	1.2096	1.4397	1.0829	0.4237	0.3613	0.4912	2.4797	2.6646	1.4663	2.5399	2.8589	2.4484	1.3458	0.8516	1.1704	NW_018921272.1	80404	82859	.	PF00078.30:Reverse transcriptase (RNA-dependent DNA polymerase)	--
novel.769	11.9692	12.3265	11.6655	11.8657	10.2496	12.2205	14.1532	11.1186	13.1322	5.5997	5.5454	5.7313	6.5404	6.7374	5.8925	7.2738	6.8784	6.064	NW_018921764.1	600898	602262	-	PF03108.18:MuDR family transposase	--
LOC110745725	0.7606	1.5488	0.6494	2.5561	1.452	2.0407	3.018	2.5955	2.1734	3.2097	6.218	4.6815	6.0745	5.8815	6.7676	5.7067	6.42	5.1231	NW_018924853.1	107383	109272	-	--	--
novel.2	1.164	1.4586	0.5504	0.8552	1.8647	1.4895	2.7408	2.6991	2.1492	0.43	0.4473	0.2893	0.3503	0.4861	0.0869	0.0896	0.4081	0.2262	NW_018921242.1	117983	119127	+	--	--
LOC110754200	1.5733	1.2586	1.8805	2.0275	2.5745	2.4927	1.444	1.7471	1.7127	3.2707	4.5256	3.9428	4.7625	5.5839	4.4725	4.7594	5.0465	5.2609	NW_018921568.1	110658	114455	+	PF00291.28:Pyridoxal-phosphate dependent enzyme	--
LOC110747900	4.8198	5.3536	6.0807	7.694	8.047	8.2938	8.9418	8.5639	8.332	2.4346	3.0032	2.1331	3.3113	3.1065	4.0599	4.264	4.1559	3.3405	NW_018929299.1	7	1158	+	PF02133.18:Permease for cytosine/purines, uracil, thiamine, allantoin	--
LOC110766662	4.3396	2.5366	2.4701	4.4351	5.0211	6.0376	3.7356	3.8395	2.4801	7.3677	7.3001	4.8971	10.2958	14.4388	7.7229	12.3009	10.2568	9.0941	NW_018922255.1	9742	10440	-	PF00291.28:Pyridoxal-phosphate dependent enzyme	--
LOC110745721	19.7698	19.1443	20.6884	5.871	5.6661	5.9048	3.7356	3.9201	4.8028	1.3725	1.5103	1.228	1.0347	1.5518	1.2618	3.3871	2.419	2.2602	NW_018921332.1	550014	553480	-	PF00149.31:Calcineurin-like phosphoesterase	--
LOC110764003	0	0.0153	0.0307	0	0	0	0.017	0	0.0171	7.5157	7.8191	8.0027	7.8755	8.4086	9.2725	9.2715	9.4329	7.5758	NW_018922069.1	450	3945	-	--	--
novel.61	2.1533	2.4006	1.8431	2.1407	2.4694	2.3842	2.8276	2.8526	2.9442	3.4033	3.3179	3.3471	3.6387	3.6999	3.3073	4.5812	4.3347	3.8005	NW_018921270.1	231658	237689	+	PF06991.14:Microfibril-associated/Pre-mRNA processing	--
novel.63	1.6717	1.3653	1.438	2.2771	2.0946	2.13	1.2973	1.6779	1.4101	2.5603	2.4281	2.146	4.3802	4.748	5.0678	5.6523	4.5911	5.0853	NW_018921272.1	16805	24786	+	PF00078.30:Reverse transcriptase (RNA-dependent DNA polymerase)	--
novel.62	0	0.0828	0.0278	0.0863	0	0.0291	0	0	0.031	1.2077	1.084	0.9265	2.4667	2.356	2.2377	2.0078	1.5933	1.8907	NW_018921270.1	267662	269353	.	PF14244.9:gag-polypeptide of LTR copia-type	--
LOC110768859	277.755	212.02	256.59	466.8	489.803	505.534	171.63	308.712	361.526	3304.37	3550.32	1751.73	3629.34	3550.49	3532.59	3601.78	2834.09	3392.65	NW_018921316.1	167197	168179	-	PF01439.21:Metallothionein	--
LOC110774281	1.6105	0.8092	1.05	1.5316	1.1543	1.504	2.9166	2.7122	2.9405	2.301	2.2039	1.6414	2.4545	1.8169	2.1723	4.4568	4.5973	4.163	NW_018923586.1	10384	15657	-	PF00501.31:AMP-binding enzyme	--
LOC110774282	9.3823	10.5954	9.9443	16.7879	16.744	14.858	16.7138	18.0414	17.9851	0	0.019	0.0096	0	0	0.0304	0.0209	0	0.0106	NW_018923586.1	4217	9919	-	PF01582.23:TIR domain	--
LOC110755543	15.3798	14.4852	13.9096	16.4894	16.7031	16.0341	17.2822	17.3519	16.2612	26.5737	26.9129	27.5964	29.5286	33.2633	32.6363	30.7307	28.7149	28.6848	NW_018921639.1	165580	180797	-	PF02714.18:Calcium-dependent channel, 7TM region, putative phosphate	--
LOC110754697	0.2895	0.4053	0.2966	0.3841	0.603	0.5049	0.6975	0.8233	1.2823	3.3178	3.4188	2.4057	2.619	4.1441	4.1452	1.955	2.3461	2.0476	NW_018921586.1	59994	61590	-	PF00112.26:Papain family cysteine protease	--
LOC110755541	15.5293	13.8824	15.9525	4.1094	5.6191	3.6694	3.8295	4.1234	3.4841	2.8773	2.9186	3.7271	0.4431	0.5693	0.7597	4.7803	8.5118	5.6186	NW_018921639.1	310389	311502	-	PF00036.35:EF hand	--
LOC110757727	1.4581	0.524	0.9373	1.2441	1.3993	2.0559	1.9124	1.7887	2.0261	3.2952	3.8178	4.1708	2.6563	2.9353	2.248	3.6897	3.0119	2.7732	NW_018921723.1	124436	126458	-	PF00067.25:Cytochrome P450	--
LOC110769702	2.7156	1.4768	2.5609	1.9323	1.8638	2.9477	2.2741	3.1242	1.6931	3.3681	6.4754	2.7922	5.1607	8.4385	4.7928	4.1678	4.5637	7.5143	NW_018922590.1	19566	22524	+	PF18777.4:Chromosome region maintenance or exportin repeat	--
LOC110765346	5.4496	5.1703	6.7253	1.7088	1.8056	1.1964	1.685	1.7611	3.8931	2.1628	2.4189	1.7153	0.0606	0.2445	0.1202	0.4956	1.1918	1.5017	NW_018921303.1	152283	153206	+	PF03106.18:WRKY DNA -binding domain	WRKY
novel.50	1.1859	0.9449	1.215	1.9152	1.9328	2.2135	1.9875	1.0557	1.1787	3.1063	3.2317	2.6182	1.0085	0.4581	1.3513	5.3644	2.8724	4.2717	NW_018921266.1	269202	270091	.	--	--
novel.86	2.0994	2.3412	1.5364	0.9549	0.5205	1.6095	0.9067	0.2274	0.5714	20.1642	24.7922	21.5068	7.724	9.6718	8.831	7.5012	7.6962	5.7576	NW_018921278.1	537383	537922	+	--	--
novel.88	0.3344	0.6128	0.3426	0.4613	0.2553	0.4546	0.8087	0.5832	0.6497	1.3333	1.5288	1.4098	1.2209	1.3534	1.3849	1.3938	1.3887	1.3176	NW_018921280.1	216502	220618	-	PF17917.4:RNase H-like domain found in reverse transcriptase	--
LOC110765319	4.3043	3.5654	2.8402	3.639	4.3302	4.3064	4.5491	5.4771	5.5036	15.7973	11.4646	11.3833	14.9115	14.5478	17.4206	21.6034	16.6268	18.3539	NW_018922162.1	222537	228797	-	--	--
LOC110753332	6.391	6.2329	7.6014	8.7058	10.1484	8.147	15.9905	14.8463	15.6456	152.933	150.697	159.567	166.027	168.847	158.895	236.812	260.284	254.976	NW_018921541.1	211	2738	-	PF00067.25:Cytochrome P450	--
LOC110754669	0.0661	0.0673	0.0677	0.0351	0.1721	0.1419	0.075	0.1128	0.0756	6.264	7.2376	7.1121	8.3417	6.6905	7.1243	6.0526	6.0613	6.5471	NW_018921273.1	71479	73482	+	PF00657.25:GDSL-like Lipase/Acylhydrolase	--
LOC110762285	0.227	0.1321	0.1329	0.1033	0.2364	0.2436	0.4044	0.4796	0.2224	4.4172	7.1289	4.5811	5.3282	4.8661	4.6904	9.4734	10.7416	10.3213	NW_018921951.1	849317	851169	-	PF00067.25:Cytochrome P450	--
LOC110766659	7.0539	7.9744	6.8411	9.5909	8.4955	9.9685	10.7863	9.4232	8.3783	4.033	5.2903	5.3075	4.689	4.411	5.2389	4.9222	4.0429	4.1088	NW_018922253.1	32591	36996	-	PF03492.18:SAM dependent carboxyl methyltransferase	--
LOC110767987	6.5982	5.3949	4.1995	6.4014	6.628	7.5467	8.2363	7.8469	8.0752	1.8913	2.3612	1.9691	2.3791	2.7305	2.2643	2.7004	3.173	2.5589	NW_018922352.1	33061	35758	-	PF00464.22:Serine hydroxymethyltransferase	--
LOC110744403	50.876	49.4412	52.2146	68.4243	62.9076	64.8138	65.7629	66.5352	61.1797	22.2014	21.9947	22.5389	27.0041	27.8248	27.8527	23.2738	23.8554	22.5018	NW_018921329.1	95279	97357	-	PF03016.18:Exostosin family	--
LOC110756851	17.2141	17.7152	17.6238	20.1916	19.8373	19.9962	27.8145	25.777	24.9295	11.3723	10.9246	10.5805	10.7734	11.4101	11.4706	8.6662	8.3252	8.105	NW_018921696.1	328265	333006	-	PF02181.26:Formin Homology 2 Domain	--
novel.310	0	0	0	0	0	0	0	0	0	2.0287	1.9259	1.877	1.761	1.6342	1.9734	2.121	2.6477	1.6433	NW_018921419.1	413724	417720	+	PF14223.9:gag-polypeptide of LTR copia-type	--
novel.314	0.4864	0.3921	0.4776	0.5593	0.3377	0.3481	0.5745	0.4611	0.7414	0.8318	1.4545	1.4971	1.2686	1.1405	1.2788	1.5411	1.9709	0.7577	NW_018921420.1	369574	371837	.	PF05699.17:hAT family C-terminal dimerisation region	--
LOC110752495	6.2827	5.7176	6.2659	7.3365	7.3722	7.0613	8.0474	7.1889	8.0498	2.4758	1.9865	2.5154	3.2806	3.6957	4.1197	3.634	3.9423	3.4642	NW_018921496.1	128587	131062	-	PF05327.14:RNA polymerase I specific transcription initiation factor RRN3	--
LOC110762292	0.1896	0.2317	0.4662	0.161	0.1185	0.2035	0.43	0.4745	0.5635	4.7682	4.8918	3.9566	2.2995	2.134	2.3192	2.2764	1.3445	2.3374	NW_018921951.1	357742	359477	-	PF01357.24:Expansin C-terminal domain	--
LOC110765321	4.8106	5.057	4.8006	5.8679	5.7087	5.2468	7.1893	7.0889	5.9984	0	0.0709	0.0144	0.0305	0.0771	0.0606	0.0781	0.0949	0.1578	NW_018922162.1	126595	131950	+	PF11443.11:Domain of unknown function (DUF2828)	--
novel.726	0.8456	0.8227	1.1744	1.755	1.5263	1.5328	1.6404	2.3727	1.5035	0.0328	0.1195	0.0694	0.0551	0.0742	0.0365	0.094	0.2284	0	NW_018921731.1	20308	25364	+	PF07734.16:F-box associated	--
novel.27	0	0	0	0	0	0	0	0	0.0429	1.8182	1.4485	1.1259	1.6879	2.0742	1.9849	3.2469	2.6414	2.2936	NW_018921255.1	671814	674259	.	PF13456.9:Reverse transcriptase-like	--
LOC110751130	41.6859	42.5708	44.6692	14.1289	14.6861	14.065	8.3485	5.5369	6.1343	11.5514	8.6164	10.371	3.3363	3.9016	3.3518	2.955	2.7813	2.8163	NW_018921423.1	237206	239199	+	PF00722.24:Glycosyl hydrolases family 16	--
novel.722	1.215	1.4021	0.2905	1.0316	0.8857	0.9998	0.7806	1.1057	0.9259	0	0.0736	0	0.1188	0.08	0.0393	0.081	0.082	0	NW_018921730.1	166191	169731	-	PF00078.30:Reverse transcriptase (RNA-dependent DNA polymerase)	--
LOC110754648	1.1494	1.9276	1.5702	1.3634	0.8449	0.7741	1.7887	1.2819	1.185	0.7872	0.5733	0.8948	0.5951	0.356	0.4813	0.4961	0.8447	0.6148	NW_018921584.1	6422	8457	-	PF13041.9:PPR repeat family	--
LOC110755975	1.0589	0.9584	1.6877	1.7482	1.8378	2.5256	1.2006	1.0707	0.8069	3.082	3.5271	2.1727	4.0274	3.1361	5.5964	3.2959	5.4824	3.9231	NW_018921655.1	62212	62638	+	--	--
LOC110755978	0.0959	0.0813	0.1964	0.1187	0.1664	0.0686	0.4529	0.1999	0.5479	0.5162	0.3483	0.3393	1.0782	0.6625	0.9151	2.7333	2.5409	2.809	NW_018921655.1	310154	319907	-	PF00201.21:UDP-glucoronosyl and UDP-glucosyl transferase	--
LOC110749289	1.6968	2.1115	1.5839	3.0413	2.5914	3.1161	4.8306	3.1311	4.6977	3.3252	4.3156	4.1079	1.5856	1.005	2.0862	1.0562	1.7187	1.5239	NW_018921354.1	807157	809034	-	PF00578.24:AhpC/TSA family	--
LOC110766637	0.0255	0.0648	0.013	0.0135	0	0.0137	0.0144	0.029	0.0582	2.2784	2.0004	1.8099	3.0001	2.9027	2.9654	5.9215	5.5184	5.183	NW_018922253.1	122379	133650	+	PF01582.23:TIR domain	--
LOC110763128	5.1595	5.0185	5.5961	0.8107	0.9455	1.3766	0.4412	0.459	0.3789	0.6292	0.6939	0.7185	0.0846	0.0854	0.1399	0.1586	0.0146	0.0582	NW_018921976.1	241808	250343	+	PF01554.21:MatE	--
novel.13	4.4967	3.1442	3.4136	7.3022	5.6134	6.0472	7.9235	7.9808	8.6076	6.7408	7.2836	7.278	10.1464	8.9583	11.3592	13.3061	12.8962	11.3857	NW_018921247.1	576645	578630	+	--	--
LOC110756832	7.257	6.9114	7.3503	7.614	7.5569	6.9003	10.48	10.2326	8.8311	0.0723	0.0501	0.1274	0	0	0.1875	0.0276	0.028	0.1952	NW_018921696.1	526499	528866	-	PF13386.9:Cytochrome C biogenesis protein transmembrane region	--
LOC110753328	0.1814	0.0693	0.0697	0.6978	0.425	0.3407	1.0539	1.2637	1.0107	0.8116	1.2975	0.628	1.3082	1.0967	2.3768	1.7238	1.5846	2.6343	NW_018921541.1	250298	252699	+	PF00067.25:Cytochrome P450	--
LOC110755503	0	0	0	0	0	0	0	0	0	0.8279	0.8613	0.8755	0.8785	0.5173	1.1384	1.2232	1.4407	1.0589	NW_018921637.1	274617	276617	+	PF00078.30:Reverse transcriptase (RNA-dependent DNA polymerase)	--
LOC110754656	3.3061	2.7335	2.6486	0.9497	1.2166	0.6136	0.1973	0.6504	0.2273	5.8385	5.058	5.623	1.9935	1.9386	1.9786	1.5667	1.6367	1.1302	NW_018921586.1	330039	333066	+	PF00067.25:Cytochrome P450	--
LOC110761398	18.0602	16.8874	17.6301	20.0718	19.5262	20.4219	21.4419	25.1822	23.9872	33.61	33.5645	31.1163	34.0409	32.5194	34.7489	49.0876	49.7712	46.7363	NW_018921899.1	394	3821	-	PF14543.9:Xylanase inhibitor N-terminal	--
LOC110762245	1.3259	1.4817	1.6234	3.2261	2.4582	3.0196	3.2263	1.3979	2.9201	0.1129	0.0294	0	0.0316	0.0958	0	0	0.0328	0	NW_018921947.1	84507	86910	+	--	--
LOC110754620	21.9791	26.0515	23.8505	18.3406	12.7977	14.4058	19.2121	19.5149	21.3829	10.511	13.7548	15.3747	10.2143	9.7307	8.1839	11.288	11.5566	10.8069	NW_018921247.1	541774	544204	-	PF13883.9:Pyridoxamine 5'-phosphate oxidase	--
novel.746	1.2257	1.1156	0.723	0.473	0.4448	0.4186	0.3158	0.3591	0.3608	2.0106	1.8556	1.8003	1.3984	1.3199	1.2618	1.6349	1.3167	1.1821	NW_018921749.1	395873	399052	+	PF14372.9:Domain of unknown function (DUF4413)	--
LOC110754626	0.7781	0.7369	0.8898	0.4225	0.3015	0.5826	0.2872	0.2882	0.3102	1.7853	1.0355	1.9714	0.8671	1.3397	1.6686	2.8964	3.0425	2.9434	NW_018921584.1	571020	573555	-	PF13855.9:Leucine rich repeat	--
LOC110771196	3.8278	3.6848	3.8267	2.2159	2.295	2.2907	1.7885	2.1903	2.1744	1.6407	2.002	2.0777	0.7941	0.5038	0.6756	0.6731	0.7285	0.8673	NW_018922842.1	20304	23794	+	PF02458.18:Transferase family	--
LOC110760060	0.3703	0.3771	0.3794	0.5002	0.4558	0.8672	0.229	0.2681	0.5772	10.4061	11.2543	10.2266	14.5859	12.9618	13.8237	14.2471	13.5385	11.1573	NW_018921826.1	222687	224647	-	PF00036.35:EF hand	--
LOC110761397	3.3603	2.9326	2.9062	5.3031	2.3858	2.459	2.0533	2.4325	2.0202	0.8002	1.0505	0.4231	0.7042	0.6678	0.7625	0.8077	0.4199	0.5953	NW_018921899.1	10147	13805	-	PF14543.9:Xylanase inhibitor N-terminal	--
LOC110762244	0.6825	0.5346	0.4572	0.8358	0.5194	0.5917	0.8929	1.4931	1.3803	1.1231	0.9777	1.1392	1.4891	1.2958	1.6818	2.6525	1.9677	2.4137	NW_018921947.1	30880	33282	-	PF01507.22:Phosphoadenosine phosphosulfate reductase family	--
LOC110762257	72.9551	67.8222	77.1281	83.0377	77.2912	81.2511	92.0623	68.7965	76.863	173.006	179.605	184.503	200.397	186.209	184.125	196.957	203.917	180.969	NW_018921950.1	6907	7463	+	--	--
LOC110763106	2.7433	2.6662	1.7119	5.7435	5.3238	5.38	15.2964	11.5178	13.4262	4.2462	3.8059	4.0525	9.5364	9.4292	11.5473	7.6096	7.8311	7.5089	NW_018921976.1	352585	355936	-	PF03151.19:Triose-phosphate Transporter family	--
LOC110744844	0.2362	0.2688	0.2989	0.118	0.2604	0.4473	0.2363	0.1422	0.2858	5.7376	6.1333	6.2082	3.5733	4.1418	4.2884	4.1835	4.6861	4.8287	NW_018924146.1	66587	72287	+	PF01582.23:TIR domain	--
LOC110751121	62.33	67.2527	65.0659	54.9505	54.5052	54.5592	90.9098	75.2969	82.2838	38.0508	34.7934	34.9727	33.9114	29.3936	32.0581	38.4603	40.7068	40.8897	NW_018921423.1	82294	84853	+	PF04398.15:Protein of unknown function, DUF538	--
LOC110752456	2.0522	1.8839	1.9302	0.9105	0.9634	1.011	2.0406	1.856	1.8265	3.1871	3.1171	3.5254	1.8096	1.9927	1.4532	7.6232	8.4341	6.2884	NW_018921491.1	200336	203877	-	PF14363.9:Domain associated at C-terminal with AAA	--
LOC110753786	10.0776	9.811	11.2866	4.8935	6.1527	6.8748	2.8798	2.8581	2.0513	5.8581	7.1981	5.4807	3.8883	3.5433	2.8409	1.4916	1.678	1.4506	NW_018921554.1	4675	9117	+	PF01425.24:Amidase	--
LOC110751128	0.1284	0.0872	0.0658	0.0454	0.0891	0.023	0.0728	0.0974	0.1223	2.037	1.7303	1.897	2.4699	2.4932	2.2853	2.1198	1.9728	1.6651	NW_018921423.1	706850	710678	+	--	--
LOC110744842	0.1619	0.2473	0.4479	0.3265	0.2698	0.4171	0.1469	0.2763	0.2961	0.509	0.6619	0.7774	0.8234	0.8791	1.1159	0.6318	0.9513	0.6053	NW_018924146.1	38615	42912	+	--	--
LOC110767941	1.4866	1.5641	2.1324	4.7859	4.0766	3.5634	1.7978	1.5784	1.6426	0.9086	0.6302	0.6405	2.2293	2.2503	1.4431	0.6445	0.3012	0.0501	NW_018922351.1	106873	109062	-	PF02704.17:Gibberellin regulated protein	--
LOC110763586	1.2857	1.9279	1.413	1.1412	1.5823	1.3046	2.3322	1.7816	1.8169	3.429	4.2257	3.3022	1.8746	2.2384	2.496	2.5491	3.5281	4.2278	NW_018922030.1	13321	16023	-	PF08392.15:FAE1/Type III polyketide synthase-like protein	--
LOC110749299	4.1674	3.9094	4.5095	2.435	2.5355	2.0102	3.0259	3.4089	3.3183	1.3901	1.4036	0.9943	0.1832	0.3698	1.0908	0.7495	0.8063	0.757	NW_018921354.1	780375	781354	-	--	--
LOC110764401	4.9062	3.7466	4.7309	4.3647	4.5831	3.2524	3.5992	2.1339	2.7215	11.7176	12.1249	11.258	13.9712	13.3905	15.3379	28.1507	27.4794	23.6922	NW_018922093.1	554329	554964	-	PF11820.11:Protein of unknown function (DUF3339)	--
LOC110759054	3.7239	3.1494	4.1229	5.0677	5.0974	4.7058	2.3833	3.5186	2.5401	9.1775	7.9112	6.3496	8.3704	8.5975	6.6173	5.1976	4.6238	4.6425	NW_018921783.1	269235	271641	-	PF03214.16:Reversibly glycosylated polypeptide	--
novel.367	0.8715	0.7454	0.7738	0.9373	1.0164	0.8106	1.5941	1.5597	1.6735	0	0	0	0	0	0	0	0	0	NW_018921446.1	77900	81848	+	PF00078.30:Reverse transcriptase (RNA-dependent DNA polymerase)	--
LOC110747066	2.1774	2.1061	1.9519	6.5858	6.8587	7.6533	23.5747	25.3873	29.6162	166.16	158.279	159.368	498.601	488.624	482.628	1212.38	1167.1	1168.72	NW_018926743.1	29	871	-	PF00195.22:Chalcone and stilbene synthases, N-terminal domain	--
novel.1641	5.571	4.9046	3.9911	4.5122	3.882	4.7204	2.7306	3.4783	4.3809	0	0	0	0	0	0	0	0	0	NW_018922963.1	16661	18851	.	PF13456.9:Reverse transcriptase-like	--
novel.1640	0.2815	0.4777	0.6089	0.2988	0.912	0.2686	0.6738	0.3558	0.7866	1.3383	2.2163	2.2238	1.7131	1.6984	1.0627	2.0341	2.6298	2.2439	NW_018922963.1	1	1467	.	PF00201.21:UDP-glucoronosyl and UDP-glucosyl transferase	--
novel.1646	0.0792	0.2016	0.2028	0.042	0.2474	0.17	0.0898	0.045	0	2.4199	2.3018	5.0812	3.7172	3.5177	4.6119	3.9213	3.2485	2.2402	NW_018922976.1	266608	267766	.	PF14244.9:gag-polypeptide of LTR copia-type	--
LOC110747069	4.2565	3.6305	3.2515	7.0534	7.8733	6.0711	12.2548	11.0004	12.2271	1.7767	1.645	2.0339	3.1768	3.0593	3.8418	4.1462	4.841	4.8288	NW_018926748.1	1011	3548	+	PF00012.23:Hsp70 protein	--
LOC110763567	10.2257	12.5156	11.0877	48.5196	53.7071	51.1248	100.475	100.399	96.8411	111.234	108.37	106.941	159.237	160.778	159.209	162.21	164.54	169.291	NW_018922030.1	277447	280218	+	PF14576.9:Sieve element occlusion N-terminus	--
LOC110762235	4.7672	5.8559	5.4513	5.3858	6.9498	5.6116	5.056	6.0525	4.8162	3.5716	2.9056	3.2656	3.3387	3.8863	3.1646	3.323	2.8661	2.7967	NW_018921947.1	44931	48352	-	PF02606.17:Tetraacyldisaccharide-1-P 4'-kinase	--
LOC110764419	1.7297	1.4844	1.1139	2.0456	1.6211	1.8565	4.6786	3.7947	2.9092	0.0216	0.1796	0.0228	0.1692	0.0732	0.1679	0.3214	0.4255	0.1498	NW_018922093.1	681167	684634	+	--	--
novel.380	0.3138	0.6391	0.3394	1.5913	1.4161	1.4408	2.5498	1.9436	2.1722	1.4614	2.0588	1.4004	3.2396	2.8054	2.9955	4.5175	4.0441	3.5231	NW_018921453.1	31124	34494	-	PF00665.29:Integrase core domain	--
LOC110773359	17.2367	11.9153	14.0568	49.3735	55.768	45.0427	37.7768	46.8215	42.962	25.5197	26.8116	21.1837	30.8954	28.1131	27.9233	20.5891	22.5982	27.3174	NW_018923300.1	61560	62957	+	PF13639.9:Ring finger domain	--
novel.386	2.8102	2.0645	2.3689	2.9069	2.7781	2.2143	4.7992	4.2083	5.0824	4.9695	4.4915	4.7951	6.6098	5.1972	5.6283	8.3985	8.1792	7.4398	NW_018921457.1	189673	190962	.	--	--
LOC110747050	6.3469	3.2957	6.1124	47.0165	39.3243	54.2226	53.9676	54.3646	54.9896	12.5242	13.9522	12.3059	11.7314	10.2755	10.9047	21.271	21.6655	21.6108	NW_018926717.1	5477	8771	-	--	--
LOC110752437	47.6939	49.0207	47.1292	17.8508	16.6333	19.5061	8.5748	8.6035	8.903	11.9263	12.7153	12.3507	1.656	3.4546	3.0134	11.8015	15.8939	11.2916	NW_018921491.1	100983	101795	+	PF20100.2:Family of unknown function (DUF6490)	--
novel.2508	1.8069	1.3264	2.3679	2.8988	1.9691	2.8413	1.7151	2.3901	2.6417	4.3662	3.6263	1.7459	5.6302	3.8165	4.8132	4.4982	4.3842	4.7128	NW_018928974.1	1	1092	.	--	--
LOC110749230	2.726	3.3153	3.1808	2.7592	1.8662	2.3568	2.2035	2.7277	1.9618	0.1763	0.6878	0.4195	0.0987	0.0249	0.049	0.0253	0.0256	0.102	NW_018921354.1	975248	977216	-	PF01095.22:Pectinesterase	--
novel.2509	57.6847	66.1363	75.4781	25.0912	32.3909	27.8549	29.9156	21.0328	24.1614	27.0333	25.0627	38.9887	13.1383	14.5929	17.9481	10.3087	13.3152	12.7951	NW_018928981.1	1	1070	+	--	--
LOC110763563	4.5645	5.004	3.6281	5.8875	6.3235	5.636	4.1369	5.7284	5.3713	2.657	2.8498	1.8896	3.6871	3.5889	4.0125	3.0309	3.1369	3.1154	NW_018921299.1	242882	248191	-	PF13963.9:Transposase-associated domain	--
LOC110771158	17.4266	17.9252	16.537	12.0519	13.9448	15.3307	9.4738	11.9834	11.7963	8.824	10.056	9.6934	7.1594	6.4865	5.6849	6.502	7.0174	6.3141	NW_018922834.1	122830	127427	-	PF03070.19:TENA/THI-4/PQQC family	--
LOC110752882	2.0858	1.8417	1.7697	0.6572	0.7975	0.5072	1.4041	1.6497	1.3597	0.3272	0.4293	0.4965	0.2709	0.2252	0.3322	0.2771	0.1486	0.4281	NW_018921520.1	21088	24718	+	PF00069.28:Protein kinase domain	--
LOC110751550	1.1907	0.5129	0.5865	2.7461	3.0998	2.3101	2.0509	2.4745	2.8005	18.0139	17.5762	13.6785	17.4448	18.2646	17.626	30.8568	26.7661	28.2486	NW_018921439.1	321530	326447	+	PF01554.21:MatE	--
LOC110751554	2.8333	2.2368	2.2928	2.7019	2.9932	2.3799	2.1648	2.7092	3.1682	4.0873	4.3455	3.2036	4.4375	4.3982	5.1817	5.094	5.9063	4.8957	NW_018921439.1	120150	122737	-	PF02453.20:Reticulon	--
novel.396	2.5234	3.1085	1.9788	2.5127	1.8815	1.9727	1.8719	0.4961	1.0682	0.7072	0.6792	0.8054	0.8531	0.8303	0.6048	0.5922	0.3787	0.4721	NW_018921463.1	37195	38667	.	--	--
LOC110752406	8.6403	5.3228	6.5462	8.8616	7.1827	7.2472	8.9726	6.7726	8.6311	3.9306	3.2978	2.8156	4.6865	3.5122	3.4535	2.615	1.9122	3.0078	NW_018921488.1	120128	121893	-	--	--
LOC110755911	11.6335	12.366	9.96	10.8461	11.0627	10.8385	12.8383	11.7784	11.2042	5.5138	5.5896	5.1095	6.0574	5.9283	5.7509	6.0482	6.2057	5.5642	NW_018921653.1	284790	298703	-	--	--
novel.395	0	0.0389	0	0	0	0	0.0433	0	0.0873	1.0667	1.0057	1.0222	1.5681	1.7336	1.3711	2.6353	3.0936	2.0058	NW_018921462.1	85204	88192	+	--	--
novel.1623	23.1149	21.4836	22.0072	13.8395	11.9163	9.0176	11.8101	10.0332	9.6036	0	0	0	0	0	0	0	0	0	NW_018922935.1	51824	53117	-	PF13855.9:Leucine rich repeat	--
LOC110764862	1.1666	1.5178	1.2285	2.7514	1.7548	2.2608	3.1964	3.244	3.4448	0.4527	0.2355	0.3291	0.4437	0.2239	0.2517	0.1621	0.2954	0.1637	NW_018922115.1	451603	453246	+	--	--
LOC110763543	145.881	147.922	150.769	63.402	63.051	64.7613	14.5811	11.5733	10.675	85.5086	79.86	99.307	15.1037	16.3275	14.434	5.9244	5.1264	3.7692	NW_018922029.1	26381	28139	+	PF00201.21:UDP-glucoronosyl and UDP-glucosyl transferase	--
LOC110765728	4.6493	3.9495	4.4251	3.0949	3.4377	2.9822	2.3392	2.128	1.6351	1.8976	2.1492	1.2446	1.1838	1.032	0.8011	0.3027	0.7803	0.3336	NW_018921305.1	181116	184139	+	PF00010.29:Helix-loop-helix DNA-binding domain	bHLH
LOC110750239	30.8035	28.9924	25.9198	17.5816	15.5973	15.6782	17.7616	17.0985	17.907	10.5827	10.5772	9.7733	11.5428	10.6065	10.5321	9.8486	12.3842	11.8717	NW_018921392.1	812759	813846	-	PF00407.22:Pathogenesis-related protein Bet v 1 family	--
LOC110762692	1.8087	1.9243	2.2278	3.1058	2.5395	4.624	3.5482	4.138	3.7631	0.142	0.3877	0.1126	0.2186	0.2608	0.1578	0.183	0.1647	0.2053	NW_018921963.1	40925	43476	+	PF10536.12:Plant mobile domain	--
novel.1637	0.4595	0.4093	0.1177	0.3048	0.4784	0.3082	0.3256	0.3267	0.0656	2.1563	1.8781	1.1666	1.9658	1.5308	1.5052	1.6662	1.338	1.2766	NW_018922954.1	1	942	-	PF01055.29:Glycosyl hydrolases family 31	--
LOC110760487	4.3087	3.2172	7.5781	0	0.4487	0.0771	4.5593	2.614	1.2312	23.1997	25.0493	30.1677	5.6184	4.3244	3.7642	5.3163	5.2373	6.0222	NW_018921286.1	163446	164084	-	--	--
LOC110759011	2.1817	2.4435	2.2352	1.8523	2.499	2.5757	1.8139	3.1435	2.7431	3.6828	4.8224	4.8343	3.556	4.3792	5.2237	6.4023	6.2613	5.2169	NW_018921781.1	54588	60160	+	--	--
LOC110761336	3.5465	2.5084	3.4116	3.3042	2.65	1.7724	3.9594	3.1412	3.5586	1.3946	1.4263	1.5247	1.1385	0.9354	0.7621	1.5438	1.8647	1.4224	NW_018921893.1	144697	148655	-	PF05057.17:Putative serine esterase (DUF676)	--
LOC110772467	1.221	0.7219	0.9685	2.8008	2.0918	2.4942	2.2328	2.778	4.007	5.6403	5.1165	4.655	9.2066	7.6601	8.8321	9.6543	7.5806	7.0441	NW_018923056.1	28285	32080	-	PF04800.15:NADH dehydrogenase ubiquinone Fe-S protein 4	--
LOC110771136	15.1595	18.4603	16.7118	8.6879	9.7557	9.1439	8.2497	8.9153	9.0796	8.8684	9.2952	9.5596	2.98	3.3073	3.046	2.6085	2.4569	2.3741	NW_018921323.1	206948	213789	-	PF01301.22:Glycosyl hydrolases family 35	--
LOC110772466	0.9821	1.1489	1.0062	0.9314	1.2621	1.3232	3.2219	2.9475	2.5318	6.7142	5.7704	6.4246	2.3706	1.9184	3.0628	5.4144	4.5296	4.9826	NW_018923056.1	26379	28574	+	--	--
LOC110772463	22.5823	20.3153	20.5768	12.7333	13.4863	14.5351	10.5466	10.4697	10.8959	41.9321	44.6397	44.4312	23.7567	24.4995	23.803	28.1495	33.3625	26.5696	NW_018923056.1	101982	103522	-	PF12697.10:Alpha/beta hydrolase family	--
LOC110748355	3.8773	3.2962	2.7768	1.4782	1.0192	1.4949	1.323	1.7557	1.2048	0.9532	1.231	1.2512	0.3681	0.7432	0.6212	0.8662	0.3432	0.8368	NW_018930577.1	7	1320	+	PF00069.28:Protein kinase domain	--
LOC110748356	1.2963	1.2905	1.8888	1.5897	1.3198	2.1023	1.4043	2.1299	2.0085	0.0755	0.0262	0.0266	0	0.0853	0.0559	0.0576	0.0584	0.0291	NW_018930581.1	7	1599	-	PF00514.26:Armadillo/beta-catenin-like repeat	--
LOC110770285	1.9994	1.9753	2.4338	2.0169	2.0614	1.9547	1.9526	3.2202	2.9868	0.9507	1.043	0.4387	0.7163	1.1921	1.0953	1.624	1.544	1.1801	NW_018922672.1	405532	415640	+	PF08245.15:Mur ligase middle domain	--
LOC110749682	0	0	0	0	0	0	0	0	0	46.4293	48.1721	57.8889	58.8485	51.1402	49.9357	185.145	189.944	184.872	NW_018921364.1	7	694	-	PF00161.22:Ribosome inactivating protein	--
LOC110763993	0.1146	0.1459	0.1175	0.0608	0.0597	0.2153	0.26	0.0652	0.0983	1.3514	1.3018	1.826	2.3266	2.4899	1.4189	2.8387	1.6258	2.114	NW_018922069.1	57128	59381	+	PF00917.29:MATH domain	--
LOC110760000	23.3248	21.5112	19.664	13.6212	12.5715	13.8378	5.7141	7.2998	6.5312	7.4197	7.3199	6.3037	3.7541	4.4837	3.7261	2.8729	2.5823	3.2567	NW_018921821.1	34168	35733	+	PF00201.21:UDP-glucoronosyl and UDP-glucosyl transferase	--
LOC110762676	6.976	7.3335	6.5438	9.2946	8.4907	10.388	9.8948	10.5978	10.8733	14.0015	14.402	11.6688	19.1972	18.3942	17.8377	23.505	22.147	24.0897	NW_018921961.1	726014	729590	-	PF00646.36:F-box domain	--
LOC110762679	1.7701	2.0532	1.6299	1.5932	1.6099	1.4669	1.956	2.2174	2.2025	0.0783	0.0204	0	0.0438	0.0664	0.0217	0.0672	0.0681	0.0453	NW_018921961.1	572007	574215	+	PF00067.25:Cytochrome P450	--
LOC110773793	7.2183	9.6744	8.15	7.8171	7.2865	8.3796	7.0981	7.8759	7.8297	2.1223	1.8734	1.4281	1.5848	1.8178	1.0725	1.179	1.6414	1.2651	NW_018923425.1	12438	13393	+	PF00861.25:Ribosomal L18 of archaea, bacteria, mitoch. and chloroplast	--
LOC110773795	6.6164	5.8131	7.7627	7.7015	5.723	8.7619	5.9284	7.3442	7.3187	11.2745	14.5893	13.597	17.0638	11.1669	12.068	16.4946	16.3765	14.6639	NW_018923426.1	816	3058	-	PF09756.12:DDRGK domain	--
LOC110747012	2.6307	2.1611	3.0015	3.2678	2.8017	2.9197	3.152	2.6184	3.2461	4.5939	6.0828	4.3886	6.4319	6.6695	5.9197	8.2842	7.6005	7.5511	NW_018926637.1	6182	11091	+	--	--
LOC110747494	26.958	28.2225	28.6583	32.467	33.088	30.6565	26.1561	31.9152	30.1373	13.872	14.0481	13.6543	16.4467	19.6883	16.7344	14.5415	16.0929	16.9915	NW_018927843.1	282	998	-	--	--
LOC110747499	12.449	14.5914	14.0892	9.6786	9.3458	11.8076	5.5799	7.7392	5.1292	84.1776	90.8624	72.3053	49.4074	35.4395	42.4352	24.4742	32.2582	27.6428	NW_018927869.1	4229	4545	+	PF01946.20:Thi4 family	--
LOC110762642	6.8832	5.373	6.5231	5.8441	5.4952	6.7719	3.7718	5.4156	8.1298	0.8514	1.7194	0.1589	0.5049	0.1699	0.4454	0.2295	1.1039	0.9273	NW_018921961.1	740196	740995	-	PF13499.9:EF-hand domain pair	--
LOC110762644	69.4368	66.3859	67.501	64.6454	67.5936	65.5442	67.7456	82.4285	81.4427	16.6331	17.9259	15.9607	28.7431	26.2084	26.4091	27.4286	30.3567	29.4825	NW_018921961.1	549338	551236	+	PF00067.25:Cytochrome P450	--
LOC110761316	1.9515	1.2889	1.5941	1.3435	1.5653	1.1888	2.0332	1.56	1.5976	0.0921	0.024	0	0.0516	0	0.0512	0	0.0267	0.0799	NW_018921289.1	199762	202080	+	PF08387.13:FBD	--
LOC110771114	2.1725	1.6185	2.1172	3.6366	3.0348	2.9194	5.7872	5.2239	4.8857	0.0154	0	0.0326	0.0173	0	0.0171	0.3357	0.3757	0.1785	NW_018922828.1	56454	59051	-	PF00069.28:Protein kinase domain	--
LOC110771111	0.6132	0.2081	0	0.3254	0.4257	0.2194	0.4635	0.5813	0.3504	3.034	2.2281	3.68	3.3983	3.3294	3.9682	3.374	2.8986	3.3043	NW_018922822.1	26847	27295	+	PF04408.26:Helicase associated domain (HA2)	--
LOC110770262	1.8102	2.7646	1.8546	3.6501	3.2987	2.7199	3.3349	2.4709	2.0691	0	0.0822	0	0.0443	0	0	0	0	0.0457	NW_018922672.1	357565	358646	-	--	--
LOC110774632	1.9756	2.2287	1.9436	3.3356	3.2378	3.1805	3.5761	4.6095	4.8114	1.0879	1.3765	0.7566	1.3503	1.507	1.4056	2.2572	1.6259	2.2229	NW_018923761.1	9	6615	+	PF01061.27:ABC-2 type transporter	--
LOC110751510	1.7473	1.6678	1.5664	1.8776	2.0469	2.4379	2.5505	2.6087	3.3702	0.9344	1.0317	0.6453	1.4098	1.1859	0.954	1.5951	1.4823	1.3682	NW_018921245.1	38459	43257	+	PF00481.24:Protein phosphatase 2C	--
LOC110773787	482.561	438.652	471.996	360.898	351.794	395.083	324.888	323.448	346.466	202.917	206.829	207.364	108.311	101.028	99.9277	87.7758	82.1939	93.1356	NW_018923417.1	36052	36733	+	PF14368.9:Probable lipid transfer	--
LOC110747042	1.0705	1.0173	1.0602	1.0982	0.7431	0.9191	0.1618	0.4059	0.571	2.5548	3.0469	2.9651	3.4199	2.818	4.0525	2.9629	2.3855	2.4155	NW_018926705.1	1	2512	-	PF00027.32:Cyclic nucleotide-binding domain	--
LOC110767092	2.4403	1.7723	2.0456	1.2949	1.2173	1.1447	0.5804	0.5047	0.4779	3.2855	3.2243	3.2221	2.5618	2.8891	2.932	0.956	0.9939	0.9483	NW_018922275.1	190323	197095	-	PF01582.23:TIR domain	--
novel.355	0.2018	0.113	0.0931	0.0857	0.042	0.13	0.0686	0.0689	0.0346	0.7666	0.3667	0.6429	0.4836	0.5679	0.431	0.7168	0.6133	0.6424	NW_018921437.1	257057	261603	.	PF07727.17:Reverse transcriptase (RNA-dependent DNA polymerase)	--
LOC110774622	0	0.0577	0	1.6233	3.0086	1.5809	12.9741	6.1221	7.4467	1.2366	1.9555	1.0461	5.0972	4.7537	6.599	15.0191	22.7241	19.8621	NW_018923760.1	168949	169758	-	--	--
LOC110752851	2.1997	2.3439	2.6206	2.6603	2.2907	2.5256	2.03	2.3277	2.1635	0.8933	0.7435	1.1808	0.9506	0.8585	0.6455	0.5118	0.7773	0.8787	NW_018921514.1	160127	162849	-	PF01168.23:Alanine racemase, N-terminal domain	--
LOC110747038	5.0452	4.8923	6.2767	10.0716	6.5046	7.7356	8.4438	6.1491	5.6295	1.4684	0.5456	1.6636	0.7049	1.0673	1.166	0.8412	0.9734	0.3641	NW_018926694.1	184	666	-	--	--
LOC110756062	4.5173	5.5406	4.8604	4.7386	4.5405	4.4739	3.6384	3.6505	3.3691	9.1067	10.2031	10.1289	7.6075	7.7652	9.7686	8.7243	9.01	8.3	NW_018921656.1	235933	240801	-	PF14551.9:MCM N-terminal domain	--
LOC110764925	1.1744	1.2822	1.4352	1.1713	0.7957	0.7897	0.9144	0.7404	0.7278	3.1381	3.4961	2.5606	2.5739	2.668	3.0904	2.0243	1.6339	1.83	NW_018922119.1	65535	86196	-	PF01055.29:Glycosyl hydrolases family 31	--
LOC110762747	71.1108	71.862	70.8316	50.2324	48.4565	46.8038	72.4815	68.1867	74.0299	38.8725	37.1633	42.4025	28.7913	32.0998	30.2361	29.9841	32.5907	31.1651	NW_018921964.1	454246	457083	-	PF00149.31:Calcineurin-like phosphoesterase	--
LOC110769372	0.1903	0.3468	0.2053	0.4359	0.4068	0.3333	0.6928	0.7748	0.7557	0.9009	1.0555	0.9249	1.7633	1.7898	1.4877	3.758	3.1759	3.6132	NW_018922551.1	181852	188281	-	--	--
LOC110747583	18.6107	18.1555	19.9935	21.3065	24.7685	22.9521	27.6735	25.1419	26.9379	10.4249	11.1288	12.1749	11.7376	10.494	12.4067	14.502	12.5992	13.5753	NW_018928177.1	2155	4304	+	PF08511.14:COQ9	--
LOC110752941	2.9893	2.7029	2.7884	0.8523	0.9524	1.6042	1.1887	0.5583	0.7905	4.6553	5.2484	6.076	1.6144	2.3784	2.382	1.6515	1.288	1.8933	NW_018921531.1	104178	107604	+	PF00394.25:Multicopper oxidase	--
LOC110769373	1.5587	1.2908	1.6821	0.4852	0.4545	0.6022	0.9425	1.6076	1.4253	0.4537	0.6419	0.8059	0.0813	0.0205	0.3026	0.7485	0.7578	0.7769	NW_018922551.1	203836	206792	+	--	--
LOC110747582	4.8143	5.3361	4.308	5.368	5.8382	5.5594	6.149	4.7138	9.7518	2.2348	3.5982	1.1816	2.5627	3.6697	3.1943	3.4751	3.8271	4.1869	NW_018928177.1	4	1962	-	PF01648.23:4'-phosphopantetheinyl transferase superfamily	--
LOC110746257	2.0257	2.255	2.6564	3.0097	2.25	2.261	3.7357	2.8573	2.9019	0.0472	0.1472	0	0.0528	0.08	0.0262	0.1351	0	0.0273	NW_018925322.1	25196	27372	-	PF13839.9:GDSL/SGNH-like Acyl-Esterase family found in Pmr5 and Cas1p	--
novel.1008	0.0335	0	0.0343	0.0356	0	0	0.038	0.1144	0.0383	4.6242	5.1153	3.8685	7.2118	6.8165	6.7351	7.8133	7.2998	7.1121	NW_018922003.1	34466	39202	+	PF11891.11:Protein RETICULATA-related	--
LOC110769376	0.7706	1.063	0.8659	1.662	1.0872	1.2539	0.93	1.2442	1.0513	2.279	3.229	2.7771	3.3062	3.3128	3.5712	2.0641	2.0395	2.5618	NW_018922551.1	213704	216043	+	PF00067.25:Cytochrome P450	--
novel.1007	1.6239	1.6062	1.8777	2.7206	2.8989	2.4276	3.9847	3.6682	3.7654	5.0336	5.3632	4.391	10.5046	10.2371	9.2779	17.9753	18.1178	14.978	NW_018921994.1	23408	27958	+	PF02463.22:RecF/RecN/SMC N terminal domain	--
novel.2338	3.1601	1.5418	3.2377	2.8647	4.182	3.2504	2.6124	4.119	4.2141	5.4035	4.7245	4.9236	5.6016	6.3043	6.3268	6.4547	7.5357	5.3215	NW_018927235.1	1	697	.	PF20160.2:C-JID domain	--
LOC110747586	1.3755	2.1785	1.3701	2.3113	1.9496	1.6403	2.2525	2.347	2.0089	0	0	0	0	0	0	0	0	0	NW_018928190.1	16	1448	-	PF12799.10:Leucine Rich repeats (2 copies)	--
novel.1491	0	0	0.0818	0	0	0	0	0	0	4.5989	4.4946	4.421	19.9021	17.726	16.1129	35.3686	34.9215	38.7038	NW_018922649.1	61427	62001	.	--	--
LOC110758259	3.4885	3.9813	2.9064	5.6146	3.6327	5.3488	4.0855	5.0149	5.6087	11.1798	10.3426	7.716	11.7723	11.921	10.9404	11.9658	11.2611	11.194	NW_018921747.1	7291	10656	-	PF09754.12:PAC2 family	--
LOC110746240	14.4249	14.8694	11.295	13.5237	12.0392	12.3317	15.0961	14.1287	15.7924	6.1256	5.3649	7.8324	6.9661	8.5158	8.4083	8.5226	7.6502	8.318	NW_018925310.1	7	1546	+	PF04408.26:Helicase associated domain (HA2)	--
novel.2341	1.5636	0.4549	1.0789	1.016	0.731	0.8562	0.3618	0.9801	0.766	0	0	0	0	0	0	0	0.0323	0.0322	NW_018927279.1	1	1438	+	--	--
LOC110750777	0	0	0	0	0	0	0	0.0207	0	0.971	1.4242	1.2456	1.5334	1.6018	1.7697	1.9516	1.8098	1.9526	NW_018921419.1	54861	57678	-	PF07893.16:Protein of unknown function (DUF1668)	--
LOC110747579	7.9676	6.8606	6.5506	9.7088	8.1945	9.8183	8.1968	7.7767	9.0509	3.8649	4.5124	3.0879	4.6176	5.2437	5.538	5.3632	3.7862	4.7706	NW_018928165.1	2122	3667	-	PF13041.9:PPR repeat family	--
LOC110747578	25.0536	24.9721	25.0739	33.3066	33.9431	30.2293	28.7033	26.5793	25.9841	10.4081	11.6427	10.0318	14.3917	14.7875	12.8509	9.6564	9.9373	8.2069	NW_018928165.1	1	1525	+	--	--
LOC110747577	0	0	0	0	0	0	0	0	0	11.4774	11.6692	10.9229	12.9139	10.7941	11.8897	9.0858	10.894	10.5043	NW_018928156.1	906	2744	+	PF00410.22:Ribosomal protein S8	--
novel.2349	1.5593	1.0402	1.2781	1.3011	1.635	1.6621	1.6216	1.6392	1.6349	2.1691	2.7646	2.1943	3.2604	2.9407	3.2256	3.1631	2.7886	2.7816	NW_018927365.1	3572	8153	-	PF03283.16:Pectinacetylesterase	--
LOC110770346	3.349	4.5466	3.1904	2.1825	2.2638	2.5224	2.6645	3.0076	1.679	8.7213	11.5284	9.7646	4.1947	4.5242	5.076	6.8773	5.892	9.3203	NW_018921322.1	128715	129630	+	PF10950.11:Organ specific protein	--
LOC110755198	1.5369	2.459	2.378	3.8947	2.9396	2.9287	4.7651	5.0665	3.9078	4.8748	4.7297	5.6471	7.0859	6.9049	7.5202	8.3468	8.4193	8.6833	NW_018921625.1	269466	271573	+	PF03171.23:2OG-Fe(II) oxygenase superfamily	--
LOC110771674	6.5761	6.0467	6.7968	7.3481	5.43	6.0941	6.6345	6.6237	5.3311	2.3018	3.2631	3.6644	3.0598	2.5167	1.9403	1.2752	1.6433	1.6684	NW_018922915.1	234436	236245	-	PF00403.29:Heavy-metal-associated domain	--
LOC110748455	7.0479	7.2793	5.8182	8.61	5.5968	5.9318	12.7044	6.7483	8.2298	18.4173	15.0153	23.8288	19.1906	20.6727	18.9	20.6963	19.4142	18.9554	NW_018930798.1	648	1670	-	PF03195.17:Lateral organ boundaries (LOB) domain	LOB
LOC110750746	15.7848	14.0806	17.5317	15.8629	14.2552	18.9654	12.1945	15.8106	15.4078	7.623	5.1391	7.6739	6.694	6.2054	7.8645	8.5945	7.287	11.291	NW_018921418.1	84099	85883	-	--	--
novel.1464	0.0493	0	0	2.6678	2.8229	2.0631	16.3171	10.2603	8.3943	1.162	1.7014	2.0478	7.0859	3.552	5.3107	19.3294	27.2097	27.0912	NW_018922620.1	230	1160	.	--	--
LOC110769358	2.3863	2.2305	1.9639	1.6607	2.1998	2.5192	0.754	0.623	0.4024	6.2849	6.7518	6.8265	3.8641	4.4798	3.9113	1.8003	2.0209	1.6601	NW_018921320.1	199201	200373	+	PF04669.16:Polysaccharide biosynthesis	--
LOC110748450	4.7576	7.5005	9.0149	4.9406	4.9542	3.0747	5.1039	4.9464	3.4499	11.3008	13.244	10.8162	11.1568	11.7163	11.7192	12.3852	8.7055	12.3534	NW_018930784.1	111	1790	+	PF00005.30:ABC transporter	--
LOC110747123	8.5724	8.279	9.7191	10.4693	11.4209	12.1095	11.434	11.4364	11.6717	14.0343	14.4003	13.5017	17.9386	19.1964	19.7935	17.2152	16.5046	17.5457	NW_018926862.1	9047	10603	-	--	--
LOC110758237	1.0444	1.2586	0.797	0.5768	0.6991	0.4575	0.3625	0.5576	0.6334	0.6141	0.5131	0.8068	0.2189	0.1473	0.2379	0.2345	0.1727	0.1723	NW_018921278.1	163570	169787	-	PF02518.29:Histidine kinase-, DNA gyrase B-, and HSP90-like ATPase	Others
LOC110759564	45.6071	42.372	44.6333	55.9484	57.9318	57.5168	44.0169	43.1708	43.4325	128.967	127.855	124.525	129.844	130.512	124.82	121.764	120.522	113.035	NW_018921808.1	440647	453231	-	PF00201.21:UDP-glucoronosyl and UDP-glucosyl transferase	--
LOC110747111	0.6329	0.8593	1.0538	0.7277	0.8239	1.0473	1.3156	1.59	1.8991	4.0757	3.6413	4.2124	3.4303	3.1762	3.3535	8.1261	6.1441	5.6756	NW_018926845.1	82	2400	+	PF01453.27:D-mannose binding lectin	--
LOC110773851	4.2601	3.3957	3.9407	1.1884	0.8619	1.4631	0.7176	0.6369	0.8348	0.3613	0.2875	0.1573	0	0	0	0.0487	0.0247	0.0492	NW_018921328.1	455647	459114	-	PF01925.22:Sulfite exporter TauE/SafE	--
LOC110769363	0.498	0.6853	0.4689	0.4429	0.3785	0.549	0.4426	0.3062	0.4154	0.0588	0.269	0.1119	0.237	0.1727	0.1568	0.1751	0.2318	0.1088	NW_018922551.1	11449	24459	+	PF07714.20:Protein tyrosine and serine/threonine kinase	--
LOC110747591	3.4393	1.8431	1.4837	4.3225	5.4664	2.4285	4.2071	6.8981	8.0693	12.4072	12.3324	8.1058	18.3227	17.3336	16.4291	20.4636	16.8689	18.1066	NW_018928199.1	297	1524	-	--	--
LOC110751602	14.0183	15.0062	16.2497	16.3608	16.2514	17.2727	22.9274	18.4996	17.4028	7.8395	7.5019	7.9182	8.5737	10.2222	8.777	7.9866	8.1723	8.4512	NW_018921446.1	43614	46721	+	PF05698.17:Bacterial trigger factor protein (TF) C-terminus	--
LOC110752932	6.3028	4.7041	4.4121	5.0244	5.0784	5.6933	9.8617	8.5646	8.3451	3.4115	3.057	2.3962	2.6776	2.8999	3.1836	3.652	3.9866	3.3714	NW_018921531.1	196163	198894	-	PF05212.15:Protein of unknown function (DUF707)	--
LOC110746269	9.7709	17.0777	9.7269	10.1179	10.0923	13.6711	7.1758	11.6097	8.7719	33.573	41.3243	16.6548	33.0776	43.6205	23.4234	17.1361	28.3695	36.1318	NW_018925335.1	1182	2893	+	PF01694.25:Rhomboid family	--
LOC110746266	5.5311	4.3802	3.7779	7.0297	7.0396	6.0097	6.116	6.7579	6.6344	0.0596	0	0	0	0	0.0663	0	0	0	NW_018925333.1	11440	12318	-	PF05347.18:Complex 1 protein (LYR family)	--
LOC110762704	10.8856	12.7956	12.4674	18.6442	14.1463	17.2399	9.7829	12.9364	12.8471	7.4183	7.1148	5.3113	6.6212	5.0673	6.2283	4.604	5.2443	4.9181	NW_018921964.1	308927	310537	-	PF01988.22:VIT family	--
LOC110756023	0.4493	0.8525	0.544	0.5852	0.9357	0.2849	0.764	0.8595	0.6069	0.0357	0.0557	0.2074	0.0399	0.0806	0.0595	0	0.0414	0.0413	NW_018921655.1	385239	387674	+	PF10551.12:MULE transposase domain	--
LOC110755177	5.9612	6.0696	7.1728	6.0324	5.3414	5.5797	2.4362	4.6522	5.3877	0	0	0	0	0	0	0	0	0	NW_018921624.1	275780	276764	+	--	--
novel.173	0	0	0	0	0	0	0.0295	0	0.0298	1.4334	1.5149	0.9383	3.7207	3.1898	3.9712	7.7685	7.1794	6.5031	NW_018921333.1	94205	105807	+	PF17919.4:RNase H-like domain found in reverse transcriptase	--
LOC110768000	4.6006	4.1437	5.5594	6.4475	4.8521	5.9505	6.0183	4.6294	3.4383	0.206	0.1607	0.4357	0.173	0.4658	0.1145	0.295	0.5377	0.298	NW_018922356.1	10770	11657	+	PF20160.2:C-JID domain	--
novel.1442	0.0445	0	0	0	0	0	0	0	0	1.127	1.132	0.4931	0.9141	1.7575	1.3825	1.0686	1.5328	1.2142	NW_018922559.1	728995	731409	+	PF05199.16:GMC oxidoreductase	--
LOC110747548	1.6659	1.8041	1.6602	2.218	2.0028	1.4791	2.6957	2.3085	2.8389	0	0	0	0	0	0	0	0	0	NW_018928052.1	11	3461	-	PF01582.23:TIR domain	--
LOC110769337	0	0	0	0	0	0	0	0.0345	0	1.9887	1.7931	1.9067	1.9305	2.2035	2.1815	2.7192	2.1226	2.6849	NW_018922549.1	119	4259	+	PF00931.25:NB-ARC domain	--
LOC110769334	0.1707	0.0435	0.0437	0.0453	0.1334	0	0.1452	0.0971	0.0976	3.8389	3.4122	2.207	2.964	3.5397	4.3507	3.9288	3.5455	3.1484	NW_018922549.1	4778	7139	-	--	--
LOC110757360	18.5349	16.5833	15.9074	4.9545	4.2851	5.3444	1.2546	0.9047	1.2253	24.4566	24.9411	28.543	9.0634	12.2893	15.6085	4.9471	4.2383	5.171	NW_018921277.1	31095	33205	-	PF03083.19:Sugar efflux transporter for intercellular exchange	--
LOC110771668	36.3233	30.1997	32.7553	33.7025	28.3123	26.9894	43.9225	35.879	34.1481	1.8297	1.6107	1.5379	1.4188	0.8487	0.991	1.3976	0.9253	0.7058	NW_018922915.1	239944	241067	-	--	--
LOC110749716	0.3444	0.2728	0.4509	0.2234	0.2192	0.2465	0.0651	0.2177	0.2187	0.9524	1.3211	0.8657	1.2913	1.0957	1.2631	0.536	0.407	0.87	NW_018921366.1	45278	50702	-	--	--
LOC110749717	0.4493	0.6862	0.633	0.149	0.2924	0.3918	0.5413	0.2556	0.4494	1.2996	1.1224	1.4261	0.5218	0.7762	0.736	0.9271	0.9672	0.9647	NW_018921366.1	283861	286961	+	PF14226.9:non-haem dioxygenase in morphine synthesis N-terminal	--
LOC110749718	0.317	0.7262	0.4872	0.5888	0.6052	0.5954	0.6589	0.7212	1.0267	1.7531	2.3997	2.2196	2.2994	3.1034	2.3849	2.5636	2.9168	2.8293	NW_018921366.1	83985	86528	-	PF08311.15:Mad3/BUB1 homology region 1	--
novel.178	1.4767	1.791	1.8912	1.0602	0.8141	1.0489	0.3201	0.2223	0.6206	3.1287	3.3536	2.9876	2.0601	2.1439	2.888	1.6512	1.6498	1.3824	NW_018921336.1	238130	242216	+	PF03140.18:Plant protein of unknown function	--
LOC110771661	0.8557	1.3795	1.3151	1.4379	1.6708	1.2628	3.1934	2.7985	2.4045	0.3424	0.5182	0.5267	0.0349	0.1056	0.0692	0.2497	0.5417	0.2882	NW_018922915.1	186335	187708	+	--	--
novel.1455	0	0	0.0889	0	0	0	0	0	0	4.3929	5.2006	4.485	19.6815	17.2122	20.6295	34.2786	36.5523	30.4126	NW_018922584.1	27110	27638	.	--	--
LOC110746680	2.7063	1.864	2.2018	3.1679	2.4037	2.4347	1.8048	1.8109	2.411	0.556	0.7592	0.294	0.4281	0.5893	0.5795	1.1546	0.4838	0.6434	NW_018925969.1	1018	4739	+	--	--
LOC110752911	0.632	0.692	0.5918	0.6491	0.6723	0.6784	0.94	0.8427	0.7069	0.2492	0.2469	0.4643	0.2924	0.5099	0.442	0.4759	0.592	0.4257	NW_018921521.1	446171	464588	-	--	LOB
LOC110749715	1.1456	1.4187	1.7765	1.2487	0.9028	1.0967	0.9127	0.951	1.0264	6.3533	6.441	6.4037	9.9323	11.2791	12.4432	4.3057	5.0496	5.7251	NW_018921366.1	53062	55917	-	--	--
LOC110747537	0	0	0	0	0	0.2655	0	0.2814	0	1.332	1.6853	1.1039	1.7741	2.9711	2.1211	3.2585	1.9628	3.3325	NW_018928010.1	8	2207	+	PF00153.30:Mitochondrial carrier protein	--
LOC110745355	1.7995	2.2903	1.9205	3.0239	3.0451	1.6095	5.9505	6.4822	6.8563	0.5892	0.8854	0.2077	0.9533	0.8882	0.5095	2.7754	1.6709	1.8939	NW_018924460.1	28420	30107	-	PF03650.16:Mitochondrial pyruvate carriers	--
LOC110760500	0.1502	0.3823	0.3847	0.5579	0.7039	0.5642	8.1315	7.518	7.4684	4.4591	4.298	5.478	3.0114	2.0759	2.6245	17.9948	16.2037	15.2523	NW_018921851.1	32906	34256	-	PF08241.15:Methyltransferase domain	--
LOC110772968	3.6775	4.8983	4.5971	8.8368	8.4778	6.8017	14.1075	13.3654	13.8793	7.2095	10.0637	8.3069	15.1551	18.1062	18.7467	26.1468	21.8349	22.0602	NW_018923155.1	13323	15306	+	PF00400.35:WD domain, G-beta repeat	--
LOC110759511	10.9592	10.7532	10.5694	12.9955	11.7627	14.522	16.1037	13.0236	14.416	18.924	18.4921	18.7672	22.4536	20.066	18.6908	26.7665	29.1476	28.3627	NW_018921808.1	364341	367139	+	PF00561.23:alpha/beta hydrolase fold	--
LOC110755156	3.8494	3.6477	3.9829	2.8314	3.2147	2.577	2.0741	1.7775	1.3505	5.6572	5.6778	7.1433	6.0383	5.7189	6.2893	5.9862	6.3313	6.1228	NW_018921624.1	568630	570121	-	PF00249.34:Myb-like DNA-binding domain	MYB
LOC110749742	37.7502	34.368	34.2273	40.0641	39.4242	40.6141	39.4064	36.5495	36.1627	63.6444	63.8596	65.0926	71.982	74.785	75.4308	66.1503	69.1765	64.1536	NW_018921366.1	328535	332586	-	PF00388.22:Phosphatidylinositol-specific phospholipase C, X domain	--
novel.1424	0.0389	0.0594	0.1794	0.062	0.1824	0.1462	0.0221	0.1992	0.0445	1.2404	1.4142	0.7726	1.1609	1.5369	1.3412	0.9345	1.025	1.3174	NW_018922542.1	21349	23706	.	PF14392.9:Zinc knuckle	--
LOC110767130	1.1707	0.8648	1.0819	1.0963	1.3625	1.2319	1.1972	0.9139	1.0758	2.3851	2.5231	2.7765	2.0205	2.2435	1.5821	2.3195	1.7207	2.273	NW_018922284.1	339941	341939	-	PF00847.23:AP2 domain	AP2/ERF-ERF
LOC110773820	0.188	0.2153	0.3611	1.3466	0.6851	1.0339	1.918	2.058	1.5577	7.3445	6.5951	8.3737	5.0323	5.4044	6.1808	7.0753	8.8773	9.1873	NW_018923436.1	63795	71382	+	PF01464.23:Transglycosylase SLT domain	--
LOC110750700	2.1156	1.594	1.0838	0.7185	1.1676	0.772	0.6476	0.6016	0.2176	2.5861	3.0749	3.2816	3.6001	2.9866	3.2036	3.3229	4.0502	2.843	NW_018921416.1	80866	84879	+	PF03094.18:Mlo family	--
LOC110771648	538.403	547.795	588.067	232.565	246.817	270.457	179.882	211.449	203.801	208.142	195.701	171.265	99.8329	87.3363	83.0462	68.2774	71.8882	74.4572	NW_018922915.1	69842	70077	+	--	--
LOC110760515	6.5554	7.3243	6.5379	2.9553	2.6882	2.7396	1.0194	0.7259	0.5636	12.1314	11.7252	14.0868	4.4821	4.0661	4.7865	2.1764	1.8216	1.9929	NW_018921851.1	56971	58920	+	PF00544.22:Pectate lyase	--
LOC110749739	2.1226	3.2932	2.0711	1.2872	2.7365	2.3866	1.6043	1.7246	1.8485	7.7662	7.4369	5.4126	7.9079	9.3792	8.8301	6.6737	5.8357	7.2507	NW_018921366.1	244239	245690	+	--	--
LOC110755168	0.8165	0.8683	0.8737	1.1747	1.2092	1.5579	1.3166	2.0227	1.9288	0.2852	0.4615	0.201	0.4436	0.2508	0.6693	0.5627	0.9741	0.5867	NW_018921624.1	721338	723866	+	PF13855.9:Leucine rich repeat	--
LOC110748889	94.8578	98.4528	99.6109	71.0143	68.19	75.4742	65.4707	58.0037	58.3069	55.2875	54.3667	55.334	48.3309	45.1788	47.5349	31.1222	30.4774	29.9468	NW_018921340.1	338080	341143	+	PF00368.21:Hydroxymethylglutaryl-coenzyme A reductase	--
LOC110750716	0.0822	0.0419	0.1264	0.3927	0.1285	0.5296	0.6526	0.3274	0.564	1.2207	1.2699	1.2528	2.2117	1.7454	1.9957	1.3575	1.4161	1.0386	NW_018921416.1	46582	49014	-	PF00141.26:Peroxidase	--
LOC110773815	0	0	0	0	0	0	0	0	0	2.625	6.0369	4.8211	3.8687	3.9051	3.5327	6.332	8.9757	4.7963	NW_018923431.1	14347	15018	+	--	--
LOC110747553	41.1009	31.7642	42.532	40.1166	48.1278	56.9563	19.2754	31.5445	31.6967	3.0987	2.9239	1.524	2.9864	2.1998	2.0829	1.7339	2.1736	1.3342	NW_018928071.1	791	2231	-	PF00584.23:SecE/Sec61-gamma subunits of protein translocation complex	--
LOC110755136	1.6578	1.0578	1.2229	2.9793	2.4629	1.8504	6.4655	5.4814	4.9014	0	0	0	0	0	0	0	0	0	NW_018921624.1	207519	209594	+	PF12230.11:Pre-mRNA splicing factor PRP21 like protein	--
LOC110748837	2.4904	1.7264	2.7144	7.3669	6.7317	10.123	10.7534	14.9484	14.8388	10.086	12.611	8.0234	5.1821	5.2309	3.9605	7.6335	6.8702	8.5125	NW_018921339.1	40440	41838	-	PF00582.29:Universal stress protein family	--
LOC110758645	1.2297	1.3839	1.8125	2.4957	3.2575	3.0564	3.4243	4.8346	4.3647	3.3907	4.5662	2.5297	5.0848	5.367	5.8427	7.8778	6.9055	6.8663	NW_018921764.1	13851	17484	-	PF07690.19:Major Facilitator Superfamily	--
LOC110769771	1.4483	1.2043	1.3849	1.2041	1.2819	0.829	1.5326	2.3889	2.3452	3.583	2.9163	2.719	3.2814	5.0757	3.9599	9.7079	7.971	9.2435	NW_018922602.1	6009	11557	+	PF02450.18:Lecithin:cholesterol acyltransferase	--
LOC110759979	1.0429	1.3379	1.5814	1.2618	0.9557	1.6566	0.8513	1.1152	0.7629	3.6606	3.5242	4.1212	6.038	6.1566	6.0335	5.3628	3.7185	4.257	NW_018921818.1	78788	82188	+	PF04832.15:SOUL heme-binding protein	--
LOC110766263	16.3162	15.7737	15.0279	8.4457	11.6702	10.133	6.8067	5.9725	6.5126	33.0359	33.749	33.4331	25.3974	26.5197	27.448	11.8007	13.1645	12.941	NW_018921305.1	37890	40582	+	PF00501.31:AMP-binding enzyme	--
LOC110771629	11.5248	8.72	8.5036	16.7759	17.1758	17.646	36.6211	38.5477	39.3983	1.154	0.7203	1.0738	1.2925	0.9916	0.8211	3.8609	5.355	4.3266	NW_018922915.1	183819	184686	+	--	--
LOC110770773	19.2953	18.5847	19.6012	16.7252	15.0695	16.6068	16.152	18.0894	15.2095	0.2677	0.2414	0.2831	0.5997	0.4439	0.5555	0.6748	0.4762	0.4956	NW_018922744.1	34738	37550	-	PF13855.9:Leucine rich repeat	--
novel.1093	37.3339	37.4683	44.001	73.5708	57.8048	84.729	117.788	95.478	104.799	120.978	116.552	122.66	148.661	123.057	131.726	217.413	218.867	214.984	NW_018922094.1	41699	42213	.	--	--
LOC110767127	7.3685	6.9334	7.263	7.6329	7.2442	7.9715	6.9533	7.9971	9.1284	2.7353	2.9927	2.7023	3.7685	3.441	3.7976	4.1199	3.054	3.3287	NW_018922284.1	230873	235066	-	PF00520.34:Ion transport protein	--
LOC110747975	1.0776	1.5544	1.472	1.5249	1.5897	1.4457	1.5271	1.2258	0.5132	2.9795	2.855	4.4772	3.6885	3.7233	3.4867	2.6053	2.274	2.6312	NW_018929588.1	1	974	-	PF06644.14:ATP11 protein	--
LOC110745311	1.452	1.5539	1.4421	0.802	0.972	0.8428	1.5623	1.3147	1.067	0.1035	0.0404	0.2052	0.058	0.2633	0.1294	0.3261	0.0901	0.2695	NW_018924448.1	1662	5199	-	PF13855.9:Leucine rich repeat	--
LOC110747972	1.8069	1.9164	1.8127	1.2784	1.3328	1.2121	1.8352	1.3703	1.2908	0.3287	0.2736	0.4866	0.3313	0.3716	0.3654	0.5272	0.1144	0.3423	NW_018929566.1	5	1223	+	PF05804.15:Kinesin-associated protein (KAP)	--
LOC110769785	0.5538	1.2083	1.2159	0.5038	0.7415	0.8491	0.6279	0.36	1.3565	3.1777	3.3778	2.0453	1.4701	2.4212	1.92	2.612	2.3241	1.5188	NW_018922606.1	13047	13794	-	--	--
LOC110772926	20.4352	23.0894	20.1573	20.7758	20.0969	20.3106	28.2519	24.2343	23.1545	11.8751	12.5158	12.9948	11.7554	12.5681	14.3235	14.2979	12.8158	14.7893	NW_018923145.1	95473	104989	-	--	--
LOC110768427	2.6735	3.0065	3.1887	3.1761	3.1163	3.8543	1.6286	3.2681	2.919	8.292	9.8953	7.6261	9.7559	10.3992	12.5495	4.5109	5.8202	7.2973	NW_018921315.1	123374	124958	-	PF14299.9:Phloem protein 2	--
LOC110752081	19.5691	21.8073	20.8252	20.284	21.0157	19.2816	20.9109	19.6759	19.1725	33.7162	32.8006	32.2178	42.8077	42.6939	41.5482	45.3947	41.6299	41.8625	NW_018921462.1	247030	253443	-	PF14599.9:Zinc-ribbon	--
novel.1061	0	0	0	0	0	0	0	0	0.0827	2.8438	2.9586	2.7399	3.9639	3.7869	2.3887	2.8964	3.5924	4.1684	NW_018922059.1	89099	89732	.	--	--
novel.2395	0.3012	0.1971	0.3086	0.1827	0.1792	0.3463	0.2683	0.0734	0.123	0.7326	0.8989	0.8144	0.9889	0.7433	0.8562	0.495	0.6537	0.4999	NW_018927780.1	1	2133	-	--	--
LOC110770740	29.6784	29.7178	30.9097	20.5228	23.2325	21.3648	24.1805	19.4091	20.9507	17.6293	16.8378	16.756	8.7479	8.9834	9.8873	11.1471	10.946	11.3885	NW_018922739.1	57456	61705	-	PF00487.27:Fatty acid desaturase	--
LOC110748851	2.134	2.673	2.5481	1.6619	1.4868	1.4994	0.9573	0.7509	0.8598	0.8981	1.548	1.1056	0.9759	0.7426	0.7302	0.2304	0.3577	0.4188	NW_018921340.1	150827	154449	+	PF01094.31:Receptor family ligand binding region	--
LOC110747526	4.6591	5.1466	3.8277	6.0176	4.9889	6.1327	6.1294	5.5999	5.225	1.8805	1.8366	1.9073	2.4932	2.3431	1.9626	2.3745	1.5138	1.4211	NW_018927969.1	428	2734	+	PF06644.14:ATP11 protein	--
LOC110768438	8.0438	8.5199	7.6881	6.7608	5.5092	5.2726	5.3861	8.1062	8.0836	23.7571	24.5198	17.595	18.6373	23.6624	20.7518	16.6346	19.1393	19.9092	NW_018921315.1	126189	127509	-	PF14299.9:Phloem protein 2	--
LOC110770752	0.0303	0.0927	0	0.0644	0.1264	0.0326	0	0	0.0694	1.5369	1.792	1.401	1.1872	1.528	1.2668	1.3056	1.906	2.3305	NW_018922739.1	203058	208037	+	PF00076.25:RNA recognition motif. (a.k.a. RRM, RBD, or RNP domain)	--
LOC110752095	1.1412	0.9558	1.0561	0.8595	1.0734	0.9483	2.1286	1.675	1.1782	0.4821	0.535	0.4589	0.342	0.4906	0.4645	0.3315	0.2424	0.2976	NW_018921462.1	98858	101350	+	PF11443.11:Domain of unknown function (DUF2828)	--
LOC110747513	12.7948	14.8584	15.8618	21.3887	21.9763	21.6079	29.9025	21.867	23.1302	5.7934	5.5203	5.4581	7.9445	9.5497	9.4102	8.2509	7.9562	7.2052	NW_018927926.1	1637	5060	+	PF00931.25:NB-ARC domain	--
LOC110767585	0.7159	0.4373	0.3423	0.7344	0.7703	0.7683	7.9539	5.8089	6.2733	6.2506	6.4162	7.0943	4.1773	3.3686	4.262	15.7321	17.3549	16.636	NW_018922341.1	582438	584360	+	PF00067.25:Cytochrome P450	--
LOC110766257	1.5533	1.4008	1.1822	1.1775	1.9409	1.6194	1.1572	1.5902	1.4457	0.5812	0.6047	0.9629	1.0633	0.7229	1.0339	0.4218	0.6968	0.6502	NW_018922225.1	23584	25653	+	PF12854.10:PPR repeat	--
LOC110770729	29.8909	29.5931	25.1611	39.056	27.5286	29.018	22.4788	24.8606	18.6281	13.2462	14.6677	13.1748	15.6446	14.4574	17.3506	8.941	11.7154	8.4988	NW_018922735.1	47423	49716	+	--	--
novel.1041	12.9093	12.9231	12.3369	7.8289	7.2862	7.3351	4.6736	5.2446	5.5798	0	0	0	0	0	0	0	0	0.0548	NW_018922044.1	121891	122736	.	--	--
novel.2374	6.5318	9.0918	6.4379	7.5464	7.5766	7.3653	10.5924	15.7066	13.1363	4.7647	4.3561	3.2825	3.8004	4.6524	2.8893	5.2938	4.9412	5.3465	NW_018927544.1	1	555	.	PF01556.21:DnaJ C terminal domain	--
LOC110745765	33.2806	27.9026	36.5052	42.9176	53.7918	53.1487	51.9036	62.2252	55.0761	470.443	462.79	323.896	724.253	685.191	661.922	736.601	664.588	719.585	NW_018924888.1	10093	11535	+	PF02431.18:Chalcone-flavanone isomerase	--
LOC110772911	9.9719	9.0346	7.5326	1.8834	1.5253	1.6326	0.1916	0.5447	0.4186	16.43	15.7881	17.3995	7.1627	6.3959	7.7383	4.0863	4.0803	3.7	NW_018923142.1	21978	23818	+	PF05910.15:Plant protein of unknown function (DUF868)	--
novel.1053	135.847	125.37	135.973	122.166	113.582	110.078	77.055	64.5331	64.4611	78.913	76.1069	92.6046	56.2196	53.4106	54.3901	29.9432	31.4498	29.8174	NW_018922054.1	37562	39203	.	--	--
LOC110768890	0.8374	0.881	0.429	0.2962	0.4069	0.3595	0.0949	0.3493	0.319	1.1942	1.4706	1.5205	0.9281	1.5431	1.2192	0.4747	0.9613	0.9025	NW_018922468.1	239182	241260	+	PF00561.23:alpha/beta hydrolase fold	--
novel.1056	16.5544	17.1511	17.2581	6.5499	5.8974	7.3251	5.8446	2.8908	3.5686	6.9736	10.0252	8.8489	4.0475	2.8671	4.1583	1.1622	1.4709	0.807	NW_018922058.1	118343	118974	.	--	--
LOC110747933	4.8317	5.6453	6.6544	2.7741	3.3817	3.5705	7.0344	7.2682	7.1523	1.9595	2.902	2.2915	1.4202	1.616	1.7171	1.532	2.0593	2.0007	NW_018921335.1	185434	187171	-	PF03634.16:TCP family transcription factor	TCP
LOC110768413	0.842	1.143	0.8626	1.2659	0.2192	1.8073	1.0341	1.9954	1.203	4.656	2.422	2.4617	4.1858	4.1559	2.52	2.4568	3.98	2.1268	NW_018921315.1	162334	164274	+	--	--
LOC110769746	2.6332	1.7516	2.1223	2.1612	2.3033	1.1305	1.5126	0.8387	1.525	4.0158	3.6676	4.0196	3.7083	3.0847	3.408	2.7748	2.8095	1.8446	NW_018922600.1	48106	53798	+	PF05071.19:NADH ubiquinone oxidoreductase subunit NDUFA12	--
LOC110769740	18.1184	21.8314	20.4285	16.1852	17.445	17.4915	22.3996	16.4157	21.0218	45.4723	40.1536	51.236	32.2333	27.9977	29.4302	31.2425	34.3075	30.7713	NW_018921320.1	313815	316751	-	PF01596.20:O-methyltransferase	--
LOC110769742	4.9016	4.2474	5.2356	4.9807	5.1042	5.4847	3.5471	5.4571	5.3643	0	0	0	0	0	0	0	0	0	NW_018922599.1	8352	10122	+	PF00118.27:TCP-1/cpn60 chaperonin family	--
novel.95	1.1128	1.0664	0.8048	2.4315	1.9768	2.3887	1.6327	1.7871	2.6936	6.4015	6.6599	3.7472	6.722	6.5268	7.5615	9.0374	7.7579	8.2013	NW_018921286.1	169282	169982	.	PF13456.9:Reverse transcriptase-like	--
LOC110745306	2.7515	2.9823	2.5007	1.8369	2.5417	1.6671	2.717	1.6154	2.029	0.155	0.1209	0.1229	0.0434	0.0438	0	0.5772	0.2248	0.5381	NW_018924440.1	9750	13690	+	--	--
LOC110757733	3.3139	3.4678	3.6074	3.1751	4.7209	4.1	4.331	3.979	3.3669	24.3534	22.5769	24.3921	27.9751	25.4442	24.5723	40.0135	41.0265	41.7368	NW_018921723.1	12923	14916	-	PF00201.21:UDP-glucoronosyl and UDP-glucosyl transferase	--
LOC110755555	12.6293	12.7081	10.6245	9.4728	9.2174	9.8579	6.9702	7.2042	8.2549	7.5994	5.3156	5.4712	2.9701	3.839	3.7389	1.1857	0.7128	1.3846	NW_018921639.1	302347	304142	+	PF01357.24:Expansin C-terminal domain	--
novel.2357	0.851	0.3999	1.2072	1.1116	2.1813	2.459	1.9296	3.053	4.1901	5.8299	6.422	5.4395	16.3888	13.6351	14.8053	41.1921	37.7286	36.6413	NW_018927409.1	6374	7074	.	PF00201.21:UDP-glucoronosyl and UDP-glucosyl transferase	--
LOC110767532	8.4276	8.6186	7.4552	7.2893	7.6161	8.2083	11.3225	12.8808	13.3248	3.89	4.9575	3.8734	3.885	4.5446	4.4327	7.4284	4.5503	6.1518	NW_018921247.1	302447	303976	-	--	--
LOC110766682	3.0289	3.0069	3.6463	7.3131	8.9102	8.6147	19.0586	23.6014	25.7925	6.81	9.2172	6.0125	5.1098	6.5782	4.6307	15.3782	12.6558	11.7057	NW_018922256.1	172871	173667	+	--	--
LOC110763172	0.2663	0.3616	0.2047	0.1413	0.1849	0.2859	0.2013	0.1767	0.2283	0.717	0.6048	0.9734	0.7054	0.482	0.1939	0.6772	0.7419	0.6055	NW_018921979.1	4151	13271	+	PF00069.28:Protein kinase domain	--
LOC110746631	1.0027	1.324	1.0915	0.6817	0.6526	0.4876	0.4618	0.5525	0.5014	0.2462	0.2135	0.1446	0.1379	0.0309	0.076	0.2194	0.0476	0.0158	NW_018925911.1	1045	6888	+	PF00069.28:Protein kinase domain	--
LOC110744453	1.3659	1.3742	1.0995	1.4151	1.4731	1.1344	1.1246	1.4428	1.0222	0	0.0443	0.015	0.0318	0.0642	0.0158	0	0.0165	0	NW_018923874.1	5	3256	-	PF00931.25:NB-ARC domain	--
LOC110746627	0.6731	0.8116	0.5354	0.5076	0.6548	0.5228	0.3615	0.4836	0.2936	0	0.008	0	0	0	0	0.0177	0	0	NW_018925899.1	32338	37809	-	PF10536.12:Plant mobile domain	--
LOC110770710	6.9763	6.4869	6.2337	6.4066	7.5964	6.6157	10.2027	8.5337	8.8844	3.296	2.749	3.897	2.9285	2.6887	3.0303	3.6649	3.3235	4.0072	NW_018922732.1	248671	252375	+	PF04576.18:Zein-binding	--
LOC110754235	7.1343	6.2539	7.4175	3.3154	3.231	2.7638	3.0392	3.8417	2.871	3.2252	4.1415	2.8453	2.2913	1.4378	1.762	1.4782	1.3256	1.5782	NW_018921570.1	21658	26786	+	PF14543.9:Xylanase inhibitor N-terminal	--
LOC110757740	66.7177	55.6463	75.7499	49.576	49.3947	66.8471	44.6595	55.7177	70.9555	125.872	143.691	91.3042	122.429	83.9826	84.5816	104.813	113.853	123.776	NW_018921723.1	472233	472831	-	--	--
LOC110760908	95.3811	101.721	102.516	85.3268	85.0271	86.1934	78.1006	75.9671	75.8984	51.7208	48.9462	49.8526	43.0375	41.4308	40.5865	35.9148	36.2049	35.299	NW_018921870.1	63624	68079	+	PF01474.19:Class-II DAHP synthetase family	--
novel.2369	1.4042	1.0723	1.8497	1.3838	1.8278	2.0454	1.2509	1.6544	2.8088	0	0	0	0	0	0	0	0	0	NW_018927488.1	2013	3344	+	PF00453.21:Ribosomal protein L20	--
novel.2363	0.6367	0.7348	0.3479	0.9461	0.7515	1.2301	0.6738	1.2555	1.4071	2.7057	3.2391	1.215	3.4042	4.2743	5.027	3.7796	2.0209	2.7449	NW_018927462.1	1	1081	.	PF01157.21:Ribosomal protein L21e	--
novel.1034	1.6166	2.3635	1.5714	1.7157	1.5108	1.4237	0.611	0.4715	0.9002	8.1798	9.1501	7.8458	8.5133	11.6625	9.7777	8.999	10.5811	10.2193	NW_018922038.1	338489	340551	-	--	--
LOC110763180	1.667	1.6056	1.2001	1.5779	1.4309	1.5957	1.5324	1.7938	1.8282	0.0197	0	0	0.1322	0.0445	0.0875	0.0676	0.0456	0.091	NW_018921983.1	5575	8514	-	PF00627.34:UBA/TS-N domain	--
LOC110766695	28.1101	24.5122	29.6552	29.907	31.8802	28.4522	11.0439	8.2711	8.4303	101.184	101.76	107.316	76.9956	80.2275	78.7522	56.105	51.7318	54.0619	NW_018922258.1	54980	57563	+	PF00191.23:Annexin	--
LOC110767543	8.5842	6.4267	8.7302	6.6318	5.4554	7.0454	18.5343	26.9969	24.2412	2.3147	2.4655	2.3311	2.5309	3.614	3.4924	10.798	9.2067	10.5227	NW_018922330.1	270897	271623	-	PF01277.20:Oleosin	--
LOC110747955	3.4456	2.8479	2.9072	1.2906	2.4483	0.6961	2.3439	1.7984	1.8534	1.3096	1.4361	0.7485	0.3964	0.6003	0.7083	0.8516	0.7391	0.942	NW_018929511.1	25	1156	-	PF13855.9:Leucine rich repeat	--
LOC110747954	8.6266	11.293	10.2494	12.9252	11.9271	13.4601	11.7528	14.1011	13.1748	0.5064	0.1317	0.1339	0.0709	0.3578	0.0704	0.0725	0.0734	0.1465	NW_018929508.1	215	1202	+	--	--
LOC110766694	3.7341	3.4218	8.034	4.051	3.3699	4.0967	4.1864	5.8051	5.8805	2.6083	2.9397	3.371	1.1767	1.5155	1.0471	1.7018	0.7985	0.6707	NW_018922258.1	57890	60151	-	PF00191.23:Annexin	--
LOC110764030	0.9718	0.4732	0.8009	0.8072	1.144	0.975	1.0779	1.1055	0.7003	0.2398	0.1535	0.3121	0.3099	0.2503	0.2461	0.1057	0.0856	0.1494	NW_018922070.1	349807	352344	-	PF02365.18:No apical meristem (NAM) protein	NAC
LOC110766692	8.7926	7.4983	7.8504	7.3677	7.1126	8.0106	7.1244	8.1229	8.3467	0.0325	0.0226	0.0344	0.0243	0.0245	0.0603	0.0621	0.0755	0.0627	NW_018922257.1	29977	35557	-	PF13966.9:zinc-binding in reverse transcriptase	--
LOC110770806	3.155	3.8191	3.5197	3.8692	4.271	3.5743	5.4847	6.4202	5.0487	1.9896	1.4967	2.3951	2.1599	2.2494	2.6202	3.2966	3.2668	2.6564	NW_018922750.1	10664	12202	-	PF02453.20:Reticulon	--
LOC110745848	0.4778	0.7124	0.7693	0.978	0.9418	1.2454	1.0834	1.1259	0.8192	0	0.031	0.0788	0	0.0337	0	0	0.0346	0.0172	NW_018924997.1	456	4078	-	PF12799.10:Leucine Rich repeats (2 copies)	--
LOC110744516	28.8403	23.7694	29.7533	49.3816	54.7177	52.6509	69.1693	68.7618	68.5892	58.1735	64.8574	60.8847	97.5609	92.8169	93.5246	129.937	123.719	121.908	NW_018923894.1	68138	70507	+	PF00141.26:Peroxidase	--
LOC110753472	13.9642	13.4197	12.0498	33.0878	31.8819	30.3755	41.061	37.5032	40.0741	7.4982	6.919	7.1704	15.0078	12.6058	11.4166	15.8005	15.7711	14.6373	NW_018921542.1	8106	9702	+	PF00722.24:Glycosyl hydrolases family 16	--
LOC110761090	2.9711	3.3613	2.5367	2.6861	3.2085	2.3621	1.5595	2.128	2.1383	0.5765	1.0996	0.762	1.13	0.9234	0.3205	0.3853	0.1115	0	NW_018921885.1	252832	255457	-	--	--
LOC110756987	3.0177	3.2188	3.5824	2.3384	2.5937	3.5472	1.4663	1.3622	1.971	0.2091	0.3046	0.5749	0.2342	0.2364	0.6974	0.623	0.1456	0.0484	NW_018921697.1	359276	361357	+	--	--
LOC110756506	13.7879	14.1482	13.3536	3.5439	5.1598	4.2776	11.4796	4.7788	7.3874	4.7026	5.7731	5.1716	0.7374	3.0838	1.0456	1.7242	2.6187	1.959	NW_018921690.1	102120	104298	-	--	--
LOC110766782	9.433	9.3044	10.4195	8.447	6.9067	8.5423	4.6789	4.7504	5.1664	4.9761	4.5968	3.9011	1.97	2.134	1.5261	1.4745	1.8911	2.3827	NW_018922262.1	493381	495180	+	PF03110.17:SBP domain	SBP
LOC110764137	1.4065	1.0964	1.5761	1.726	1.6935	1.6983	2.9899	2.5999	3.7178	3.857	3.4337	2.5769	6.7918	6.1615	7.9998	7.1455	6.7006	8.0382	NW_018922075.1	202419	204713	-	PF01031.23:Dynamin central region	--
LOC110767647	3.5076	3.866	3.5238	9.0534	9.4504	10.3069	6.6986	5.9462	8.3687	6.5712	7.2386	7.6088	2.3979	2.5717	2.9255	1.6523	1.8799	2.2365	NW_018922341.1	475813	479105	+	PF07918.14:CAP160 repeat	--
novel.1928	0	0	0	0	0	0	0	0	0	1.8279	2.1045	1.4689	1.8016	2.4799	2.0321	3.2113	2.799	2.2279	NW_018924015.1	6979	8622	.	PF00078.30:Reverse transcriptase (RNA-dependent DNA polymerase)	--
LOC110773070	1.5284	1.8896	2.1251	2.9352	1.7431	2.9292	3.4656	3.3944	3.1612	0	0	0	0	0	0.106	0	0.1106	0	NW_018923187.1	34248	37022	-	--	--
LOC110753485	4.6533	3.752	3.9408	4.3391	3.8653	3.3776	4.1473	3.1821	3.3819	2.2546	3.1764	2.6324	2.499	2.1774	2.9243	2.9331	1.7165	2.2285	NW_018921247.1	440204	442658	+	PF00892.23:EamA-like transporter family	--
LOC110753003	14.8602	18.8079	17.0926	4.7824	4.5492	5.1687	4.8749	3.326	3.0275	9.7914	8.8117	11.1794	2.4558	2.0714	1.6361	1.4798	1.3241	1.9116	NW_018921531.1	251624	252957	-	PF02701.18:Dof domain, zinc finger	C2C2-Dof
LOC110752150	293.798	284.902	302.726	337.442	355.841	376.705	298.822	344.453	340.467	720.859	730.035	557.903	639.904	609.586	624.416	584.454	539.489	578.194	NW_018921464.1	88388	91714	+	PF02800.23:Glyceraldehyde 3-phosphate dehydrogenase, C-terminal domain	--
LOC110753483	4.1532	2.4753	3.7362	3.2252	4.3248	3.479	3.7899	2.6503	2.8946	0	0	0	0	0	0	0	0	0	NW_018921543.1	63216	63806	-	--	--
novel.1936	1.9378	3.2358	4.5266	3.0438	2.5829	1.747	1.2303	2.8216	2.1264	6.4973	5.7737	7.4429	5.5339	3.979	4.9659	5.118	4.2398	3.6809	NW_018924079.1	6	1176	-	PF11559.11:Afadin- and alpha -actinin-Binding	--
LOC110764133	2.8868	2.6581	3.2663	2.2645	2.431	1.8051	5.7774	5.5111	5.5377	1.7973	1.9154	1.4833	0.5892	0.793	0.6335	1.6826	1.5765	1.953	NW_018922072.1	19692	21670	+	PF06203.17:CCT motif	C2C2-CO-like
LOC110766312	0.9151	0.5454	0.7317	0.9949	1.3945	0.9582	3.416	3.0974	3.495	1.0913	1.5003	1.1746	2.7503	3.2829	3.4447	4.7783	5.1319	4.8935	NW_018922227.1	229761	236648	-	PF00520.34:Ion transport protein	--
LOC110755632	21.3724	25.9295	26.4642	9.7612	9.5344	10.0311	13.0812	8.3548	7.2039	9.4172	8.4149	13.3334	4.5541	5.3971	4.753	4.1125	4.3147	4.2954	NW_018921276.1	185323	196214	-	--	--
novel.666	2.2179	1.9295	1.6215	1.8897	2.071	2.101	2.845	2.8308	2.5827	0.9455	1.0404	0.8556	1.1507	1.1204	1.0411	1.4063	1.3817	1.4203	NW_018921683.1	170143	174549	.	PF13639.9:Ring finger domain	--
LOC110753458	2.336	2.5425	2.3933	1.0544	1.0625	1.268	1.2785	0.9774	1.3197	1.7114	1.2195	1.7601	2.1533	2.2266	1.3553	2.3907	2.5838	1.9262	NW_018921542.1	123228	124936	+	PF01762.24:Galactosyltransferase	--
LOC110761073	14.3148	16.2778	15.5569	20.2327	17.3443	16.656	16.5327	14.9139	14.3742	0.0584	0	0	0	0.3302	0.0649	0.2008	0	0	NW_018921885.1	220659	222320	+	PF10607.12:CTLH/CRA C-terminal to LisH motif domain	--
LOC110745861	2.495	2.4407	1.9547	0.7788	1.5028	0.7088	0.6101	0.4174	0.7269	3.524	3.5551	3.5005	2.8228	3.115	2.4931	2.08	2.3786	2.2737	NW_018925014.1	3513	5480	-	PF00067.25:Cytochrome P450	--
LOC110765433	31.2087	33.4573	32.2718	16.4068	16.2492	17.624	21.8261	19.0921	20.5322	49.3346	46.5459	52.6871	47.1309	47.5029	46.269	39.3543	36.6666	36.8858	NW_018922169.1	381765	386379	+	PF07731.17:Multicopper oxidase	--
LOC110764118	650.644	576.639	660.691	781.799	813.87	858.061	491.718	760.417	797.587	1348.76	1426.92	901.402	1976.55	1809.21	1772.38	2102.7	1946.58	2004.19	NW_018922072.1	114147	116459	-	PF00582.29:Universal stress protein family	--
LOC110746703	2.1155	2.8719	2.4617	3.2984	3.3995	3.672	5.5667	4.8129	5.0152	8.6655	7.6867	8.7532	16.5767	17.1453	15.8448	27.5653	25.0792	24.2507	NW_018926025.1	15105	17149	-	PF00067.25:Cytochrome P450	--
LOC110773050	5.9678	4.9777	6.1487	6.9061	5.9335	7.1649	3.2874	4.1805	3.2372	0	0	0	0	0	0	0	0	0	NW_018923179.1	2495	5472	+	--	--
LOC110753463	1.369	1.7284	1.5148	1.2785	1.1404	0.8424	2.4833	1.6195	1.836	2.805	2.6197	2.1908	2.3563	2.9011	2.516	3.1408	3.5129	2.9692	NW_018921542.1	169600	172113	+	PF14363.9:Domain associated at C-terminal with AAA	--
novel.676	67.302	67.1238	66.7592	62.1743	62.4378	67.8008	112.2	70.8163	81.1235	1.4691	3.4736	1.271	13.0144	11.7779	10.9873	8.4163	9.4512	9.891	NW_018921693.1	1	300	.	--	--
LOC110773051	1.7565	2.293	2.0695	3.5951	3.3707	3.4202	6.4151	5.9085	4.926	0.4656	0.5186	0.3707	0.638	0.5078	0.4871	0.4707	0.6545	0.6909	NW_018923181.1	15141	74109	-	PF01582.23:TIR domain	--
LOC110773052	4.5143	4.1199	4.8736	8.4968	9.3024	8.7694	9.8529	12.547	13.0037	0.8246	0.8815	0.648	0.9745	0.8725	1.0934	1.3956	1.1497	1.2081	NW_018923181.1	68724	88163	-	PF01582.23:TIR domain	--
LOC110773053	6.8339	6.1642	6.6021	8.9564	9.4565	8.8606	6.5778	8.0346	8.2568	3.0235	2.8122	2.075	2.8259	2.0375	2.6267	3.6019	3.8095	3.0585	NW_018923181.1	88952	91387	-	PF12799.10:Leucine Rich repeats (2 copies)	--
LOC110773054	6.2472	6.2423	6.318	11.731	11.1375	9.5868	8.9904	8.9289	9.0435	0.5939	0.5772	0.4214	0.2889	0.5831	0.2606	0.4208	0.6709	0.4974	NW_018923181.1	40494	77557	-	PF20160.2:C-JID domain	--
LOC110752134	1.1533	1.1612	1.024	1.1424	0.9874	0.9352	0.9298	0.6851	0.7909	2.1818	2.3164	2.1414	2.9576	2.7704	3.035	1.7948	2.1157	1.8773	NW_018921463.1	154605	160545	-	PF00931.25:NB-ARC domain	--
LOC110773057	2.7533	1.682	2.5387	3.6038	3.6316	4.531	2.8093	4.5935	3.5666	0.7212	0.3335	0.7626	0.8975	1.2684	1.1581	0.9181	1.2085	1.2982	NW_018923181.1	92365	93003	-	--	--
LOC110768952	14.8675	13.2986	14.129	3.318	4.0152	4.9958	2.7568	3.1612	2.6205	6.3087	5.2381	5.2278	1.223	1.3374	1.5511	5.6646	5.7706	5.6858	NW_018922470.1	153803	156173	+	PF03106.18:WRKY DNA -binding domain	WRKY
LOC110767623	57.6636	51.4921	54.6675	39.2668	42.4571	41.2319	4.077	4.3499	3.8498	30.8238	27.191	25.4626	24.2218	23.8748	24.9509	6.8152	6.1564	6.7038	NW_018922341.1	506477	509175	+	PF00091.28:Tubulin/FtsZ family, GTPase domain	--
novel.1910	0.5431	0.5529	0.5564	0.6124	1.131	0.5464	0.9235	0.4247	0.3104	2.6079	2.8981	2.6636	3.4521	4.0207	3.5582	3.2257	2.2003	2.9149	NW_018923879.1	1	1352	.	PF13855.9:Leucine rich repeat	--
LOC110763238	19.3941	19.8408	18.2409	32.1007	33.085	29.298	36.9959	31.9249	30.1876	9.7906	9.9675	10.4809	15.7396	17.1653	18.0361	14.0015	12.6596	12.992	NW_018922003.1	15020	27298	-	PF00931.25:NB-ARC domain	--
novel.604	2.3197	1.9754	2.5927	2.3724	2.3277	2.0823	1.1954	1.2954	1.7837	0.3683	0.2299	0.0779	0.4537	0.2498	0.2456	0.2532	0.0427	0.1278	NW_018921639.1	101474	109410	+	PF00703.24:Glycosyl hydrolases family 2	--
LOC110763235	0.1285	0.1309	0.4829	0.4092	0.3569	0.2299	0.4372	0.8286	0.2938	1.459	2.452	1.3846	2.6817	2.8339	2.8697	3.9435	2.9512	2.8139	NW_018922003.1	46351	49161	+	PF08241.15:Methyltransferase domain	--
LOC110763236	0	0	0	0	0	0	0.0337	0.0338	0	6.816	7.5494	6.4675	9.6373	8.2336	7.952	9.324	6.7046	9.0269	NW_018922003.1	31428	33453	-	--	--
LOC110764567	3.2856	2.8393	2.461	2.1684	2.7888	2.1336	1.6903	1.2877	2.5563	0.9884	0.8026	0.7902	0.7831	0.6814	1.072	0.9391	0.5593	0.8927	NW_018922099.1	2687	5860	+	PF02441.22:Flavoprotein	--
LOC110756940	0.878	2.3055	2.9354	2.5993	1.7324	1.3391	1.5194	1.6821	2.1128	0.7263	0.7556	1.024	1.1298	1.0949	0.4486	0.8784	0.6553	0.8404	NW_018921696.1	315162	316247	-	--	--
LOC110774374	2.807	2.1124	4.2512	4.7923	3.9396	5.3703	3.7358	6.1084	6.6958	0	0.2217	0.1127	0	0	0	0	0.1236	0.1233	NW_018923661.1	50645	51020	-	PF08571.13:Yos1-like	--
LOC110773047	1.4254	1.5351	2.331	1.8619	1.6271	1.8241	0.9634	1.8086	1.692	3.9492	3.262	2.784	5.5225	4.6544	4.2574	4.3055	3.7207	3.1851	NW_018921325.1	346664	350597	-	PF02330.19:Mitochondrial glycoprotein	--
LOC110755612	6.2467	5.2126	5.5338	9.0721	11.0045	12.2495	8.4134	8.0141	6.9791	11.8108	10.2396	12.4023	17.6845	17.1091	16.5041	17.3856	17.6505	17.6059	NW_018921643.1	185285	186949	-	PF10354.12:rRNA (uridine-N3-)-methyltransferase BTM5-like	--
LOC110753437	25.0116	24.54	25.4897	17.7843	18.931	18.0027	33.3079	35.1128	34.5258	39.0121	40.4815	36.4415	37.7428	40.0904	39.228	79.502	76.8597	76.1812	NW_018921542.1	235752	240822	-	PF00667.23:FAD binding domain	--
LOC110762381	0.2812	0.2343	0.4191	0.2442	0.6123	0.3841	0.9564	1.1923	0.5844	1.8303	1.4862	2.2187	2.2001	2.776	2.7545	3.0946	3.0815	2.8929	NW_018921951.1	465536	467945	+	--	--
LOC110772180	1.9232	2.1403	1.7871	1.0443	1.5369	1.152	0.4564	1.0684	1.0735	2.7336	4.3471	3.0144	2.9306	1.8985	2.5614	2.5504	2.6276	2.1691	NW_018923000.1	89540	90565	-	PF00083.27:Sugar (and other) transporter	--
LOC110765895	3.0616	2.5977	2.5579	2.0888	2.7137	1.819	2.3967	1.7621	2.3538	0.6683	0.778	0.5721	0.7485	0.7016	0.5838	0.711	0.6461	0.6629	NW_018922189.1	23000	32963	-	PF00488.24:MutS domain V	--
LOC110744948	3.4711	3.0682	4.0253	5.1413	4.9254	5.1583	4.2813	4.6428	4.5344	0.5329	0.5197	0.317	0.4103	0.3012	0.6295	0.3434	0.4637	0.6166	NW_018924177.1	46182	49693	-	PF09754.12:PAC2 family	--
novel.618	0.5165	0.7804	0.6316	0.4951	0.347	0.4292	0.4534	0.6255	0.3999	2.1823	1.9979	1.8768	1.7762	2.2535	2.1511	3.1005	2.4135	2.6599	NW_018921645.1	631125	633878	.	PF00078.30:Reverse transcriptase (RNA-dependent DNA polymerase)	--
LOC110752594	190.834	193.223	186.726	215.588	210.745	205.195	251.921	207.883	201.99	115.117	118.328	133.043	108.448	115.378	112.032	109.805	113.111	108.754	NW_018921501.1	331294	334207	+	PF03662.17:Glycosyl hydrolase family 79, N-terminal domain	--
LOC110751269	7.8062	8.0913	6.3405	6.8666	7.1035	6.1138	4.2656	4.3199	5.3455	3.9606	3.2261	3.5063	2.7167	1.9786	2.3893	2.6383	2.6001	2.558	NW_018921431.1	24554	27247	-	PF00244.23:14-3-3 protein	--
LOC110752114	23.3096	19.7722	22.6891	13.375	12.6732	13.8471	9.2363	12.4067	11.8584	5.0519	6.2525	4.6052	4.4552	5.088	4.422	4.1915	2.9303	3.9644	NW_018921462.1	137286	140923	-	PF01145.28:SPFH domain / Band 7 family	--
LOC110755623	133.395	144.633	136.802	65.0731	61.2664	60.011	69.7448	46.1773	45.9641	55.7642	55.4157	72.5607	31.0258	32.4477	33.3291	26.168	29.0673	24.8623	NW_018921276.1	178770	184137	-	--	--
LOC110765423	4.1716	4.7557	2.8493	3.557	4.5668	5.3574	7.0741	8.7606	9.5772	2.1481	2.4615	1.9752	1.883	2.5694	3.4264	5.1008	3.6477	4.7913	NW_018922169.1	120530	121916	+	--	--
LOC110757809	0.1108	0.1693	0	0	0	0	0	0	0.0633	38.6148	42.6905	30.8546	46.1238	43.2207	43.0905	172.596	153.253	157.906	NW_018921725.1	5166	5993	-	PF00161.22:Ribosome inactivating protein	--
LOC110763697	9.7064	8.1389	8.282	8.1327	10.1389	7.9664	7.0525	7.4863	7.2476	5.3002	4.9409	5.3549	3.6736	3.1149	4.2589	3.1868	3.3483	3.0059	NW_018922038.1	316054	324219	-	PF00450.25:Serine carboxypeptidase	--
LOC110766728	1.8775	2.8674	1.867	2.1684	2.9901	1.5409	2.1912	2.0101	1.7673	0	0	0	0	0	0	0	0	0	NW_018922262.1	97470	98739	+	PF13456.9:Reverse transcriptase-like	--
LOC110774352	19.8987	20.1604	20.5307	27.731	28.6266	29.0379	20.0621	21.0551	18.9913	9.3856	9.9429	9.0565	9.9498	10.8331	11.0063	6.121	5.3162	6.1251	NW_018923633.1	24045	29441	+	PF01843.22:DIL domain	--
LOC110773023	4.359	4.0784	4.4056	6.3767	6.6861	5.8164	4.341	9.6491	7.8103	0.7201	1.1237	0.5983	1.037	1.8027	0.9721	2.1804	1.3724	1.3689	NW_018921325.1	62828	66164	-	--	--
novel.622	3.0929	2.5435	2.8641	3.2825	2.7252	3.3674	3.8606	3.3322	3.6882	4.4273	4.3223	4.3933	5.4097	5.3138	5.6148	6.6347	5.7988	5.5438	NW_018921646.1	142029	145114	-	PF07727.17:Reverse transcriptase (RNA-dependent DNA polymerase)	--
LOC110763696	17.7405	17.6363	16.9234	16.0111	16.4008	14.3927	21.2613	25.7418	27.6223	96.5377	104.368	80.2531	141.94	134.348	134.171	189.638	166.363	175.999	NW_018921299.1	586556	589805	+	PF03476.19:MOSC N-terminal beta barrel domain	--
LOC110744970	4.2841	3.1988	2.7636	3.3679	3.602	3.8828	3.9576	4.3679	4.1714	1.6071	1.1819	1.2306	1.5828	1.6604	2.0023	2.5081	2.0573	1.8276	NW_018924189.1	6869	12817	+	PF00076.25:RNA recognition motif. (a.k.a. RRM, RBD, or RNP domain)	--
LOC110766720	1.5036	1.5309	1.4074	0.6107	0.5606	0.6774	1.368	0.7602	1.2731	2.026	2.4788	2.2966	2.0877	2.199	1.9821	2.5256	2.1059	2.457	NW_018922262.1	375026	377497	+	PF00139.22:Legume lectin domain	--
novel.637	1.2142	1.3453	1.7196	1.137	1.1156	1.5331	1.7409	2.1123	2.5715	0	0	0	0	0	0	0	0	0	NW_018921656.1	173738	175022	.	--	--
LOC110768918	1.5986	1.8866	2.0845	3.3932	3.405	3.5875	8.5678	7.2326	8.6795	23.6656	22.2115	21.7372	42.8874	34.8266	33.7158	39.3283	40.8504	39.7929	NW_018922470.1	202162	203424	-	--	--
LOC110744964	5.8425	5.8661	5.5286	4.9519	5.2389	3.6143	6.7158	4.4307	5.7505	2.8341	2.9853	2.8844	1.0713	1.7223	1.851	2.3542	1.8905	2.1727	NW_018924187.1	15173	16885	-	PF03140.18:Plant protein of unknown function	--
LOC110753420	2.3905	2.6985	1.9167	2.5922	2.2729	2.9003	0.707	1.7735	0.891	3.6754	3.5877	4.5102	5.0315	4.7198	3.3798	3.1194	3.1058	3.6755	NW_018921542.1	37218	39632	+	PF04535.15:Casparian strip membrane protein domain	--
LOC110754752	17.1012	18.0912	14.9241	27.6064	28.5315	25.9708	33.7254	34.9306	37.0508	7.594	8.9911	8.0301	12.9153	13.1949	12.4306	15.427	13.7281	13.8013	NW_018921587.1	61729	63448	-	PF00179.29:Ubiquitin-conjugating enzyme	--
LOC110773492	13.6944	12.7493	14.7668	14.8952	13.6695	15.1039	8.6208	9.8115	10.0318	27.4487	29.9655	23.2969	27.2297	22.9299	23.6852	24.6378	23.4896	25.762	NW_018923317.1	9077	11933	+	PF00080.23:Copper/zinc superoxide dismutase (SODC)	--
LOC110773496	4.7849	4.6722	5.1032	3.4756	3.9207	3.4517	3.2682	3.3238	2.7346	8.0989	7.3926	8.0933	7.211	6.7175	7.7855	5.6305	6.7537	6.3205	NW_018923317.1	82619	88317	+	--	--
LOC110751246	0.8799	0.8764	0.7447	0.7105	0.3187	0.4516	0.8458	0.4787	0.8745	3.1566	2.4152	2.2782	1.9455	1.5673	2.618	2.0667	1.9375	2.3771	NW_018921431.1	1230415	1235127	-	PF00854.24:POT family	--
LOC110752577	5.2891	5.1624	5.1947	6.0392	5.8496	5.7158	5.3348	6.6389	6.2957	2.4843	2.0212	2.2228	2.2118	1.3323	1.9828	2.4815	2.3647	2.801	NW_018921501.1	361432	364082	+	PF00940.22:DNA-dependent RNA polymerase	--
LOC110754756	360.797	362.104	371.548	444.351	464.288	488.229	464.974	453.91	455.946	187.468	181.068	189.237	223.364	219.642	208.838	165.415	174.074	166.14	NW_018921587.1	73081	74677	-	PF00266.22:Aminotransferase class-V	--
LOC110755604	1.5376	1.1358	1.9769	1.2479	1.1616	1.0355	2.5636	2.5379	2.8603	4.8175	5.231	4.426	5.8087	5.8038	7.5799	9.3504	7.8181	7.8898	NW_018921642.1	65440	69182	+	--	--
LOC110765880	13.5189	8.6562	8.7102	11.1305	13.5334	14.4347	12.3643	21.0459	19.3553	6.9668	7.5328	5.1793	8.0077	7.6015	7.4407	10.1784	10.9762	10.5612	NW_018922186.1	86945	88845	+	PF01490.21:Transmembrane amino acid transporter protein	--
LOC110765885	7.1409	5.3471	6.4631	4.0782	4.5683	3.2994	2.6139	3.1327	2.9648	13.4767	13.7297	11.2053	7.7353	7.081	8.7967	6.5353	5.871	6.5356	NW_018922186.1	49313	51971	+	PF00565.20:Staphylococcal nuclease homologue	--
LOC110765884	3.5474	3.1167	3.4	1.9128	1.1023	1.3203	1.0055	1.0414	0.981	6.1698	6.6268	5.8902	3.7491	3.389	2.6937	2.5472	2.608	2.0812	NW_018922186.1	44081	46709	+	PF00565.20:Staphylococcal nuclease homologue	--
LOC110760197	3.7878	3.4151	2.9328	1.3809	0.7226	0.8069	0.9179	0.5592	0.9915	1.7673	2.968	2.0556	2.4602	2.0266	2.1893	1.4174	2.2552	1.7529	NW_018921831.1	44556	51885	-	PF05770.14:Inositol 1,3,4-trisphosphate 5/6-kinase ATP-grasp domain	--
LOC110766704	0.1039	0.2328	0.1916	0.2867	0.1731	0.1561	0.2827	0.2837	0.4751	0.5625	0.925	0.4989	0.752	0.9232	1.0894	0.9356	1.0315	0.9239	NW_018922259.1	69920	75374	-	PF07690.19:Major Facilitator Superfamily	--
novel.247	0.3409	0.3471	0.489	0.8684	0.994	0.9513	0.6184	2.0942	1.8704	24.1113	26.4471	24.237	49.0782	48.0594	38.9834	21.146	19.2002	20.7363	NW_018921382.1	51870	52542	.	--	--
novel.244	1.0647	0.542	1.6362	0.565	1.4413	0.5713	1.5692	0.6056	0.4868	6.0425	5.7061	10.813	6.2474	7.7777	8.0611	6.1778	7.7648	4.9483	NW_018921375.1	1621	2051	.	--	--
LOC110754720	26.2397	22.7156	21.6886	8.8791	9.768	15.3736	5.6049	8.7959	6.8099	8.3011	8.1755	4.2133	5.2068	3.5038	5.168	3.9313	2.3112	3.2019	NW_018921587.1	56486	57593	-	--	--
LOC110772143	1.9974	1.6234	2.0464	1.3388	1.5143	1.2411	1.5494	1.5147	1.3819	0.8261	0.4775	0.6471	0.5483	0.3632	0.2891	0.5259	0.4969	0.8674	NW_018922989.1	11019	13637	-	PF00069.28:Protein kinase domain	--
LOC110773005	4.1923	2.8302	3.6416	4.8362	3.4165	3.6192	3.5648	3.6803	5.0002	0	0.0414	0	0	0	0.0442	0	0	0	NW_018923167.1	35357	38617	-	--	--
novel.1522	27.8891	28.9299	28.4659	40.1324	37.9943	39.7225	31.0247	28.266	28.4823	14.4337	15.9369	15.4239	11.9969	12.0408	9.906	15.1742	15.5409	14.3717	NW_018922707.1	97654	99125	-	PF01556.21:DnaJ C terminal domain	--
novel.254	0	0.0103	0.0104	0	0	0.0326	0	0.046	0	2.3314	2.0947	2.3065	2.463	2.4662	2.4642	2.2463	2.0182	1.9723	NW_018921391.1	6	4721	-	PF07727.17:Reverse transcriptase (RNA-dependent DNA polymerase)	--
LOC110764536	89.3042	84.6619	94.6724	113.652	112.32	129.808	111.246	130.359	134.865	418.266	418.949	345.561	727.466	659.596	631.974	1059.07	1095.67	1076.01	NW_018922097.1	139606	140819	+	PF02298.20:Plastocyanin-like domain	--
LOC110744902	2.4489	2.0778	2.6882	5.0743	3.4609	5.945	7.4038	6.8316	6.9978	17.2077	18.0611	20.9415	13.6856	14.6778	12.5082	14.8163	17.1868	14.4335	NW_018924170.1	125334	126120	-	--	--
LOC110762358	1.2435	0.9666	1	0.5818	0.6544	0.5884	0.4699	0.578	0.5349	1.3426	1.7125	2.0986	1.2815	1.2407	1.2589	2.3542	1.8961	1.9859	NW_018921951.1	571434	579361	-	PF00069.28:Protein kinase domain	--
LOC110759185	18.6252	23.6324	21.0122	23.6524	26.0943	23.1944	33.4474	29.1116	28.7645	4.2518	4.1651	5.1524	3.9976	3.4738	4.0023	4.2671	4.5725	5.0997	NW_018921787.1	177681	180346	+	PF18121.4:TFA2 Winged helix domain 2	--
novel.256	123.531	130.804	139.383	137.066	149.114	167.761	103.084	107.109	111.226	44.4523	50.8092	40.9526	52.4539	45.9721	43.9645	38.5826	39.9272	35.1815	NW_018921392.1	374257	374795	.	PF00561.23:alpha/beta hydrolase fold	--
LOC110752550	41.3991	43.0903	40.0744	97.8688	95.9437	100.349	174.34	136.947	141.09	21.3105	23.736	25.7535	28.3765	28.0898	26.6869	60.742	59.9586	53.2881	NW_018921498.1	396844	398283	-	PF00722.24:Glycosyl hydrolases family 16	--
LOC110747175	0	0	0	0	0	0	0	0	0	3.9064	4.1189	6.6426	3.7841	3.3423	3.6972	2.7823	3.7969	3.4208	NW_018926990.1	7764	9858	-	PF15628.9:RRM in Demeter	--
novel.1534	0.056	0	0	0	0	0	0	0	0	2.7885	1.7814	2.0175	2.6302	3.5952	3.2088	4.3721	4.0863	3.1136	NW_018922733.1	33359	34177	-	PF13456.9:Reverse transcriptase-like	--
LOC110753887	7.4281	7.7752	8.6772	10.8305	10.1448	10.7292	13.2751	12.7141	13.4102	4.041	4.5404	4.038	5.2504	5.2541	5.8402	7.1535	5.9068	5.6815	NW_018921555.1	96897	99516	+	PF01541.27:GIY-YIG catalytic domain	--
LOC110765860	1.4592	1.1729	1.495	5.8278	6.3979	5.4402	7.967	7.6442	7.5494	9.4215	11.4761	9.8562	11.2287	10.3867	10.5114	11.5248	11.1244	16.0625	NW_018922186.1	158746	160625	+	PF00141.26:Peroxidase	--
LOC110748024	3.6613	2.2367	3.1259	4.7923	3.3042	4.0605	4.566	4.1648	4.1849	10.4429	13.6359	7.3242	11.5774	9.8792	8.411	8.5466	11.1258	11.0977	NW_018929731.1	423	798	-	PF08571.13:Yos1-like	--
LOC110765834	0.7895	0.5424	0.6725	0.1413	0.0991	0.1225	0.0863	0.1623	0.1305	1.2791	1.2356	0.9749	0.6047	0.5071	0.5171	0.4853	0.5589	0.692	NW_018922184.1	2384	9907	-	PF00521.23:DNA gyrase/topoisomerase IV, subunit A	--
LOC110760149	20.1413	19.029	17.964	7.175	7.8529	6.6694	3.5934	1.7228	2.4628	8.8749	7.8715	10.3792	4.2449	4.2541	3.986	1.5776	1.7555	1.4987	NW_018921830.1	249886	253791	+	PF03169.18:OPT oligopeptide transporter protein	--
novel.1983	24.4475	31.526	28.8699	34.575	34.2723	37.6547	29.99	27.8731	25.0158	10.9891	11.0785	14.4995	15.9576	17.9769	15.5144	10.2511	10.6613	10.747	NW_018924376.1	1530	2602	+	--	--
novel.1500	39.6803	35.0415	39.4463	43.0299	34.2016	47.8163	23.1617	26.9038	41.5832	64.079	71.8757	43.4557	73.7708	57.5554	61.7805	44.7282	41.6261	53.2708	NW_018922672.1	59373	60838	-	--	--
LOC110752525	0.4278	0.6679	0.6428	2.8451	2.1976	2.5406	1.94	1.7194	2.4123	6.0013	5.1036	5.319	10.7103	9.5723	8.3881	11.8977	11.2375	11.238	NW_018921498.1	239258	241703	+	PF00201.21:UDP-glucoronosyl and UDP-glucosyl transferase	--
novel.1987	1.5345	1.4401	1.6131	0.9063	1.2783	0.7304	1.4523	1.6545	1.0066	0	0	0	0	0	0	0.0267	0	0.0404	NW_018924386.1	8215	11784	+	PF14223.9:gag-polypeptide of LTR copia-type	--
LOC110761471	17.4402	13.0996	11.5703	15.4749	17.7143	22.0934	16.2071	18.05	16.5031	37.695	36.0998	27.4531	32.8541	30.7643	25.2549	32.178	26.7882	29.8982	NW_018921907.1	33767	36689	-	PF03061.25:Thioesterase superfamily	--
LOC110762320	2.2249	2.5249	2.1132	20.0213	17.8587	19.3517	20.9938	22.9358	21.7484	4.5732	4.3789	4.2795	11.7633	11.9426	13.2729	11.9869	11.1273	11.0992	NW_018921951.1	796726	799237	-	PF03721.17:UDP-glucose/GDP-mannose dehydrogenase family, NAD binding domain	--
LOC110761488	0.2107	0.1287	0.3022	0.313	0.6143	0.814	2.532	1.5338	1.6857	2.5754	1.3397	1.8674	2.8847	2.4959	2.0451	3.5411	3.3292	3.6614	NW_018921907.1	133955	135371	-	PF02365.18:No apical meristem (NAM) protein	NAC
LOC110765847	0.0204	0	0.0209	1.0178	2.0609	0.7446	12.1908	7.8217	5.6205	0.8373	1.631	1.865	4.1106	3.8874	4.8524	16.7789	21.5562	21.4399	NW_018922186.1	1744	4448	-	PF07732.18:Multicopper oxidase	--
LOC110752531	0.1733	0.126	0.1775	0.1839	0.0258	0.1594	0.3367	0.1408	0.0566	1.4911	1.4614	1.4397	2.1301	1.5637	1.7058	2.1295	1.9304	2.5508	NW_018921498.1	1895	4960	+	PF14244.9:gag-polypeptide of LTR copia-type	--
LOC110751681	1.3565	1.3951	0.9546	2.254	2.1402	2.4559	1.8641	2.6029	2.6311	0.0718	0.1494	0.0759	0.1608	0.2705	0.2128	0.1097	0.2637	0.0969	NW_018921449.1	25337	31277	+	PF00004.32:ATPase family associated with various cellular activities (AAA)	--
LOC110773454	369.261	343.873	410.4	299.995	249.657	241.267	210.303	274.381	282.924	16.8751	20.3024	8.324	8.0779	6.7683	10.6379	6.9131	7.3823	7.3637	NW_018923313.1	117422	119138	-	PF13561.9:Enoyl-(Acyl carrier protein) reductase	--
novel.280	1.2766	0.8305	0.654	1.7312	1.3294	1.5224	1.0855	0.7261	1.3376	1.2695	2.3515	2.0955	5.8611	4.551	5.8519	2.6963	1.7601	3.2963	NW_018921409.1	525346	531405	+	--	--
LOC110747195	0.6614	0.6475	0.4952	0.6209	0.4768	0.5733	0.2595	0.897	0.7269	0	0.0462	0.0705	0.0746	0.0251	0.0741	0.0254	0	0.1028	NW_018927033.1	350	2379	+	PF03070.19:TENA/THI-4/PQQC family	--
LOC110774307	5.4721	5.1268	4.9475	4.494	3.9294	3.503	2.9162	2.5257	2.6489	11.0284	9.9856	11.7961	8.4486	9.1869	8.9274	6.6154	6.526	5.6147	NW_018923605.1	6201	10663	+	PF02458.18:Transferase family	--
LOC110762301	0.7265	0.4315	0.4962	0.6746	0.9141	0.6497	1.4413	1.033	0.5882	3.6472	2.9695	3.4654	3.7891	4.2132	4.4073	5.3902	5.2736	5.352	NW_018921951.1	495209	503730	+	PF00929.27:Exonuclease	--
LOC110764962	1.0991	0.8393	1.3372	0.8931	0.4471	0.6635	0.4478	0.4298	0.4515	0	0	0	0	0	0	0	0.0174	0	NW_018922119.1	21462	27917	-	PF11721.11:Malectin domain	--
novel.685	8.1169	5.4657	6.6263	7.6191	7.4421	7.4621	6.1227	7.725	7.7253	2.4565	2.5557	1.7616	4.0798	4.9162	3.7041	3.1705	2.7843	3.3981	NW_018921696.1	156639	158057	.	--	--
novel.205	0.4153	0.2114	0.4255	0.7052	0.7351	0.6686	1.742	1.0865	1.2816	0.5439	1.4335	1.1886	1.8682	2.1318	2.4589	2.9082	3.7017	3.5665	NW_018921354.1	697424	698528	.	--	--
LOC110753834	3.0039	1.7929	3.0246	2.8033	4.2067	4.2802	4.7562	6.4807	5.1503	24.6007	25.029	18.0277	23.4517	19.531	20.8638	52.6949	49.2616	50.4456	NW_018921555.1	75745	77454	+	PF17181.7:Epidermal patterning factor proteins	--
LOC110746293	0	0	0	0	0.0292	0	0	0.0638	0	4.479	5.1181	4.2704	5.0991	4.2892	4.6529	7.6278	6.9566	6.3442	NW_018925363.1	1960	4389	+	PF03004.17:Plant transposase (Ptta/En/Spm family)	--
LOC110751658	3.142	4.3895	3.5185	2.3265	5.098	5.6465	4.8877	5.569	3.1738	0.4466	0.1991	0.2699	0.7861	0.3607	0.6384	0.1462	0.5921	0.2953	NW_018921447.1	340024	344096	-	--	--
LOC110746292	0	0	0	0	0	0	0	0	0.028	0.8338	0.912	0.9948	0.8861	1.3537	1.6638	1.1024	1.389	1.4102	NW_018925363.1	31	2149	+	PF13960.9:Domain of unknown function (DUF4218)	--
LOC110753832	0.1728	0.198	0.1549	0.4586	0.27	0.2782	0.4164	0.4915	0.6174	0.7357	0.8635	0.758	1.0564	1.173	0.755	1.2536	1.138	1.2879	NW_018921555.1	177195	179503	-	PF06813.16:Nodulin-like	--
LOC110752509	37.4756	36.305	33.5034	45.3224	41.668	41.8075	86.1351	76.811	80.9497	13.6643	12.5636	15.1487	14.1562	14.1772	16.0369	24.3752	26.6758	20.5211	NW_018921498.1	399854	401546	-	PF00722.24:Glycosyl hydrolases family 16	--
LOC110761468	12.4099	14.3986	14.8827	8.372	9.1661	10.0668	10.9612	13.2959	13.3051	8.6937	7.6901	8.9709	4.8452	4.2736	3.5952	5.8226	6.9186	6.9011	NW_018921907.1	97724	98677	+	PF02507.18:Photosystem I reaction centre subunit III	--
LOC110758291	280.904	242.472	285.198	179.286	170.72	186.841	98.4926	80.7494	91.4745	132.301	123.209	152.851	73.1425	67.2404	65.789	39.9892	37.5787	34.1539	NW_018921278.1	321416	322277	+	PF02704.17:Gibberellin regulated protein	--
novel.217	3.2971	3.173	3.1697	2.133	2.1399	2.5934	0.8961	0.6679	0.7227	7.3942	7.8772	9.6536	4.9692	4.5924	5.8967	2.8692	3.0194	2.7608	NW_018921356.1	512181	515335	-	PF14541.9:Xylanase inhibitor C-terminal	--
LOC110751660	12.8645	12.1869	10.8702	1.9705	2.3132	2.491	3.0072	3.5453	3.9035	4.4293	3.825	3.4898	1.6861	1.2765	1.223	5.2409	6.4818	5.3935	NW_018921448.1	38180	40324	+	PF02365.18:No apical meristem (NAM) protein	NAC
LOC110771260	94.4276	101.392	96.2828	132.506	119.747	139.425	178.087	159.385	158.438	48.8051	38.2289	46.7105	69.7384	55.0809	65.1386	71.0387	67.6688	67.7004	NW_018922867.1	24628	25544	+	PF00226.34:DnaJ domain	--
LOC110746281	36.3747	38.9818	35.2221	54.6725	49.4867	53.5573	71.8861	73.9381	75.2657	87.5308	86.1834	86.0877	149.314	139.337	142.801	226.477	228.125	229.18	NW_018925342.1	8586	11590	-	PF01474.19:Class-II DAHP synthetase family	--
novel.1970	0.2805	0.0571	0	0.1786	0	0	0.1272	0	0	2.3021	2.8536	2.4861	2.5785	2.492	2.6682	2.5255	1.9888	2.3805	NW_018924319.1	13426	14243	.	--	--
LOC110751667	18.6864	17.1824	17.9212	23.1031	21.2641	22.2472	17.9968	12.4032	14.3567	8.713	9.9397	9.7114	9.0433	11.1823	8.1905	6.5141	6.2833	6.7736	NW_018921264.1	522968	524490	+	PF13947.9:Wall-associated receptor kinase galacturonan-binding	--
LOC110753844	3.8318	3.8375	3.1857	3.8334	3.9575	3.8766	5.1277	4.466	4.2004	6.2527	7.2468	8.2937	6.6348	5.7051	6.5854	4.7761	7.381	8.6317	NW_018921555.1	48159	49619	-	PF04844.16:Transcriptional repressor, ovate	OFP
novel.1979	1.1941	1.5198	1.6603	2.1273	2.3537	1.6935	2.2725	1.6979	2.0961	3.2768	2.6343	2.2837	3.712	4.4205	3.8913	3.6265	3.4126	4.7829	NW_018924352.1	9388	10871	-	--	--
LOC110747134	3.9425	4.409	4.3703	6.5163	4.1727	4.162	4.0301	3.823	4.2847	10.722	10.6851	9.3089	9.4811	8.8047	11.0416	9.3754	10.671	8.228	NW_018926880.1	1009	1864	-	--	--
LOC110756084	8.6269	10.5592	8.2274	2.6298	2.7715	2.561	1.3526	0.522	1.1015	13.9431	12.5051	16.3538	6.5072	5.9796	5.0334	3.2135	3.8579	2.3646	NW_018921658.1	1155	3276	-	--	--
novel.1939	1.285	1.5555	1.0971	1.394	1.6057	1.4864	2.5252	2.7285	2.9538	0.7854	0.7003	0.5932	0.5864	0.6483	0.4296	0.8427	0.8243	0.9954	NW_018924105.1	38403	43472	+	PF08370.14:Plant PDR ABC transporter associated	--
novel.222	0.7325	0.8774	0.6622	0.6859	0.8076	0.6012	0.4396	0.5391	1.0342	2.9344	2.3484	1.8697	2.3597	3.7856	2.7186	3.4915	2.6623	3.0909	NW_018921361.1	152115	153179	.	--	--
novel.223	0	0.0493	0.0496	0	0	0	0	0	0	35.3702	32.9683	29.1696	53.0755	55.5842	57.5248	60.4987	57.3774	58.3587	NW_018921362.1	102344	103290	.	--	--
LOC110764949	1.513	1.9147	1.5944	2.2022	2.1833	2.1806	6.1998	4.9666	3.4094	0.6417	0.6676	0.8581	0.5707	0.9175	0.7763	1.3623	1.3355	0.808	NW_018921303.1	309092	312645	+	PF00096.29:Zinc finger, C2H2 type	C2H2
LOC110758267	0.2163	0.271	0.2386	0.2119	0.4678	0.1964	0.2264	0.3217	0.3043	1.3946	1.3905	1.7512	1.7248	1.9217	2.035	3.3956	3.5223	3.0764	NW_018921749.1	184890	187647	+	PF13855.9:Leucine rich repeat	--
LOC110770384	1.6274	1.4171	1.4699	0.909	1.0034	1.3559	0.9225	0.8525	0.5629	2.4679	2.6648	3.0644	2.6805	2.5789	2.3487	1.6281	1.605	2.2933	NW_018922691.1	15	5432	-	PF11721.11:Malectin domain	--
novel.1941	0	0	0	0	0	0.0128	0	0	0.0136	0.5608	0.7779	0.8126	0.7328	0.5401	0.9583	1.1304	1.0361	0.7571	NW_018924122.1	6586	10554	+	PF07727.17:Reverse transcriptase (RNA-dependent DNA polymerase)	--
LOC110750787	298.752	279.401	297.605	362.264	369.322	394.626	345.498	373.648	363.15	903.602	932.971	796.803	1085.62	1028.34	1017.24	1294.11	1270.54	1258.06	NW_018921419.1	310345	313888	+	PF00067.25:Cytochrome P450	--
novel.1943	0.3761	0.1915	0.1927	1.5967	0.3917	0	0.2132	1.0696	0	16.2565	17.596	10.2446	11.7711	11.5106	9.8579	10.5361	11.8108	11.0209	NW_018924145.1	1264	1507	.	--	--
LOC110768067	2.4595	1.7152	1.864	2.3242	2.3857	2.0611	2.1009	2.0312	2.041	3.4124	4.5907	4.2616	4.0198	5.2883	5.0364	3.5728	4.5389	3.9828	NW_018922368.1	11159	15677	-	PF03876.20:SHS2 domain found in N terminus of Rpb7p/Rpc25p/MJ0397	--
novel.1942	0.758	0.3562	0.4182	0.8663	0.7286	0.3129	0.0661	0.199	0.3999	3.1055	1.0593	1.5612	4.6759	6.3316	6.2824	2.2166	1.6537	2.4743	NW_018924141.1	139515	140862	+	--	--
LOC110760118	5.8854	3.0898	3.6744	3.2207	2.8728	3.5531	3.8575	2.6152	3.784	20.796	20.0482	19.9526	16.2781	16.976	18.3885	19.5037	21.6105	18.9544	NW_018921830.1	180506	181330	+	--	--
LOC110772577	0.1084	0.1103	0.1998	0.138	0.1467	0.1977	0.1351	0.2219	0.1734	0.615	0.3347	0.3802	0.4133	0.3958	0.4628	0.5745	0.45	0.3722	NW_018923062.1	61865	70630	+	PF14381.9:Ethylene-responsive protein kinase Le-CTR1	--
LOC110758279	0.2737	0.3715	0.1246	0.2098	0.0317	0.2448	0.2586	0.2248	0.4866	0.6771	0.5525	0.8142	0.6543	0.6905	0.3395	0.8975	0.9549	0.553	NW_018921749.1	344359	350954	+	PF07714.20:Protein tyrosine and serine/threonine kinase	--
LOC110758277	21.3969	19.4979	21.8551	32.1789	31.7091	36.1772	34.3755	33.7495	33.8006	429.556	415.061	391.621	481.356	460.134	446.82	590.8	586.342	590.16	NW_018921278.1	313172	315165	-	PF03171.23:2OG-Fe(II) oxygenase superfamily	--
LOC110758278	1.1619	1.0516	1.161	0.9286	1.4937	1.1239	7.5297	6.3311	6.3944	0.1378	0.0652	0.0132	0.0281	0.1558	0.1253	0.0287	0.247	0.1594	NW_018921749.1	365552	372337	+	PF07714.20:Protein tyrosine and serine/threonine kinase	--
novel.1950	4.5733	3.9066	4.2487	9.0491	5.973	6.9882	9.3152	9.2582	10.1446	2.2673	2.6404	2.5764	3.8661	4.3999	4.7402	3.8385	3.3369	2.8977	NW_018924170.1	118731	120083	-	PF13639.9:Ring finger domain	--
LOC110751643	2.5625	3.0574	2.5171	3.2803	3.0352	3.2323	4.9818	4.2372	3.8248	1.7454	1.7678	1.8131	1.7741	1.8429	2.0087	2.731	2.4173	2.1887	NW_018921447.1	85317	90990	-	PF07727.17:Reverse transcriptase (RNA-dependent DNA polymerase)	--
LOC110751642	5.6757	2.6714	3.7304	6.7055	5.2412	6.0341	4.128	6.9436	5.5694	1.5896	0.8269	1.7303	1.571	1.4272	2.131	1.982	1.4644	1.9476	NW_018921245.1	62736	64276	+	PF01158.21:Ribosomal protein L36e	--
novel.243	3.3585	4.386	3.1417	2.712	2.4709	2.8602	3.8491	2.6577	2.3367	8.2874	8.9204	13.4484	7.9258	10.3429	9.9929	9.1668	7.6544	7.672	NW_018921375.1	1	1257	.	PF16863.8:N-terminal barrel of NtMGAM and CtMGAM, maltase-glucoamylase	--
LOC110752977	2.3359	1.689	2.2371	1.9222	1.886	1.9802	1.8806	1.7329	1.5671	0.4877	0.6612	0.9377	0.9932	1.0026	0.9858	0.3725	0.4801	1.009	NW_018921531.1	313815	317859	+	PF02362.24:B3 DNA binding domain	B3
LOC110761441	1.5656	0.9894	1.2168	1.2605	2.1362	1.7382	1.2853	0.9826	2.0363	3.6296	2.0597	1.8442	5.1213	3.1976	3.773	3.2945	2.3514	2.5091	NW_018921907.1	380039	381367	-	--	--
LOC110759694	49.723	44.6905	45.6442	8.5519	8.0884	8.3365	3.7333	2.7322	2.1919	6.3592	5.8065	7.6723	2.1217	2.4667	2.4819	5.2903	6.2001	5.0493	NW_018921247.1	506614	509541	+	PF18117.4:Enhanced disease susceptibility 1 protein EP domain	--
LOC110758364	22.293	23.1124	21.7563	7.2533	7.6251	6.6365	11.0691	9.2551	6.4168	11.6505	11.4556	15.2493	4.1376	3.3734	2.6062	5.5349	5.6041	4.6035	NW_018921751.1	17331	18250	-	--	--
LOC110760201	11.6994	9.3312	12.053	8.1397	10.8969	10.1151	20.5594	18.2622	17.9788	28.773	25.0928	24.9644	27.9688	24.6389	26.9403	43.8265	47.9954	41.3729	NW_018921832.1	121843	122859	-	--	--
LOC110761532	0.3061	0.3859	0.224	0.495	0.6072	0.4537	0.2809	0.3316	0.2832	0.7891	0.7283	1.0228	0.7556	0.9066	0.9622	0.5542	0.6054	0.8984	NW_018921909.1	65868	88402	+	PF03140.18:Plant protein of unknown function	--
LOC110760207	13.9861	12.5451	13.8516	47.8876	47.8534	47.6416	89.8541	65.3431	66.4957	28.3199	31.6711	32.5596	15.1111	13.8398	13.0914	23.9198	21.4528	21.7352	NW_018921832.1	120142	121604	+	PF02893.23:GRAM domain	--
LOC110770000	2.3987	3.0794	2.4575	3.4312	5.3214	5.9324	5.7937	6.4062	6.1987	7.1938	8.9999	4.8145	11.3213	12.1486	7.795	12.4158	11.1977	10.748	NW_018921250.1	1131	1867	-	--	--
LOC110772662	16.3959	17.9319	18.6132	17.659	19.6056	13.869	32.4515	31.335	27.1583	1.1829	1.3253	1.1867	2.0044	1.9889	2.3941	2.4326	2.3223	2.9131	NW_018921324.1	870422	872912	-	PF14226.9:non-haem dioxygenase in morphine synthesis N-terminal	--
novel.2214	1.0042	1.2892	1.2078	1.2974	0.7274	0.656	2.4255	1.192	2.3456	1.9824	2.1417	3.9908	2.5193	1.5517	1.4834	3.8001	5.3071	2.8233	NW_018925973.1	9187	10237	.	--	--
LOC110747220	21.3149	21.6353	20.2568	27.1149	28.3628	26.3874	38.8055	32.4685	31.5849	0.023	0.012	0.0122	0.0129	0.0391	0	0	0	0	NW_018927094.1	4533	10101	+	PF03478.21:Protein of unknown function (DUF295)	--
LOC110750401	29.0137	26.6364	26.5539	10.5647	9.7338	12.7685	5.987	7.3879	8.3255	13.6735	12.0199	10.3677	5.9955	5.0333	5.5973	10.6267	10.698	11.1003	NW_018921400.1	138621	139521	+	PF10488.12:Phosphatase-1 catalytic subunit binding region	--
LOC110750885	0.1982	0.1816	0.3655	0.4418	0.289	0.468	0.3371	0.2706	0.4758	0.7096	0.6842	0.6405	0.7754	0.8806	0.8466	0.6941	0.8031	0.9613	NW_018921420.1	29620	32512	+	PF00931.25:NB-ARC domain	--
novel.1368	0.0231	0.1649	0	0.1228	0.1205	0.149	0.3673	0.1843	0.0265	1.0102	0.9459	0.7478	1.3805	1.4392	1.213	1.6668	1.4064	1.7068	NW_018922422.1	92425	94407	.	PF00078.30:Reverse transcriptase (RNA-dependent DNA polymerase)	--
novel.1363	3.5528	4.1233	2.749	2.7949	2.018	2.8265	2.1689	1.3848	1.931	0.0434	0.0451	0.0459	0.0243	0	0.0965	0.0249	0.1007	0	NW_018922415.1	15051	16897	.	PF14291.9:Domain of unknown function (DUF4371)	--
LOC110748557	0.0582	0	0	0	0.0606	0	0.132	0	0.0666	1.8813	2.2217	1.8818	2.1641	2.8169	1.9219	3.2624	2.1825	3.4126	NW_018931009.1	395	1500	-	PF03371.18:PRP38 family	--
LOC110751733	2.9124	2.2649	2.9839	8.2506	10.4834	9.402	5.7719	5.5303	6.553	4.6254	5.6245	4.4675	4.0594	3.4184	4.4298	3.4413	3.3217	3.0817	NW_018921457.1	504171	506171	+	PF00487.27:Fatty acid desaturase	--
novel.2218	1.9144	2.169	1.6959	2.5206	2.5181	2.1782	2.8558	2.1286	2.1059	0	0	0	0	0	0	0	0	0	NW_018926030.1	5187	8782	+	PF00931.25:NB-ARC domain	--
LOC110747224	32.248	30.2417	30.924	20.4063	20.5096	20.4445	39.6349	36.2604	34.2643	46.8324	51.3231	50.5893	31.4571	34.1446	36.4333	61.2602	55.7662	61.1881	NW_018927097.1	584	4454	-	PF01094.31:Receptor family ligand binding region	--
LOC110747223	4.3407	4.4196	3.9934	4.8418	4.0589	2.8523	3.013	4.7866	3.6452	9.7459	7.4837	7.0749	10.6562	9.4447	7.5671	7.0456	11.3511	7.966	NW_018927097.1	11725	13428	+	PF02580.19:D-Tyr-tRNA(Tyr) deacylase	--
LOC110762879	9.6787	7.2096	8.6678	8.0517	7.8523	7.6984	2.7368	3.7397	3.7052	4.4161	5.7639	4.033	3.9796	3.2681	3.0796	1.541	2.4219	2.439	NW_018921296.1	136553	139515	+	PF05056.15:Protein of unknown function (DUF674)	--
LOC110760218	2.0939	1.5876	1.0726	1.4185	1.299	1.0758	1.389	1.3683	0.7638	0.4668	0.5261	0.4319	0.4139	0.3518	0.4757	0.4011	0.6769	0.5627	NW_018921836.1	23472	27206	-	PF00069.28:Protein kinase domain	--
LOC110768173	2255.85	2235.6	2139.58	1893.71	2031.81	1878.91	1477.07	1615.58	1568.94	1392.72	1309.01	1247.45	1037.52	1102.38	1080.14	940.829	905.06	882.391	NW_018922381.1	466644	470356	-	PF00199.22:Catalase	--
LOC110749876	2.2811	2.418	2.3371	1.7245	2.2289	2.0961	1.24	1.4218	1.7144	0.0819	0.0284	0.0866	0.0917	0.0308	0.0303	0.0313	0.0791	0.0947	NW_018921370.1	8378	11314	+	PF00931.25:NB-ARC domain	--
novel.1374	15.8264	13.0533	14.9465	28.0567	33.7895	30.8405	12.0288	11.365	12.4305	97.8889	83.2066	81.9594	139.301	108.929	113.803	64.2171	66.6319	55.8332	NW_018922428.1	2975	3493	.	--	--
LOC110749877	1.4497	2.199	1.3337	0.8792	1.4172	1.5559	1.4759	1.5481	1.2512	0.155	0.0538	0.1093	0.1157	0.0876	0.0287	0.0888	0.0899	0.1794	NW_018921370.1	16702	22163	+	PF00931.25:NB-ARC domain	--
LOC110749878	2.2831	1.9548	2.0202	2.9187	2.4135	3.0259	1.1374	1.1608	1.5223	0.1359	0.1414	0.6068	0.4229	0.3586	0.3694	0.2769	0.3854	0.4544	NW_018921370.1	39829	42481	+	PF00931.25:NB-ARC domain	--
novel.2223	0.0705	0	0	0.0749	0.0367	0	0	0.1204	0.1613	7.6376	7.1448	6.6108	14.3497	13.9973	16.2628	25.7942	18.9354	23.8056	NW_018926060.1	1	1301	.	PF00665.29:Integrase core domain	--
novel.1376	0	0	0	0	0	0	0	0	0	3.5138	3.4657	1.7854	5.3669	7.7907	6.443	7.9475	7.941	9.0827	NW_018922435.1	26322	27199	.	--	--
LOC110746369	1.6995	1.6144	1.9455	1.9448	2.1356	2.0992	2.9387	2.4517	2.1597	3.5814	3.1825	2.6912	4.0021	4.4334	3.834	4.0749	5.1838	4.528	NW_018925490.1	8535	13611	+	PF01369.23:Sec7 domain	--
LOC110747695	8.8017	10.019	8.9164	9.0264	9.4744	8.7567	10.2031	8.8873	7.2346	0	0.1348	0	0.0967	0	0.24	0.1979	0.2003	0.05	NW_018928589.1	92	1019	-	--	--
LOC110756164	10.0281	9.0076	9.4941	10.9214	12.11	12.1998	9.8514	10.4815	12.4225	1.8108	2.2177	1.6966	3.2605	2.5656	3.0579	2.4424	1.9411	2.175	NW_018921664.1	152384	157248	-	PF00764.22:Arginosuccinate synthase	--
LOC110762842	8.2502	9.2793	7.4697	11.437	11.8211	11.0169	17.8733	16.7691	16.5941	20.0193	22.3378	19.2204	31.1483	30.3682	29.954	45.3954	44.6672	45.1361	NW_018921247.1	160285	162437	-	PF01073.22:3-beta hydroxysteroid dehydrogenase/isomerase family	--
LOC110761517	0.7124	0.5742	0.3649	0.1575	0.3091	0.2549	0.6394	0.4052	0.8142	10.7552	12.7801	11.6469	7.5473	8.0578	8.413	10.6305	11.1843	11.8459	NW_018921247.1	344762	346307	+	PF07727.17:Reverse transcriptase (RNA-dependent DNA polymerase)	--
LOC110772647	0.7584	0.6847	0.689	0.5315	0.4619	0.7525	0.7624	0.8789	0.8832	1.0744	1.1958	1.2022	1.2454	1.1159	1.2223	1.1595	1.3334	1.5325	NW_018923072.1	67757	77529	-	PF03000.17:NPH3 family	--
LOC110759679	3.1647	2.6583	3.0802	7.6409	9.1449	9.3405	8.1625	11.0697	11.937	8.635	10.349	8.4735	19.7305	18.1199	16.742	19.1544	20.8364	17.7462	NW_018921815.1	659059	661544	-	--	--
LOC110758345	0.5624	0.3221	0.4141	0.8953	0.4392	0.5093	0.6376	0.9396	0.5223	0.7212	0.91	0.8276	0.8938	1.3012	1.1089	1.6352	1.4776	1.3318	NW_018921751.1	135172	137910	+	--	--
LOC110773981	3.575	3.0248	3.422	1.1578	1.1186	1.3691	0.3996	0.1909	0.4988	0.2491	0.0457	0.2789	0.0657	0.0994	0.1629	0.0336	0.153	0.0848	NW_018923493.1	161402	165501	+	PF00083.27:Sugar (and other) transporter	--
LOC110767292	1.29	1.8451	2.5175	1.7603	1.5992	1.3516	2.542	2.306	2.4224	0.3486	0.8928	0.3119	0.2703	0.6064	0.6559	0.7989	0.9334	1.3965	NW_018922290.1	230953	237067	-	PF03478.21:Protein of unknown function (DUF295)	--
LOC110748573	3.5185	4.105	3.1543	6.0681	6.7936	9.6769	13.2971	16.26	22.0359	12.2248	14.9155	7.6478	16.7035	15.9924	11.3136	29.3337	23.4633	26.6629	NW_018931047.1	1156	2081	+	--	--
LOC110760673	1.8524	1.8861	1.8708	2.8366	2.673	2.6414	9.9309	6.713	7.4411	14.765	14.2551	16.4681	37.6048	34.1185	33.1632	77.9418	72.7239	77.5672	NW_018921857.1	217924	219724	-	PF00201.21:UDP-glucoronosyl and UDP-glucosyl transferase	--
LOC110759200	11.9228	9.0792	10.7782	13.6638	13.6153	11.9899	15.5052	15.728	14.8304	0.9186	1.0466	1.0638	1.2248	1.8298	2.2369	2.3054	1.6238	2.9863	NW_018921791.1	478	2006	-	PF05564.15:Dormancy/auxin associated protein	--
LOC110763703	0.5163	0.5257	0.5601	0.9025	0.6325	0.5541	1.4461	1.52	1.9092	2.7842	2.6207	2.0469	2.7324	2.8181	2.889	4.1016	3.8145	3.8969	NW_018922038.1	325432	329383	-	PF00450.25:Serine carboxypeptidase	--
LOC110762857	13.7206	10.7103	12.8597	17.0964	15.4518	15.4895	15.7284	18.9603	17.1931	23.9157	27.5121	17.6883	33.1982	25.3839	24.6639	33.706	31.5022	33.2711	NW_018921973.1	19123	20777	+	--	--
LOC110761526	6.2111	6.2296	6.6484	4.4273	7.24	6.5667	5.8856	7.0653	5.7219	3.3186	1.8526	1.6262	3.9891	2.1048	3.1495	1.8548	2.3475	2.6226	NW_018921909.1	116561	117918	+	PF18777.4:Chromosome region maintenance or exportin repeat	--
LOC110756171	0.284	0.4131	0.291	0.1292	0.169	0.1742	0.69	0.6	1.0203	1.2753	1.8059	1.1613	1.3491	1.1615	1.6147	4.2214	4.1919	2.5006	NW_018921664.1	175914	178074	-	--	--
LOC110772652	0.4226	0.0717	0.3608	0.299	0.4401	0.3402	2.1561	1.4021	2.4957	1.2607	1.6315	1.2356	5.2695	5.1801	5.7773	12.4017	13.2345	11.4931	NW_018921324.1	883648	885932	-	PF14226.9:non-haem dioxygenase in morphine synthesis N-terminal	--
LOC110759202	5.9331	4.741	4.6937	5.4997	6.8822	7.7381	7.2375	7.6034	7.5542	1.9017	1.9102	1.4562	1.9097	2.5208	1.0935	2.9303	1.9018	1.3659	NW_018921791.1	2400	3820	-	PF00861.25:Ribosomal L18 of archaea, bacteria, mitoch. and chloroplast	--
LOC110770472	893.358	846.913	848.237	159.458	162.649	162.488	26.2391	31.6043	30.6292	185.735	190.907	158.761	11.3693	12.8187	13.0704	16.7784	15.0166	14.1705	NW_018922707.1	163563	166644	+	PF01699.27:Sodium/calcium exchanger protein	--
novel.1356	3.5603	6.8472	6.282	10.9156	6.7969	11.2511	6.0546	10.1248	8.1389	0	0	0	0	0	0	0	0	0	NW_018922409.1	91489	91720	.	--	--
LOC110749413	88.255	86.9424	84.4751	69.2886	70.8923	76.3765	85.7445	80.3142	84.9754	46.5535	45.7417	43.421	30.8442	32.0453	29.7424	32.9609	33.1762	32.0377	NW_018921355.1	512221	515664	-	PF16363.8:GDP-mannose 4,6 dehydratase	--
LOC110749414	12.9488	9.8641	11.3297	7.9746	9.2517	13.5425	8.9476	10.5365	11.4516	6.4783	6.1817	4.6687	3.6974	4.1987	3.3946	3.4513	3.6381	4.8704	NW_018921355.1	516456	517540	-	PF16363.8:GDP-mannose 4,6 dehydratase	--
LOC110749415	2.102	2.3825	1.5644	2.0204	1.9824	2.2348	2.9452	1.7821	1.4507	0.9177	0.7926	1.1169	1.3382	1.1746	1.5014	0.8928	1.2856	1.3825	NW_018921355.1	302953	307770	+	PF13839.9:GDSL/SGNH-like Acyl-Esterase family found in Pmr5 and Cas1p	--
LOC110745050	13.5551	12.0688	11.6632	14.635	13.1376	15.304	15.634	13.2833	14.4205	6.4045	5.5969	6.5556	5.6814	5.7928	6.4935	5.8118	6.1816	4.3281	NW_018924241.1	2826	5995	-	--	--
LOC110773977	14.1788	12.3629	13.7343	9.1382	8.8857	8.8263	5.4071	6.1583	6.4532	123.351	123.833	120.438	111.386	109.381	114.936	75.0249	73.3514	72.5412	NW_018921328.1	205851	208451	-	PF00150.21:Cellulase (glycosyl hydrolase family 5)	--
novel.2201	0.8846	0.9582	1.3499	0.839	1.176	0.9696	0.7042	0.6851	0.5594	0.2301	0.4445	0.1738	0.3681	0.2044	0.5116	0.2636	0.286	0.0571	NW_018925835.1	3863	7262	+	PF07714.20:Protein tyrosine and serine/threonine kinase	--
LOC110750879	1.3682	2.3039	2.2644	3.7977	1.9727	2.5416	2.5058	1.6761	3.2481	0	0	0.2915	0	0	0	0	0	0	NW_018921245.1	103259	104422	+	PF04434.20:SWIM zinc finger	--
LOC110760670	0.2639	0.0733	0.1475	0.0509	0.1249	0.2574	0.7071	0.7094	0.7677	1.2567	1.0459	0.9302	1.1495	1.113	1.3971	3.2877	3.4502	3.0538	NW_018921857.1	210820	223277	+	PF00201.21:UDP-glucoronosyl and UDP-glucosyl transferase	--
LOC110746386	1.249	1.8246	1.6691	2.2477	2.7709	2.5062	4.1866	3.5211	4.9037	6.0218	4.8343	4.8635	5.2047	4.5032	4.9024	7.0083	7.536	5.0479	NW_018925513.1	5	1052	-	PF01657.20:Salt stress response/antifungal	--
LOC110759650	1.0634	1.144	1.2334	2.023	1.4835	1.1629	2.1611	2.2139	2.1329	3.0483	3.062	2.4639	4.1796	3.7238	3.4084	4.7172	4.4713	4.3384	NW_018921815.1	104351	126944	-	PF00501.31:AMP-binding enzyme	--
LOC110771776	0.2232	0.2272	0.205	0.2123	0.2244	0.1569	0.2007	0.1488	0.2463	2.392	2.8661	2.5578	1.4375	1.8688	2.1065	3.3027	3.1258	3.3511	NW_018921324.1	137918	149504	-	PF07714.20:Protein tyrosine and serine/threonine kinase	--
LOC110755299	23.7366	20.4465	21.8825	24.9578	25.7722	27.6499	15.927	22.192	26.2756	53.7168	52.1245	32.6091	50.2608	41.7349	47.578	43.8366	41.3513	42.8488	NW_018921626.1	625979	630232	-	PF00080.23:Copper/zinc superoxide dismutase (SODC)	--
LOC110771770	1.3566	2.7626	1.8783	0.6421	0.8782	0.7871	0.8314	0.9593	0.6706	0.6243	0.6328	0.6601	0.1255	0.1086	0.3203	0.3118	0.2786	0.3519	NW_018922935.1	33442	35944	+	PF13855.9:Leucine rich repeat	--
LOC110748995	7.6983	8.1968	7.6809	8.7575	10.1646	8.3703	17.1134	14.4806	14.8955	24.4704	23.9041	24.9931	31.8373	34.5212	33.4072	46.5617	45.6147	43.3645	NW_018921345.1	231997	233851	+	PF02798.23:Glutathione S-transferase, N-terminal domain	--
LOC110749842	24.5406	23.6111	25.1678	22.9945	21.7433	24.3613	23.7286	20.3709	19.8234	37.4068	41.9514	38.0581	37.9102	36.6423	34.1703	42.3684	41.1313	39.9355	NW_018921369.1	170968	173998	+	PF00010.29:Helix-loop-helix DNA-binding domain	bHLH
LOC110773964	6.8579	6.9484	5.924	9.6331	7.4914	9.0923	6.2506	6.1568	7.3392	0.0294	0	0	0.0329	0	0	0	0	0	NW_018923482.1	21530	25764	-	--	--
LOC110748998	0.9004	1.1459	1.3178	0.9556	0.5023	0.9664	2.9531	2.7069	3.1978	3.9589	2.7166	2.7612	2.17	1.619	2.2162	5.662	5.1139	5.3284	NW_018921345.1	183342	184972	-	PF00069.28:Protein kinase domain	--
LOC110748515	3.3319	4.0796	2.7223	2.2828	1.8007	2.4897	4.2557	3.2624	3.0853	0.6997	1.0727	1.5966	0.7837	0.916	1.392	1.0127	1.5807	0.6818	NW_018930923.1	112	1895	+	PF11934.11:Domain of unknown function (DUF3452)	--
LOC110765098	0.4499	0.3817	0.7836	0.748	0.3592	0.5955	0.5781	0.5118	0.5656	1.1391	0.9944	1.703	1.1586	2.1169	2.2271	1.0652	0.9722	1.5455	NW_018922130.1	98010	101465	-	PF00931.25:NB-ARC domain	--
LOC110756151	17.9165	21.0249	22.5734	69.0043	64.6138	69.819	111.547	95.6081	100.967	30.8748	28.6575	34.3612	44.0853	42.0022	41.3332	57.8904	64.8685	61.8412	NW_018921247.1	522371	523826	+	PF01428.19:AN1-like Zinc finger	--
LOC110761984	1.2416	0.8428	1.0071	0.1098	0.431	0.0555	0	0.0588	0.0591	7.679	8.1769	5.2064	5.363	4.8006	4.7707	1.8632	3.1442	2.1431	NW_018921930.1	663796	665716	-	PF02362.24:B3 DNA binding domain	B3
LOC110761500	0.5393	0.4118	0.2302	0.6678	1.9188	1.5918	0.8662	1.3804	1.5412	1.138	1.2248	0.7054	2.901	2.4402	2.4431	2.9676	3.5965	3.542	NW_018921289.1	408940	410477	-	PF08387.13:FBD	--
LOC110760655	4.738	5.204	6.1538	2.2964	2.2921	2.7628	6.8943	5.6867	8.1874	31.5972	37.4475	30.3806	36.7775	31.8203	30.492	54.3796	58.0825	64.4948	NW_018921857.1	259960	261361	+	--	--
LOC110772634	27.2248	28.17	27.5846	34.7136	35.0736	33.1497	54.973	46.7253	44.8478	17.5928	18.9135	19.2564	20.5529	21.375	20.8291	22.5112	22.8105	23.1104	NW_018921324.1	865248	875149	+	PF00069.28:Protein kinase domain	--
LOC110770452	3.9113	3.6961	3.6668	2.3333	2.1563	2.0578	2.0868	2.53	2.3961	2.6116	2.2525	1.841	1.0001	0.5552	0.8189	0.2813	0.6215	0.3616	NW_018922699.1	84669	88138	-	PF00485.21:Phosphoribulokinase / Uridine kinase family	--
LOC110756156	3.398	3.8613	2.7664	1.4489	1.7692	1.7746	0.8083	0.5522	0.6762	2.0133	2.3701	1.8768	0.9198	0.9434	0.7068	0.4098	0.2766	0.3832	NW_018921664.1	81073	86505	+	PF13855.9:Leucine rich repeat	--
LOC110748982	0.4314	0.3452	0.4105	0.1635	0.3851	0.2977	0.4542	0.4207	0.317	4.2246	5.179	3.2722	5.0031	4.0462	3.2009	2.8673	2.9968	3.0515	NW_018921345.1	15473	18242	+	PF03171.23:2OG-Fe(II) oxygenase superfamily	--
LOC110745470	0.6153	0.2088	0.2626	0.3809	0.3203	0.1651	0.5232	0.5832	0.4688	16.2952	14.7173	16.0476	12.9367	9.313	11.2975	11.5409	12.3603	9.8426	NW_018924580.1	702	1596	-	--	--
LOC110748503	1.5331	4.7906	2.3832	2.0198	2.3121	2.61	2.9369	1.9244	2.5379	0.6462	0.2881	0.5857	0.4136	0.6785	0.3592	0.3173	0.5355	0.4807	NW_018930893.1	103	1884	+	--	--
novel.2663	7.3685	6.8735	6.6	6.3685	6.2027	7.7663	6.4531	8.5827	8.7249	14.6012	12.3047	11.814	14.844	13.0237	11.9067	18.716	16.9835	16.8069	NW_018930578.1	117	1156	.	--	--
LOC110749836	1.1732	0.8873	0.5151	1.8143	0.9075	1.5469	1.8241	1.6777	1.1494	1.9024	2.1618	1.8878	3.2453	2.6803	2.7006	3.9569	3.3613	4.7414	NW_018921369.1	354414	356120	-	PF00069.28:Protein kinase domain	--
LOC110769469	1.3424	2.0142	1.6648	1.5371	1.8025	1.7061	2.9236	4.3398	3.634	0.7403	0.9627	0.6849	0.7946	0.3487	1.0973	1.1662	2.1112	1.6775	NW_018922559.1	120036	122272	-	PF00400.35:WD domain, G-beta repeat	--
LOC110747652	9.691	9.181	8.4164	3.8143	3.7091	2.6519	9.5682	5.4754	6.052	14.3735	14.8953	16.7396	7.7829	9.7252	8.7217	14.4142	14.7244	13.0338	NW_018928416.1	50	2028	+	PF00069.28:Protein kinase domain	--
LOC110758781	4.5474	2.8061	3.8119	4.5337	11.0492	7.0991	7.8115	9.2484	6.1429	1.3235	2.5035	1.2723	2.6953	2.8567	1.4714	3.5844	1.8146	2.7846	NW_018921769.1	969	2329	+	--	--
LOC110758780	4.1716	6.005	3.9792	10.076	8.688	8.337	15.3302	12.7633	15.6201	2.512	2.6134	1.5938	3.3763	4.1182	1.6756	6.7638	3.2056	4.3602	NW_018921769.1	2462	3409	+	PF05212.15:Protein of unknown function (DUF707)	--
LOC110758301	2.4279	2.3897	2.4875	3.3498	1.8541	2.4321	1.2846	2.0253	2.4051	0	0.0735	0	0	0.2397	0.8641	0.3239	0.164	0	NW_018921749.1	198563	200968	+	PF13456.9:Reverse transcriptase-like	--
LOC110759632	0.837	0.7883	0.7075	0.5108	0.8716	0.7411	0.8778	0.7617	0.6218	1.9549	1.9388	1.7194	1.7804	1.4666	1.6452	1.3397	1.9712	1.3954	NW_018921815.1	437657	441432	+	PF07714.20:Protein tyrosine and serine/threonine kinase	--
LOC110771752	1.6899	1.103	2.1309	1.9775	1.3988	1.5347	1.8177	1.9716	1.8325	2.8754	3.4244	4.4808	4.492	2.6521	3.407	5.6788	5.4864	5.2099	NW_018921324.1	134688	136548	-	PF00069.28:Protein kinase domain	--
novel.1301	0	0.0828	0.0555	0.1151	0.508	0.1164	0.2151	0.0617	0.0929	1.6566	1.1818	1.6016	1.5374	1.2576	1.868	1.3287	1.8944	0.9037	NW_018922329.1	56096	57788	.	--	--
novel.1780	1.4173	1.9882	1.936	1.9721	1.3118	1.3859	2.7494	1.9346	3.3479	0.825	0.4577	0.8433	0.462	0.4975	0.3669	0.8507	1.0528	0.7955	NW_018923417.1	9621	11276	-	--	--
novel.2630	1.0792	0.3344	0.5769	1.5935	1.6612	1.6115	1.649	1.3343	1.1799	1.9255	3.1114	1.4729	3.0744	3.196	3.3248	2.9572	3.1368	2.797	NW_018930176.1	406	1412	+	--	--
novel.1782	32.8728	21.2435	20.0014	30.1886	28.5028	26.209	14.5274	21.3679	21.7777	11.6568	10.36	8.9814	4.5271	5.1658	7.0982	4.8995	8.6303	5.3549	NW_018923417.1	27183	34128	+	PF14368.9:Probable lipid transfer	--
LOC110747207	44.0684	41.2882	48.4218	56.4239	57.5513	55.455	48.587	52.7046	50.3248	79.0034	77.9686	70.6995	95.725	101.216	95.7968	81.5411	77.9736	77.0008	NW_018927064.1	23808	24942	-	PF00266.22:Aminotransferase class-V	--
novel.1307	3.0495	2.9078	3.6202	4.7776	8.6697	4.6237	12.622	10.627	10.0696	16.4408	14.5541	17.5637	12.0241	10.0825	11.2767	28.7163	30.1539	30.5669	NW_018922341.1	510224	511362	-	PF06521.14:PAR1 protein	--
LOC110758317	121.438	117.818	130.485	35.1256	31.7178	36.9642	15.4607	14.6632	17.3508	17.2955	15.8687	16.0371	3.7479	4.1271	2.9953	6.2737	6.8562	5.4309	NW_018921278.1	464163	465331	+	PF00903.28:Glyoxalase/Bleomycin resistance protein/Dioxygenase superfamily	--
LOC110759644	10.8042	11.7213	12.0681	6.4915	6.9813	6.6937	5.6022	5.2563	4.8848	19.4852	19.386	21.0728	10.9189	11.4568	11.032	8.3504	7.9272	8.7573	NW_018921815.1	35683	40496	-	PF00305.22:Lipoxygenase	--
LOC110765081	0.085	0.1113	0.0498	0.1805	0.0632	0.1825	0.3993	0.4421	0.4443	0.2863	0.5958	0.3252	0.297	0.2998	0.3891	0.6926	0.6398	0.9204	NW_018921247.1	702991	707860	-	PF00664.26:ABC transporter transmembrane region	--
LOC110750830	4.3314	3.2016	3.7743	5.0549	4.3659	3.987	6.2912	7.3117	6.4836	2.5168	2.4363	2.5475	2.6833	3.5607	2.7381	3.9014	3.8721	3.1304	NW_018921419.1	113958	123628	-	PF09382.13:RQC domain	--
LOC110750832	3.5432	3.7314	3.7547	3.5945	3.2555	3.5232	3.8398	4.2083	4.1293	5.5808	6.7053	5.1316	5.8942	6.6526	6.4404	8.5142	7.0724	7.0371	NW_018921419.1	184715	192895	+	PF00664.26:ABC transporter transmembrane region	--
LOC110765089	2.971	2.3132	2.4811	1.4926	1.8892	1.8132	0.9718	1.0413	0.9988	5.2754	5.5261	5.4861	3.2718	3.5819	3.9179	2.3145	2.3687	2.615	NW_018922130.1	36941	55568	-	PF00931.25:NB-ARC domain	--
novel.1319	1.258	0.9995	0.6639	1.153	1.2306	1.3604	1.4911	1.7562	1.634	5.0593	5.6704	4.8131	7.0555	6.341	6.1426	6.1019	5.8403	6.153	NW_018922347.1	29981	36488	-	--	--
LOC110750835	2.7581	2.533	2.3825	1.2053	1.0418	1.1028	0.8277	0.4614	0.4018	4.5095	4.7898	4.0445	2.5387	1.7084	1.3649	1.2173	1.4517	2.1857	NW_018921419.1	133034	136356	-	PF00067.25:Cytochrome P450	--
LOC110747677	24.682	23.8329	23.388	19.9229	20.0307	24.3762	6.9629	13.9724	10.1987	6.9813	6.421	3.6376	7.2529	8.2363	7.1989	3.7097	3.1692	3.9807	NW_018928482.1	293	977	+	--	--
LOC110746345	20.1583	22.5773	20.6904	9.53	8.5874	7.9854	0.9973	1.0006	0.796	0.192	0.1332	0	0.1434	0.0362	0.0356	0	0	0	NW_018925445.1	2202	3768	-	PF02902.22:Ulp1 protease family, C-terminal catalytic domain	--
LOC110746343	35.579	26.7978	33.9282	12.1025	15.1522	17.4774	1.6031	3.3208	2.9197	0.1195	0.0829	0.1685	0.223	0.1351	0.0886	0.0456	0.0924	0.0461	NW_018925445.1	3816	5187	-	--	--
LOC110769444	6.9466	8.5351	7.6987	10.4206	9.842	12.9756	10.8669	12.0049	10.4977	4.4907	3.3675	3.8852	6.4017	6.1982	5.9326	5.279	5.8186	5.399	NW_018922559.1	787354	788727	-	PF00179.29:Ubiquitin-conjugating enzyme	--
novel.1317	0.7576	0.8743	0.6986	4.074	3.8133	3.876	3.6936	3.4761	2.9155	2.0507	1.8353	2.7748	6.3475	6.9807	7.1337	4.8762	5.3465	5.2054	NW_018922345.1	131028	132844	-	--	--
LOC110753070	5.8264	5.8936	5.189	4.2436	5.5913	6.1307	3.8857	6.1945	4.788	7.9468	13.5947	6.5749	10.0927	14.0974	8.465	9.2957	7.329	10.2732	NW_018921532.1	4673	6383	-	PF00071.25:Ras family	LOB
LOC110753071	2.738	3.176	3.2313	3.9358	3.97	2.2319	6.3263	5.7955	5.7838	1.7552	1.7945	2.24	1.8981	2.1213	1.6149	3.606	3.7213	3.852	NW_018921532.1	25461	27765	+	--	--
LOC110761931	7.9783	8.1234	7.8983	7.5843	7.518	6.3565	12.5414	10.05	9.539	4.1242	3.9794	4.361	3.0158	3.8414	4.2049	3.9909	4.3134	4.6488	NW_018921930.1	356049	358013	+	PF02458.18:Transferase family	--
LOC110770406	6.0325	5.107	6.8055	10.6465	10.8696	10.4029	11.3732	16.3458	16.5796	21.0098	21.1804	16.0834	36.7238	37.1364	35.2001	50.993	48.4722	49.9251	NW_018922693.1	89483	90159	-	PF00462.27:Glutaredoxin	--
LOC110761932	15.5878	16.1259	18.303	16.8088	15.268	13.3195	24.6224	20.407	20.4769	9.394	6.9321	8.686	6.411	6.5702	6.9705	9.4368	10.5178	9.9604	NW_018921930.1	351467	355873	+	PF02458.18:Transferase family	--
LOC110747626	5.5151	4.634	3.2915	4.603	3.4012	4.0802	8.863	7.1872	6.9159	0	0	0	0.1047	0	0	0	0	0	NW_018928338.1	7	971	+	PF00497.23:Bacterial extracellular solute-binding proteins, family 3	--
LOC110755256	10.688	10.539	10.7775	15.6013	17.2739	14.5832	15.7489	15.9933	16.2246	5.9761	6.3398	5.043	8.0126	9.6191	10.1457	9.0735	9.1869	9.4363	NW_018921625.1	375344	377244	+	PF14226.9:non-haem dioxygenase in morphine synthesis N-terminal	--
novel.2295	0.9302	0.9471	0.5718	0.3291	0.904	0.9983	0.6327	0.7759	1.0632	3.7359	3.4924	3.1489	5.1548	4.1015	3.1902	4.8389	4.6481	5.2003	NW_018926769.1	1344	2867	+	PF07717.19:Oligonucleotide/oligosaccharide-binding (OB)-fold	--
LOC110756100	3.1275	1.9784	2.8224	3.8983	4.3793	4.1851	3.6061	5.6165	5.1112	1.2434	1.7167	1.1796	2.0174	2.1284	2.1445	3.1155	2.6826	2.8238	NW_018921276.1	124389	130399	+	--	--
LOC110768560	1.7024	2.2315	1.4635	2.2429	2.4656	2.2262	2.3517	1.9366	2.9077	0.8543	0.8532	0.7408	0.8612	0.9272	1.1777	1.4487	1.1298	0.8897	NW_018922431.1	21203	26104	-	PF00996.21:GDP dissociation inhibitor	--
LOC110748953	100.454	95.6052	93.1955	103.497	111.301	106.005	147.722	86.0036	92.3415	502.548	488.294	723.071	339.174	305.942	305.559	419.724	401.445	375.894	NW_018921345.1	109832	110566	-	--	--
LOC110745447	43.2542	41.941	41.5154	17.7452	18.7566	18.1054	21.9986	16.3916	16.1299	8.3517	8.8242	9.6801	7.1677	7.0145	8.4648	10.0414	10.7206	10.9195	NW_018924553.1	1877	3723	-	PF13855.9:Leucine rich repeat	--
LOC110744597	5.0736	4.7701	4.4435	5.3195	4.5803	5.9284	7.5381	8.215	8.0441	7.2523	8.5486	6.9133	10.0839	9.27	9.7705	13.5082	16.6196	14.552	NW_018923932.1	33399	41881	-	PF01593.27:Flavin containing amine oxidoreductase	--
LOC110769429	1.3468	1.1219	1.154	0.9096	1.1729	1.498	1.0827	0.8635	0.8676	0	0	0	0	0	0	0	0	0	NW_018922557.1	9796	21741	+	PF10250.12:GDP-fucose protein O-fucosyltransferase	--
LOC110755264	10.4544	7.8412	8.0945	12.408	11.2189	15.0748	10.4954	11.6653	10.4445	21.2178	22.5816	19.7101	22.9069	25.3678	24.9828	19.1214	20.8559	20.3195	NW_018921273.1	217386	221196	+	PF04852.15:ALOG domain	--
LOC110756110	0.5369	0.4459	0.2895	0.3449	0.4119	0.182	0.7048	0.5143	0.5329	0.9499	0.9625	1.1609	0.677	0.8926	1.1245	0.8763	0.873	1.2133	NW_018921658.1	68389	75765	-	PF07714.20:Protein tyrosine and serine/threonine kinase	--
LOC110768571	5.6091	5.5479	5.7467	6.8033	7.621	7.1668	6.7226	7.3528	8.7926	2.6587	1.6499	2.8113	3.1869	2.2676	2.1779	2.5653	1.5151	3.0765	NW_018922435.1	98150	100449	-	PF06094.15:Gamma-glutamyl cyclotransferase, AIG2-like	--
LOC110769425	0.1032	0	0	0	0	0	0	0.0587	0	2.9295	3.0946	3.1454	3.3317	2.2421	3.5574	2.7885	2.3005	3.9636	NW_018922557.1	33018	34132	-	PF02798.23:Glutathione S-transferase, N-terminal domain	--
LOC110773914	9.2453	6.3577	6.6454	1.0788	1.7138	0.7793	3.9512	2.5328	2.5451	1.3102	0.9673	1.2514	0.284	0.4301	0.2349	1.3075	0.8335	0.8803	NW_018923469.1	19800	20747	+	--	--
LOC110769424	0.2004	1.2242	0.4106	0.5848	0.5738	0.699	2.5558	2.0515	1.9469	21.7829	23.8907	28.5379	27.6318	31.7988	28.2041	34.3302	38.2099	44.8454	NW_018922557.1	24538	25731	-	PF02798.23:Glutathione S-transferase, N-terminal domain	--
LOC110745434	6.6904	7.0044	5.8283	6.4987	7.3605	8.0528	7.328	7.0086	8.749	10.9737	11.6398	10.6093	14.2321	14.534	13.6124	13.5755	12.1372	13.0613	NW_018924549.1	16928	21660	+	PF02362.24:B3 DNA binding domain	B3
LOC110747612	1.0995	0.9721	1.0968	2.2723	2.1391	1.9874	3.2474	2.3368	3.4394	2.3494	1.8923	2.1905	3.9048	3.7131	4.9149	7.1495	7.0044	6.3144	NW_018921335.1	276028	279254	-	PF08449.14:UAA transporter family	--
LOC110769421	8.8285	7.9438	8.1511	5.502	3.1535	4.903	8.6708	7.1817	9.1524	21.064	21.4013	22.9372	7.6301	7.0939	8.8687	12.6836	13.9859	18.0995	NW_018922554.1	7376	8360	-	PF00403.29:Heavy-metal-associated domain	--
LOC110773918	7.9894	9.1254	10.3367	3.0438	2.4532	3.298	4.7031	4.8354	5.7368	21.4642	22.7027	20.0489	8.715	8.0892	7.2581	19.111	19.6092	18.9388	NW_018923469.1	3218	4113	+	--	--
novel.947	0	0	0	0	0	0	0	0	0	3.0646	3.0702	4.3208	2.6698	3.3365	3.1546	4.2916	3.6869	2.3642	NW_018921935.1	120550	121443	+	--	--
LOC110749827	2.8314	4.0095	2.8675	2.3487	2.135	3.6326	4.1325	2.9616	3.1247	6.1094	6.0604	5.1682	5.729	5.3974	5.3072	6.4466	5.2085	5.6229	NW_018921369.1	246030	248065	+	PF01370.24:NAD dependent epimerase/dehydratase family	--
LOC110757413	67.6815	66.796	63.7735	29.9064	30.8233	29.5481	18.3954	15.7192	16.394	30.0014	30.2523	33.1019	13.002	14.7551	14.1551	9.4267	9.5535	9.9511	NW_018921717.1	105235	113310	+	PF00664.26:ABC transporter transmembrane region	--
LOC110758744	2.1862	2.6187	2.3496	2.1154	2.0533	2.8754	1.8953	1.219	1.1269	4.3978	5.1593	4.0369	4.297	4.4009	4.2234	2.9376	2.8223	3.0317	NW_018921764.1	213636	216963	+	PF00388.22:Phosphatidylinositol-specific phospholipase C, X domain	--
LOC110746791	11.7854	14.7059	12.4856	14.9029	14.1002	14.5866	11.8264	12.0371	15.8211	7.0062	8.7012	5.7879	7.2588	7.2281	8.8599	9.9842	5.7403	7.1953	NW_018926176.1	476	1728	-	PF00118.27:TCP-1/cpn60 chaperonin family	--
LOC110748978	17.4441	13.7761	13.4472	25.6036	25.7191	30.2018	25.4768	11.3609	12.727	102.818	99.5196	168.161	73.2885	66.2508	63.3427	57.9917	71.9774	60.9549	NW_018921345.1	125228	126587	-	--	--
LOC110758748	0.7121	0.754	0.5253	0.1814	0.3559	0.0611	0	0	0	3.4819	3.8812	4.1289	1.0307	1.0966	0.7742	1.1113	1.1541	0.6044	NW_018921764.1	248279	250010	-	PF14383.9:DUF761-associated sequence motif	--
LOC110773906	3.1144	2.6474	3.2494	3.2144	3.3621	2.7293	2.4296	4.4528	4.5396	5.6133	6.2811	4.2473	5.5328	5.7259	5.658	7.6607	6.483	6.2357	NW_018923462.1	11404	13411	-	PF00398.23:Ribosomal RNA adenine dimethylase	--
novel.958	11.155	9.3665	10.3526	26.6757	29.8697	28.5315	38.4745	38.15	41.1076	72.67	69.681	67.7478	134.101	132.967	133.805	57.0671	60.0182	56.6832	NW_018921945.1	79108	80374	.	--	--
LOC110768559	1.1406	1.088	1.2301	1.4526	1.3753	1.0309	0.9528	1.3657	1.1253	0.021	0	0	0	0	0	0	0	0.0364	NW_018922431.1	26536	31645	-	PF00931.25:NB-ARC domain	--
LOC110753069	1.968	2.2735	1.3571	1.225	1.3793	0.8124	1.3516	1.5068	1.5789	0.5122	0.8079	0.7163	0.1851	0.2989	0.4041	0.284	0.115	0.3824	NW_018921532.1	29582	32547	-	PF03000.17:NPH3 family	--
LOC110749818	41.0716	39.7784	48.1977	62.2761	59.6197	63.2268	68.4054	79.6348	66.8073	99.7794	101.952	83.9523	121.783	121.027	120.427	113.284	105.997	123.909	NW_018921369.1	106456	108752	+	PF02567.19:Phenazine biosynthesis-like protein	--
novel.2284	0	0	0	0	0	0	0	0	0	9.1905	7.0905	3.7126	10.8723	10.3909	10.2173	11.4768	8.3858	7.8866	NW_018926703.1	1217	1604	.	--	--
LOC110770872	4.1742	4.8699	5.7913	3.5379	2.7771	3.7645	3.7466	3.1656	3.1477	8.4284	6.267	8.6448	7.3709	7.2972	6.1623	6.003	6.4304	5.4477	NW_018922766.1	120274	123577	-	PF00450.25:Serine carboxypeptidase	--
novel.2281	2.409	4.6662	3.1904	2.3072	2.325	3.2161	3.3307	3.3418	5.0369	0.3591	0.5337	0.0542	0.3448	0.232	0.3422	0.529	0.2381	0.5343	NW_018926662.1	1	781	.	--	--
LOC110769886	8.7848	7.4187	8.5768	5.923	7.4259	5.8789	6.3273	6.5248	5.1978	4.7827	4.2247	5.0574	4.043	5.1523	3.6618	3.7739	3.7687	3.6026	NW_018922620.1	423384	425489	+	PF13405.9:EF-hand domain	--
LOC110746302	4.6329	6.097	4.6497	4.85	6.1699	6.1901	4.4664	3.119	5.0073	1.3209	1.4314	1.2512	1.8802	2.2712	2.2333	2.2701	1.9154	1.8151	NW_018925374.1	4272	5727	-	PF00931.25:NB-ARC domain	--
LOC110746301	16.2155	12.6738	13.8559	10.9255	12.7518	10.11	7.1706	6.8119	8.1521	0.4112	0.6723	1.9879	2.1715	2.6569	2.1553	2.0867	1.8402	1.0197	NW_018925373.1	23964	24828	+	--	--
LOC110745454	1.1966	1.0595	1.9189	1.1595	1.5711	1.1168	1.6516	1.8938	1.3678	0.0454	0	0.1441	0.1526	0.2054	0.1515	0.052	0.3162	0.2628	NW_018924561.1	11309	12190	-	PF10294.12:Lysine methyltransferase	--
LOC110769883	7.8164	6.7922	8.0772	8.9391	8.0693	10.4864	5.2712	5.4422	7.0858	3.5889	2.7544	3.6706	5.9309	3.9912	3.9245	4.1121	1.9111	3.9488	NW_018922620.1	268467	269147	-	--	--
LOC110746783	538.771	547.3	557.923	509.746	508.747	537.454	404.559	394.233	394.885	153.928	165.086	146.657	145.693	135.752	140.53	104.373	109.228	108.777	NW_018921332.1	692877	696011	-	PF00282.22:Pyridoxal-dependent decarboxylase conserved domain	--
LOC110769400	0.0477	0	0	3.7929	6.7979	6.3416	25.3371	13.28	15.6861	3.5781	2.8135	4.4435	13.5144	7.8557	9.0196	26.1238	26.4021	31.8722	NW_018922552.1	2761	3723	-	--	--
LOC110770847	4.5888	4.2799	5.2756	7.1378	5.9821	5.6769	9.3327	8.0888	6.3261	2.4468	2.6728	2.8137	2.3638	2.1094	1.9041	4.1001	2.4482	3.0791	NW_018922761.1	16620	18460	+	PF02133.18:Permease for cytosine/purines, uracil, thiamine, allantoin	--
LOC110770846	272.209	266.771	282.112	348.838	344.795	389.386	321.586	340.6	359.992	176.414	178.338	153.792	203.694	191.717	182.197	188.595	181.325	186.128	NW_018922761.1	43567	47006	+	PF00891.21:O-methyltransferase domain	--
LOC110768528	6.1184	6.0179	5.386	4.0978	4.732	4.399	6.6336	4.7976	5.262	18.983	17.6447	17.9342	10.8344	10.438	7.6401	10.162	10.4395	10.7732	NW_018922426.1	146759	148303	-	PF07859.16:alpha/beta hydrolase fold	--
LOC110755215	9.7107	9.6103	10.5063	10.0172	10.8767	8.0867	11.0094	9.1588	11.5037	4.275	3.6075	3.8425	4.3627	3.276	3.4853	3.973	3.1961	3.2705	NW_018921625.1	290519	293110	+	PF14226.9:non-haem dioxygenase in morphine synthesis N-terminal	--
LOC110757872	2.2744	1.422	2.6982	3.1338	2.4931	2.1841	1.4476	3.0865	2.6909	7.1423	7.4306	4.4578	7.2194	8.3115	6.4297	7.7444	6.5882	7.6198	NW_018921728.1	15750	18832	-	PF02171.20:Piwi domain	--
LOC110765491	1.5219	1.4182	1.2421	2.1353	1.4773	1.2735	1.9886	2.8168	1.5921	2.2071	3.0929	2.1434	2.9515	3.6668	3.3301	3.2514	3.7101	3.9093	NW_018922170.1	160614	163846	-	PF07557.14:Shugoshin C terminus	--
LOC110767209	31.5535	25.4593	24.4921	33.2446	29.7577	30.3266	14.3302	22.2444	24.3408	49.0235	50.6277	28.5832	54.2379	45.5258	45.3431	39.768	36.9715	35.5827	NW_018921310.1	25074	26204	+	--	--
LOC110757888	2.8825	2.4615	2.2864	3.1579	2.9048	2.1955	3.637	2.8559	3.6668	5.5208	6.6728	6.0096	7.0931	8.3072	6.95	10.2791	8.5239	9.6768	NW_018921730.1	505197	509223	+	PF08292.15:RNA polymerase III subunit Rpc25	--
LOC110758731	11.2951	11.9635	11.5722	5.9535	6.4203	6.997	8.9382	6.0937	6.9896	6.3321	5.9679	6.4391	4.1269	4.0161	4.6603	2.7554	2.8411	2.451	NW_018921764.1	21647	23462	+	PF13894.9:C2H2-type zinc finger	C2H2
LOC110746721	101.704	101.931	108.921	94.6836	94.709	102.958	69.0223	77.7641	84.0899	57.4046	58.2744	51.403	43.4027	45.5244	43.9078	39.6744	35.9919	36.7922	NW_018921332.1	712943	717446	-	PF00291.28:Pyridoxal-phosphate dependent enzyme	--
LOC110753493	0.5918	0.4886	0.6063	0.3395	0.2665	0.4807	0.5621	0.5822	0.4753	1.3407	1.4093	1.4177	0.8603	1.0737	0.8539	1.0241	0.8425	0.9373	NW_018921544.1	32479	35876	-	PF07714.20:Protein tyrosine and serine/threonine kinase	--
novel.2236	6.2038	6.5569	6.3905	5.7253	5.442	5.428	8.486	6.6735	7.1681	11.9228	12.6184	14.7243	13.6182	14.4786	14.6949	15.3474	17.5884	15.2275	NW_018926245.1	353	1713	.	--	--
novel.1389	0.8359	1.1199	1.2621	1.3541	1.3744	1.3694	5.0878	2.2521	3.2184	5.186	4.5161	3.6965	9.0357	5.2553	5.7654	8.2748	6.7739	7.1568	NW_018922470.1	75389	76431	.	--	--
LOC110758705	0	0	0	0.6908	1.4859	0.7254	2.5544	1.8795	2.5467	0.5465	0.6822	1.2944	2.5707	1.7052	2.0898	3.2809	4.8941	6.0453	NW_018921764.1	10933	13014	+	PF00067.25:Cytochrome P450	--
novel.2232	0	0.0717	0	0	0	0.0504	0.0532	0.1602	0.0537	1.0042	0.7676	0.4551	1.6987	1.9232	1.5721	3.4049	2.9719	2.7273	NW_018926186.1	1	2464	-	--	--
LOC110748932	30.8699	29.1062	26.8134	35.5117	32.6943	35.9595	53.5681	53.3975	53.9563	47.198	46.2309	43.5837	57.4601	60.5586	62.6159	81.5788	81.1307	83.8543	NW_018921340.1	426782	427826	+	PF13639.9:Ring finger domain	--
LOC110747603	4.4008	2.5205	3.2877	4.2814	2.53	2.7552	2.8065	3.6503	2.4627	1.3209	0.7496	0.7195	1.2105	0.9051	0.445	1.0548	0.9751	1.1579	NW_018928238.1	575	2094	-	--	--
LOC110763295	20.5069	26.4304	29.2216	22.6835	27.1064	28.0543	30.2489	29.8572	34.3343	16.7706	19.8415	11.3669	14.4412	13.9713	12.4412	22.5744	21.1743	17.9473	NW_018922015.1	75131	79089	-	PF01754.19:A20-like zinc finger	--
LOC110747602	24.1283	21.1723	27.2373	12.1984	12.7911	14.9727	13.8268	12.6754	18.1521	42.7478	51.4868	45.3648	49.2534	38.717	41.3917	30.5463	30.6615	38.2967	NW_018928235.1	1011	1533	+	--	--
LOC110745424	5.0678	5.0185	6.6857	8.6202	7.0845	6.3332	8.028	7.818	7.0622	11.5168	9.8376	9.358	14.6649	14.5973	9.7038	11.0428	14.4858	12.345	NW_018924545.1	1889	13515	+	PF00453.21:Ribosomal protein L20	--
LOC110746752	3.7129	2.7141	2.9262	2.526	4.8577	6.1307	3.8857	4.5484	4.1351	0	0	0	0	0	0	0	0	0	NW_018926100.1	1558	2839	-	PF12483.11:E3 Ubiquitin ligase	--
LOC110746750	0.5705	0.5394	0.5219	1.1029	1.6338	1.2247	0.8086	0.7417	0.8385	0.3736	0.1111	0.1881	0.5181	0.9052	0.5143	0.2446	0.289	0.2471	NW_018926097.1	4	3284	-	PF01582.23:TIR domain	--
LOC110744572	18.52	20.3072	17.342	21.8237	23.5211	20.2794	31.3679	32.3043	31.7103	30.1972	30.854	27.12	33.7129	37.1206	36.1911	56.1089	52.7849	52.5003	NW_018923919.1	28382	33521	+	PF00501.31:AMP-binding enzyme	--
LOC110745418	0	0	0	0	0	0	0	0	0	3.9832	5.3628	3.9023	5.6425	3.1127	3.7119	3.8927	2.9221	2.508	NW_018924530.1	225	1407	+	--	--
LOC110768999	5.3927	5.0192	3.9658	6.3202	6.3046	3.9059	5.2137	6.7365	6.1262	2.051	2.3441	2.4437	2.3943	2.9721	2.9545	2.681	2.3123	2.1728	NW_018922471.1	47756	49975	+	PF01775.20:Ribosomal proteins 50S-L18Ae/60S-L20/60S-L18A	--
LOC110773095	12.5105	13.0264	12.9868	14.53	15.2398	15.2766	15.8162	17.3996	17.9152	25.969	26.2667	27.1989	29.7797	32.8796	30.9326	32.3524	35.4347	32.9365	NW_018923195.1	11313	17027	-	PF01593.27:Flavin containing amine oxidoreductase	--
LOC110757863	1.5098	1.2577	1.4999	1.6994	1.8104	2.7006	1.6598	2.9144	1.6211	2.996	3.4494	2.9569	4.3401	3.7486	4.441	5.5382	5.1903	3.9754	NW_018921727.1	182842	184422	+	PF00583.28:Acetyltransferase (GNAT) family	GNAT
novel.2240	1.0579	1.9524	1.3549	2.3859	1.1705	2.4128	2.099	1.5795	1.5871	5.3114	6.727	4.6397	6.0785	6.201	6.0974	6.0195	5.1571	6.5471	NW_018926253.1	1	1378	-	PF00291.28:Pyridoxal-phosphate dependent enzyme	--
LOC110754353	0.9327	1.187	1.29	1.4848	1.2626	1.3514	0.7931	0.7957	1.3859	1.873	2.584	2.325	2.6452	2.2097	2.8518	1.9128	1.6533	2.3559	NW_018921247.1	248133	249485	-	PF13602.9:Zinc-binding dehydrogenase	--
novel.1399	0	0	0.1858	0	0	0.3893	0	0	0	45.7677	50.5805	39.1857	180.751	155.774	169.369	306.835	322.428	308.97	NW_018922492.1	120521	120773	.	--	--
novel.2249	0	0	0	0	0	0.0734	0	0	0.0391	2.1198	1.553	1.6732	1.973	2.0928	2.2238	1.5052	1.905	1.1055	NW_018926341.1	20	1361	-	--	--
novel.2242	2.8259	1.5072	2.3438	0.4284	2.9427	1.011	1.5257	1.0715	1.2305	8.4598	7.3344	6.3365	7.3699	7.5721	5.7475	6.8659	4.4982	7.8859	NW_018926269.1	1	341	.	--	--
LOC110755208	6.7554	6.1346	5.2999	4.5213	9.3794	6.0093	4.2089	9.7613	5.565	20.9897	20.3443	8.5409	27.2597	26.555	14.1781	25.937	9.8634	14.8807	NW_018921625.1	504618	507587	-	PF03839.19:Translocation protein Sec62	--
novel.1397	3.6471	3.5286	3.4205	3.678	3.8923	3.963	3.7645	4.128	3.702	10.4721	9.8069	9.683	10.4696	11.8489	13.377	15.3841	13.8947	14.263	NW_018922488.1	25891	30948	.	PF00078.30:Reverse transcriptase (RNA-dependent DNA polymerase)	--
LOC110756538	3.2226	3.9589	3.212	4.0336	3.5382	3.6655	4.5075	4.3034	4.124	0.1529	0.1591	0.1617	0.4625	0.2075	0.136	0.2628	0.3016	0.1416	NW_018921693.1	938984	946216	+	PF01545.24:Cation efflux family	--
LOC110765485	0.0687	0.4896	0.1408	0.6926	0.8942	0.6267	1.5187	0.5861	1.1385	3.4188	3.0576	3.0761	4.0645	5.3573	3.3674	8.831	9.2545	8.2594	NW_018922169.1	425274	427125	+	PF00249.34:Myb-like DNA-binding domain	MYB
LOC110745412	49.0135	46.9045	47.6435	56.6133	57.9758	60.9918	162.058	123.458	119.602	25.3687	25.485	32.8342	37.8112	36.5483	37.0072	48.2911	48.4795	48.9008	NW_018924529.1	25921	27711	-	PF13855.9:Leucine rich repeat	--
LOC110746742	3.4825	4.0453	3.2821	2.9506	2.865	2.7568	5.4642	4.8478	4.8162	0.6972	0.8564	0.8438	0.5927	0.7218	0.7751	0.4716	0.5847	0.6707	NW_018921332.1	717910	724452	+	PF05623.15:Protein of unknown function (DUF789)	--
LOC110769939	5.2173	5.7693	6.4556	2.1196	2.0474	1.645	1.3515	1.2504	1.3272	1.5005	1.4204	1.315	0.4996	0.5043	0.541	0.4027	0.392	0.5318	NW_018922622.1	326702	333510	-	PF13962.9:Domain of unknown function	--
LOC110764247	56.7435	46.6024	50.9814	66.5116	78.8864	74.0639	57.8792	82.5033	83.6391	123.274	127.076	119.317	138.362	138.158	127.99	244.976	201.022	209.527	NW_018922087.1	151527	152821	-	PF00249.34:Myb-like DNA-binding domain	MYB-related
novel.527	0	0	0	0	0	0	0	0.1334	0	1.0921	0.9942	1.7322	2.9052	2.9325	3.1112	8.4463	8.3539	7.622	NW_018921578.1	116715	117888	.	--	--
novel.526	0.0312	0.1589	0.1919	0.1325	0.0325	0.1005	0.0708	0.0355	0.0357	11.3931	11.4275	12.5661	22.3165	23.6052	23.9683	38.2561	41.9595	37.785	NW_018921578.1	114936	116405	.	--	--
LOC110757950	8.1311	7.2351	8.8015	3.1892	3.4605	2.5042	5.9319	4.9866	5.2935	4.3832	5.7484	5.0266	1.383	1.9893	1.6815	3.0416	3.9749	3.0362	NW_018921732.1	45901	47256	+	PF00643.27:B-box zinc finger	Others
LOC110763390	16.0871	15.7828	15.2509	18.9702	17.3011	17.0456	15.3151	17.1329	18.5553	6.5498	6.202	6.7636	6.7918	7.0003	6.4567	5.9803	5.8769	5.3884	NW_018922019.1	255036	258924	-	PF00646.36:F-box domain	--
LOC110769932	0	0.0963	0	0	0	0	0	0	0	13.3004	12.3762	10.8321	18.7837	19.6143	16.9906	20.256	20.8925	20.0751	NW_018922622.1	3284	4294	-	PF01595.23:Cyclin M transmembrane N-terminal domain	--
LOC110765575	45.4804	49.3022	47.0367	66.1587	66.7044	62.7524	82.9369	76.9854	75.3653	27.6988	29.5978	29.0597	40.9162	39.1793	41.2264	46.1337	48.7731	45.2665	NW_018922176.1	26731	29181	+	PF00067.25:Cytochrome P450	--
novel.539	18.4048	19.1193	14.1423	13.5939	13.5971	14.0142	24.109	25.0384	27.5756	6.0806	7.6815	4.7075	5.8377	5.1561	4.2249	8.3355	7.9358	9.2979	NW_018921587.1	1	369	.	--	--
LOC110769945	3.9153	4.3582	3.2839	0.9904	1.8167	1.3935	0.805	0.7384	0.8579	0.248	0.0737	0.1124	0.0397	0.0401	0.0788	0	0.0205	0.1025	NW_018922622.1	306577	314650	-	PF13962.9:Domain of unknown function	--
LOC110769948	2.2432	2.1237	2.0967	3.759	4.6719	3.4213	4.8634	6.6703	6.9724	0.9278	1.0367	1.0174	1.3086	2.6418	1.7955	3.7009	3.229	3.6184	NW_018922622.1	22853	27588	-	PF00319.21:SRF-type transcription factor (DNA-binding and dimerisation domain)	--
LOC110769947	0.3268	0.4326	0.4018	0.5897	0.2723	0.6314	0.3705	0.5205	0.4857	2.1974	2.6423	2.0218	1.9178	1.097	1.967	1.1444	1.258	2.0804	NW_018922622.1	15075	17336	+	PF12697.10:Alpha/beta hydrolase family	--
LOC110753121	0.3007	0.1884	0.4028	0.2946	0.289	0.6951	0.7342	0.6841	0.9253	1.3531	1.5337	1.3026	1.7191	1.7809	1.7063	2.0131	1.476	1.4021	NW_018921266.1	46093	48615	+	--	--
novel.535	0.501	0.5441	0.6501	0.5317	1.0085	0.466	0.4922	0.6078	0.8398	1.3122	1.6989	1.0792	2.123	1.4506	1.8154	1.8042	2.571	2.1596	NW_018921584.1	578892	580265	.	PF00326.24:Prolyl oligopeptidase family	--
LOC110754458	0.3792	0.4551	0.5412	0.3306	0.5359	0.6105	1.121	0.7395	0.8824	1.0052	0.6152	1.1005	1.4041	1.3237	1.4331	1.897	1.6738	1.6559	NW_018921270.1	94081	109521	+	PF12047.11:Cytosine specific DNA methyltransferase replication foci domain	--
LOC110744621	3.1411	3.1777	2.5374	2.8848	2.6838	2.3123	3.8579	2.4278	3.4062	8.2629	7.9746	9.1279	4.9032	4.9693	3.9285	5.0963	4.6502	5.5132	NW_018923955.1	7665	10086	+	PF13855.9:Leucine rich repeat	--
LOC110749073	1.4331	1.4591	1.4982	0.4966	0.1827	0.3767	0.1326	0.0333	0.1003	2.9878	2.5239	2.8353	0.8867	1.2415	0.6813	1.1118	0.948	0.8865	NW_018921353.1	125645	129484	+	PF04788.15:Protein of unknown function (DUF620)	--
LOC110745952	1.1708	1.2177	1.3027	3.2868	2.7661	2.5672	7.2078	5.5994	5.8854	0.011	0	0.0232	0.0123	0	0	0	0	0	NW_018925043.1	4547	10029	+	PF07714.20:Protein tyrosine and serine/threonine kinase	--
LOC110768613	23.5954	23.1929	22.8036	13.4244	14.0584	15.7764	14.262	16.464	16.186	65.0834	59.3609	60.3347	83.9431	86.1912	86.2524	56.9974	50.9691	54.5623	NW_018922436.1	20999	25287	+	PF03169.18:OPT oligopeptide transporter protein	--
LOC110744620	2.1309	1.4402	1.2233	0.9358	1.2051	1.1041	0.958	0.8567	0.5879	3.4485	3.3207	3.46	1.8684	1.614	2.6747	2.2421	1.5816	1.9117	NW_018923955.1	36749	39246	+	PF13855.9:Leucine rich repeat	--
LOC110765104	42.3859	39.0353	38.114	338.345	355.326	315.707	292.401	312.158	332.845	2083.78	1959.46	1916.99	3014.51	3084.15	2987.47	4053.67	3970.29	3908.58	NW_018922130.1	334760	336007	+	PF02798.23:Glutathione S-transferase, N-terminal domain	--
LOC110745509	1.4713	1.8655	2.0193	0.1768	0.2602	0.4171	0.9757	0.6316	0.7298	0.9453	1.0087	1.0509	0.5973	0.7673	0.8892	2.6661	2.1933	2.5804	NW_018924636.1	98	1750	-	PF13855.9:Leucine rich repeat	--
LOC110765556	4.5821	4.1898	4.3755	6.6335	7.2267	7.3767	23.4528	18.1671	15.8648	13.0318	10.4057	12.5685	22.319	21.7825	18.6765	62.1295	62.478	59.8258	NW_018922175.1	22735	24797	-	PF00800.21:Prephenate dehydratase	--
LOC110746836	0	0	0	0	0	0	0	0	0	0.673	1.1579	0.7937	1.1886	1.4632	1.6977	1.2752	1.7115	1.8869	NW_018926259.1	26	2830	+	--	--
novel.543	2.5885	3.0806	2.962	4.1743	4.7609	3.6802	6.5936	5.8126	4.4189	5.6064	5.9243	6.8285	8.1206	8.4626	7.897	9.9886	9.8411	9.3067	NW_018921588.1	36296	37949	+	PF08268.15:F-box associated domain	--
LOC110751391	9.3738	9.009	8.6883	5.2066	4.8532	4.1747	4.6681	4.6837	4.0254	13.7686	12.7645	16.0799	7.1111	8.4407	8.5208	10.3769	10.1517	10.7811	NW_018921431.1	827171	832059	+	PF00249.34:Myb-like DNA-binding domain	MYB
novel.547	2.5961	2.9291	2.8754	1.5638	2.0458	2.1839	0.875	2.2348	2.2456	15.1934	16.3803	18.9164	13.1064	13.6453	12.9406	12.4946	13.4326	10.3503	NW_018921595.1	42234	42887	.	--	--
LOC110773188	0.6403	0.6519	1.1662	0.3775	0.5186	0.5345	1.5325	0.8093	0.7319	1.6151	2.068	2.299	2.7135	2.3879	3.1076	5.4804	5.4768	4.9599	NW_018923237.1	61637	62281	-	--	--
novel.546	3.3917	3.7436	3.8837	1.9208	1.5137	2.2025	3.1344	2.8693	2.9972	6.0597	6.8351	6.763	5.4076	5.4725	5.1183	6.3016	5.9761	6.3066	NW_018921591.1	101540	105660	+	PF01657.20:Salt stress response/antifungal	--
LOC110761191	127.51	132.029	118.155	150.725	153.107	155.976	141.963	141.06	150.463	477.366	462.953	492.684	296.971	257.119	261.185	301.494	315.78	286.556	NW_018921893.1	755797	757730	+	PF03181.18:BURP domain	--
LOC110744652	0	0	0.079	0.0614	0.1405	0.1655	0.1311	0.0219	0.0661	0.6563	0.4902	0.3381	0.5466	0.6659	0.7483	0.5206	0.5271	0.5452	NW_018923970.1	35840	41563	+	PF00931.25:NB-ARC domain	--
LOC110765568	7.3013	6.6128	6.5236	9.1454	8.6639	10.5698	7.989	11.6373	11.6449	4.1512	4.8586	4.0369	4.4421	4.2743	2.8844	2.2508	2.2359	2.9165	NW_018922176.1	3948	5604	+	PF00582.29:Universal stress protein family	--
LOC110746826	6.172	7.1039	7.9043	7.1912	9.9899	8.2083	3.9551	6.4867	5.4444	0	0	0	0	0	0	0	0	0	NW_018926247.1	347	1712	+	PF05699.17:hAT family C-terminal dimerisation region	--
LOC110744648	7.8507	7.8058	7.2503	6.5521	6.7934	6.0524	2.7162	3.3541	2.7805	0.0483	0.0167	0	0.1262	0.1273	0.0179	0.0184	0.0187	0	NW_018923965.1	3509	5998	+	PF00931.25:NB-ARC domain	--
novel.555	1.7559	1.7599	1.6725	2.2421	2.3142	2.1055	3.7794	3.8076	3.2615	1.102	1.2337	1.0766	1.3685	1.2865	1.012	2.3194	2.2372	2.0514	NW_018921599.1	388045	391516	+	PF00069.28:Protein kinase domain	--
LOC110757941	23.5029	20.9331	19.1701	19.4705	21.504	19.4453	25.6373	26.6574	25.7167	1.9127	2.3008	1.7065	1.7183	2.0048	1.9935	2.7165	2.658	3.1124	NW_018921278.1	14263	17750	+	PF14543.9:Xylanase inhibitor N-terminal	--
LOC110754434	4.3355	6.0399	5.0623	5.7406	6.0626	5.3475	6.8347	7.2803	8.338	2.1151	2.6255	2.3001	2.544	2.7854	2.8324	3.0293	3.0393	2.5031	NW_018921579.1	368573	374198	-	PF07714.20:Protein tyrosine and serine/threonine kinase	--
LOC110753582	5.6488	5.1124	7.5022	2.6645	0.9441	0.6736	3.7951	2.5385	3.4276	10.9604	14.0001	10.3021	4.1604	3.7176	2.7755	5.7907	5.8631	7.6099	NW_018921266.1	557333	557990	+	PF00036.35:EF hand	--
LOC110754437	1.8774	1.7593	2.1617	0.7406	0.8304	0.9629	0.8853	1.304	0.7406	0	0	0	0	0	0.0323	0	0	0	NW_018921579.1	343141	350986	-	PF07714.20:Protein tyrosine and serine/threonine kinase	--
LOC110764234	1.2069	1.4593	1.4684	0.8806	1.1521	0.7286	1.0833	0.6864	1.2933	0	0	0	0	0	0.0244	0	0	0	NW_018922087.1	54007	59415	+	PF01554.21:MatE	--
LOC110762056	8.7351	5.5443	8.0777	6.5014	6.0838	8.0967	24.1796	38.1328	39.6783	14.4616	19.2703	13.1973	15.6432	13.1028	16.3526	49.312	51.7095	49.5159	NW_018921939.1	231903	232711	-	PF15511.9:Centromere kinetochore component CENP-T histone fold	--
LOC110745928	6.0023	4.7118	5.3515	4.1577	4.0317	3.7374	2.4934	2.9448	3.378	1.7003	1.6232	1.2691	1.1651	1.5153	1.1119	0.3209	0.6266	0.6018	NW_018925031.1	8465	11183	+	PF03936.19:Terpene synthase family, metal binding domain	--
novel.969	0	0	0	0	0.1352	0	0	0	0	4.137	3.5965	4.6143	16.1228	12.302	14.1126	37.2063	38.8548	36.5927	NW_018921952.1	29144	29850	+	--	--
LOC110766865	55.0116	58.8701	58.8356	31.7221	30.5663	32.2351	31.1259	28.2479	30.8144	21.8627	23.3263	25.4624	15.2215	15.4667	15.0079	16.2317	17.271	15.6423	NW_018922265.1	54609	57346	-	PF18117.4:Enhanced disease susceptibility 1 protein EP domain	--
novel.968	0.1299	0.0661	0.1996	0.3791	0.2029	0.1743	0.1841	0.2586	0.1856	1.0208	1.2685	0.6596	0.7305	0.7053	0.7566	1.0072	0.8553	0.8531	NW_018921951.1	809374	811128	-	PF13966.9:zinc-binding in reverse transcriptase	--
LOC110767712	0.5094	0.1297	0.5654	0.8109	0.3536	0.6378	1.9251	1.1589	1.4556	2.1127	1.9666	1.6461	4.7327	4.2743	4.9446	3.9495	3.6979	5.2754	NW_018922341.1	374304	375727	-	PF01161.23:Phosphatidylethanolamine-binding protein	--
LOC110767714	4.5819	4.3867	7.567	7.4031	4.2728	6.5324	4.7295	8.4016	7.9731	0	0	0	0	0	0	0	0	0	NW_018922341.1	20000	21115	+	PF09360.13:Iron-binding zinc finger CDGSH type	--
LOC110774492	28.5278	30.3223	28.7745	52.0254	48.9355	47.8654	54.9499	54.6305	53.251	15.2864	14.8655	14.8031	24.4752	25.9063	22.9691	20.7597	20.3098	20.7427	NW_018923699.1	119155	121007	-	PF13855.9:Leucine rich repeat	--
LOC110750048	0	0	0.2938	0	0.1991	0.1026	0.4335	0.3262	0.6556	18.1134	17.8024	15.9761	19.5403	13.873	14.3837	12.7201	14.6222	18.8353	NW_018921382.1	182441	184542	+	PF01918.24:Alba	--
LOC110753558	14.9098	14.9994	14.5757	7.439	7.763	6.7898	2.8959	3.311	3.7343	3.8122	4.8024	4.7989	0.9295	1.9938	1.8163	1.7531	0.9326	0.9303	NW_018921545.1	526067	535278	+	PF12697.10:Alpha/beta hydrolase family	--
novel.978	2.4027	3.0202	3.4645	2.0462	2.9035	1.4326	0.7735	1.0123	1.3562	0.259	0.0539	0.1095	0.2321	0.1757	0.2591	0.0594	0	0.1199	NW_018921964.1	32893	34439	.	--	--
LOC110748191	0.0827	0	0	0.0439	0.1291	0.0887	0	0	0	1.0829	0.4131	1.0687	0.9703	0.8162	0.923	1.0753	0.5025	0.9189	NW_018930172.1	171	1280	+	PF13855.9:Leucine rich repeat	--
LOC110755743	0.5104	0.341	0.3922	0.3724	0.5149	0.7703	0.7052	0.2722	0.5105	1.0306	0.7534	1.2812	1.7158	1.6848	1.3315	1.835	2.3265	1.6599	NW_018921645.1	563611	567427	-	PF03106.18:WRKY DNA -binding domain	WRKY
LOC110752238	3.2663	2.4334	2.2446	1.2682	1.4933	1.4536	2.1677	1.7218	1.8667	0	0	0	0.039	0	0	0	0.121	0.0402	NW_018921472.1	120845	121996	+	PF04857.23:CAF1 family ribonuclease	--
LOC110750059	3.1389	2.2448	2.7948	1.7846	1.751	2.0454	1.9064	1.7853	2.5627	0.7504	0.8147	1.2765	0.8771	0.7009	0.399	1.0094	0.6056	0.7929	NW_018921382.1	137993	140618	-	PF00400.35:WD domain, G-beta repeat	--
LOC110752235	2.1316	1.9292	2.4568	1.948	2.3121	2.256	4.6654	4.1759	3.6885	3.7482	5.0289	3.8541	4.922	4.0624	4.4543	9.1222	9.0263	8.4951	NW_018921472.1	26759	31402	+	PF02365.18:No apical meristem (NAM) protein	NAC
LOC110754413	0.0867	0	0	0.046	0	0.0465	0.0491	0	0	4.0861	3.6212	2.2004	2.8816	3.8498	3.4911	2.3842	1.8434	1.8388	NW_018921577.1	53348	54589	+	PF00076.25:RNA recognition motif. (a.k.a. RRM, RBD, or RNP domain)	--
LOC110753569	2.3581	2.665	2.0052	2.3024	1.989	1.9234	3.5824	3.3798	3.6656	4.4061	4.3911	3.4617	4.2894	4.0737	4.3719	10.3091	9.3631	9.9113	NW_018921545.1	437144	442478	-	PF06027.15:Solute carrier family 35	--
LOC110764692	3.4421	3.0885	3.4164	5.0002	3.9652	4.2716	3.5854	5.2615	4.0082	7.5136	7.5628	6.813	6.901	7.2208	7.5387	13.43	12.2904	12.3898	NW_018922112.1	445791	448131	+	PF00069.28:Protein kinase domain	--
LOC110761184	0.9719	0.5616	0.3498	0.6133	0.7385	0.9867	0.6551	0.7769	0.8707	0.9403	1.1214	1.6734	1.8495	1.3484	1.2238	1.4453	1.5166	1.1677	NW_018921893.1	277395	280920	-	PF01490.21:Transmembrane amino acid transporter protein	--
LOC110764691	0.6325	0.8197	0.8101	0.4425	0.509	0.7869	0.6845	0.5233	0.5915	0.251	0.2873	0.146	0.1547	0.0426	0.1256	0.2876	0.3204	0.3196	NW_018922112.1	231063	234345	-	PF00931.25:NB-ARC domain	--
LOC110748187	38.586	39.2874	39.1457	52.7087	51.0614	55.4653	50.0979	45.5396	45.8313	22.9737	23.5006	21.5615	29.5488	28.6463	23.8907	24.0557	28.3095	21.3058	NW_018930163.1	13	1009	-	PF07714.20:Protein tyrosine and serine/threonine kinase	--
LOC110764666	4.0421	3.4885	4.6146	8.0078	7.6166	6.8586	5.7611	5.1235	6.5123	11.7645	11.2252	11.4449	27.5212	28.9204	31.0904	26.2657	30.8054	28.005	NW_018922112.1	452333	453524	+	PF04043.18:Plant invertase/pectin methylesterase inhibitor	--
LOC110745944	0.0374	0.0762	0.1533	0.1588	0.1168	0.1204	0.212	0.0851	0.0427	0.849	1.5287	1.0704	2.5968	3.175	2.8316	4.4897	4.0912	3.1363	NW_018925041.1	28277	30216	+	PF00400.35:WD domain, G-beta repeat	--
novel.501	0	0	0	0	0	0	0	0	0	10.1538	12.2767	10.1566	41.9572	35.2159	35.5428	65.0877	68.1299	58.59	NW_018921563.1	8866	9157	.	--	--
LOC110752682	19.2189	17.5905	20.2523	20.7122	20.5129	20.9705	27.3855	27.6591	29.2814	7.9016	7.2656	7.3637	9.4314	8.0312	7.8749	11.5225	12.0832	11.3139	NW_018921501.1	356441	359551	-	PF06925.14:Monogalactosyldiacylglycerol (MGDG) synthase	--
LOC110755714	0.829	0.5445	0.8767	0.6244	0.6126	0.9471	0.6063	0.8821	0.3362	0	0	0	0	0	0	0	0	0	NW_018921276.1	623557	625622	+	PF01582.23:TIR domain	--
LOC110761150	1.5749	0.7908	1.061	1.3051	1.2131	1.3661	0.2935	0.8835	0.9617	2.2228	3.0376	2.0317	2.4264	2.1084	2.2826	1.7914	1.9449	1.4605	NW_018921893.1	685252	689270	-	PF01925.22:Sulfite exporter TauE/SafE	--
LOC110753543	35.2189	29.3475	30.7384	25.8985	26.6694	27.709	19.881	22.4283	23.4124	20.9725	19.0615	14.1769	11.7021	13.3833	13.8178	12.0297	11.3441	11.6133	NW_018921545.1	426256	429914	-	PF01156.22:Inosine-uridine preferring nucleoside hydrolase	--
novel.999	1.089	0.7084	1.0847	0.7384	0.882	0.8766	0.8231	0.8258	0.8644	0.0264	0.2473	0.1676	0.0296	0.209	0.1175	0.2118	0.3983	0.1528	NW_018921989.1	1	1648	-	--	--
LOC110762011	430.802	440.521	431.534	225.231	216.58	223.508	79.426	49.5624	57.7486	182.699	165.471	242.222	116.694	108.052	101.748	39.6803	42.4568	38.1348	NW_018921930.1	22250	23084	+	PF02704.17:Gibberellin regulated protein	--
LOC110763314	3.9605	3.2678	3.2182	4.2033	4.0887	3.8843	4.9547	4.3499	4.2928	0.9838	0.9615	0.6305	1.2021	1.6516	1.3257	1.3321	1.3142	1.7248	NW_018922015.1	315755	318399	-	--	--
novel.125	1.668	1.5597	1.6741	2.8902	2.056	1.8633	2.5858	3.3302	2.4124	4.6665	4.5456	3.5201	5.6263	7.83	6.5427	6.096	6.3101	5.7783	NW_018921305.1	126992	128339	+	--	--
novel.124	1.5213	1.1064	1.2405	1.0874	0.7113	0.6998	0.88	0.8829	0.9227	2.6566	2.4818	2.1212	2.8542	2.0842	1.8685	2.1742	2.6731	1.7253	NW_018921305.1	125339	132050	-	PF02458.18:Transferase family	--
LOC110751331	0.8367	0.8253	1.2055	0.9435	0.4356	1.0664	2.2233	1.6656	1.315	2.3287	1.4013	2.0761	1.1507	2.194	2.2589	3.4267	2.8074	2.6947	NW_018921431.1	469012	471209	+	PF00067.25:Cytochrome P450	--
novel.128	10.429	16.3999	15.4337	4.7143	5.6713	4.6845	8.9335	7.2938	5.7837	4.2158	4.3859	3.5306	1.171	2.2116	1.3873	2.0481	1.7215	1.7952	NW_018921306.1	60764	61951	.	--	--
LOC110749005	0.6845	0.3236	0.5636	0.6097	0.7383	0.3805	1.0394	0.584	0.8243	0	0	0	0	0	0	0	0.0124	0	NW_018921346.1	169295	173955	-	PF01582.23:TIR domain	--
LOC110763310	0.9556	1.3153	1.1785	0.5822	0.7556	0.5698	0.9631	0.9663	0.9305	0.2009	0.2411	0.2124	0.1558	0.3494	0.2577	0.1947	0.0896	0.447	NW_018922015.1	301745	390996	-	PF07714.20:Protein tyrosine and serine/threonine kinase	--
novel.1403	0	0	0.0078	0	0	0.0082	0.0087	0.0087	0.0088	2.4206	2.5113	2.3899	2.6064	3.1828	3.3526	3.892	3.6149	3.6676	NW_018922506.1	363	6354	.	PF00078.30:Reverse transcriptase (RNA-dependent DNA polymerase)	--
LOC110765988	1.2055	0.6382	1.2021	0.7847	1.8243	0.7245	0.6196	0.9873	0.5879	1.7963	2.1462	2.0479	2.3421	1.8881	2.153	2.7496	2.1002	2.5334	NW_018922196.1	94512	101075	+	PF00069.28:Protein kinase domain	--
LOC110765508	40.1518	40.0925	40.978	93.9458	91.2094	94.3957	39.4287	39.5605	39.7514	7.129	9.529	9.1605	5.2054	5.5094	6.9724	6.3071	6.3336	5.6911	NW_018922170.1	86629	98884	+	PF02365.18:No apical meristem (NAM) protein	NAC
LOC110765507	8.956	8.2257	8.5135	10.6808	12.8834	13.3282	4.3441	3.676	4.2214	4.8773	5.1161	4.1344	1.3996	2.0964	1.6132	0.8313	1.5899	1.3993	NW_018922170.1	81996	84116	+	PF02365.18:No apical meristem (NAM) protein	NAC
LOC110765989	0.9087	2.2173	0.9791	0.8812	0.7668	0.6726	1.2256	1.2119	1.0386	0.3146	0.3558	0.2893	0.2758	0.4021	0.4106	0.7053	0.5554	0.4749	NW_018922196.1	85899	93145	+	PF00069.28:Protein kinase domain	--
LOC110752672	76.3438	75.8661	81.3872	60.3246	53.9319	60.8742	73.2132	64.7968	68.4137	41.0975	41.6096	42.7058	22.578	19.7357	20.3151	30.021	28.994	26.4525	NW_018921501.1	167734	169220	-	PF13639.9:Ring finger domain	--
LOC110755705	30.1503	32.3643	33.8433	34.3136	29.4492	37.6273	20.6686	19.2311	22.7968	15.3055	15.2863	14.1704	18.5909	16.7663	14.0662	12.4706	12.8632	10.6267	NW_018921645.1	356089	356677	+	PF15699.8:NPR1 interacting	--
LOC110750018	6.574	5.6311	6.4146	7.1154	6.737	5.6278	7.0392	6.1428	7.9317	2.2778	2.2749	1.7583	2.9595	3.1419	3.5199	3.2362	2.616	3.4529	NW_018921379.1	84219	89248	-	--	--
LOC110760290	2.439	2.108	2.4408	2.9497	3.0419	4.1092	3.9871	3.6455	4.2466	5.2993	5.4616	5.5251	5.9633	6.5794	6.9099	6.2137	5.1422	7.4217	NW_018921843.1	3556	5898	+	PF14379.9:MYB-CC type transfactor, LHEQLE motif	GARP-G2-like
LOC110761144	0.9551	1.2377	1.7347	0.9215	0.9494	0.6989	1.3781	1.1111	1.5631	0.8339	0.631	0.8417	0.2123	0.6214	0.4636	0.608	0.6596	0.5264	NW_018921893.1	150692	154064	+	PF04545.19:Sigma-70, region 4	--
novel.1416	1.176	1.0996	1.1065	0.9424	0.8247	1.1334	2.1223	1.4196	1.5911	3.0804	3.0303	3.2573	2.2767	2.2982	2.0035	3.0973	3.7438	3.2009	NW_018922530.1	49932	51843	.	PF13976.9:GAG-pre-integrase domain	--
LOC110765981	0.2503	0.3034	0.3297	0.2024	0.211	0.2303	0.1622	0.1898	0.1226	0.7701	0.6821	0.8804	0.8393	1.0707	1.0528	1.5978	1.0383	1.2043	NW_018922195.1	127766	134250	+	PF01582.23:TIR domain	--
LOC110757097	7.6618	8.9882	8.9875	15.0845	14.6272	18.0851	16.6807	16.7049	16.3412	15.8036	14.3232	11.4569	9.1764	8.5502	7.3026	11.2477	10.0386	10.1254	NW_018921704.1	555878	558066	-	PF03398.17:Regulator of Vps4 activity in the MVB pathway	--
LOC110765954	2.4937	2.2172	2.1411	2.7398	2.2127	2.0733	2.7874	2.537	2.3686	0.3833	0.2871	0.4378	0.4809	0.3987	0.4432	0.3865	0.249	0.5323	NW_018921247.1	7912	16781	-	PF17942.4:Morc6 ribosomal protein S5 domain 2-like	--
LOC110761598	1.4312	1.0474	1.8787	1.5189	0.978	1.056	1.9268	1.628	1.687	0.5858	0.0813	0.6194	0.5249	0.3532	0.3473	0.3132	0.1812	0.4519	NW_018921247.1	309749	312714	+	PF07714.20:Protein tyrosine and serine/threonine kinase	--
LOC110752640	7.0323	6.5816	6.3315	6.6341	6.4353	7.0902	3.624	4.525	3.7349	0.3101	0.2581	0	0.2084	0.2805	0.4827	0	0.3598	0.0718	NW_018921501.1	367993	371613	-	PF06495.14:Fruit fly transformer protein	--
LOC110751791	8.9357	8.6079	9.0746	10.6837	10.6342	10.5038	13.8631	10.8397	10.9432	3.7837	3.733	4.7351	16.5579	16.6364	15.8476	6.8895	7.7809	7.0937	NW_018921457.1	235653	244905	-	PF02179.19:BAG domain	--
LOC110749027	7.0492	6.4827	5.6379	6.7572	7.4825	6.1013	5.517	9.2602	6.8097	9.2125	11.1955	9.8675	10.8524	9.6975	11.3896	11.42	13.3132	10.5226	NW_018921349.1	243172	245521	+	--	--
LOC110750464	30.3115	26.2964	31.3423	30.3847	29.6461	30.1688	19.2937	23.7308	22.9757	19.4389	19.2414	14.9358	19.345	18.1831	18.0348	14.9419	14.2364	13.9173	NW_018921401.1	201724	204997	-	PF01738.21:Dienelactone hydrolase family	--
novel.1864	0	0	0.0352	0	0	0.0369	0.0389	0	0	3.5688	2.2776	3.2029	1.8139	1.8649	2.3338	1.9586	2.1918	2.0822	NW_018923738.1	465	1881	-	--	--
LOC110770061	1.1208	0.8056	0.9682	2.0992	2.9979	2.0993	2.6162	1.475	2.1603	5.9102	6.8075	5.8844	8.4682	6.7906	8.0211	6.9477	8.1253	7.0168	NW_018922639.1	116440	120792	+	PF00266.22:Aminotransferase class-V	--
LOC110769074	6.0032	5.8612	7.8356	7.9422	7.4502	9.3557	4.0091	8.8869	8.4598	40.2819	38.0232	26.5746	47.4509	43.3513	42.9464	48.3754	42.8992	47.6933	NW_018922492.1	191870	192685	-	--	--
LOC110761591	196.857	182.491	197.874	83.7633	73.0105	85.8012	30.5302	33.9072	39.97	298.644	336.339	314.077	145.104	147.649	165.63	101.579	95.2383	105.817	NW_018921914.1	307839	309744	-	PF03181.18:BURP domain	--
LOC110754828	0.1495	0	0.2297	0	0	0.0535	0.0565	0	0.0569	0.5873	0.5205	0.621	0.6091	0.8853	0.9431	0.4237	0.5804	0.6796	NW_018921591.1	89816	91736	+	PF01657.20:Salt stress response/antifungal	--
LOC110754829	30.6261	25.072	31.0612	11.9385	14.2495	13.5456	7.3877	7.9195	7.6833	106.515	120.502	104.272	46.5878	44.3179	50.3688	43.4369	39.8807	39.9187	NW_018921591.1	51314	52749	+	PF01657.20:Salt stress response/antifungal	--
LOC110761592	7.7833	8.4416	7.7316	12.1751	10.466	10.9686	15.2314	13.9351	13.6542	0.3841	0.1844	0.1875	0.1986	0.1336	0.1314	0.5078	0.3085	0.0684	NW_018921914.1	445005	448687	+	PF12776.10:Myb/SANT-like DNA-binding domain	--
LOC110749025	0	0	0	0	0	0.0238	0.0252	0.0253	0.0508	6.1895	6.5604	6.627	6.8457	8.7967	7.7222	8.27	7.4505	7.4092	NW_018921348.1	23410	27109	-	PF00069.28:Protein kinase domain	--
LOC110765966	3.1477	4.3633	4.1962	5.0713	5.9236	7.5707	19.0901	14.3654	17.0789	1.9537	2.2048	3.0112	3.0413	2.7704	3.1291	2.6937	2.9195	2.7972	NW_018922195.1	21973	23543	-	PF14226.9:non-haem dioxygenase in morphine synthesis N-terminal	--
LOC110765965	21.8717	21.5304	22.3407	43.6589	45.7229	43.5496	74.428	84.2084	86.6508	12.7026	13.515	13.6148	19.293	19.8329	18.8931	21.386	20.7177	21.5654	NW_018922195.1	18449	20200	-	PF14226.9:non-haem dioxygenase in morphine synthesis N-terminal	--
LOC110764637	0.1986	0.2312	0.0581	0.4216	0.3842	0.335	0.4826	0.5165	0.4217	1.1398	0.8765	0.786	1.6375	0.9245	1.2121	2.3848	1.6672	1.6343	NW_018922108.1	3749	7718	+	--	--
LOC110763309	5.2912	4.4121	3.5984	1.6459	2.6124	1.7624	3.4132	2.75	3.5454	21.1883	17.6513	23.7527	11.2862	10.4919	5.9332	22.3604	27.4451	22.3984	NW_018921298.1	47078	48425	-	PF00314.20:Thaumatin family	--
novel.156	14.8119	13.8983	11.307	11.8669	9.9802	14.0269	13.8294	8.92	11.4528	0	0	0	0	0	0	0	0	0	NW_018921325.1	166690	167005	.	--	--
LOC110772254	33.3767	34.3916	32.1853	15.3602	14.0386	13.5183	8.4436	8.4958	9.6943	14.516	14.297	13.655	7.5518	6.2066	7.3726	5.0656	5.129	5.4784	NW_018921324.1	796027	799807	+	PF00067.25:Cytochrome P450	--
novel.162	0.4258	0.1445	0.5331	0.6025	0.2463	0.3046	0.3218	0.1614	0.3785	0.8261	1.8908	1.7908	1.7581	0.934	1.6531	0.5679	1.3417	1.2427	NW_018921331.1	19706	20752	+	PF14372.9:Domain of unknown function (DUF4413)	--
LOC110769085	13.1706	12.1306	11.3958	18.0281	17.3496	18.7809	20.1556	23.5582	24.257	6.4204	7.7364	7.3047	10.2408	9.648	10.1193	12.0588	13.0109	10.8151	NW_018922494.1	115613	117415	-	PF13920.9:Zinc finger, C3HC4 type (RING finger)	--
novel.2727	0.1193	0.2125	0.1731	0.0949	0.207	0.1813	0.1127	0.1018	0.2726	1.2149	1.3272	1.0278	1.5746	1.3049	1.6208	1.6903	1.4598	1.7875	NW_018931370.1	1	4617	-	PF17917.4:RNase H-like domain found in reverse transcriptase	--
novel.2724	9.1059	8.5416	7.9013	6.3394	7.1876	7.1232	5.8541	5.8737	6.1144	0.3825	0.4823	0.3922	0.7659	0.8386	1.0694	0.7437	0.5109	0.4694	NW_018931330.1	1	3457	.	PF00078.30:Reverse transcriptase (RNA-dependent DNA polymerase)	--
novel.2723	0.1909	0.0833	0.1536	0.1013	0.1704	0.0585	0.0773	0.062	0.0312	0.6428	0.6935	0.5286	0.6	0.9421	0.569	0.7774	0.5938	0.5785	NW_018931323.1	1	3366	.	PF07727.17:Reverse transcriptase (RNA-dependent DNA polymerase)	--
LOC110765932	4.3411	5.746	5.965	8.6723	7.3391	7.8657	6.9193	8.8886	9.6904	37.5024	36.0237	29.3059	45.8262	46.3333	49.9714	79.7821	72.5281	73.9964	NW_018922193.1	37534	40190	+	PF01554.21:MatE	--
LOC110765931	7.7252	6.7295	7.7213	8.308	9.3852	9.8574	8.4859	10.2132	8.575	29.1093	29.0522	23.1571	27.6516	27.2341	27.5956	39.6214	36.9693	37.9688	NW_018922193.1	26697	30637	+	PF01554.21:MatE	--
LOC110761577	1.6902	1.979	2.026	0.7354	0.8448	0.4716	1.6479	1.5958	2.241	8.1904	11.0542	9.5658	8.3308	7.3748	6.8742	9.7394	9.0223	9.7509	NW_018921914.1	10840	19870	+	PF07714.20:Protein tyrosine and serine/threonine kinase	--
LOC110761578	2.4638	2.097	2.5045	2.3288	2.0645	1.5907	2.2041	2.4304	1.9581	0.2689	0.1399	0.2133	0.1318	0.095	0.3176	0.6162	0.273	0.2334	NW_018921914.1	32604	37168	+	PF07714.20:Protein tyrosine and serine/threonine kinase	--
novel.566	10.827	11.8511	10.9053	11.426	11.5917	13.2772	12.3441	12.7088	13.6292	18.1621	17.3636	17.6672	19.3097	18.7897	20.3293	22.7606	19.7735	20.6883	NW_018921607.1	81268	86974	+	--	--
LOC110773562	3.7165	3.8466	5.0349	2.5426	2.1749	2.1098	3.1688	3.9132	5.1257	9.6546	11.8578	9.103	6.9088	7.1861	7.4536	6.6372	4.9157	6.7032	NW_018921328.1	53516	55350	-	PF00141.26:Peroxidase	--
LOC110745086	1.9395	1.5191	1.5722	2.7822	2.3526	2.5849	2.1747	1.6486	1.9002	0.5955	0.5615	0.3345	0.4586	0.6312	0.5586	0.597	0.6477	0.4092	NW_018924251.1	17179	19927	+	--	--
LOC110771372	1.7586	1.3742	1.7808	2.3439	2.2998	2.6995	2.4343	1.7679	1.6128	5.053	5.1826	3.7194	5.1197	4.8853	3.8707	3.9074	4.4741	3.8843	NW_018922889.1	26659	37093	+	PF06964.15:Alpha-L-arabinofuranosidase C-terminal domain	--
LOC110770041	1.7878	1.6803	1.456	2.4812	1.9572	2.0172	2.4427	1.408	2.5675	0	0	0	0	0	0	0.2293	0.0464	0	NW_018922634.1	34795	36068	+	PF00010.29:Helix-loop-helix DNA-binding domain	bHLH
LOC110761101	7.0194	6.2936	6.3865	2.9187	2.6729	3.1625	5.1965	4.8713	4.8798	3.0073	2.9145	3.18	1.2679	1.1635	1.0297	1.8211	2.0296	1.3364	NW_018921885.1	198622	204802	-	--	--
LOC110757082	5.2152	5.9814	5.251	3.6581	5.9925	3.5707	2.8204	3.2731	2.4666	3.4283	3.2399	3.4038	2.2277	2.7221	3.2294	1.9191	1.8216	1.817	NW_018921702.1	84280	86897	+	PF13359.9:DDE superfamily endonuclease	--
LOC110772239	15.6396	16.7639	18.2772	11.8924	13.7088	14.2032	10.288	11.6127	11.6295	1.9508	1.9046	1.3012	2.454	2.6807	2.102	3.3012	2.472	2.7089	NW_018923001.1	45543	46961	+	PF00891.21:O-methyltransferase domain	--
LOC110752634	1.6562	2.2022	2.1361	1.1787	0.8522	0.8783	1.5243	1.3077	1.0468	0.1531	0.3186	0.1619	0.1715	0.1346	0.1324	0.1559	0.1382	0.1378	NW_018921501.1	5825	9462	+	PF00704.31:Glycosyl hydrolases family 18	--
LOC110745076	5.9414	5.3415	4.274	4.3602	5.792	6.6481	6.5927	8.4841	8.3083	3.4768	1.9521	2.0425	3.5234	2.7454	3.6812	4.9322	3.8414	2.8099	NW_018924247.1	2169	4018	-	--	--
novel.1853	1.1291	1.2381	0.8602	1.014	1.025	1.305	0.9519	1.1527	1.2906	2.6542	2.6825	2.7799	3.7091	3.4296	3.3442	3.3018	2.4927	2.2524	NW_018923694.1	11557	13588	-	--	--
LOC110771380	1.2253	1.6842	0.9729	1.8206	1.244	1.1507	2.049	1.7074	1.7507	2.327	2.56	2.7151	2.6363	2.7519	2.5275	4.2904	3.8476	2.7546	NW_018922890.1	21374	22871	-	--	--
LOC110751308	23.1383	22.767	22.1123	20.3836	19.3926	18.318	24.3223	24.1333	21.1383	38.7838	39.2305	39.7344	53.371	57.9683	60.1665	60.5397	56.9635	56.3177	NW_018921431.1	16230	19978	-	PF03151.19:Triose-phosphate Transporter family	--
LOC110760222	6.436	6.364	6.8158	2.4629	2.8677	2.6236	3.1923	2.0767	3.0416	1.8102	2.4173	2.3426	1.3315	1.1607	1.0512	1.0834	1.3164	1.3443	NW_018921836.1	2513	4433	-	PF13947.9:Wall-associated receptor kinase galacturonan-binding	--
LOC110757052	2.3857	2.4985	1.8157	1.3311	1.9165	1.3315	0.9428	1.1941	1.0129	3.5472	3.8637	3.3859	2.1065	2.3955	2.6599	2.0321	2.2923	2.2727	NW_018921277.1	282270	289207	-	PF01074.25:Glycosyl hydrolases family 38 N-terminal domain	--
LOC110761552	0.6149	0.4763	0.671	0.8086	0.8769	1.1477	0.788	0.8059	0.8556	1.4472	0.9592	1.1848	1.438	1.7814	1.6478	1.3372	1.6789	1.5126	NW_018921913.1	149700	166237	-	--	--
LOC110763736	0.3503	0.5512	0.4894	0.5069	0.4311	0.2051	0.3249	0.3985	0.2548	1.279	1.5621	0.6174	1.4014	1.6347	1.8856	0.7009	0.6129	0.9974	NW_018922043.1	4371	6487	+	PF00182.22:Chitinase class I	--
LOC110765914	5.3206	5.1757	5.7551	1.0706	1.3182	1.0614	1.8388	2.4299	1.9895	0	0	0	0	0	0	0.0396	0	0	NW_018922193.1	6192	8882	+	PF00069.28:Protein kinase domain	--
LOC110772209	22.6187	22.8827	21.2486	42.3349	46.0533	45.9149	20.0725	15.7007	14.4549	3.4703	4.595	4.2034	4.5937	3.8523	3.7178	5.4944	3.7331	4.0158	NW_018923001.1	366880	367514	-	PF12609.11:Wound-induced protein	--
LOC110762889	33.6151	31.2538	34.2946	16.1834	16.9709	16.0009	6.9409	7.5122	8.7472	7.4491	7.1575	6.045	2.3838	2.3223	3.274	2.0132	1.6939	1.5178	NW_018921973.1	278495	280113	-	PF07816.14:Protein of unknown function (DUF1645)	--
LOC110772689	1.9043	1.8764	1.4475	1.5647	2.2389	1.0549	3.0644	1.6072	2.6682	0	0	0	0	0	0	0	0	0	NW_018923075.1	132299	133834	+	--	--
LOC110772205	0.8343	1.0619	1.4959	1.2175	0.8688	0.6716	0.5912	0.7118	1.6689	5.4636	3.0315	3.659	4.1817	3.1916	3.3407	7.6164	4.3312	5.6901	NW_018921324.1	118892	120417	-	--	--
LOC110770024	2.523	2.3548	1.4002	1.7293	1.6968	2.313	1.3408	1.4649	1.8625	0.872	0.6446	0.5096	0.7711	1.0637	0.7653	0.8414	0.772	0.8232	NW_018922630.1	12935	16244	+	PF13963.9:Transposase-associated domain	--
LOC110770022	9.2274	7.5119	8.815	14.4028	12.1191	12.5355	15.1268	15.7447	15.1793	5.0446	5.3426	5.7373	7.0324	7.9192	7.3633	8.8779	7.7258	7.8533	NW_018922629.1	82316	88234	-	PF01237.21:Oxysterol-binding protein	--
LOC110753933	20.7324	21.6409	19.3529	10.9527	9.979	9.1313	12.6057	12.2286	12.7089	51.4375	49.8864	59.8079	30.609	30.5333	29.5164	35.3062	38.2365	36.1539	NW_018921556.1	144128	151058	+	PF00332.21:Glycosyl hydrolases family 17	--
novel.590	0	0	0	0	0	0	0	0	0.0301	0.896	0.6931	0.826	0.6433	0.8052	0.5364	0.6318	0.5863	0.638	NW_018921630.1	98131	100021	+	PF07714.20:Protein tyrosine and serine/threonine kinase	--
LOC110750423	0.1829	0.3136	0.0986	0.1226	0.0401	0.093	0.1091	0.0438	0.121	0.8235	0.8218	1.1374	0.4894	0.494	0.7754	0.7799	0.6142	0.7487	NW_018921400.1	251307	257028	-	PF00078.30:Reverse transcriptase (RNA-dependent DNA polymerase)	--
LOC110769032	0.2197	0.8203	0.9005	0.7773	1.0678	0.3538	0.3737	0.9582	0.8372	1.7267	1.5303	1.4878	2.0415	1.8438	1.5997	1.9418	1.7064	1.3691	NW_018922478.1	94522	96153	-	PF01846.22:FF domain	--
LOC110765925	61.0916	59.2909	62.2469	52.6769	53.0409	52.5305	47.7993	47.3759	46.7254	117.823	124.979	105.473	81.4039	82.8905	82.2906	90.5914	86.1309	85.7542	NW_018922193.1	53424	57092	-	PF01593.27:Flavin containing amine oxidoreductase	--
LOC110765924	25.3127	27.197	28.846	62.3481	64.6987	59.129	82.9225	94.2862	93.7611	83.5999	82.6704	85.1098	139.442	135.587	129.643	143.545	139.581	140.824	NW_018922193.1	156679	158079	+	PF02798.23:Glutathione S-transferase, N-terminal domain	--
novel.597	22.1475	19.8576	19.2734	17.7325	17.5865	19.9644	11.9585	10.4603	11.4725	6.7958	7.9163	7.5468	3.9675	5.2508	5.3965	6.1631	6.2705	5.6171	NW_018921636.1	649445	650971	+	--	--
LOC110770032	1.4484	1.2066	1.5514	1.2402	1.474	1.5722	2.1086	1.5353	1.9565	0.4455	0.8223	0.8814	0.9336	0.5362	0.7509	0.8727	0.6502	0.9146	NW_018921322.1	262904	266316	-	PF04502.16:Saf4/Yju2 protein	--
LOC110751763	4.7669	4.1182	3.1573	5.9279	4.9639	5.5813	3.9851	4.2175	3.5224	10.2163	11.8971	15.3376	10.407	9.5068	7.4784	6.1178	5.9016	5.7408	NW_018921457.1	539950	540902	-	PF03168.16:Late embryogenesis abundant protein	--
LOC110747273	13.7904	22.0734	17.8923	13.1657	23.3903	23.9786	18.2974	15.0705	23.1966	0.0526	0.2188	0.1112	0.2945	0.2972	0.2338	0.3615	0.061	0.1217	NW_018927225.1	1990	3845	+	PF00410.22:Ribosomal protein S8	--
LOC110748127	213.887	235.499	215.462	137.951	132.889	123.159	124.076	95.5884	94.0013	133.164	136.736	167.52	69.2875	66.8439	65.0439	41.6175	41.9432	36.4703	NW_018930015.1	7	1352	-	PF00400.35:WD domain, G-beta repeat	--
LOC110769041	126.895	124.455	126.895	125.774	124.601	122.925	74.7867	66.4979	65.7462	189.487	193.062	199.447	183.121	190.153	195.058	118.158	114.234	117.648	NW_018922483.1	29485	36268	+	PF03141.19:Putative S-adenosyl-L-methionine-dependent methyltransferase	--
novel.1833	0.4687	0.7159	0.7684	0.7959	0.8786	0.3018	1.5942	1.8128	1.9823	1.3915	1.8734	1.255	1.6044	1.2956	1.4105	2.7666	3.7983	3.0309	NW_018923582.1	11689	12667	.	PF00139.22:Legume lectin domain	--
LOC110747278	7.0045	7.1318	4.69	10.8874	8.9595	10.0631	9.9422	12.8615	12.104	1.9263	2.0541	1.6804	3.4521	5.0091	3.1587	4.2486	4.19	4.5138	NW_018927234.1	121	1200	+	PF00326.24:Prolyl oligopeptidase family	--
LOC110761659	6.4992	7.0178	6.7748	9.3453	9.586	9.1789	12.8777	12.3748	12.2974	3.8064	4.5171	4.2712	5.6651	6.1988	6.4382	6.662	6.7048	6.6071	NW_018921923.1	144198	154744	+	PF01504.21:Phosphatidylinositol-4-phosphate 5-Kinase	--
LOC110772304	2.2398	2.417	2.3144	1.6863	1.6745	1.8081	3.5378	2.8092	3.0634	1.2704	1.0434	0.8838	0.9174	0.6992	0.9477	0.7278	1.0665	1.3927	NW_018923013.1	84502	88019	-	PF00096.29:Zinc finger, C2H2 type	C2H2
LOC110757158	17.548	16.7401	15.0963	27.1891	27.2297	29.5747	61.4624	59.9367	59.1716	55.2878	55.4664	60.8473	42.126	43.3648	43.6924	91.1225	90.1827	88.8136	NW_018921704.1	588336	592168	-	PF00854.24:POT family	--
LOC110758003	5.8306	5.8017	5.547	8.9807	8.6737	9.5696	14.8949	16.4736	17.332	28.5127	29.6291	23.0539	53.7453	56.5125	56.0278	69.3912	66.9221	63.1765	NW_018921732.1	248925	252543	+	PF00929.27:Exonuclease	--
LOC110773640	1.0655	2.0974	2.1105	2.827	3.7354	3.1258	3.5032	3.4341	2.3546	0.2481	0.1613	0.1312	0.521	0.2805	0.1379	0.0711	0.2878	0.1077	NW_018923374.1	91786	93249	-	--	--
LOC110773641	30.4027	19.9824	24.6981	39.1289	27.4655	35.0046	19.871	23.8733	22.8863	8.7166	7.5226	5.5512	9.153	8.7912	8.6994	5.3341	6.8946	7.2211	NW_018923374.1	7314	10373	+	PF05562.14:Cold acclimation protein WCOR413	--
novel.1244	2.0498	1.8883	1.8	2.2919	2.6808	2.0035	2.2271	1.8598	1.7293	3.4623	3.8569	3.2781	3.6035	4.059	4.2755	3.8449	3.9919	3.4147	NW_018922242.1	134321	139014	+	PF01602.23:Adaptin N terminal region	--
LOC110749527	4.5402	3.9306	5.0496	1.0565	1.163	1.2247	1.2937	0.8286	0.9436	2.0351	2.029	3.0262	0.4511	0.6232	0.3299	0.5829	0.2213	0.3189	NW_018921360.1	4082	6611	-	PF13855.9:Leucine rich repeat	--
LOC110748671	8.6849	8.7394	8.6118	7.8427	10.1544	8.3946	12.0345	12.6236	14.2519	214.324	205.558	174.581	309.77	298.998	299.426	520.401	508.257	504.281	NW_018931213.1	825	2631	-	PF00221.22:Aromatic amino acid lyase	--
LOC110762516	9.6674	9.515	8.683	4.5828	4.2281	4.6691	2.7035	2.6759	3.7202	5.7961	7.5815	5.2067	2.9309	2.5131	2.6588	1.0639	1.0772	1.4	NW_018921958.1	239253	241019	-	PF00300.25:Histidine phosphatase superfamily (branch 1)	--
LOC110763845	0.79	0.5027	0.742	0.9782	1.1655	0.8126	3.6574	2.5837	3.4992	2.3856	2.5417	2.0971	4.3461	3.6721	3.0356	6.8499	8.3693	7.3836	NW_018922052.1	104907	107924	+	PF00892.23:EamA-like transporter family	--
novel.1251	0.6701	0.7021	0.5472	0.8761	0.7079	0.7922	1.3873	1.0495	0.8992	1.1278	0.9704	1.085	1.1017	1.4573	1.0841	1.8946	2.0363	1.8349	NW_018922250.1	37742	42639	+	PF07727.17:Reverse transcriptase (RNA-dependent DNA polymerase)	--
LOC110772315	1.9808	1.7367	1.8602	2.5109	1.4897	2.244	1.6219	0.9388	0.8805	3.9874	3.8985	2.6924	3.121	3.3133	4.5397	2.5321	2.4522	2.4461	NW_018923017.1	46576	48246	-	PF05680.15:ATP synthase E chain	--
LOC110751860	1.3776	1.7342	1.6681	1.2494	1.1737	1.5861	1.0223	1.5386	1.2597	0.0656	0.0455	0.0231	0.049	0.0989	0.0729	0.2005	0.1522	0.1518	NW_018921457.1	164217	166209	-	PF00067.25:Cytochrome P450	--
novel.1257	0.6456	0.5607	0.4767	0.6147	0.4153	0.4382	0.2368	0.3348	0.2279	1.3347	1.1557	2.0075	0.7614	1.0123	0.7834	0.6649	0.8271	0.7579	NW_018922260.1	132154	136986	.	PF07727.17:Reverse transcriptase (RNA-dependent DNA polymerase)	--
novel.2104	1.4432	1.106	1.4945	1.1529	1.5028	1.4157	2.34	1.3592	1.7206	1.7615	2.0722	2.3068	2.838	2.8647	3.6755	2.9963	2.6094	2.8223	NW_018925115.1	1	3057	+	PF14223.9:gag-polypeptide of LTR copia-type	--
LOC110773639	1.4308	1.1446	1.5357	1.9885	2.2349	2.0475	2.3946	2.3639	2.8036	3.5397	3.2183	3.7744	3.6981	4.91	3.6706	5.5893	5.5211	4.4058	NW_018923374.1	80239	82477	+	--	--
LOC110745156	1.2538	0.9361	1.884	1.8629	1.6537	2.153	4.9277	5.0392	8.0252	31.6737	34.3947	29.0167	41.6892	37.461	36.8352	46.4926	38.1839	41.9724	NW_018924318.1	337	977	+	PF16845.8:Aspartic acid proteinase inhibitor	--
novel.2109	5.0885	4.5189	4.173	5.0735	5.2037	5.4491	6.2864	5.4379	6.2596	0.0697	0.114	0.0527	0.0223	0	0.0554	0.0799	0.0231	0.0231	NW_018925127.1	2646	6667	+	--	--
LOC110762962	52.0901	46.2085	54.2464	31.3074	32.0311	35.9903	25.212	30.803	31.2398	18.5803	18.6431	11.1738	7.7919	6.2723	6.9507	3.1277	3.3201	3.006	NW_018921975.1	351992	353162	+	PF14368.9:Probable lipid transfer	--
LOC110763815	39.5169	40.7555	41.4716	64.6469	65.7148	66.1504	93.0449	91.4418	94.0469	95.955	100.101	94.1406	132.369	113.857	119.394	154.227	153.172	151.874	NW_018921299.1	352589	354484	+	PF01257.22:Thioredoxin-like [2Fe-2S] ferredoxin	--
LOC110770587	19.6219	19.2925	19.4958	19.5374	19.7592	19.9893	28.0827	18.3194	19.5168	10.0725	10.2954	12.0321	12.4945	11.9336	11.6688	4.6244	6.5661	5.9504	NW_018922718.1	232640	236962	-	--	--
LOC110770101	3.3264	4.1442	2.9635	3.4864	3.3563	2.6831	3.7478	4.1599	4.18	7.4865	7.9764	7.287	6.769	7.9341	6.2172	9.4874	8.8526	8.4336	NW_018922641.1	16639	19948	+	PF00892.23:EamA-like transporter family	--
novel.2555	1.4101	1.2563	1.6253	1.3718	1.2237	1.4504	1.9984	0.9357	1.4103	2.8216	5.2305	4.2313	4.7693	4.8142	4.6197	4.82	5.8325	6.2927	NW_018929384.1	401	1181	.	PF14111.9:Domain of unknown function (DUF4283)	--
LOC110766082	6.5084	4.0579	6.5931	6.0536	6.7393	5.2978	4.8501	5.4486	4.3883	9.5457	8.8349	8.9124	11.3713	11.37	12.0319	8.8157	11.7777	10.2333	NW_018922212.1	61534	65282	+	PF02223.20:Thymidylate kinase	--
LOC110749545	8.1792	7.4706	8.195	9.1912	9.5819	9.2303	4.7047	7.3885	9.4177	21.2673	23.0544	16.2695	32.0552	26.4199	25.0445	25.9921	24.4894	23.6984	NW_018921362.1	401102	402342	-	PF00173.31:Cytochrome b5-like Heme/Steroid binding domain	--
LOC110749546	6.7145	6.7394	6.8466	10.3683	9.0134	9.9729	20.8532	22.0813	25.0977	4.7791	3.9602	3.6432	3.6412	4.1781	4.6952	8.5638	8.961	8.2953	NW_018921362.1	277638	279079	-	PF03168.16:Late embryogenesis abundant protein	--
LOC110750503	0.2653	0.2161	0.1848	0.0901	0.2652	0.1481	0.2286	0.0483	0.1698	1.8625	1.6774	2.2928	1.4323	1.2676	1.3804	2.2083	2.3972	1.9193	NW_018921408.1	12483	86937	-	PF00069.28:Protein kinase domain	--
LOC110747360	0.0513	0	0	0.2721	0	0.055	0	0	0	2.507	2.0493	1.0888	5.8165	5.2133	4.5787	18.9271	14.9571	18.3383	NW_018927434.1	51	1048	+	--	--
LOC110768269	1.4421	1.0738	1.1687	0.9365	1.2999	1.6401	1.0005	1.2976	1.0333	2.5746	2.835	2.027	3.9573	3.0384	3.5935	4.0912	3.7499	3.3272	NW_018922396.1	143199	150972	+	PF13520.9:Amino acid permease	--
LOC110750508	2.1419	2.5773	2.5601	2.1354	2.5007	2.4729	1.4349	2.0673	1.4467	1.0201	1.5034	0.8689	0.9839	1.1213	1.008	0.6818	0.8547	0.5574	NW_018921408.1	28660	31355	-	--	--
LOC110746034	1.1928	0.9804	0.8982	2.0438	2.4543	2.2828	7.4624	6.8007	5.9629	1.9701	2.3629	1.9107	3.8932	3.9866	3.2225	4.3564	4.0178	4.4868	NW_018925095.1	19326	25113	-	PF00534.23:Glycosyl transferases group 1	--
LOC110762978	1.4874	1.7606	1.4096	1.1445	1.0649	1.2572	0.5059	0.4865	0.6163	1.039	0.6925	0.9785	0.7819	0.7342	0.6497	0.2604	0.2637	0.1879	NW_018921975.1	205554	209625	-	PF01268.22:Formate--tetrahydrofolate ligase	--
LOC110761646	2.4804	1.4311	1.1012	0.9652	1.2915	0.7099	0.1875	0.7524	1.1341	4.7647	5.3325	2.9008	4.7707	4.0811	3.2103	2.6469	3.8525	3.0074	NW_018921923.1	84544	85565	-	PF03168.16:Late embryogenesis abundant protein	--
LOC110772776	128.519	121.14	119.689	69.13	75.6954	71.7947	170.348	159.347	164.206	82.6209	78.5819	80.9417	30.847	32.969	32.1931	75.9376	73.0945	72.0063	NW_018923117.1	61885	63935	-	PF00141.26:Peroxidase	--
LOC110772775	9.0144	10.7967	10.7998	8.7235	9.1038	9.2708	8.4416	7.9464	8.7736	2.7941	4.3318	3.3214	3.7432	2.808	3.898	3.4943	3.538	3.5713	NW_018923117.1	14616	19567	-	PF03069.18:Acetamidase/Formamidase family	--
LOC110770110	4.6049	4.4099	4.2065	4.2378	4.0407	4.804	6.535	6.3737	5.926	2.643	2.5303	3.2556	2.9131	2.9882	2.5788	3.7209	3.5717	3.9206	NW_018922642.1	55608	58966	-	PF11955.11:Plant organelle RNA recognition domain	--
LOC110750994	13.3205	13.3597	12.7375	15.7911	16.9094	16.7862	14.0541	15.0906	15.0184	7.2949	7.3094	5.137	8.2594	8.2298	8.9543	7.8144	7.8754	7.1414	NW_018921423.1	306518	338171	+	PF02450.18:Lecithin:cholesterol acyltransferase	--
LOC110745173	23.8601	19.7849	21.16	19.5288	19.4793	21.7159	22.723	24.1017	23.5198	38.4998	37.5222	37.8205	36.0661	33.9936	36.6497	37.9633	41.4927	36.1036	NW_018924328.1	16111	20617	-	PF02089.18:Palmitoyl protein thioesterase	--
LOC110768270	47.5261	45.6011	46.2267	53.2513	54.875	55.6105	52.6923	62.7113	60.2047	25.1463	25.6962	20.256	28.3033	29.0373	28.8504	38.3009	34.2288	35.1253	NW_018922396.1	15512	31085	-	PF01055.29:Glycosyl hydrolases family 31	--
LOC110749539	46.1548	42.0987	49.148	34.9237	37.0757	35.2031	29.5857	41.4126	39.6279	96.1083	99.9388	68.508	75.7271	74.9106	71.6369	83.6646	75.7821	78.8294	NW_018921257.1	27470	31089	+	PF01546.31:Peptidase family M20/M25/M40	--
LOC110746028	1.8523	1.5431	1.5527	1.251	2.455	2.1688	1.1455	4.0227	1.3474	4.7786	5.5068	2.4099	4.0348	6.1508	5.6394	5.4752	4.8613	5.7848	NW_018925089.1	9631	10267	+	--	--
LOC110747358	14.2686	16.2132	15.1449	9.2676	10.163	8.3921	9.059	7.661	6.9804	2.6412	3.9402	2.3713	0.9489	1.5776	1.9945	1.8843	1.2719	1.1533	NW_018927428.1	7	1109	+	--	--
LOC110766098	2.9014	3.0115	2.5397	3.8267	2.8453	3.1745	5.0141	4.7745	4.2501	0	0	0	0	0.0834	0.082	0	0	0.0285	NW_018922212.1	93731	97896	-	PF13639.9:Ring finger domain	--
LOC110748682	1.2134	1.9655	1.4692	2.0487	1.3784	1.6575	1.063	1.0038	1.8282	3.997	3.4068	2.2406	4.8006	2.7768	3.2122	3.5313	17.4304	2.229	NW_018931230.1	636	2481	-	PF01248.29:Ribosomal protein L7Ae/L30e/S12e/Gadd45 family	--
LOC110759772	7.0408	7.1532	7.4017	10.6725	10.8861	10.3822	20.5114	17.7942	18.16	21.6103	22.399	23.9818	17.2893	20.8518	20.1023	31.054	29.5197	31.7959	NW_018921815.1	13412	17567	-	PF00305.22:Lipoxygenase	--
LOC110756260	2.0475	2.1016	2.0808	3.8554	2.734	2.6229	3.0327	3.118	3.0009	5.5796	5.9548	4.3755	5.6843	5.1999	5.7221	5.4183	5.6533	5.7225	NW_018921676.1	29893	35489	+	PF06813.16:Nodulin-like	--
LOC110772743	0.031	0	0.0317	0.0329	0	0.0665	0	0.0352	0.0708	11.4708	11.4553	12.9019	11.939	13.6113	11.1282	14.2588	14.4371	14.6511	NW_018923099.1	10149	12350	+	PF08511.14:COQ9	--
LOC110771896	0.3909	0.3368	0.1848	0.3032	0.548	0.5164	1.6023	1.2143	1.5983	0	0	0	0	0	0	0	0	0	NW_018922950.1	84208	88483	-	PF07727.17:Reverse transcriptase (RNA-dependent DNA polymerase)	--
LOC110770563	3.7522	3.4446	3.151	3.9822	4.6119	3.7631	4.6725	3.3586	3.7967	6.0691	7.9344	5.4521	8.1212	6.1938	6.0306	6.7076	7.4769	6.1528	NW_018922718.1	53031	55257	-	--	--
LOC110767394	0.1663	0.1452	0.1217	0.5044	0.2722	0.5101	0.2694	0.2974	0.1901	0.6225	0.626	0.4169	0.9993	0.9384	0.8766	0.2853	0.674	1.0084	NW_018922301.1	18935	24878	-	PF00067.25:Cytochrome P450	--
LOC110767396	2.738	2.7282	2.9702	2.766	3.9947	3.7558	4.1666	4.5137	4.4183	1.0228	1.1305	1.1491	1.747	1.59	1.7482	2.4169	2.0467	1.8492	NW_018922302.1	1	4255	+	PF10536.12:Plant mobile domain	--
LOC110747301	26.7383	26.5745	28.4842	23.033	29.3942	29.7631	21.7105	28.7214	29.0221	15.9771	16.944	10.5428	14.0805	10.2922	11.9102	12.7008	9.8422	12.6121	NW_018927291.1	323	1845	+	PF03024.17:Folate receptor family	--
LOC110745121	9.0754	8.4896	8.6007	7.1034	6.4972	7.8532	6.7523	5.7425	5.7054	1.0896	0.7729	0.3142	0.2219	0.504	0.4405	0.9647	0.4596	0.2292	NW_018924285.1	21000	22533	+	--	--
LOC110769577	7.2965	5.8956	5.4523	7.2109	7.7723	6.5379	8.6898	7.4624	7.2689	3.0978	2.5843	2.6885	3.2079	3.6345	4.3536	4.4869	4.1701	5.7152	NW_018922564.1	79486	81029	-	PF00665.29:Integrase core domain	--
LOC110745122	17.4694	18.5191	19.5471	8.1688	8.0406	7.8137	9.1896	7.8261	7.7331	5.3294	5.3589	6.2993	2.4372	2.8635	2.7443	3.327	3.5837	3.3931	NW_018924285.1	30121	38630	-	PF07714.20:Protein tyrosine and serine/threonine kinase	--
LOC110756274	16.1902	10.6443	14.9761	13.9425	12.7167	14.2984	6.9227	11.2606	11.8437	28.1112	30.9266	26.138	25.3339	22.4672	26.0433	22.4909	18.1801	18.6016	NW_018921679.1	278576	279552	+	--	--
LOC110761629	18.9036	14.4105	15.9555	13.3575	14.4321	12.5622	14.8246	12.7015	12.4829	5.5161	5.5163	6.7372	5.1726	4.5445	6.8454	4.8994	4.7126	4.4038	NW_018921923.1	155138	156414	-	--	--
novel.1690	2.3992	1.979	1.9602	0.8702	1.2017	1.3038	5.0269	4.2146	5.554	5.1707	5.6829	5.692	2.9403	2.3984	2.4762	7.4436	7.6289	9.5735	NW_018923150.1	56602	58422	+	PF05553.14:Cotton fibre expressed protein	--
LOC110771421	6.1199	4.4268	5.6891	4.1629	5.2656	4.7424	5.4382	4.2737	3.8622	3.7343	3.1552	3.7524	3.2352	2.0294	2.6836	2.3876	1.8669	2.4352	NW_018921251.1	85349	89879	-	PF00248.24:Aldo/keto reductase family	--
novel.1697	0.2454	0.2082	0.3771	0.9115	0.5536	0.8779	0.8346	0.4652	0.8882	2.6782	3.0092	3.8516	4.5997	5.0468	4.3273	4.828	6.0898	4.6281	NW_018923160.1	58834	62868	+	PF03004.17:Plant transposase (Ptta/En/Spm family)	--
LOC110769589	3.0172	3.3594	2.7799	3.3634	3.8878	3.6343	3.3223	3.6544	3.4984	5.1742	4.6929	5.0304	6.2624	5.55	6.0262	5.6896	6.97	5.6803	NW_018922568.1	32126	36586	+	PF00149.31:Calcineurin-like phosphoesterase	--
LOC110744267	0.89	0.7733	0.7173	0.743	0.8526	0.7769	0.2691	0.3105	0.3933	9.4701	9.2163	8.6225	9.5046	11.2224	12.5439	13.6167	13.4022	13.5363	NW_018923791.1	24493	28761	-	PF00931.25:NB-ARC domain	--
LOC110769101	1.3429	0.8671	0.7047	0.9386	0.5116	0.2812	1.2626	1.4531	1.3478	1.8303	1.8149	1.8749	3.1071	3.1687	3.4019	2.9163	2.2229	2.8791	NW_018922500.1	123133	127768	+	PF02230.19:Phospholipase/Carboxylesterase	--
LOC110744263	0.2044	0.8325	0.2094	0.2169	0.1064	0.1097	0.8111	0.465	0.8177	4.1048	4.6418	2.8308	4.2978	3.632	3.7698	5.6234	2.8986	2.8913	NW_018923789.1	42940	44400	-	--	--
LOC110771874	15.0034	14.8295	16.1806	12.9433	14.1616	20.717	12.7326	14.6715	18.5532	43.1309	45.9875	29.4871	35.5242	33.6933	28.2758	27.2986	24.9736	31.0274	NW_018922949.1	521	1597	-	PF00132.27:Bacterial transferase hexapeptide (six repeats)	--
LOC110755396	2020.63	1984.21	2005.13	119.163	122.815	120.431	73.4966	65.8457	65.8785	877.485	833.64	885.937	74.3312	71.4815	72.879	104.315	107.53	101.216	NW_018921636.1	662213	664274	+	PF00722.24:Glycosyl hydrolases family 16	--
LOC110770540	5.5628	5.5484	5.6295	8.8678	9.9777	7.7006	7.7999	8.3683	7.4744	0	0.1238	0.021	0.0444	0.1121	0.0661	0.0454	0.046	0.0688	NW_018921323.1	511709	515831	+	PF00270.32:DEAD/DEAH box helicase	--
novel.1664	8.7964	5.3738	7.8106	10.5803	9.4652	8.0248	1.8283	4.336	3.1839	41.4746	39.5528	21.3868	36.5613	46.6023	43.6891	56.6141	43.0656	59.9916	NW_018923029.1	43262	43574	.	--	--
LOC110767372	1.4159	2.6867	2.3078	1.9808	1.6755	3.0393	1.9701	2.4891	1.692	0.0562	0.0585	0	0	0	0	0	0	0	NW_018922293.1	22609	23641	+	PF01218.21:Coproporphyrinogen III oxidase	--
LOC110750943	1.0291	1.0479	0.7443	0.3855	0.3782	0.7147	0.8236	0.6198	0.8995	1.9029	2.9146	2.4034	3.5523	3.4064	3.1732	3.0887	2.5142	1.4068	NW_018921421.1	38271	41560	+	--	--
LOC110767379	1.1395	2.1507	1.5377	0.8849	0.5788	1.0739	3.3717	2.4977	3.018	8.3967	6.9431	9.7771	3.7783	3.1553	3.2375	6.868	6.2782	6.9363	NW_018922293.1	156900	158550	+	PF00201.21:UDP-glucoronosyl and UDP-glucosyl transferase	--
LOC110745145	5.5699	7.4162	7.5503	7.0482	8.4771	6.9897	9.3751	10.3325	9.0111	2.3194	2.1795	2.5318	2.4722	3.0031	3.6183	5.1437	4.1664	5.5412	NW_018924304.1	61	1131	+	PF00931.25:NB-ARC domain	--
LOC110761603	1.9838	1.4883	1.6046	2.0777	2.3104	2.1852	1.5684	2.2566	1.82	0.433	0.6165	0.1446	0.2553	0.5154	0.1774	0.3917	0.1851	0.211	NW_018921914.1	367393	371960	+	PF03004.17:Plant transposase (Ptta/En/Spm family)	--
LOC110772733	3.6844	1.9731	2.0345	2.3106	2.018	2.7218	1.6546	1.1158	1.5861	0.1671	0.0652	0.2209	0.117	0.1653	0.1393	0.0479	0.0969	0.145	NW_018923095.1	3726	22466	-	PF00931.25:NB-ARC domain	--
LOC110761607	0.4554	0.4637	0.4044	0.3705	0.3319	0.505	0.2065	0.3108	0.3297	0.8615	0.9376	0.939	0.9798	1.2438	1.0314	1.6856	1.6145	1.9018	NW_018921289.1	104560	111667	+	PF01546.31:Peptidase family M20/M25/M40	--
LOC110757589	25.8934	24.1241	28.0892	18.0638	19.1338	19.7986	21.8734	17.6013	23.296	15.6002	15.5051	15.6032	10.6873	11.1221	10.7954	10.1586	10.2856	11.5055	NW_018921719.1	368262	372341	+	PF05687.16:BES1/BZR1 plant transcription factor, N-terminal	BES1
LOC110761609	209.573	210.012	225.05	29.7034	26.7741	27.7066	4.8682	3.2955	1.9514	64.4136	59.3533	69.6412	18.3658	17.7215	15.6679	6.987	8.2796	7.161	NW_018921916.1	192452	193338	+	--	--
LOC110772731	0	0.0333	0	0	0	0.0352	0.0743	0.0373	0.0749	31.7443	25.6469	37.9523	16.1763	14.6472	16.4373	11.3703	12.8395	12.1122	NW_018923092.1	81390	82790	-	PF07468.14:Agglutinin domain	--
LOC110768230	17.5004	15.2287	17.6692	25.862	26.17	25.5532	26.4738	29.1086	26.0508	32.071	34.151	30.343	53.385	52.632	50.3207	75.6809	72.1952	72.9897	NW_018922390.1	59602	62035	+	PF00107.29:Zinc-binding dehydrogenase	--
LOC110767383	0	0	0	0	0	0	0	0	0	0.8009	1.2253	0.8718	1.2664	1.0386	1.126	0.9176	1.1477	1.3901	NW_018922297.1	9	2496	-	PF02992.17:Transposase family tnp2	--
LOC110748643	0.0713	0	0.146	0.0756	0	0.0765	0.0808	0	0	3.8573	4.6603	1.7105	4.3902	4.4315	3.1125	3.3504	3.5366	3.4557	NW_018931166.1	1215	2322	+	PF00069.28:Protein kinase domain	--
LOC110769562	1.4182	1.4182	0.7784	0.9407	1.3185	0.9785	2.0098	1.5268	1.6789	1.6363	2.0704	2.2914	3.0215	2.025	2.0649	3.0149	3.4886	3.1728	NW_018922564.1	21801	25958	-	--	--
LOC110749975	50.1465	51.6724	51.6676	40.1506	45.5297	41.7463	50.536	46.1432	43.5262	16.5472	18.1499	20.4465	21.623	20.8456	21.1519	28.9361	27.0691	25.2437	NW_018921377.1	380006	384114	-	PF18290.4:Nudix hydrolase domain	--
LOC110744280	9.1676	10.8094	10.928	10.0476	9.8846	8.4451	6.8252	5.2	5.996	4.6893	5.1736	5.6044	3.0048	4.2908	4.4373	2.2491	3.34	2.852	NW_018921329.1	31645	33481	+	PF03016.18:Exostosin family	--
novel.1672	0	0	0.1815	0	0	0	0	0	0	24.5968	19.6348	10.142	22.6985	25.5357	19.7778	27.4735	23.6892	20.7653	NW_018923069.1	53467	53725	.	--	--
LOC110766055	7.4547	6.3533	8.5428	11.6037	11.8454	10.5493	7.763	11.8091	13.0653	5.4001	4.8656	3.4669	8.5326	5.2332	5.0922	4.1433	3.5238	4.9656	NW_018922209.1	46735	49053	-	PF05641.15:Agenet domain	--
LOC110744288	5.9931	5.9381	4.8938	4.4428	5.0672	5.5298	7.4437	6.1255	5.971	11.606	12.5295	12.0908	12.3697	13.2808	11.6871	16.7879	15.53	15.2919	NW_018923795.1	7438	14165	+	PF09734.12:RNA polymerase III transcription factor (TF)IIIC subunit HTH domain	--
LOC110772705	97.5745	91.4543	91.7667	62.6818	56.1856	57.774	138.566	170.936	169.816	61.1455	65.2738	51.3298	18.6783	15.494	19.151	30.2685	28.1568	32.7349	NW_018923086.1	39436	40330	+	PF00504.24:Chlorophyll A-B binding protein	--
LOC110746417	2.0954	1.6451	1.3795	1.6076	1.6562	1.3728	1.9272	1.9049	1.7217	0	0	0	0	0	0	0	0	0	NW_018921332.1	701368	710280	-	PF04042.19:DNA polymerase alpha/epsilon subunit B	--
LOC110762900	2.7811	3.0779	1.5485	1.6041	3.5885	3.2444	1.5765	3.8513	3.5934	1.2669	1.4828	0.6698	1.9512	1.3727	1.115	1.2097	0.5512	1.1606	NW_018921973.1	124246	125111	+	--	--
LOC110757558	11.1851	9.4028	11.2441	4.9512	5.1567	5.0071	14.3718	10.853	10.053	4.8915	3.6126	5.3136	2.2439	2.869	2.5983	4.629	4.6287	3.7671	NW_018921719.1	299721	302120	-	PF13855.9:Leucine rich repeat	--
LOC110756226	4.4211	4.2945	4.894	4.5842	5.768	6.1085	6.2222	6.5321	5.6342	2.6622	2.7697	2.7682	4.3734	2.5083	3.5023	1.881	3.3973	2.8753	NW_018921671.1	40943	43828	-	--	--
LOC110756228	1.381	2.1731	1.4792	1.7322	1.4381	1.2801	1.7792	1.4996	0.9328	0.5481	0.5132	0.5796	0.7367	0.6817	0.0609	0.0628	0.1272	0.1903	NW_018921672.1	26234	28454	+	--	--
LOC110765177	1.8271	2.2896	2.0159	2.0882	2.3782	2.602	2.5495	2.9577	2.9719	3.8042	4.7556	3.7631	5.2574	5.8272	7.1282	10.7914	9.7162	10.9342	NW_018922134.1	90072	91377	+	PF07859.16:alpha/beta hydrolase fold	--
LOC110744237	8.6645	9.4218	8.9939	8.873	8.3498	8.5448	6.9582	8.5809	7.4061	0.0166	0	0	0	0.0188	0	0	0	0	NW_018923765.1	3140	8479	+	--	--
LOC110765175	0.5913	0.7526	0.6058	0	0.0616	0.1587	0.067	0.0673	0	1.3941	1.7458	1.0919	0.5783	0.9924	1.1193	2.3072	2.9949	2.9276	NW_018922132.1	35463	37108	+	PF13855.9:Leucine rich repeat	--
LOC110746893	8.4793	5.6879	6.6432	13.128	7.5831	8.6723	19.0003	12.1419	16.7614	5.4874	4.3496	3.1315	2.9268	2.4619	4.067	3.3931	5.2544	4.838	NW_018926369.1	1748	2521	+	--	--
LOC110768218	2.2661	2.4034	2.0798	2.7557	1.9173	3.3948	1.231	2.5777	1.457	0.5359	0.2144	0.1308	1.1543	0.5127	0.3666	0.1417	0.2869	0.3816	NW_018922390.1	29784	32721	+	PF05699.17:hAT family C-terminal dimerisation region	--
novel.2184	1.0292	1.2286	0.9454	1.0546	1.2935	1.1427	1.0059	1.4533	1.6226	0	0	0	0	0	0	0	0	0	NW_018925690.1	13058	14350	.	PF14111.9:Domain of unknown function (DUF4283)	--
LOC110759747	6.5889	6.6352	5.4189	3.5826	2.4625	3.0612	2.0671	1.7865	2.3316	2.5061	2.1973	1.7334	1.836	1.586	1.91	1.0294	1.0423	0.7113	NW_018921815.1	929912	935780	+	PF00069.28:Protein kinase domain	--
LOC110771864	1.084	2.0941	1.6231	1.5044	1.1866	1.402	0.7563	0.5691	0.6354	0.4611	0.6312	0.8725	0.3262	0.5488	0.3507	0.2503	0.2815	0.2247	NW_018922949.1	24826	26969	+	PF01167.21:Tub family	TUB
novel.810	0.2688	0.5474	0.243	0.3524	0.247	0.4243	0.2331	0.3418	0.2892	2.7061	2.6429	2.7739	3.464	3.0751	3.2693	5.1729	5.0453	4.0101	NW_018921805.1	207340	210241	.	--	--
LOC110765184	1419.46	1360.73	1404.57	2647.14	2700.9	2677.74	3357.91	3550.67	3404.82	206.936	216.214	201.912	977.202	906.497	876.218	826.969	909.782	813.085	NW_018922136.1	7	1595	+	PF01965.27:DJ-1/PfpI family	--
LOC110769516	0.4184	0.5478	0.3675	0.5287	0.7055	0.2566	0.8132	0.2947	0.4783	0.9743	1.1041	0.6071	1.8707	1.0425	1.1411	1.6346	1.211	1.6508	NW_018922559.1	479797	483798	+	PF00083.27:Sugar (and other) transporter	--
LOC110760702	0	0	0	0	0	0	0	0	0	6.4029	5.7529	4.8215	7.9323	7.5682	8.3046	5.2243	7.0903	4.6027	NW_018921858.1	668	1242	+	PF04570.17:zinc-finger of the FCS-type, C2-C2	--
novel.2151	7.68	11.3384	7.475	21.8031	23.1922	17.3096	57.902	45.2098	44.55	21.4582	21.4522	21.0951	38.1175	54.7766	55.3525	83.1709	78.9596	72.1647	NW_018925412.1	27675	27913	.	--	--
LOC110755354	0.2668	0.3104	0.371	0.1416	0.1191	0.2045	0.1512	0.3035	0.1743	0.9983	1.1425	0.9149	0.8387	0.6396	1.1284	1.1248	0.5598	1.0782	NW_018921631.1	187506	189913	+	--	--
LOC110756684	0	0	0	0	0	0.0593	0	0	0	1.3982	1.7556	0.4079	1.1341	1.4718	2.0905	2.7622	2.517	2.8454	NW_018921693.1	968390	969943	+	PF12353.11:Eukaryotic translation initiation factor 3 subunit G	--
LOC110749942	8.4973	9.0744	8.2215	3.573	3.3977	3.5267	3.477	3.8428	3.8877	3.3221	3.1106	3.1722	1.5673	1.5365	1.6564	1.6725	1.6117	1.6542	NW_018921377.1	69866	77836	-	PF03924.16:CHASE domain	Others
novel.2157	47.1108	41.9123	37.5935	20.5903	23.0576	20.6415	9.6112	17.3196	17.4996	20.0333	20.7269	15.3037	8.0433	7.9941	8.0652	2.4895	1.837	2.5994	NW_018925475.1	56	1143	.	--	--
LOC110747768	430.954	392.837	432.744	408.167	428.054	442.235	264.769	308.03	320.575	2312.85	2342.61	1892.89	2925.84	2873.79	2872.53	3314.28	3119.66	3177.84	NW_018921335.1	46392	48058	-	PF14226.9:non-haem dioxygenase in morphine synthesis N-terminal	--
LOC110769992	30.9794	32.0077	31.0587	34.2887	31.9137	32.1796	25.6122	25.0837	28.3375	77.341	80.1985	67.6346	63.7216	62.7227	61.9973	46.3227	42.4429	45.4827	NW_018922625.1	109724	111540	+	PF00025.24:ADP-ribosylation factor family	--
LOC110746432	1.4968	1.524	1.816	0.5852	1.0664	1.9446	1.295	1.9715	1.1255	3.6111	2.6477	4.2549	3.0047	3.2274	2.5235	4.2164	2.1545	3.2634	NW_018925607.1	1350	5211	-	PF13417.9:Glutathione S-transferase, N-terminal domain	--
LOC110747763	1.5715	0.832	0.644	1.9347	2.0946	1.4842	1.2828	1.6446	1.437	2.5247	2.6837	2.2054	5.8402	3.8474	4.6984	3.333	3.12	4.3823	NW_018928824.1	334	1063	-	PF03946.17:Ribosomal protein L11, N-terminal domain	--
novel.836	5.323	6.2296	5.2655	4.1558	3.759	3.0863	3.8151	3.6887	4.4058	0	0	0.113	0.0598	0	0.0594	0.1224	0.1859	0.0618	NW_018921827.1	253705	258422	-	--	--
LOC110770518	0.1868	0.465	0.2127	0.2644	0.1405	0.401	0.1294	0.1063	0.2136	0.58	0.528	0.5942	0.6497	0.5943	0.5844	0.27	0.389	0.2936	NW_018922713.1	65096	69960	-	PF01582.23:TIR domain	--
LOC110770999	8.4542	9.9214	9.6057	9.168	7.4842	8.6286	7.2344	8.0971	7.8728	5.9537	6.5915	5.7	5.5871	5.2986	5.2772	5.2775	4.4568	4.8179	NW_018922795.1	50244	52515	-	PF00012.23:Hsp70 protein	--
novel.839	51.6099	42.2402	45.9143	34.9487	36.8407	36.7603	20.3982	22.0624	25.4077	82.5831	83.892	50.3177	63.4416	56.8962	64.0105	54.1365	44.5026	50.033	NW_018921830.1	78286	80036	-	--	--
LOC110770998	0.5202	0.5764	0.6898	0.682	0.4461	0.9196	0.4857	0.6614	0.3673	14.4421	15.4559	13.1665	7.3773	7.5223	8.5402	7.1792	6.649	7.6526	NW_018922795.1	61300	68577	-	PF00012.23:Hsp70 protein	--
novel.830	0.0889	0	0	0.2831	0.0926	0.0954	0	0.5058	0.7115	5.3577	7.7551	2.3811	20.9601	16.5923	17.2647	14.7686	15.7639	17.072	NW_018921818.1	77840	78355	.	--	--
novel.2164	62.6025	64.4012	66.9038	29.9695	31.3785	29.5834	10.1225	8.9753	8.4253	0.4079	0.3065	0.3115	0.3554	0.1537	0.4283	0.3635	0.3681	0.1311	NW_018925507.1	19749	23156	-	--	--
LOC110770511	33.2498	28.6076	30.8671	36.4854	36.2689	39.7633	13.7311	12.579	13.8435	19.3107	20.0218	21.7394	16.3324	14.1097	14.2026	2.7469	3.5051	2.9642	NW_018921323.1	106155	107374	+	PF05808.14:Podoplanin	--
LOC110758876	55.1099	54.7992	51.5853	37.9132	40.4525	37.9419	19.7868	13.9873	15.9533	120.091	121.56	134.564	147.312	136.952	145.059	126.115	124.703	122.936	NW_018921776.1	416421	418871	+	PF00759.22:Glycosyl hydrolase family 9	--
novel.832	5.5215	4.9124	6.5358	3.2429	5.024	4.085	7.9617	9.8787	7.4142	126.191	123.006	104.137	171.488	181.781	169.482	289.441	280.244	285.116	NW_018921823.1	1	1544	-	PF00221.22:Aromatic amino acid lyase	--
LOC110755364	3.2749	2.6675	3.5992	0.7583	0.9921	0.6604	0.54	1.1966	0.8394	4.8523	4.7958	4.9294	2.4457	2.5471	2.6202	2.3827	2.312	2.1858	NW_018921631.1	121232	127866	+	PF03759.16:PRONE (Plant-specific Rop nucleotide exchanger)	--
LOC110756217	0.3518	0.2047	0.4119	0.3734	0.0523	0.1618	0.057	0.9719	0.8043	3.2036	2.8307	2.0418	3.9814	4.0189	3.4639	3.4694	3.8692	3.25	NW_018921670.1	25257	28024	+	--	--
LOC110748603	0.7119	1.2987	1.3676	0.787	0.7104	1.9101	1.177	1.7546	0.9832	0.1295	0.5658	0.0822	0.058	0.2635	0.0864	0.1781	0.1502	0.0599	NW_018931099.1	97	2234	-	PF02362.24:B3 DNA binding domain	B3
LOC110756219	0	0.1542	0.3879	0.1607	0.3943	0.1625	0.2575	0.0861	0.0866	4.3637	3.7832	2.0974	4.2952	4.7094	4.1897	6.0604	4.0652	4.2844	NW_018921670.1	11778	12642	-	--	--
LOC110774093	2.2662	2.5394	2.7272	2.6851	3.0965	3.1014	2.9227	2.687	3.2482	0.9946	1.209	0.8303	1.3134	1.1837	1.3734	1.5474	1.4818	1.5871	NW_018923494.1	8286	15711	-	PF05063.17:MT-A70	--
LOC110770965	1.034	0.7487	0.9181	0.8048	0.7657	1.0111	1.1984	1.2808	1.0506	0	0	0	0	0	0	0	0	0	NW_018922777.1	29791	32179	-	--	--
LOC110755334	1.5882	1.2359	1.2901	1.1558	1.2994	1.1201	1.3119	1.7421	1.4652	2.3971	2.5041	2.5452	2.4852	2.7213	3.2155	3.2459	3.6082	3.4386	NW_018921626.1	393546	397914	+	PF07727.17:Reverse transcriptase (RNA-dependent DNA polymerase)	--
LOC110755339	54.1258	56.3947	49.9586	32.405	32.9998	36.4578	25.7938	19.4599	19.714	23.6298	24.5198	27.5113	11.6907	14.327	13.1009	11.3278	12.144	9.7049	NW_018921626.1	606498	607806	-	PF13912.9:C2H2-type zinc finger	C2H2
LOC110744675	3.7175	3.3829	2.9279	3.5508	3.4598	4.314	2.8186	2.8544	3.3993	6.7149	6.8171	5.9636	5.5216	6.7892	7.4201	7.3452	5.8131	7.0661	NW_018923997.1	68034	72248	-	PF00025.24:ADP-ribosylation factor family	--
LOC110746846	3.2333	4.3472	4.3743	8.8426	7.036	8.631	14.5688	14.2403	14.9723	2.063	3.163	2.1815	3.5675	2.9054	3.5007	5.7643	7.5159	5.9054	NW_018926278.1	360	1466	+	PF01453.27:D-mannose binding lectin	--
LOC110745998	1.0458	0.937	0.8571	2.6193	2.2651	1.4815	1.6599	1.8082	3.3469	0.0365	0.304	0.3476	0.3682	0.2891	0.2842	0.544	0.7203	0.0845	NW_018925065.1	297	2793	-	PF00191.23:Annexin	--
LOC110756675	1.3893	1.5002	1.4665	0.8042	1.5782	1.5814	1.2887	2.4423	1.8286	68.2601	79.1224	49.2084	156.864	162.082	138.165	303.704	263.237	258.447	NW_018921693.1	1117021	1118653	+	PF02431.18:Chalcone-flavanone isomerase	--
novel.2142	1.8503	1.6328	2.5908	18.5245	16.3776	15.5561	17.0619	18.5221	16.285	8.1856	7.2834	6.321	6.5748	6.0278	6.3462	10.8598	9.871	8.6621	NW_018925365.1	4295	5038	.	--	--
novel.1291	30.7353	37.5178	34.0473	10.2335	9.772	14.2298	15.5196	19.6847	12.3992	9.9978	10.2449	8.5848	2.6101	2.7197	3.0085	2.5839	2.2674	3.7404	NW_018922312.1	9625	10157	.	--	--
LOC110769503	8.7324	7.5836	10.6131	3.5435	4.9032	4.3186	3.3001	3.4085	4.2567	222.833	215.3	189.744	77.5723	77.88	76.6205	46.5068	39.5436	40.7846	NW_018922559.1	837544	839662	-	PF00230.23:Major intrinsic protein	--
LOC110768650	10.547	7.5902	8.9388	8.2047	9.8903	10.7864	8.5769	12.1232	11.1087	17.502	17.5061	15.3971	19.4414	20.8782	17.6885	41.985	38.091	37.3254	NW_018922441.1	65476	66421	-	PF13639.9:Ring finger domain	--
LOC110769984	1.1693	1.625	1.5542	0.5199	0.6746	0.5257	1.8273	1.3122	1.6075	0.6209	0.5742	0.9483	0.2009	0.2652	0.3068	0.4901	0.5282	0.6865	NW_018922625.1	102140	105489	+	PF00069.28:Protein kinase domain	--
LOC110767322	2.4411	5.0006	4.2279	2.3749	2.2091	3.7741	3.4595	3.0083	3.3882	9.3632	7.6292	8.1837	6.338	6.2542	5.3034	6.8323	5.4164	7.1058	NW_018922290.1	221471	223669	+	PF00650.23:CRAL/TRIO domain	--
LOC110765116	3.5458	3.6102	3.0229	3.3785	2.5603	3.4444	2.3768	2.2375	2.6329	13.5363	12.3899	13.8835	11.1624	11.3441	11.6068	13.9042	14.0256	13.258	NW_018922130.1	259757	264336	-	PF03381.18:LEM3 (ligand-effect modulator 3) family / CDC50 family	--
LOC110769959	92.893	84.0305	86.2897	98.9464	106.43	99.3722	80.552	100.969	101.224	138.828	146.493	116.221	177.919	184.475	182.544	167.536	151.312	154.455	NW_018922622.1	6580	12909	+	PF12697.10:Alpha/beta hydrolase family	--
LOC110769958	32.9998	24.9908	31.4545	43.5603	43.6809	43.1708	24.3837	38.472	40.0651	86.1537	92.3154	64.7259	150.206	135.575	134.665	108.65	87.9732	101.519	NW_018922622.1	7	992	+	PF00561.23:alpha/beta hydrolase fold	--
LOC110753134	4.814	5.0766	4.615	3.2114	2.041	2.9893	2.8459	2.9532	2.8495	9.7427	9.1363	11.6038	7.3478	7.2642	7.243	5.3149	5.7818	5.9583	NW_018921534.1	271700	275007	-	PF12796.10:Ankyrin repeats (3 copies)	--
LOC110770940	0	0	0	0	0	0.0721	0	0	0	8.2067	7.8061	9.019	11.326	9.842	10.2315	10.0748	10.5747	7.2581	NW_018922774.1	22794	24689	+	PF00179.29:Ubiquitin-conjugating enzyme	--
LOC110774075	26.0542	26.0343	24.0034	31.8954	31.211	29.1771	21.6617	24.8587	26.5946	17.8465	18.4934	14.7689	23.6633	20.5763	17.4486	17.1344	14.4026	15.0193	NW_018923493.1	568616	571500	-	--	--
LOC110755314	3.6461	1.7204	1.7311	3.2089	3.4264	4.1042	4.4362	2.1244	5.3874	6.3672	5.4932	6.2402	7.8274	5.9697	6.6469	9.0747	7.5667	7.0085	NW_018921626.1	204830	207662	-	--	--
LOC110755310	4.2147	3.1823	3.6873	2.7642	3.1067	2.7954	4.7783	4.0401	4.3303	4.3829	7.3559	6.777	6.0207	5.0489	7.171	6.9169	8.1066	8.4211	NW_018921626.1	280285	281357	+	--	--
LOC110745546	5.0134	5.1045	3.1717	4.8264	6.1905	5.0867	5.4665	5.8276	5.5425	8.1568	8.5607	5.9947	7.9841	7.897	8.9884	8.7703	7.6867	10.0478	NW_018924681.1	6770	20510	-	PF02739.19:5'-3' exonuclease, N-terminal resolvase-like domain	--
LOC110745545	1.0764	1.2584	1.6338	0.9309	1.37	1.4976	2.712	2.4489	2.0962	3.3418	2.4988	4.049	4.2889	3.424	4.373	4.4671	3.8364	3.9476	NW_018924681.1	62828	65168	-	PF08662.14:Eukaryotic translation initiation factor eIF2A	--
LOC110744696	7.3251	4.3387	3.9328	3.4386	8.6913	3.175	1.9963	2.2434	9.2583	2.1217	2.1434	2.4386	1.481	1.5645	1.6751	1.057	1.4626	1.2098	NW_018924007.1	60365	62443	-	PF03083.19:Sugar efflux transporter for intercellular exchange	--
LOC110766444	1.171	0.8569	0.4874	1.67	1.5623	1.4924	0.7883	0.9574	1.3385	0.2556	0.0997	0.5068	0.8231	0.2529	0.2131	0.659	0.4077	0.1849	NW_018922240.1	10594	11847	-	PF12799.10:Leucine Rich repeats (2 copies)	--
LOC110747718	0.4172	0.3186	0.2137	0.2214	0.1086	0	0.2365	0.2373	0.3576	4.0977	3.5052	2.6961	4.9977	5.6625	7.1876	6.0514	3.3804	4.531	NW_018928654.1	8	689	+	PF00118.27:TCP-1/cpn60 chaperonin family	--
LOC110769968	0.239	0.1622	0.0816	0.5073	0.1659	0.2565	0.3613	0.725	1.0017	2.9911	3.1118	1.6918	2.8827	3.3031	2.7839	3.5865	2.7437	2.5758	NW_018922622.1	30955	32135	-	--	--
LOC110767308	792.319	741.037	797.7	730.394	738.746	762.134	440.457	564.401	554.489	141.738	156.628	120.276	66.8118	69.3005	67.4527	101.131	107.112	101.598	NW_018922290.1	101950	104359	-	PF00210.27:Ferritin-like domain	--
novel.1272	1.2796	1.2602	1.4185	1.5139	1.4745	1.3509	1.974	1.7897	1.9422	0	0.0095	0.0194	0.0103	0.0518	0.0204	0.0315	0.0106	0.0212	NW_018922275.1	23488	27862	-	PF00078.30:Reverse transcriptase (RNA-dependent DNA polymerase)	--
LOC110757985	6.5037	7.3025	6.2922	1.005	0.8556	0.7473	1.0894	1.3149	1.3212	2.8211	3.3271	3.3817	0.4495	0.5224	0.2163	0.5573	0.4091	0.6473	NW_018921732.1	986	6685	-	PF07714.20:Protein tyrosine and serine/threonine kinase	--
LOC110757508	3.5406	3.5157	3.2324	2.5671	2.464	2.6525	3.0404	2.9908	2.5444	2.2956	1.433	1.3594	1.9713	1.2631	1.6334	1.6132	1.2783	1.5584	NW_018921718.1	577417	581132	+	PF00732.22:GMC oxidoreductase	--
LOC110766453	0.0203	0	0	0	0.0211	0	0	0.0691	0.0231	1.0432	0.9198	0.6357	0.5941	0.8196	0.8453	0.9724	0.882	0.8593	NW_018922242.1	11	2312	+	--	--
LOC110765120	204.484	185.242	214.34	339.233	371.24	383.519	331.13	445.54	445.817	80.4488	83.2899	66.4091	165.59	153.372	161.115	169.774	149.076	159.941	NW_018922130.1	381694	389305	+	PF01965.27:DJ-1/PfpI family	--
LOC110745606	0.0632	0.1127	0.0324	0.0503	0.0412	0.0764	0	0.009	0.0271	0.7316	0.4883	0.6715	0.402	0.2809	0.3223	0.2847	0.3043	0.3514	NW_018924770.1	14491	21777	+	PF07714.20:Protein tyrosine and serine/threonine kinase	--
LOC110774171	53.4041	50.7207	51.48	54.2446	52.0106	53.0213	49.17	53.7377	50.453	23.3803	21.388	21.9818	27.8048	26.8979	29.8777	29.2701	30.3022	28.7828	NW_018923521.1	34198	37166	-	PF00067.25:Cytochrome P450	--
novel.400	17.2306	19.8214	15.2995	5.7748	6.6104	9.7981	5.8948	9.9721	6.0812	5.5956	5.7665	3.7399	2.7198	1.9099	2.3475	2.4194	1.8372	1.2828	NW_018921472.1	129997	130755	.	--	--
novel.882	0.0628	0.0959	0	0.0666	0.0654	0.0674	0	0.0714	0.0359	2.4665	1.8247	2.1734	3.3458	4.121	2.6506	2.7318	3.7198	3.0761	NW_018921862.1	128283	131066	-	PF14372.9:Domain of unknown function (DUF4413)	--
LOC110755893	0.6354	0.6829	0.8679	1.3861	1.3968	1.1365	1.2006	1.6463	1.8156	1.0787	2.1162	2.151	3.8318	2.4392	3.0837	3.0723	2.9676	2.8175	NW_018921652.1	48719	50410	-	--	--
novel.887	6.9553	3.9727	6.2569	3.9609	3.7097	1.1835	1.9233	1.9297	3.1024	0	0	0	0	0	0	0	0	0	NW_018921867.1	36944	37484	.	--	--
LOC110753236	9.475	10.7237	9.9038	10.512	11.4212	11.0234	14.1473	14.2078	13.0877	38.1035	38.3802	36.8483	52.4903	54.745	54.6312	100.986	93.127	96.0206	NW_018921266.1	92251	106503	+	PF08326.15:Acetyl-CoA carboxylase, central region	--
LOC110755417	27.1887	29.0398	26.5346	26.369	25.6042	24.7057	29.9721	24.3024	23.3141	5.3297	5.9548	5.2984	7.483	7.9991	7.5316	10.1921	8.9479	8.4258	NW_018921636.1	691923	694363	-	PF03016.18:Exostosin family	--
LOC110756748	3.4811	3.343	4.904	1.8053	2.0185	1.9955	3.0497	4.2299	4.4312	12.918	11.0318	11.3589	4.1009	4.6862	2.7647	11.2394	13.0227	12.4703	NW_018921693.1	360446	362131	+	PF01357.24:Expansin C-terminal domain	--
LOC110758924	0.0607	0	0.0311	0.1612	0.2846	0.1956	0.0689	0.2418	0.7984	13.3378	18.1245	10.9353	66.0536	57.6215	56.5999	113.872	177.404	111.813	NW_018921279.1	198010	200449	+	PF00195.22:Chalcone and stilbene synthases, N-terminal domain	--
LOC110767873	0.5583	0.5143	0.5175	0.3386	0.3322	0.3995	0.5727	0.5444	0.7293	1.6249	1.5698	1.5464	1.196	1.1286	1.3936	1.8618	1.5889	2.0684	NW_018922344.1	86454	88488	+	PF00067.25:Cytochrome P450	--
LOC110766544	4.0051	4.165	3.7383	3.8497	3.9925	3.7249	5.0094	4.5073	4.2684	1.705	2.091	2.0595	1.38	1.4422	1.4527	1.155	1.0611	1.0225	NW_018922245.1	23317	44956	+	PF00931.25:NB-ARC domain	--
LOC110762186	4.681	3.8273	3.8693	4.1776	4.5051	4.5101	6.9956	5.7887	4.0534	1.3469	1.4174	1.6862	1.8554	2.0829	2.1514	2.4302	2.4965	2.311	NW_018921943.1	179442	191767	+	PF03109.19:ABC1 atypical kinase-like domain	--
LOC110765229	8.4402	7.9022	7.1812	1.5444	1.6164	1.4577	0.9624	1.407	1.1643	0.9953	0.8813	0.6046	0.1423	0.1915	0.0942	0.2184	0.0491	0.1715	NW_018922144.1	205095	207255	-	PF00069.28:Protein kinase domain	--
LOC110746927	14.6127	12.8688	12.2103	21.4298	18.9713	17.2721	18.3313	25.1279	22.1255	2.5518	2.4479	2.0325	5.0853	5.995	6.1159	7.898	7.1509	8.7819	NW_018926454.1	12104	15643	-	PF00067.25:Cytochrome P450	--
LOC110763048	2.9431	2.7389	2.6911	2.4854	2.9989	2.6153	2.6192	2.1239	1.9172	0.2211	0.5175	0.1169	0.619	0.1874	0.215	0.4432	0.2244	0.0959	NW_018921976.1	236135	239583	+	PF01554.21:MatE	--
LOC110767888	2.4629	2.0457	2.5233	5.3653	5.6018	3.8955	1.2124	1.622	2.9633	4.5556	3.3853	4.4282	10.9024	11.5809	9.4056	5.8681	4.1032	4.9442	NW_018922345.1	125096	127999	-	PF04610.17:TrbL/VirB6 plasmid conjugal transfer protein	--
LOC110767889	2.2145	2.371	2.4091	3.6344	3.875	4.3614	2.9507	1.7659	1.5396	4.3256	4.4794	4.574	8.7968	7.8655	8.8199	3.7457	4.2781	3.7368	NW_018922345.1	127985	130408	-	PF01582.23:TIR domain	--
LOC110757600	8.8587	10.2023	10.476	7.0815	6.7111	6.3548	10.8697	7.927	9.2146	15.1915	15.908	18.3978	19.4654	18.8618	22.8352	15.2189	14.3711	19.2358	NW_018921721.1	372019	374033	+	--	--
LOC110774168	2.5739	2.2826	2.3535	3.231	2.9973	2.6734	3.5143	4.1243	1.9297	0.7008	1.1313	1.4054	1.3534	1.1475	1.4239	2.0489	1.4017	1.6219	NW_018923520.1	16031	17688	+	PF00534.23:Glycosyl transferases group 1	--
LOC110763046	0	0.0665	0	0.0346	0	0.1751	0	0	0	2.0518	1.7195	1.0547	0.7022	1.031	0.9187	3.461	3.2398	3.1327	NW_018921976.1	44028	45433	-	PF14476.9:Petal formation-expressed	--
LOC110764375	0	0	0.0449	0	0	0.0471	0	0.0499	0	11.07	11.6363	8.4654	16.1318	16.4569	14.3083	12.6399	10.1316	10.0618	NW_018922093.1	586043	587922	-	PF06552.15:Plant specific mitochondrial import receptor subunit TOM20	--
LOC110745624	24.2107	25.9407	28.4306	30.3471	31.9747	30.56	30.23	36.6443	33.5343	53.1645	54.4152	46.619	53.4909	58.5799	57.0158	58.1385	56.1766	58.5339	NW_018924773.1	61007	64974	+	PF08491.13:Squalene epoxidase	--
LOC110750184	96.2657	104.811	100.027	52.9549	55.2933	51.269	48.5717	37.8052	38.0644	61.5957	60.8471	68.0898	30.7723	31.7474	35.1518	19.6826	18.1025	16.2126	NW_018921392.1	172819	179770	+	--	--
novel.421	0	0	0	0	0	0	0	0	0	1.6694	0.9304	1.8599	1.6695	1.5167	1.4251	2.0153	2.248	1.8973	NW_018921496.1	88583	89926	+	PF13456.9:Reverse transcriptase-like	--
novel.426	7.8518	4.6525	7.9784	7.8549	9.1815	9.8085	17.0011	22.5487	24.2758	15.7906	16.4864	16.2815	18.6307	17.2812	18.9917	33.9959	32.3347	36.0897	NW_018921498.1	380092	380804	.	--	--
LOC110755870	9.6477	9.474	8.7805	3.361	3.6378	3.0135	2.2209	2.0983	2.2577	0	0	0	0.016	0	0	0.0163	0	0	NW_018921650.1	17362	20264	-	PF00069.28:Protein kinase domain	--
LOC110753698	6.1207	7.5699	6.4834	0.3303	0.5401	1.0021	0.9801	0.9834	1.1858	31.0991	31.0036	28.9899	12.4452	14.1668	11.5805	11.9006	12.7149	11.1804	NW_018921266.1	723680	725207	+	PF03171.23:2OG-Fe(II) oxygenase superfamily	--
LOC110754546	0.384	0.317	0.3083	0.2423	0.2485	0.4009	0.6118	0.6492	0.51	0.6886	0.7447	0.6132	0.4973	0.461	0.7353	1.2562	1.1457	1.4469	NW_018921583.1	71544	76970	-	PF00176.26:SNF2-related domain	SNF2
LOC110767851	3.5127	3.7827	3.464	4.8346	4.7752	4.8674	7.8961	8.0722	6.9888	1.2905	1.1127	1.1403	1.1088	1.2991	1.3167	1.4685	1.6816	1.9331	NW_018922343.1	328914	339327	-	PF00069.28:Protein kinase domain	--
LOC110762160	3.7021	3.4149	3.4719	3.4241	3.2388	2.678	4.7499	4.2905	4.3908	1.4693	1.2651	1.6287	1.2939	1.18	1.104	1.2539	1.6105	1.325	NW_018921941.1	7810	11763	-	PF13855.9:Leucine rich repeat	--
LOC110764345	3.8629	4.3554	4.6482	7.2088	5.8043	6.678	12.433	13.1234	13.6608	2.3542	2.7789	2.4655	1.6987	1.7659	1.5603	4.3054	3.3876	3.51	NW_018922093.1	614158	615927	+	PF00067.25:Cytochrome P450	--
LOC110766535	3.798	4.5027	4.8239	5.0247	5.9865	6.4215	3.0377	4.7346	5.59	0.0909	0.0473	0.024	0.0254	0.1541	0.1768	0.1301	0.0527	0.0526	NW_018922244.1	277856	280171	+	PF01694.25:Rhomboid family	--
LOC110752373	0.095	0.1106	0.0556	0.0288	0.0707	0.0437	0.2	0.0926	0.0465	0.3081	0.4932	0.3007	0.3186	0.3886	0.4611	0.3666	0.4537	0.3154	NW_018921486.1	341559	350109	-	PF07714.20:Protein tyrosine and serine/threonine kinase	--
LOC110755883	16.9531	14.9328	15.3825	6.912	5.5394	6.5097	10.0329	7.5216	8.6944	8.9857	7.7225	8.2623	2.3824	2.6993	2.3164	5.2224	4.2805	4.9227	NW_018921276.1	199397	200319	+	--	--
novel.436	0	0	0	0	0	0	0	0	0.0199	0.9445	1.2838	1.0954	1.1433	1.2057	1.0501	1.3441	1.2018	1.2693	NW_018921506.1	32796	41893	+	PF13966.9:zinc-binding in reverse transcriptase	--
LOC110755405	10.8462	12.1245	14.2206	12.3965	14.0588	12.7806	10.5769	14.4086	17.5124	105.299	112.098	76.3314	160.297	150.949	140.697	216.257	193.992	199.25	NW_018921636.1	101011	101718	-	--	--
LOC110745612	0.8415	0.4032	0.7438	3.3798	3.6427	3.2408	8.0254	8.5402	7.9779	4.2357	5.1411	4.9512	16.7342	16.061	17.9229	15.2199	13.2373	13.4707	NW_018921332.1	486510	491220	+	PF02705.19:K+ potassium transporter	--
LOC110745611	21.1912	27.0922	25.2208	21.0105	20.0759	20.3926	28.5414	18.2605	22.0365	50.6396	47.6901	57.2623	59.9922	58.5908	55.06	94.086	95.3024	90.4739	NW_018924772.1	4051	5914	+	PF00155.24:Aminotransferase class I and II	--
LOC110768712	0.6423	0.1453	0.5849	1.5148	0.8175	0.8425	2.6296	2.5572	2.6103	2.0874	2.3014	2.4709	1.9891	2.501	1.5933	4.248	3.9035	5.2637	NW_018922442.1	174453	177112	-	PF00847.23:AP2 domain	AP2/ERF-ERF
LOC110766989	5.1964	6.0589	4.5511	5.1147	4.8875	5.3073	5.3213	4.3856	5.269	1.3904	1.9414	0.9673	1.9262	1.1997	1.139	1.5931	1.4857	1.482	NW_018922269.1	72463	74455	-	PF12796.10:Ankyrin repeats (3 copies)	--
LOC110766503	3.0034	2.1753	2.0937	2.6946	3.1921	2.0604	3.1945	1.8668	1.7342	5.4341	5.119	4.3168	4.7845	4.2182	5.1396	6.0095	4.14	5.1933	NW_018922244.1	123766	126195	+	PF00139.22:Legume lectin domain	--
LOC110767833	58.941	61.8769	56.8767	86.4625	86.93	79.1006	45.4509	45.666	46.362	32.2179	33.8711	31.6475	53.0442	54.817	55.2613	30.1145	30.1397	28.592	NW_018922343.1	242783	266075	-	PF00520.34:Ion transport protein	--
LOC110773280	8.9454	8.0651	7.8006	13.8782	15.2525	14.8776	4.7999	6.3306	5.6197	3.9351	2.6673	2.5849	3.9735	4.2806	4.9713	1.742	1.833	2.2423	NW_018921325.1	276007	280432	+	PF03151.19:Triose-phosphate Transporter family	--
LOC110750165	3.6013	3.8558	3.3173	5.0817	4.8768	4.9051	5.4103	4.9967	4.3747	0.9447	1.1149	1.0512	1.8242	1.2275	1.7635	1.4298	1.5704	1.3543	NW_018921388.1	76767	86474	+	PF00931.25:NB-ARC domain	--
LOC110753676	225.657	214.313	225.208	127.237	126.199	126.913	61.5055	72.6097	79.8766	60.9803	58.8228	54.0845	37.1922	44.1382	36.2625	32.3285	33.4562	30.1025	NW_018921552.1	214847	215938	-	PF04043.18:Plant invertase/pectin methylesterase inhibitor	--
LOC110773270	1.7906	1.8849	2.1766	3.4142	2.465	1.5309	3.6816	2.5892	2.6711	1.06	0.6065	0.7566	1.306	0.5393	0.4419	1.3359	1.2297	0.9199	NW_018923275.1	14271	18669	+	PF00996.21:GDP dissociation inhibitor	--
novel.850	1.8497	1.4487	1.2877	1.0319	1.1853	1.5271	1.425	1.6995	1.4908	0.6005	0.5385	0.8977	0.4407	0.7257	0.4374	0.8304	0.6005	0.4792	NW_018921840.1	69743	71768	+	PF14372.9:Domain of unknown function (DUF4413)	--
LOC110754538	12.8262	11.2446	12.0309	13.1673	11.9005	13.2784	11.5699	14.9082	15.0601	5.7063	4.8255	5.6468	6.1864	5.3821	4.6816	5.3844	5.6287	7.1329	NW_018921247.1	427892	430548	-	PF04442.17:Cytochrome c oxidase assembly protein CtaG/Cox11	--
LOC110774129	2.2554	1.6339	1.733	1.565	1.5356	1.2569	1.4752	0.8881	1.289	0.2272	0.2758	0.3204	0	0.1284	0.0842	0.2603	0.1757	0.3944	NW_018923506.1	1786	7028	-	--	--
LOC110762155	4.1335	5.3675	6.0148	7.6929	6.55	9.7085	7.9463	9.2677	8.4222	1.9876	2.2855	1.7699	1.7576	1.4193	1.9771	2.1575	2.5486	1.9369	NW_018921941.1	46040	49863	+	--	--
LOC110761278	4.0315	3.3536	3.1855	4.1528	4.1981	4.1996	4.1375	4.3911	4.0358	1.691	1.4361	1.4354	2.0615	3.0044	2.7624	1.6475	1.7349	1.5308	NW_018921893.1	1029076	1033702	+	PF13632.9:Glycosyl transferase family group 2	--
LOC110746912	6.7914	5.2329	8.3684	7.3051	6.2119	6.7965	3.0174	5.2199	3.0421	52.8878	48.9366	37.8765	22.7079	26.3644	25.0331	15.9757	21.1024	16.2274	NW_018926407.1	1	1368	+	PF01946.20:Thi4 family	--
LOC110767813	4.9902	5.463	4.9012	5.2762	4.3955	3.8458	3.1479	3.2011	4.3101	0.3931	0.1022	0.3811	0.2569	0.2593	0.3096	0.1501	0.5131	0.2654	NW_018922342.1	13440	24816	-	PF05879.15:Root hair defective 3 GTP-binding protein (RHD3) GTPase domain	--
LOC110744734	17.6771	17.5956	16.1058	16.5361	17.3608	15.5405	17.4709	18.1011	17.2594	0.1774	0.2137	0.1975	0.0418	0.0739	0.0934	0.1605	0.065	0.0864	NW_018924073.1	35173	45649	+	PF01582.23:TIR domain	--
LOC110751474	1.722	1.4689	2.0503	1.0372	0.9693	0.8491	0.2111	0.5294	0.9043	4.2667	3.6357	3.8242	2.3212	2.2971	2.575	1.5365	1.6499	0.8464	NW_018921432.1	200954	202338	+	--	--
novel.2192	11.1778	9.4458	12.6111	18.4908	18.7083	19.8165	16.1102	23.6799	19.7077	0.9088	0.8222	0.5014	1.4162	2.1444	2.7235	2.988	2.8879	3.6122	NW_018925786.1	4471	5999	+	PF02431.18:Chalcone-flavanone isomerase	--
novel.870	0.0223	0.1137	0.0916	0.3319	0.3722	0.3597	0.1266	0.2033	0.0511	0.5462	0.3653	0.495	0.5462	1.0586	0.9759	0.5141	0.6336	0.474	NW_018921857.1	243961	246138	-	PF00069.28:Protein kinase domain	--
LOC110750149	3.4609	3.2336	2.3778	2.7656	4.0279	4.5011	4.8009	5.419	5.9106	0.0356	0	0	0.0796	0	0	0	0	0	NW_018921387.1	25603	27720	-	PF00149.31:Calcineurin-like phosphoesterase	--
LOC110762121	4.65	4.6722	3.6984	4.0908	4.3961	3.0863	6.3123	4.1759	5.5248	0.3205	0.2779	0.226	0.4787	0.3624	0.7721	0.0612	0.3718	0.5564	NW_018921940.1	251114	252002	-	PF01582.23:TIR domain	--
LOC110767824	2.9456	2.3229	2.1894	3.0648	3.1575	2.6965	2.6192	3.2522	3.73	5.1691	4.7481	4.5327	4.6318	5.1315	5.6625	7.3093	4.4463	6.7985	NW_018922343.1	381471	386289	-	PF03942.18:DTW domain	--
novel.874	1.3548	1.0796	1.5691	0.9377	1.2268	1.138	2.8049	1.4072	2.4239	42.2267	41.6836	30.1304	59.7403	61.0005	66.4428	50.2093	42.4834	45.2926	NW_018921859.1	5499	6277	.	--	--
LOC110774585	0.8038	0.6981	0.6298	8.882	6.7946	6.2165	12.9727	14.1993	14.1327	0	0.0215	0	0	0	0	0	0	0	NW_018923742.1	23935	25968	-	PF04937.18:Protein of unknown function (DUF 659)	--
novel.876	1.3317	2.0715	2.1981	2.12	2.3112	1.9851	3.0615	2.6089	2.2832	3.2622	3.5954	3.2275	4.4317	3.9804	4.2011	4.3853	4.1966	5.4007	NW_018921859.1	63253	65733	.	PF07727.17:Reverse transcriptase (RNA-dependent DNA polymerase)	--
LOC110773255	1.0525	1.208	0.8234	0.6093	0.6775	0.7804	0.8027	0.37	1.0936	2.005	1.9469	2.1378	1.572	1.2657	1.5232	2.2016	1.7639	1.6241	NW_018923273.1	89332	95519	+	PF03169.18:OPT oligopeptide transporter protein	--
LOC110755846	11.093	11.9962	10.9416	11.3342	14.8518	15.0116	19.9975	21.6319	19.5311	0	0	0	0	0	0	0	0	0	NW_018921276.1	44616	45706	+	PF13456.9:Reverse transcriptase-like	--
LOC110758086	78.076	84.7015	82.0662	91.4584	89.9483	85.2094	82.5486	67.4598	67.1603	53.1155	53.0519	57.8018	55.4232	59.0735	58.529	47.5888	48.717	45.4841	NW_018921734.1	310429	316123	-	--	--
novel.486	2.5634	2.0622	1.6536	1.1084	1.3511	1.4945	2.2604	2.2319	1.9533	0	0	0	0.0619	0	0	0.0317	0.2885	0.2238	NW_018921551.1	22446	23895	.	PF14223.9:gag-polypeptide of LTR copia-type	--
LOC110746097	0.4321	0.3959	0.8411	0.2751	0.315	0.9739	1.9105	1.0813	1.2347	1.8864	1.6485	1.5559	2.7467	3.0285	3.4393	2.7233	2.3197	2.5758	NW_018925147.1	5	1901	+	PF03561.18:Allantoicase repeat	--
novel.1764	0.2128	0.0722	0.436	0	0	0	0.1608	0.0807	0	9.2271	10.3082	7.4651	19.5601	23.245	26.7808	42.2886	37.8602	41.4193	NW_018923362.1	27383	28029	.	--	--
novel.1769	2.3066	1.8148	1.7903	3.3382	3.7485	2.7382	2.1	2.3456	2.3169	0.1221	0.4127	0.2259	0.9912	0.621	0.3053	0.2447	0.177	0.2119	NW_018923374.1	21108	23490	-	--	--
LOC110765625	0	0.0258	0.1038	0.1613	0.3428	0.2174	0.5455	0.6338	0.4921	1.7247	1.6333	1.9173	5.3496	4.925	5.0148	9.3487	11.2355	10.4395	NW_018922178.1	697014	699150	-	PF00067.25:Cytochrome P450	--
LOC110767807	14.1224	14.3384	16.2723	10.36	9.4152	9.5322	7.1211	8.5557	7.5909	6.9165	9.049	5.947	3.9517	3.4755	3.6504	3.6822	3.1609	3.1125	NW_018922342.1	158561	161244	-	PF13405.9:EF-hand domain	--
LOC110762117	4.7192	5.3625	4.2046	7.3928	7.3007	6.7129	7.0911	9.3558	8.2847	0.7245	0.641	0.6671	0.9882	1.0755	1.0082	1.3328	1.1207	0.9981	NW_018921940.1	244249	276714	-	PF01582.23:TIR domain	--
LOC110767802	1.301	1.495	0.8378	2.8601	2.903	2.2939	7.4171	7.4419	8.1788	0.3732	0.574	0.7379	0.8906	0.8256	0.884	1.1342	1.186	0.9014	NW_018922342.1	35681	43104	-	PF05879.15:Root hair defective 3 GTP-binding protein (RHD3) GTPase domain	--
LOC110763449	0.9599	1.3588	1.847	0.4969	0.512	0.6282	1.3537	0.9321	0.8563	2.3508	2.3607	2.6155	1.3967	1.5485	1.8181	2.2017	1.9209	2.129	NW_018922020.1	117323	121630	-	PF01764.28:Lipase (class 3)	--
LOC110774562	0.1069	0.2902	0.219	0.1134	0.371	0.153	0.1212	0.2026	0.0814	1.742	2.136	1.6776	2.3693	1.9344	1.3833	2.4237	1.5518	1.5479	NW_018923731.1	41590	43093	+	PF14372.9:Domain of unknown function (DUF4413)	--
LOC110774567	3.54	3.487	3.3906	4.1239	3.4634	3.0571	2.5574	2.1913	2.9735	0	0	0	0	0	0	0	0	0	NW_018923733.1	49285	68642	-	PF12819.10:Malectin-like domain	--
LOC110750580	35.3149	37.9943	35.6272	43.994	39.3366	41.2399	59.3518	53.8597	51.1524	77.9373	74.9421	75.4475	77.0609	77.2524	73.0221	101.31	102.412	97.1264	NW_018921409.1	340242	343403	+	PF00141.26:Peroxidase	--
LOC110763419	5.5967	5.6491	4.3439	3.9855	3.8096	3.7705	5.1366	4.1616	4.3755	8.2502	7.923	11.4083	1.8482	1.4111	2.0461	1.8179	1.5461	1.3708	NW_018922020.1	9436	11329	-	PF00067.25:Cytochrome P450	--
LOC110754940	1.9865	2.0675	1.696	2.1317	1.7468	1.8241	2.7777	2.335	2.1697	4.6253	4.6115	5.2577	5.267	3.8349	5.4634	6.1386	6.0365	5.8429	NW_018921601.1	9728	12680	+	PF01582.23:TIR domain	--
LOC110772369	0.2423	0.1316	0.0993	0.1371	0.1682	0.0867	0.2381	0.2205	0.1477	0.2962	0.4255	0.4772	0.5371	0.3667	0.1881	0.9857	0.9489	0.9302	NW_018923030.1	11980	14820	+	PF13855.9:Leucine rich repeat	--
LOC110770189	0.0591	0.0201	0.1211	0.0836	0.1641	0.0845	0.0447	0.0896	0.045	0.5503	0.5725	0.6728	0.5586	0.6027	0.7265	1.6353	1.7954	1.3531	NW_018922666.1	25485	30536	-	PF02362.24:B3 DNA binding domain	--
LOC110750587	31.9542	33.7646	31.3344	23.5616	21.2803	22.5064	9.3729	8.0042	8.4675	13.2203	15.2727	16.6168	5.6551	6.7629	5.6806	5.4829	4.3752	4.3173	NW_018921409.1	152891	155337	-	PF01490.21:Transmembrane amino acid transporter protein	--
LOC110754946	44.4972	38.8338	44.266	40.1621	43.2332	56.2856	21.5081	32.4265	33.9453	116.297	122.073	68.1364	102.771	98.6396	89.4716	91.6158	63.1821	79.2802	NW_018921601.1	7211	8559	+	PF00584.23:SecE/Sec61-gamma subunits of protein translocation complex	--
novel.1740	0.3176	0.6467	0.2169	0.9549	0.3858	1.1929	1.2601	1.3245	1.3309	4.4364	4.952	2.9809	6.7808	7.4716	6.3706	12.7079	12.009	14.4386	NW_018923296.1	2313	3179	.	--	--
LOC110750589	7.5545	6.8521	7.4694	3.081	3.4352	3.2574	6.5078	5.6664	6.825	3.8886	3.7159	4.8733	6.517	4.8849	6.3084	8.9108	9.9579	9.5661	NW_018921409.1	474208	480338	+	PF00657.25:GDSL-like Lipase/Acylhydrolase	--
novel.1745	12.6232	11.1427	13.0439	7.5897	7.1648	9.3034	3.194	6.0395	6.0687	0	0	0	0	0	0.0526	0.4336	0	0.0547	NW_018923301.1	41758	42604	.	--	--
LOC110761232	24.6459	23.4996	23.437	25.8315	23.8566	22.6521	18.2164	22.8466	21.4783	36.8267	40.4776	34.95	45.1103	41.872	44.7082	63.5823	57.6876	57.5765	NW_018921893.1	656231	658177	+	PF00335.23:Tetraspanin family	--
LOC110761231	107.651	105.829	106.701	80.5527	82.1959	84.4014	53.6944	58.2294	60.3955	52.2819	54.3385	43.3736	35.5734	33.1752	31.506	29.6129	30.0427	29.9371	NW_018921893.1	659240	662787	+	PF00155.24:Aminotransferase class I and II	--
LOC110760398	2.9074	3.2809	3.9964	5.0912	3.9862	4.6806	2.0601	2.6733	2.9908	6.9598	6.8446	5.9055	7.7244	8.0363	6.7026	6.108	6.5525	5.5813	NW_018921848.1	48889	52257	-	PF10536.12:Plant mobile domain	--
LOC110758073	0.8175	0.5067	1.2746	0.5658	0.2961	0.2289	0.5642	1.2534	0.9344	7.2312	7.4262	9.1889	25.4107	21.0533	23.0478	44.9472	41.5846	41.9106	NW_018921734.1	371727	373335	-	PF07802.14:GCK domain	--
LOC110771044	2.4797	1.8866	1.8426	1.6773	1.9863	1.667	2.7495	2.5727	3.5507	4.1637	3.6387	2.8933	3.118	2.959	3.2534	4.5526	4.9407	4.2675	NW_018922801.1	20640	26168	-	PF08292.15:RNA polymerase III subunit Rpc25	--
LOC110748281	4.805	3.8323	3.6101	3.8246	4.67	4.2116	6.174	5.4658	6.0414	0.2098	0.6547	0.4436	0.235	0.2372	0.7774	0.2404	1.1357	0.4855	NW_018930399.1	244	1196	+	--	--
LOC110755809	56.305	53.753	55.827	17.284	18.7258	18.9968	14.1351	14.2092	13.6851	21.9162	21.6875	20.9335	8.8971	8.7947	8.5334	6.2483	6.4458	6.8343	NW_018921647.1	29967	32340	-	PF00248.24:Aldo/keto reductase family	--
novel.1757	1.2127	1.0954	1.0721	0.7577	0.8147	0.5038	0.5544	0.3894	0.6037	2.3654	2.1233	3.6029	2.7355	2.3557	2.174	1.9568	1.6841	1.7589	NW_018923320.1	41867	46558	-	PF07727.17:Reverse transcriptase (RNA-dependent DNA polymerase)	--
LOC110758040	6.4671	5.8298	5.3597	5.8143	5.0186	6.101	12.1889	11.4331	9.9816	4.0282	3.6295	4.1835	1.3294	2.1145	1.2395	2.1429	2.2531	2.1226	NW_018921734.1	204421	205709	-	PF14009.9:PADRE domain	--
LOC110766902	2.123	2.5013	2.548	2.4785	3.3477	3.3853	2.854	2.5875	1.9067	1.4035	1.5428	1.5681	1.9873	2.1856	2.0019	1.153	1.1367	0.7354	NW_018921306.1	321086	322598	+	PF07859.16:alpha/beta hydrolase fold	--
LOC110772349	7.1291	6.9294	7.0831	8.7532	8.7288	7.7093	7.3797	7.4197	7.0088	2.3181	2.0322	2.1526	2.6887	2.5277	3.4143	3.5728	3.1943	3.1318	NW_018923021.1	53463	57592	+	PF00931.25:NB-ARC domain	--
LOC110772346	25.6178	24.8247	22.299	30.7582	31.6165	29.2846	23.861	21.7495	22.4131	5.1213	6.3727	6.5569	6.5235	6.5565	6.3354	6.6445	5.1257	6.5944	NW_018923020.1	62578	64395	-	PF14244.9:gag-polypeptide of LTR copia-type	--
LOC110773200	1.2369	1.2347	1.2176	4.067	4.3945	4.1128	6.1869	5.4213	4.8375	0	0.011	0.0112	0	0	0	0	0	0	NW_018923244.1	13362	17385	+	PF13855.9:Leucine rich repeat	--
LOC110774531	11.9607	7.7284	11.5472	63.7134	67.4246	78.2568	133.126	133.702	148.939	21.1881	23.6103	18.3698	42.0654	44.3914	34.8306	89.5135	82.0118	73.4385	NW_018923727.1	182928	183576	-	PF05553.14:Cotton fibre expressed protein	--
LOC110770163	36.9793	36.0948	37.9283	3.5265	4.0121	3.9601	1.3636	1.3218	0.9786	11.801	11.7403	9.7684	0.8971	1.0062	0.9498	0.4487	0.3097	0.3501	NW_018922656.1	23687	29071	+	PF00520.34:Ion transport protein	--
LOC110749565	3.2918	3.5808	3.0554	2.9561	3.0176	3.4726	4.0191	2.8484	3.4731	7.0995	7.3604	8.4423	9.2176	5.7493	10.7602	11.0898	10.7724	9.5798	NW_018921258.1	3861	9396	-	PF00069.28:Protein kinase domain	--
LOC110772342	0.4971	0.2839	0.1491	0.3603	0.404	0.3773	0.5086	0.5241	0.6236	0.1164	0.0661	0.1119	0.1423	0.1795	0.1059	0.1455	0.1474	0.0735	NW_018923020.1	159159	167939	-	PF18428.4:BRCA1 C Terminus (BRCT) domain	--
LOC110747385	4.3855	4.535	5.16	4.7997	4.8046	4.4984	3.7161	3.7545	4.0728	0	0	0	0	0	0	0	0	0	NW_018927520.1	167	4708	-	PF14111.9:Domain of unknown function (DUF4283)	--
LOC110747383	0	0.0728	0.0732	0	0.2233	0.0767	0	0.0813	0.0817	30.4555	25.2569	24.3514	23.7668	24.2727	25.463	22.9536	19.8377	23.3264	NW_018927501.1	522	1583	-	PF00155.24:Aminotransferase class I and II	--
LOC110769177	5.3748	5.7888	6.7003	5.6713	6.7292	5.7186	7.9076	6.4497	8.0611	8.6128	9.3838	9.3799	9.0696	9.5537	10.3893	13.2718	10.9987	11.6145	NW_018922518.1	64599	74928	+	PF01612.23:3'-5' exonuclease	--
LOC110746059	3.5901	2.9831	2.7481	5.6058	4.5979	6.0234	7.7195	6.0085	8.1129	1.7655	2.0242	2.0193	1.8968	2.5664	1.6824	3.1788	2.4662	3.0854	NW_018925119.1	14137	18920	+	PF11891.11:Protein RETICULATA-related	--
LOC110746058	8.6801	8.3048	7.5725	11.7236	11.461	11.5316	14.4761	12.7375	11.7171	3.4026	3.2107	2.9844	4.5695	4.7616	4.9948	6.2862	5.61	5.7179	NW_018925119.1	20549	25494	-	PF00931.25:NB-ARC domain	--
LOC110749562	6.2873	6.4334	6.2492	6.2411	6.0585	6.3115	8.0502	6.725	6.6502	15.677	14.3776	13.1117	10.3398	10.7459	9.8377	9.7948	10.3925	12.8631	NW_018921362.1	243977	246278	+	PF00891.21:O-methyltransferase domain	--
LOC110760361	6.4507	6.1841	5.4717	6.0014	5.1034	5.3049	3.6329	3.6927	2.8727	2.999	3.2342	3.384	1.4133	1.8608	1.1791	1.3829	1.2729	0.8888	NW_018921846.1	199828	202707	+	PF06813.16:Nodulin-like	--
LOC110746057	1.758	1.8265	1.1395	1.8658	1.8307	1.7713	2.3592	1.959	2.2555	0.5639	0.4563	0.6625	0.9474	1.2396	0.9403	1.005	0.5815	0.7613	NW_018925119.1	36610	38530	+	PF08241.15:Methyltransferase domain	--
LOC110747387	0	0	0	0	0	0	0	0	0	0.149	0.3382	0.3724	0.2427	0.3522	0.3765	0.6829	0.8485	0.8934	NW_018921332.1	220	10618	-	PF17919.4:RNase H-like domain found in reverse transcriptase	--
LOC110761225	126.863	121.407	135.934	68.4607	70.6837	71.5147	74.5467	83.8014	90.9925	221.603	220.515	191.06	132.17	122.994	124.023	180.451	182.707	181.925	NW_018921289.1	115628	118270	+	PF01546.31:Peptidase family M20/M25/M40	--
LOC110763404	5.853	5.292	5.2291	1.9878	2.7305	2.7138	1.1148	1.4914	0.9634	26.4112	25.5631	26.458	16.3481	15.9936	18.1353	10.0247	11.5254	12.2533	NW_018922019.1	232938	234535	-	PF02298.20:Plastocyanin-like domain	--
LOC110750572	9.6821	7.7052	10.4517	2.4803	3.2448	2.7074	2.9019	3.7556	3.3921	0.3239	0.3033	0.5823	0.3991	0.2563	0.108	1.2618	0.9018	0.6372	NW_018921409.1	553646	555101	+	PF03171.23:2OG-Fe(II) oxygenase superfamily	--
LOC110750576	19.8395	17.6673	20.1787	21.5137	20.2311	16.9683	19.8822	18.0076	18.87	12.3502	12.4379	12.6609	11.8828	11.67	11.7943	11.5385	11.1205	11.591	NW_018921261.1	8203	18026	+	PF08627.13:CRT-like, chloroquine-resistance transporter-like	--
LOC110747374	0.8801	0.8821	0.7749	1.1237	0.9451	0.6789	2.1203	2.3307	2.0433	0	0.0125	0	0	0	0	0	0	0	NW_018927484.1	14906	18660	+	PF13855.9:Leucine rich repeat	--
LOC110754936	46.1779	49.8236	51.3235	42.2344	42.9502	49.0424	41.6088	40.5379	46.3709	22.292	19.0629	19.0631	17.4023	17.0888	13.9402	14.8509	13.3713	17.1971	NW_018921600.1	9645	10857	+	PF00173.31:Cytochrome b5-like Heme/Steroid binding domain	--
LOC110747373	0.226	0.2656	0.285	0.2399	0.2897	0.168	0.6703	0.9099	0.5168	0.6073	0.6634	0.8348	0.7652	0.6523	1.0127	1.6178	1.6733	1.7569	NW_018927484.1	4340	14906	+	PF00931.25:NB-ARC domain	--
LOC110752758	3.5015	2.9397	4.1538	3.3249	3.6462	3.9558	3.5867	3.2493	3.932	5.4441	5.1895	6.3806	7.029	6.9132	6.6188	9.8329	9.9869	10.9858	NW_018921511.1	398011	400355	+	PF02701.18:Dof domain, zinc finger	C2C2-Dof
novel.1738	0	0	0	0	0	0	0	0	0	0.8764	0.6838	0.7819	0.4908	1.3934	0.7612	0.9727	1.6839	1.2359	NW_018923289.1	40729	44214	+	PF10970.11:Spore germination protein GerPE	--
LOC110754938	0.8577	0.4367	1.9772	1.8206	1.7863	0.2301	1.2155	1.4635	0.4902	11.6081	11.8818	10.4929	11.9533	12.9125	9.3665	15.4454	11.7289	11.6993	NW_018921601.1	12918	13243	+	PF20160.2:C-JID domain	--
LOC110747379	4.7619	5.2893	6.0615	6.1258	7.3629	5.4206	8.18	6.0734	4.9482	10.8356	13.6324	14.5222	13.1245	14.1027	12.3264	14.2919	15.2014	16.0378	NW_018927495.1	375	1111	-	--	--
LOC110747376	3.1287	2.7512	2.5255	2.113	2.2214	3.2562	4.8908	4.0982	4.4973	0	0	0	0	0	0	0	0	0	NW_018927484.1	18684	20048	+	PF19331.2:Methylcrotonoyl-CoA carboxylase subunit alpha BT domain	--
LOC110761220	4.918	4.9226	3.3734	3.3617	5.1647	4.6074	4.2527	4.741	6.1454	7.8605	6.5497	6.0415	8.845	8.3934	8.9005	10.1321	10.1743	7.9589	NW_018921893.1	937293	941736	+	PF13837.9:Myb/SANT-like DNA-binding domain	--
LOC110757173	32.196	30.7374	31.1929	39.2499	41.6469	39.4994	27.6901	34.6332	36.0064	67.2344	73.9457	55.8404	90.6858	84.9592	84.5642	104.044	98.3585	102.505	NW_018921704.1	240519	243833	+	PF00892.23:EamA-like transporter family	--
LOC110761679	10.8312	8.9178	9.7954	12.1337	10.0952	10.5006	6.1651	6.997	6.5977	26.3672	25.6701	27.3464	17.9596	16.5446	16.0952	10.6129	10.0909	12.047	NW_018921923.1	464900	468251	+	PF13243.9:Squalene-hopene cyclase C-terminal domain	--
LOC110772328	1.2009	2.2524	2.4608	2.5491	1.5138	1.2211	1.8631	2.4446	3.6123	5.1877	5.9138	5.9525	6.2433	4.6797	6.6876	5.8807	6.9786	7.2164	NW_018923020.1	76792	79177	+	PF01541.27:GIY-YIG catalytic domain	--
LOC110772324	0.621	0.4216	0.8484	1.5379	1.6527	0.6665	1.4082	1.0204	3.076	4.2778	4.6385	3.8863	5.6687	4.9046	6.1623	9.1124	10.4845	6.0656	NW_018923019.1	13643	15234	+	--	--
LOC110748257	7.648	7.5645	10.0743	9.7401	8.4191	7.7393	7.6798	9.3212	13.4873	14.5003	14.6885	13.4164	19.8742	15.3156	13.7871	14.9745	13.9443	16.6689	NW_018930338.1	247	1425	-	PF01546.31:Peptidase family M20/M25/M40	--
LOC110746072	1.2867	1.2282	0.9887	1.0071	0.8877	1.0185	1.167	0.8416	0.7538	0.1826	0.1753	0.0594	0.0157	0.0476	0.0468	0.1126	0.0978	0.0163	NW_018925135.1	26689	29851	+	PF14244.9:gag-polypeptide of LTR copia-type	--
LOC110746071	2.1795	1.8493	1.7648	2.2385	1.8425	1.5218	1.3551	1.013	1.0849	0.3786	0.33	0.2813	0.1604	0.1504	0.2275	0.3751	0.3205	0.2131	NW_018925135.1	21444	25862	+	PF01582.23:TIR domain	--
novel.1706	1.5117	1.1709	1.4347	1.5059	1.5934	1.4134	1.8821	1.6563	1.6325	0.332	0.3117	0.4709	0.644	0.4211	0.6572	0.7422	0.6952	0.7402	NW_018923175.1	121994	126941	.	PF00078.30:Reverse transcriptase (RNA-dependent DNA polymerase)	--
LOC110754906	0.2889	0.7983	0.4228	7.27	6.6605	4.7833	8.3745	10.3271	9.4807	1.8736	1.8368	1.6383	3.3497	2.322	2.6037	4.0045	4.8488	3.9192	NW_018921599.1	310985	312336	-	PF00722.24:Glycosyl hydrolases family 16	--
LOC110754907	8.6367	8.616	9.3401	28.9796	29.4789	28.7916	14.7865	14.042	11.916	4.875	4.3982	5.2758	3.882	4.4352	3.6837	5.8911	6.5392	8.1093	NW_018921599.1	307084	308385	-	PF00722.24:Glycosyl hydrolases family 16	--
LOC110760353	17.6337	17.0872	17.3478	19.8577	22.6661	20.2699	11.3591	11.3116	11.1658	29.8749	29.943	29.1161	34.5643	35.582	35.328	17.992	16.72	17.2093	NW_018921846.1	179751	182252	+	PF04185.17:Phosphoesterase family	--
LOC110758039	0.357	0.1678	0.2813	0.3497	0.4861	0.3242	0.9963	0.8434	1.0358	2.0621	3.193	1.3438	1.6114	1.247	1.3861	3.599	3.1154	3.8845	NW_018921734.1	503773	506785	+	PF03547.21:Membrane transport protein	--
LOC110772334	0.4197	0.2374	0.2389	0.5939	0.3399	0.4505	0.2644	0.5305	0.0533	0.9365	1.6521	1.4209	1.5962	1.1969	1.9918	1.5862	0.7086	1.2722	NW_018923020.1	18110	19459	+	--	--
LOC110771000	14.1515	12.7889	13.8982	11.8419	12.164	13.1213	9.5173	11.8114	12.6819	9.3038	8.9376	8.2918	5.9782	6.8198	7.9047	5.7803	5.1952	6.9165	NW_018922795.1	54767	57055	+	PF00012.23:Hsp70 protein	--
LOC110754912	0.9517	0.7162	1.1022	9.3976	9.6516	6.9279	15.6215	11.2493	11.4928	1.9509	1.5786	1.9102	2.6303	1.5522	2.2894	5.133	3.856	4.1389	NW_018921599.1	324278	336641	+	PF00722.24:Glycosyl hydrolases family 16	--
LOC110749579	5.1595	7.1022	6.9989	132.152	135.788	132.529	222.608	166.99	177.086	630.368	597.893	701.511	1372.25	1341.43	1328.76	2127.11	2219.56	2142.09	NW_018921362.1	16218	17919	-	PF00201.21:UDP-glucoronosyl and UDP-glucosyl transferase	--
LOC110774503	0.1858	0.2364	0.0476	0.0493	0.1451	0.0498	0.2106	0	0.0531	1.6627	1.2657	1.1149	1.4535	2.0174	2.2542	1.998	0.8939	2.5341	NW_018923719.1	1698	4420	-	PF04791.19:LMBR1-like membrane protein	--
novel.482	5.065	6.6196	6.7383	6.8999	6.0616	3.6511	9.8564	8.6855	7.7768	23.3666	23.005	18.2173	14.8605	17.687	13.5023	17.3192	16.6934	17.0332	NW_018921544.1	47858	48464	.	--	--
novel.1718	0.0629	0	0.0215	0	0.0218	0.045	0.0714	0.0955	0.0719	0.6229	0.6099	0.6393	0.8003	0.87	0.5906	0.8606	0.7439	0.5724	NW_018923208.1	1	2414	+	PF20167.1:Putative plant transposon protein	--
LOC110746069	4.3158	4.2205	4.3085	5.2727	4.4001	4.492	3.994	3.9275	4.1988	0.0175	0	0	0.0196	0	0.0097	0.0402	0.0203	0.0203	NW_018925135.1	6519	14561	+	PF00931.25:NB-ARC domain	--
novel.1711	1.0162	0.8407	0.5206	1.4829	0.9921	1.5337	0.5761	1.3727	1.8149	0	0	0	0	0	0	0	0	0	NW_018923187.1	1606	4495	+	PF03283.16:Pectinacetylesterase	--
novel.1714	4.9309	4.3033	4.2271	3.0972	2.2006	1.9441	2.8522	2.6328	2.8756	0.7029	1.2798	0.5575	0.5905	1.3908	0.9768	1.6108	0.8155	0.7117	NW_018923199.1	1	456	.	--	--
