# Supplementary material for: The PavMYB.C2-UFGT module contributes to fruit coloration via modulating anthocyanin biosynthesis in sweet cherry
Source: PLoS Genet. 2025 Jun 17;21(6):e1011761. doi: 10.1371/journal.pgen.1011761 (PMC12185008; doi:10.1371/journal.pgen.1011761)
Supplement: S4 Data — (XLSX) [file pgen.1011761.s009.xlsx]

## Sheet: S4 Data
S4 Data. KEGG enrichment analysis of intersecting DEGs in two cultivars across Br10, Br15 and Br20 stages.
KEGG_map	KEGG_level_1	KEGG_level_2	Description	DiffRatio	BgRatio	P-value	All_index	Count_all
ko04626	Organismal Systems	Environmental adaptation	Plant-pathogen interaction	123/438 28.08%	1753/9652 18.16%	1.18541e-07	LOC110772401;LOC110773740;LOC110747480;LOC110758118;LOC110763947;LOC110748326;LOC110747426;LOC110746578;LOC110754186;LOC110768355;LOC110770656;LOC110758504;LOC110767432;LOC110774282;LOC110755541;LOC110765346;LOC110766637;LOC110744844;LOC110763586;novel.1623;LOC110762642;LOC110771114;LOC110747042;LOC110767092;LOC110769363;LOC110747548;LOC110769337;novel.178;LOC110767130;LOC110755168;LOC110767127;L…	123
ko00941	Metabolism	Biosynthesis of other secondary metabolites	Flavonoid biosynthesis	25/438 5.71%	182/9652 1.89%	6.53121e-07	LOC110771557;LOC110767051;LOC110767054;LOC110767050;LOC110767066;LOC110768767;LOC110753332;LOC110762285;LOC110755978;LOC110747066;novel.1640;LOC110755198;LOC110745765;LOC110769740;LOC110774307;LOC110750787;LOC110758277;LOC110755215;LOC110767379;LOC110747768;LOC110756675;LOC110758924;LOC110753698;novel.2192;LOC110765625	25
ko00960	Metabolism	Biosynthesis of other secondary metabolites	Tropane, piperidine and pyridine alkaloid biosynthesis	7/438 1.6%	33/9652 0.34%	0.000577685	LOC110746553;LOC110747066;LOC110773454;LOC110758924;LOC110745611;LOC110761231;LOC110747383	7
ko00470	Metabolism	Metabolism of other amino acids	D-Amino acid metabolism	8/438 1.83%	43/9652 0.45%	0.000602347	LOC110768375;LOC110754200;LOC110766662;LOC110763563;LOC110746721;novel.2240;LOC110770024;LOC110767383	8
ko00400	Metabolism	Amino acid metabolism	Phenylalanine, tyrosine and tryptophan biosynthesis	7/438 1.6%	41/9652 0.42%	0.00222295	LOC110746553;LOC110760908;LOC110746281;LOC110765556;LOC110745611;LOC110761231;LOC110747383	7
ko00360	Metabolism	Amino acid metabolism	Phenylalanine metabolism	7/438 1.6%	44/9652 0.46%	0.00337097	LOC110746553;LOC110753786;LOC110748671;novel.832;LOC110745611;LOC110761231;LOC110747383	7
ko00942	Metabolism	Biosynthesis of other secondary metabolites	Anthocyanin biosynthesis	2/438 0.46%	4/9652 0.04%	0.0115985	LOC110752525;LOC110749579	2
ko00905	Metabolism	Metabolism of terpenoids and polyketides	Brassinosteroid biosynthesis	7/438 1.6%	66/9652 0.68%	0.0293251	LOC110772430;LOC110766148;LOC110757727;LOC110765575;LOC110772254;LOC110774171;LOC110746927	7
ko00220	Metabolism	Amino acid metabolism	Arginine biosynthesis	5/438 1.14%	42/9652 0.44%	0.0402449	LOC110756164;LOC110748573;LOC110761231;LOC110747383;LOC110748257	5
ko00260	Metabolism	Amino acid metabolism	Glycine, serine and threonine metabolism	10/438 2.28%	119/9652 1.23%	0.0437006	LOC110768375;LOC110754200;LOC110766662;LOC110767987;LOC110763563;LOC110754756;LOC110747207;novel.2240;LOC110770024;LOC110767383	10
ko00330	Metabolism	Amino acid metabolism	Arginine and proline metabolism	7/438 1.6%	73/9652 0.76%	0.0470031	LOC110759875;LOC110753786;LOC110748573;LOC110744597;LOC110765925;LOC110761231;LOC110747383	7
ko00944	Metabolism	Biosynthesis of other secondary metabolites	Flavone and flavonol biosynthesis	4/438 0.91%	31/9652 0.32%	0.0499794	LOC110753332;LOC110762285;LOC110760000;novel.1053	4
ko00950	Metabolism	Biosynthesis of other secondary metabolites	Isoquinoline alkaloid biosynthesis	4/438 0.91%	33/9652 0.34%	0.0606085	LOC110746553;LOC110745611;LOC110761231;LOC110747383	4
ko04070	Environmental Information Processing	Signal transduction	Phosphatidylinositol signaling system	7/438 1.6%	78/9652 0.81%	0.0630782	LOC110745674;LOC110755541;LOC110749742;LOC110760197;LOC110758744;LOC110746302;LOC110761659	7
ko00750	Metabolism	Metabolism of cofactors and vitamins	Vitamin B6 metabolism	3/438 0.68%	24/9652 0.25%	0.0928519	LOC110754756;LOC110747207;LOC110771421	3
ko01212	Metabolism	Global and overview maps	Fatty acid metabolism	8/438 1.83%	104/9652 1.08%	0.0996933	LOC110774281;LOC110770740;LOC110773050;LOC110759650;LOC110773640;LOC110745173;LOC110761603;LOC110753236	8
ko00710	Metabolism	Energy metabolism	Carbon fixation in photosynthetic organisms	16/438 3.65%	249/9652 2.58%	0.101501	novel.2401;novel.380;LOC110752150;novel.622;novel.254;LOC110751643;novel.1376;LOC110761517;LOC110770452;novel.547;novel.2723;novel.1251;LOC110771896;novel.876;LOC110761231;LOC110747383	16
ko00480	Metabolism	Metabolism of other amino acids	Glutathione metabolism	10/438 2.28%	140/9652 1.45%	0.103802	LOC110761758;LOC110772890;LOC110744516;LOC110748995;LOC110769425;LOC110769424;LOC110765104;LOC110765924;LOC110751474;LOC110750580	10
ko00061	Metabolism	Lipid metabolism	Fatty acid biosynthesis	6/438 1.37%	77/9652 0.8%	0.136132	LOC110774281;LOC110773050;LOC110759650;LOC110773640;LOC110761603;LOC110753236	6
ko01110	Metabolism	Global and overview maps	Biosynthesis of secondary metabolites	112/438 25.57%	2252/9652 23.33%	0.141237	novel.1125;LOC110772430;LOC110762606;LOC110771557;LOC110767051;LOC110767054;LOC110767050;LOC110755086;LOC110767066;LOC110758567;LOC110759875;LOC110747444;LOC110754193;novel.2401;LOC110766148;LOC110756358;LOC110745674;LOC110746553;LOC110768767;LOC110757727;LOC110769702;LOC110753332;LOC110762285;LOC110767987;LOC110755978;LOC110763586;LOC110747066;novel.1640;novel.380;LOC110763543;novel.1637;LOC1107…	112
ko03250	Genetic Information Processing	Information processing in viruses	Viral life cycle - HIV-1	4/438 0.91%	45/9652 0.47%	0.145934	LOC110754192;LOC110761526;LOC110756217;novel.1718	4
ko00591	Metabolism	Lipid metabolism	Linoleic acid metabolism	2/438 0.46%	17/9652 0.18%	0.178896	LOC110759644;LOC110759772	2
ko00350	Metabolism	Amino acid metabolism	Tyrosine metabolism	5/438 1.14%	68/9652 0.7%	0.195018	LOC110746553;LOC110746432;LOC110745611;LOC110761231;LOC110747383	5
ko03008	Genetic Information Processing	Translation	Ribosome biogenesis in eukaryotes	10/438 2.28%	162/9652 1.68%	0.200934	LOC110758117;LOC110754192;novel.2015;LOC110761526;LOC110770032;LOC110748682;LOC110769577;LOC110756217;LOC110755334;novel.1718	10
ko00062	Metabolism	Lipid metabolism	Fatty acid elongation	3/438 0.68%	35/9652 0.36%	0.210847	LOC110763586;LOC110773050;LOC110745173	3
ko03060	Genetic Information Processing	Folding, sorting and degradation	Protein export	5/438 1.14%	71/9652 0.74%	0.21944	novel.1552;LOC110765321;LOC110747553;LOC110755208;LOC110754946	5
ko00909	Metabolism	Metabolism of terpenoids and polyketides	Sesquiterpenoid and triterpenoid biosynthesis	3/438 0.68%	38/9652 0.39%	0.247291	LOC110745928;LOC110745624;LOC110761679	3
ko01230	Metabolism	Global and overview maps	Biosynthesis of amino acids	15/438 3.42%	273/9652 2.83%	0.258233	LOC110756358;LOC110746553;LOC110767987;LOC110760908;LOC110752150;LOC110754756;LOC110746281;LOC110756164;LOC110748573;LOC110747207;LOC110765556;LOC110745611;LOC110761231;LOC110747383;LOC110748257	15
ko00250	Metabolism	Amino acid metabolism	Alanine, aspartate and glutamate metabolism	4/438 0.91%	57/9652 0.59%	0.258634	LOC110756164;LOC110746783;LOC110761231;LOC110747383	4
ko00940	Metabolism	Biosynthesis of other secondary metabolites	Phenylpropanoid biosynthesis	17/438 3.88%	314/9652 3.25%	0.259596	novel.1125;LOC110755086;LOC110758567;LOC110750716;LOC110766263;LOC110769740;LOC110765860;LOC110774307;LOC110750787;LOC110762842;LOC110770846;LOC110773562;LOC110748671;LOC110772776;novel.832;LOC110765625;LOC110749562	17
ko01100	Metabolism	Global and overview maps	Metabolic pathways	175/438 39.95%	3709/9652 38.43%	0.266219	novel.1125;LOC110762606;LOC110771557;LOC110761758;LOC110748337;LOC110755086;LOC110772890;LOC110758567;LOC110768375;LOC110759875;LOC110747444;LOC110754193;novel.2401;LOC110756358;LOC110745674;LOC110746553;LOC110768767;LOC110763085;LOC110763068;LOC110754200;LOC110766662;LOC110745721;LOC110774281;LOC110753332;LOC110762285;LOC110767987;LOC110762244;LOC110753786;LOC110763586;LOC110759054;LOC110747066;…	175
ko00670	Metabolism	Metabolism of cofactors and vitamins	One carbon pool by folate	2/438 0.46%	23/9652 0.24%	0.280634	LOC110767987;LOC110762978	2
ko00730	Metabolism	Metabolism of cofactors and vitamins	Thiamine metabolism	2/438 0.46%	26/9652 0.27%	0.331624	LOC110771158;LOC110747195	2
ko00071	Metabolism	Lipid metabolism	Fatty acid degradation	5/438 1.14%	84/9652 0.87%	0.33336	LOC110774281;LOC110759650;LOC110758705;LOC110751331;LOC110773640	5
ko00770	Metabolism	Metabolism of cofactors and vitamins	Pantothenate and CoA biosynthesis	3/438 0.68%	47/9652 0.49%	0.360077	LOC110747582;LOC110764567;LOC110765925	3
ko00562	Metabolism	Carbohydrate metabolism	Inositol phosphate metabolism	5/438 1.14%	87/9652 0.9%	0.360639	LOC110749742;LOC110760197;LOC110758744;LOC110761659;LOC110760353	5
ko00660	Metabolism	Carbohydrate metabolism	C5-Branched dibasic acid metabolism	1/438 0.23%	10/9652 0.1%	0.371634	LOC110756358	1
ko02010	Environmental Information Processing	Membrane transport	ABC transporters	8/438 1.83%	151/9652 1.56%	0.378505	LOC110755493;LOC110756329;LOC110774632;LOC110748450;novel.1939;LOC110765081;LOC110750832;LOC110757413	8
ko01040	Metabolism	Lipid metabolism	Biosynthesis of unsaturated fatty acids	2/438 0.46%	29/9652 0.3%	0.381549	LOC110770740;LOC110761603	2
ko01210	Metabolism	Global and overview maps	2-Oxocarboxylic acid metabolism	4/438 0.91%	70/9652 0.73%	0.39325	LOC110756358;LOC110761231;LOC110747383;LOC110748257	4
ko00053	Metabolism	Carbohydrate metabolism	Ascorbate and aldarate metabolism	4/438 0.91%	73/9652 0.76%	0.424274	LOC110752941;LOC110744516;LOC110762320;LOC110750580	4
ko00790	Metabolism	Metabolism of cofactors and vitamins	Folate biosynthesis	2/438 0.46%	32/9652 0.33%	0.429823	LOC110770285;LOC110763696	2
ko00740	Metabolism	Metabolism of cofactors and vitamins	Riboflavin metabolism	2/438 0.46%	33/9652 0.34%	0.445471	LOC110745721;LOC110762747	2
ko00620	Metabolism	Carbohydrate metabolism	Pyruvate metabolism	15/438 3.42%	312/9652 3.23%	0.446906	novel.2401;novel.380;novel.622;novel.254;LOC110751643;novel.1376;LOC110761517;novel.547;novel.2723;novel.1251;LOC110771896;LOC110765184;LOC110765120;LOC110753236;novel.876	15
ko00564	Metabolism	Lipid metabolism	Glycerophospholipid metabolism	7/438 1.6%	141/9652 1.46%	0.459306	LOC110745674;LOC110769771;LOC110773070;LOC110746302;LOC110769101;LOC110763449;LOC110760353	7
ko00531	Metabolism	Glycan biosynthesis and metabolism	Glycosaminoglycan degradation	2/438 0.46%	34/9652 0.35%	0.460877	LOC110771136;LOC110752594	2
ko04712	Organismal Systems	Environmental adaptation	Circadian rhythm - plant	6/438 1.37%	120/9652 1.24%	0.463932	LOC110758117;LOC110747066;LOC110765728;LOC110747933;LOC110764133;LOC110758924	6
ko04016	Environmental Information Processing	Signal transduction	MAPK signaling pathway - plant	31/438 7.08%	668/9652 6.92%	0.475611	LOC110758118;LOC110745683;LOC110770656;LOC110758504;LOC110755541;LOC110765346;LOC110748355;LOC110771114;LOC110763172;LOC110768952;LOC110766720;LOC110772143;LOC110772577;LOC110760218;LOC110768173;LOC110749842;novel.2663;LOC110756110;novel.555;LOC110764692;LOC110748187;LOC110763310;LOC110761598;LOC110749025;LOC110770041;LOC110763736;LOC110750503;LOC110769984;LOC110765229;LOC110773200;LOC110749565	31
ko00380	Metabolism	Amino acid metabolism	Tryptophan metabolism	5/438 1.14%	100/9652 1.04%	0.47793	LOC110753786;LOC110768173;LOC110770846;LOC110772239;LOC110749562	5
ko00052	Metabolism	Carbohydrate metabolism	Galactose metabolism	4/438 0.91%	79/9652 0.82%	0.484958	novel.1637;LOC110771136;LOC110764925;novel.243	4
ko00130	Metabolism	Metabolism of cofactors and vitamins	Ubiquinone and other terpenoid-quinone biosynthesis	3/438 0.68%	58/9652 0.6%	0.493679	LOC110758567;LOC110766263;LOC110750787	3
ko03040	Genetic Information Processing	Transcription	Spliceosome	16/438 3.65%	345/9652 3.57%	0.501465	LOC110747439;novel.2042;LOC110747069;LOC110771111;LOC110746240;LOC110755136;LOC110770752;LOC110744970;LOC110748557;novel.2295;LOC110752640;LOC110769032;LOC110748682;LOC110770999;LOC110770998;LOC110771000	16
ko00511	Metabolism	Glycan biosynthesis and metabolism	Other glycan degradation	2/438 0.46%	37/9652 0.38%	0.505545	LOC110771136;LOC110757052	2
ko00920	Metabolism	Energy metabolism	Sulfur metabolism	2/438 0.46%	37/9652 0.38%	0.505545	LOC110763068;LOC110762244	2
ko01200	Metabolism	Global and overview maps	Carbon metabolism	22/438 5.02%	482/9652 4.99%	0.521133	novel.2401;LOC110767987;novel.380;LOC110752150;novel.622;LOC110754756;novel.254;LOC110751643;LOC110768173;novel.1376;LOC110761517;LOC110770452;LOC110747207;novel.547;novel.2723;novel.1251;LOC110762978;LOC110772775;LOC110771896;novel.876;LOC110761231;LOC110747383	22
ko00430	Metabolism	Metabolism of other amino acids	Taurine and hypotaurine metabolism	1/438 0.23%	16/9652 0.17%	0.524624	LOC110746783	1
ko00999	Metabolism	Biosynthesis of other secondary metabolites	Biosynthesis of various plant secondary metabolites	7/438 1.6%	151/9652 1.56%	0.532055	LOC110763543;LOC110762679;LOC110762644;LOC110757733;LOC110751860;LOC110755809;LOC110761679	7
ko00860	Metabolism	Metabolism of cofactors and vitamins	Porphyrin metabolism	3/438 0.68%	65/9652 0.67%	0.571177	novel.256;LOC110773095;LOC110767372	3
ko00410	Metabolism	Metabolism of other amino acids	beta-Alanine metabolism	3/438 0.68%	66/9652 0.68%	0.581635	LOC110744597;LOC110746783;LOC110765925	3
ko04145	Cellular Processes	Transport and catabolism	Phagosome	4/438 0.91%	91/9652 0.94%	0.597369	LOC110747553;LOC110767623;LOC110761659;LOC110754946	4
ko00010	Metabolism	Carbohydrate metabolism	Glycolysis / Gluconeogenesis	15/438 3.42%	348/9652 3.61%	0.619999	novel.2401;novel.380;LOC110752150;novel.622;novel.254;LOC110751643;novel.1376;LOC110761517;novel.547;novel.2723;novel.1251;LOC110771896;novel.876;LOC110747387;novel.1706	15
ko00966	Metabolism	Biosynthesis of other secondary metabolites	Glucosinolate biosynthesis	1/438 0.23%	22/9652 0.23%	0.640429	LOC110756358	1
ko00561	Metabolism	Lipid metabolism	Glycerolipid metabolism	4/438 0.91%	98/9652 1.02%	0.65574	LOC110745674;LOC110746302;LOC110752682;LOC110763815	4
ko00604	Metabolism	Glycan biosynthesis and metabolism	Glycosphingolipid biosynthesis - ganglio series	1/438 0.23%	23/9652 0.24%	0.656783	LOC110771136	1
ko00073	Metabolism	Lipid metabolism	Cutin, suberine and wax biosynthesis	3/438 0.68%	74/9652 0.77%	0.659301	LOC110758705;LOC110751331;LOC110763419	3
ko00902	Metabolism	Metabolism of terpenoids and polyketides	Monoterpenoid biosynthesis	1/438 0.23%	24/9652 0.25%	0.672395	LOC110769702	1
ko03020	Genetic Information Processing	Transcription	RNA polymerase	3/438 0.68%	77/9652 0.8%	0.685604	LOC110768067;LOC110757888;LOC110771044	3
ko00520	Metabolism	Carbohydrate metabolism	Amino sugar and nucleotide sugar metabolism	7/438 1.6%	175/9652 1.81%	0.687199	LOC110759054;LOC110762320;LOC110749413;LOC110749414;LOC110771372;LOC110752634;LOC110763736	7
ko01250	Metabolism	Global and overview maps	Biosynthesis of nucleotide sugars	4/438 0.91%	103/9652 1.07%	0.693804	LOC110759054;LOC110762320;LOC110749413;LOC110749414	4
ko04141	Genetic Information Processing	Folding, sorting and degradation	Protein processing in endoplasmic reticulum	18/438 4.11%	439/9652 4.55%	0.707454	LOC110768355;LOC110765238;LOC110747069;LOC110751554;LOC110747553;novel.676;LOC110754752;LOC110751681;LOC110769444;LOC110745418;LOC110755208;LOC110768270;LOC110770999;LOC110770998;LOC110744675;LOC110770940;LOC110754946;LOC110771000	18
ko00945	Metabolism	Biosynthesis of other secondary metabolites	Stilbenoid, diarylheptanoid and gingerol biosynthesis	4/438 0.91%	105/9652 1.09%	0.708164	LOC110769740;LOC110774307;LOC110750787;LOC110765625	4
ko00760	Metabolism	Metabolism of cofactors and vitamins	Nicotinate and nicotinamide metabolism	1/438 0.23%	28/9652 0.29%	0.728071	LOC110753543	1
ko03022	Genetic Information Processing	Transcription	Basal transcription factors	2/438 0.46%	56/9652 0.58%	0.729082	LOC110745640;LOC110759185	2
ko00270	Metabolism	Amino acid metabolism	Cysteine and methionine metabolism	5/438 1.14%	134/9652 1.39%	0.733785	LOC110754756;LOC110747207;LOC110746721;LOC110761231;LOC110747383	5
ko00900	Metabolism	Metabolism of terpenoids and polyketides	Terpenoid backbone biosynthesis	2/438 0.46%	57/9652 0.59%	0.738065	LOC110754193;LOC110748889	2
ko04146	Cellular Processes	Transport and catabolism	Peroxisome	5/438 1.14%	135/9652 1.4%	0.739711	LOC110774281;LOC110768173;LOC110759650;LOC110755299;LOC110773640	5
ko00565	Metabolism	Lipid metabolism	Ether lipid metabolism	1/438 0.23%	29/9652 0.3%	0.740447	LOC110760353	1
ko00650	Metabolism	Carbohydrate metabolism	Butanoate metabolism	1/438 0.23%	29/9652 0.3%	0.740447	LOC110746783	1
ko00630	Metabolism	Carbohydrate metabolism	Glyoxylate and dicarboxylate metabolism	3/438 0.68%	84/9652 0.87%	0.741009	LOC110767987;LOC110768173;LOC110772775	3
ko00290	Metabolism	Amino acid metabolism	Valine, leucine and isoleucine biosynthesis	1/438 0.23%	30/9652 0.31%	0.752261	LOC110756358	1
ko03013	Genetic Information Processing	Translation	Nucleocytoplasmic transport	6/438 1.37%	163/9652 1.69%	0.755668	LOC110754192;LOC110747839;LOC110761526;LOC110756217;LOC110774075;novel.1718	6
ko03030	Genetic Information Processing	Replication and repair	DNA replication	2/438 0.46%	62/9652 0.64%	0.779248	LOC110756062;LOC110746417	2
ko00460	Metabolism	Metabolism of other amino acids	Cyanoamino acid metabolism	4/438 0.91%	117/9652 1.21%	0.784056	LOC110767987;novel.1442;LOC110752531;LOC110772775	4
ko03018	Genetic Information Processing	Folding, sorting and degradation	RNA degradation	6/438 1.37%	175/9652 1.81%	0.812192	LOC110770630;LOC110745648;novel.2508;LOC110750830;LOC110752238;LOC110769177	6
ko00592	Metabolism	Lipid metabolism	alpha-Linolenic acid metabolism	3/438 0.68%	98/9652 1.02%	0.828345	LOC110762606;LOC110769771;LOC110763449	3
ko03010	Genetic Information Processing	Translation	Ribosome	12/438 2.74%	335/9652 3.47%	0.838978	novel.1130;LOC110761718;LOC110773793;LOC110747577;novel.2369;novel.2363;LOC110751642;LOC110759202;LOC110745424;LOC110768999;LOC110747273;LOC110747763	12
ko00040	Metabolism	Carbohydrate metabolism	Pentose and glucuronate interconversions	7/438 1.6%	211/9652 2.19%	0.849723	LOC110749230;LOC110755911;LOC110747123;LOC110760515;LOC110762320;LOC110764666;LOC110753676	7
ko00100	Metabolism	Lipid metabolism	Steroid biosynthesis	1/438 0.23%	41/9652 0.42%	0.851643	LOC110745624	1
ko00600	Metabolism	Lipid metabolism	Sphingolipid metabolism	2/438 0.46%	74/9652 0.77%	0.855693	LOC110771136;novel.1757	2
ko04075	Environmental Information Processing	Signal transduction	Plant hormone signal transduction	33/438 7.53%	855/9652 8.86%	0.86192	LOC110758118;LOC110760867;LOC110746116;LOC110758504;LOC110752882;LOC110765728;LOC110771114;LOC110758237;LOC110763172;LOC110766720;LOC110772143;LOC110752550;LOC110772577;LOC110760218;LOC110749842;novel.2663;LOC110756110;LOC110768528;LOC110748187;LOC110763310;LOC110760290;LOC110761598;LOC110749025;LOC110770041;novel.590;LOC110750503;LOC110757589;LOC110765177;LOC110749942;LOC110769984;LOC110765229;L…	33
ko00195	Metabolism	Energy metabolism	Photosynthesis	1/438 0.23%	43/9652 0.45%	0.864858	LOC110761468	1
ko00910	Metabolism	Energy metabolism	Nitrogen metabolism	1/438 0.23%	43/9652 0.45%	0.864858	LOC110772775	1
ko04120	Genetic Information Processing	Folding, sorting and degradation	Ubiquitin mediated proteolysis	7/438 1.6%	219/9652 2.27%	0.874619	LOC110772968;LOC110754752;LOC110769444;LOC110745944;LOC110756226;novel.2151;LOC110770940	7
ko00190	Metabolism	Energy metabolism	Oxidative phosphorylation	3/438 0.68%	129/9652 1.34%	0.936718	LOC110748337;LOC110772467;LOC110754538	3
ko00640	Metabolism	Carbohydrate metabolism	Propanoate metabolism	1/438 0.23%	60/9652 0.62%	0.938899	LOC110753236	1
ko00510	Metabolism	Glycan biosynthesis and metabolism	N-Glycan biosynthesis	1/438 0.23%	61/9652 0.63%	0.941689	LOC110768270	1
ko00230	Metabolism	Nucleotide metabolism	Purine metabolism	2/438 0.46%	103/9652 1.07%	0.951487	novel.999;LOC110749539	2
ko00051	Metabolism	Carbohydrate metabolism	Fructose and mannose metabolism	1/438 0.23%	69/9652 0.71%	0.959887	LOC110773977	1
ko03410	Genetic Information Processing	Replication and repair	Base excision repair	1/438 0.23%	78/9652 0.81%	0.973676	LOC110746417	1
ko03440	Genetic Information Processing	Replication and repair	Homologous recombination	1/438 0.23%	79/9652 0.82%	0.97488	LOC110754546	1
ko00500	Metabolism	Carbohydrate metabolism	Starch and sucrose metabolism	7/438 1.6%	282/9652 2.92%	0.975016	LOC110763085;novel.1637;LOC110764925;novel.243;LOC110753933;LOC110746034;LOC110758876	7
ko00240	Metabolism	Nucleotide metabolism	Pyrimidine metabolism	2/438 0.46%	120/9652 1.24%	0.975142	LOC110753543;LOC110766082	2
ko01240	Metabolism	Global and overview maps	Biosynthesis of cofactors	10/438 2.28%	370/9652 3.83%	0.975591	LOC110767987;LOC110770285;LOC110764567;LOC110754756;LOC110762320;LOC110747195;LOC110747207;LOC110773095;LOC110762978;LOC110767372	10
ko04814	Cellular Processes	Cell motility	Motor proteins	2/438 0.46%	121/9652 1.25%	0.976113	LOC110748336;LOC110767623	2
ko04144	Cellular Processes	Transport and catabolism	Endocytosis	6/438 1.37%	255/9652 2.64%	0.977196	LOC110747069;LOC110746369;LOC110769992;LOC110770999;LOC110770998;LOC110771000	6
ko03430	Genetic Information Processing	Replication and repair	Mismatch repair	1/438 0.23%	92/9652 0.95%	0.986341	LOC110752095	1
ko01232	Metabolism	Global and overview maps	Nucleotide metabolism	2/438 0.46%	139/9652 1.44%	0.988446	LOC110753543;LOC110766082	2
ko03082	Genetic Information Processing	Chromosome	ATP-dependent chromatin remodeling	1/438 0.23%	106/9652 1.1%	0.992919	novel.1171	1
ko00906	Metabolism	Metabolism of terpenoids and polyketides	Carotenoid biosynthesis	1/438 0.23%	107/9652 1.11%	0.993244	LOC110747444	1
ko03420	Genetic Information Processing	Replication and repair	Nucleotide excision repair	1/438 0.23%	112/9652 1.16%	0.994659	LOC110746417	1
