# Supplementary material for: The PavMYB.C2-UFGT module contributes to fruit coloration via modulating anthocyanin biosynthesis in sweet cherry
Source: PLoS Genet. 2025 Jun 17;21(6):e1011761. doi: 10.1371/journal.pgen.1011761 (PMC12185008; doi:10.1371/journal.pgen.1011761)
Supplement: S5 Data — (XLSX) [file pgen.1011761.s010.xlsx]

## Sheet: S5 Data
S5 Data. Blue gene module related to anthocyanin synthesis identified by WGCNA.
ID	chr	start	end	strand	KEGG pathway	NR	Swissprot	Pfam	TF-Family	Name
LOC110765346	NW_018921303.1	152283	153206	+	ko04016: MAPK signaling pathway - plant; ko04626: Plant-pathogen interaction	probable WRKY transcription factor 50 isoform X1 [Prunus dulcis]	WRK50_ARATH RecName: Full=Probable WRKY transcription factor 50; AltName: Full=WRKY DNA-binding protein 50;	PF03106.18:WRKY DNA -binding domain	WRKY	PavWRK50
LOC110755743	NW_018921645.1	563611	567427	-	ko04626: Plant-pathogen interaction	probable WRKY transcription factor 47 isoform X1 [Prunus avium]	WRK47_ARATH RecName: Full=Probable WRKY transcription factor 47; AltName: Full=WRKY DNA-binding protein 47;	PF03106.18:WRKY DNA -binding domain	WRKY	PavWRK47
LOC110771864	NW_018922949.1	24826	26969	+	--	tubby-like F-box protein 5 [Prunus avium]	TLP5_ORYSJ RecName: Full=Tubby-like F-box protein 5; Short=OsTLP5; AltName: Full=Tubby-like F-box protein 8; Short=OsTLP8;	PF01167.21:Tub family	TUB	PavTLP5
LOC110747933	NW_018921335.1	185434	187171	-	ko04712: Circadian rhythm - plant	transcription factor TCP9-like [Prunus avium]	TCP9_ARATH RecName: Full=Transcription factor TCP9;	PF03634.16:TCP family transcription factor	TCP	PavTCP9
LOC110766782	NW_018922262.1	493381	495180	+	--	squamosa promoter-binding-like protein 3 [Prunus avium]	SBP2_ANTMA RecName: Full=Squamosa promoter-binding protein 2;	PF03110.17:SBP domain	SBP	PavSBP3
LOC110749942	NW_018921377.1	69866	77836	-	ko04075: Plant hormone signal transduction	LOW QUALITY PROTEIN: histidine kinase 2 [Prunus avium]	AHK2_ARATH RecName: Full=Histidine kinase 2; EC=2.7.13.3; AltName: Full=Arabidopsis histidine kinase 2; Short=AtHK2; AltName: Full=Protein AUTHENTIC HIS-KINASE 2;	PF03924.16:CHASE domain	Others	PavbZIPal
LOC110757950	NW_018921732.1	45901	47256	+	--	zinc finger protein CONSTANS-LIKE 4-like isoform X1 [Prunus avium]	MIP1B_ARATH RecName: Full=B-box domain protein 31 {ECO:0000303|PubMed:19920209}; Short=AtBBX31 {ECO:0000303|PubMed:19920209}; AltName: Full=Microprotein 1B {ECO:0000303|PubMed:27015278};	PF00643.27:B-box zinc finger	Others	PavBBX31
LOC110752235	NW_018921472.1	26759	31402	+	--	NAC domain-containing protein 40-like [Prunus avium]	NAC40_ARATH RecName: Full=NAC domain-containing protein 40 {ECO:0000303|PubMed:15029955}; Short=ANAC040 {ECO:0000303|PubMed:15029955}; AltName: Full=Protein NTM1-like 8 {ECO:0000303|PubMed:17158162};	PF02365.18:No apical meristem (NAM) protein	NAC	PavNAC40
LOC110765507	NW_018922170.1	81996	84116	+	--	NAC domain-containing protein 14-like [Prunus avium]	NAC14_ARATH RecName: Full=NAC domain-containing protein 14 {ECO:0000303|PubMed:15029955}; Short=ANAC014 {ECO:0000303|PubMed:15029955}; AltName: Full=Protein NTM1-like 2 {ECO:0000303|PubMed:17158162};	PF02365.18:No apical meristem (NAM) protein	NAC	PavNAC14
LOC110764247	NW_018922087.1	151527	152821	-	--	transcription factor CPC [Prunus persica]	CPC_ARATH RecName: Full=Transcription factor CPC; AltName: Full=Protein CAPRICE;	PF00249.34:Myb-like DNA-binding domain	MYB-related	PavMYB-CPC
LOC110765485	NW_018922169.1	425274	427125	+	--	transcription repressor MYB4-like [Prunus avium]	MYB4_ARATH RecName: Full=Transcription repressor MYB4; AltName: Full=Myb-related protein 4; Short=AtMYB4;	PF00249.34:Myb-like DNA-binding domain	MYB	PavMYB4
LOC110758731	NW_018921764.1	21647	23462	+	--	uncharacterized protein LOC110758731 [Prunus avium]	--	PF13894.9:C2H2-type zinc finger	C2H2	PavZNF1
LOC110755339	NW_018921626.1	606498	607806	-	--	zinc finger protein ZAT5 [Prunus avium]	ZAT5_ARATH RecName: Full=Zinc finger protein ZAT5;	PF13912.9:C2H2-type zinc finger	C2H2	PavZAT5
LOC110753003	NW_018921531.1	251624	252957	-	--	dof zinc finger protein DOF3.4 [Prunus avium]	DOF34_ARATH RecName: Full=Dof zinc finger protein DOF3.4; Short=AtDOF3.4; AltName: Full=OBF-binding protein 1;	PF02701.18:Dof domain, zinc finger	C2C2-Dof	PavDOF34
LOC110764133	NW_018922072.1	19692	21670	+	ko04712: Circadian rhythm - plant	zinc finger protein CONSTANS-LIKE 6-like [Prunus avium]	COL6_ARATH RecName: Full=Zinc finger protein CONSTANS-LIKE 6;	PF06203.17:CCT motif	C2C2-CO-like	PavCOL6
LOC110765728	NW_018921305.1	181116	184139	+	ko04075: Plant hormone signal transduction; ko04712: Circadian rhythm - plant	transcription factor SPATULA isoform X2 [Prunus avium]	SPT_ARATH RecName: Full=Transcription factor SPATULA; AltName: Full=Basic helix-loop-helix protein 24; Short=AtbHLH24; Short=bHLH 24; AltName: Full=Transcription factor EN 99; AltName: Full=bHLH transcription factor bHLH024;	PF00010.29:Helix-loop-helix DNA-binding domain	bHLH	PavbHLH24
LOC110745434	NW_018924549.1	16928	21660	+	--	putative B3 domain-containing protein Os04g0347400 isoform X3 [Prunus avium]	Y4474_ORYSJ RecName: Full=Putative B3 domain-containing protein Os04g0347400;	PF02362.24:B3 DNA binding domain	B3	PavB3X3
LOC110768712	NW_018922442.1	174453	177112	-	--	ethylene-responsive transcription factor ERF113 [Prunus avium]	EF113_ARATH RecName: Full=Ethylene-responsive transcription factor ERF113; AltName: Full=Protein RELATED TO AP2 6L {ECO:0000305};	PF00847.23:AP2 domain	AP2/ERF-ERF	PavERF113
LOC110749579	NW_018921362.1	16218	17919	-	ko00942: Anthocyanin biosynthesis; ko01100: Metabolic pathways; ko01110: Biosynthesis of secondary metabolites	anthocyanidin 3-O-glucosyltransferase 2-like [Prunus avium]	UFOG2_FRAAN RecName: Full=Anthocyanidin 3-O-glucosyltransferase 2; EC=2.4.1.115 {ECO:0000269|PubMed:17573033}; AltName: Full=UDP-glucose flavonoid 3-O-glucosyltransferase 2 {ECO:0000312|EMBL:AAS89832.1}; Short=FaFGT {ECO:0000303|PubMed:17573033};	PF00201.21:UDP-glucoronosyl and UDP-glucosyl transferase	--	PavUFGT
LOC110762285	NW_018921951.1	849317	851169	-	ko00941: Flavonoid biosynthesis; ko00944: Flavone and flavonol biosynthesis; ko01100: Metabolic pathways; ko01110: Biosynthesis of secondary metabolites	flavonoid 3'-monooxygenase-like [Prunus avium]	F3PH_PETHY RecName: Full=Flavonoid 3'-monooxygenase; EC=1.14.14.82; AltName: Full=Cytochrome P450 75B2; AltName: Full=Flavonoid 3'-hydroxylase;	PF00067.25:Cytochrome P450	--	PavF3'HL
LOC110753332	NW_018921541.1	211	2738	-	ko00941: Flavonoid biosynthesis; ko00944: Flavone and flavonol biosynthesis; ko01100: Metabolic pathways; ko01110: Biosynthesis of secondary metabolites	flavonoid 3'-monooxygenase [Prunus avium]	F3PH_PETHY RecName: Full=Flavonoid 3'-monooxygenase; EC=1.14.14.82; AltName: Full=Cytochrome P450 75B2; AltName: Full=Flavonoid 3'-hydroxylase;	PF00067.25:Cytochrome P450	--	PavF3'H
LOC110758277	NW_018921278.1	313172	315165	-	ko00941: Flavonoid biosynthesis; ko01100: Metabolic pathways; ko01110: Biosynthesis of secondary metabolites	naringenin,2-oxoglutarate 3-dioxygenase [Prunus avium]	FL3H_MALDO RecName: Full=Naringenin,2-oxoglutarate 3-dioxygenase; EC=1.14.11.9 {ECO:0000250|UniProtKB:Q7XZQ7}; AltName: Full=FHT; AltName: Full=Flavanone-3-hydroxylase; Short=F3H;	PF03171.23:2OG-Fe(II) oxygenase superfamily	--	PavF3H
LOC110771557	NW_018922898.1	394294	396545	+	ko00941: Flavonoid biosynthesis; ko01100: Metabolic pathways; ko01110: Biosynthesis of secondary metabolites	bifunctional dihydroflavonol 4-reductase/flavanone 4-reductase [Prunus avium]	DFRA_PYRCO RecName: Full=Bifunctional dihydroflavonol 4-reductase/flavanone 4-reductase; AltName: Full=Dihydroflavonol 4-reductase; Short=DFR; EC=1.1.1.219 {ECO:0000269|PubMed:12667486}; AltName: Full=Flavanone 4-reductase; Short=FNR; EC=1.1.1.234 {ECO:0000269|PubMed:12667486};	PF01370.24:NAD dependent epimerase/dehydratase family	--	PavDFR
LOC110747066	NW_018926743.1	29	871	-	ko00941: Flavonoid biosynthesis; ko00960: Tropane, piperidine and pyridine alkaloid biosynthesis; ko01100: Metabolic pathways; ko01110: Biosynthesis of secondary metabolites; ko04712: Circadian rhythm - plant	polyketide synthase 5, partial [Prunus avium]	PKS5_RUBID RecName: Full=Polyketide synthase 5; Short=RiPKS5; EC=2.3.1.74; AltName: Full=Naringenin-chalcone synthase PKS5;	PF00195.22:Chalcone and stilbene synthases, N-terminal domain	--	PavCHS
LOC110756675	NW_018921693.1	1117021	1118653	+	ko00941: Flavonoid biosynthesis; ko01100: Metabolic pathways; ko01110: Biosynthesis of secondary metabolites	chalcone--flavonone isomerase [Prunus avium]	CFI_PYRCO RecName: Full=Chalcone--flavanone isomerase; Short=Chalcone isomerase; EC=5.5.1.6;	PF02431.18:Chalcone-flavanone isomerase	--	PavCHIL
LOC110745765	NW_018924888.1	10093	11535	+	ko00941: Flavonoid biosynthesis; ko01100: Metabolic pathways; ko01110: Biosynthesis of secondary metabolites	unnamed protein product [Prunus armeniaca]	CHIL2_HUMLU RecName: Full=Chalcone isomerase-like protein 2 {ECO:0000303|PubMed:29760092}; Short=HlCHIL2 {ECO:0000303|PubMed:29760092}; EC=5.5.1.6 {ECO:0000250|UniProtKB:Q8VZW3};	PF02431.18:Chalcone-flavanone isomerase	--	PavCHI
LOC110747768	NW_018921335.1	46392	48058	-	ko00941: Flavonoid biosynthesis; ko01100: Metabolic pathways; ko01110: Biosynthesis of secondary metabolites	leucoanthocyanidin dioxygenase [Prunus dulcis]	LDOX_MALDO RecName: Full=Leucoanthocyanidin dioxygenase; Short=LDOX; Short=Leucocyanidin oxygenase; EC=1.14.20.4 {ECO:0000250|UniProtKB:Q96323}; AltName: Full=Anthocyanidin synthase; AltName: Full=Leucoanthocyanidin hydroxylase;	PF14226.9:non-haem dioxygenase in morphine synthesis N-terminal	--	PavANS
LOC110768767	NW_018922446.1	47349	49777	-	ko00941: Flavonoid biosynthesis; ko01100: Metabolic pathways; ko01110: Biosynthesis of secondary metabolites	Hypothetical predicted protein [Prunus dulcis]	ANRPN_VITVI RecName: Full=Anthocyanidin reductase ((2S)-flavan-3-ol-forming) {ECO:0000250|UniProtKB:Q5FB34}; Short=VvANR {ECO:0000250|UniProtKB:Q5FB34}; EC=1.3.1.112 {ECO:0000250|UniProtKB:Q5FB34};	PF01370.24:NAD dependent epimerase/dehydratase family	--	PavANR
LOC110750787	NW_018921419.1	310345	313888	+	ko00130: Ubiquinone and other terpenoid-quinone biosynthesis; ko00940: Phenylpropanoid biosynthesis; ko00941: Flavonoid biosynthesis; ko00945: Stilbenoid, diarylheptanoid and gingerol biosynthesis; ko01100: Metabolic pathways; ko01110: Biosynthesis of secondary metabolites	trans-cinnamate 4-monooxygenase [Prunus avium]	TCMO_POPTM RecName: Full=Trans-cinnamate 4-monooxygenase; EC=1.14.14.91 {ECO:0000250|UniProtKB:Q04468}; AltName: Full=Cinnamic acid 4-hydroxylase; Short=C4H; Short=CA4H; AltName: Full=Cytochrome P450 73; AltName: Full=Cytochrome P450C4H;	PF00067.25:Cytochrome P450	--
LOC110754546	NW_018921583.1	71544	76970	-	ko03440: Homologous recombination	SNF2 domain-containing protein CLASSY 4-like [Prunus avium]	CLSY3_ARATH RecName: Full=SNF2 domain-containing protein CLASSY 3; EC=3.6.4.-; AltName: Full=Protein CHROMATIN REMODELING 31 {ECO:0000303|PubMed:16547115}; Short=AtCHR31;	PF00176.26:SNF2-related domain	--
LOC110758237	NW_018921278.1	163570	169787	-	ko04075: Plant hormone signal transduction	histidine kinase 1 isoform X1 [Prunus avium]	AHK1_ARATH RecName: Full=Histidine kinase 1; EC=2.7.13.3; AltName: Full=Arabidopsis histidine kinase 1; Short=AtHK1; AltName: Full=Protein AUTHENTIC HIS-KINASE 1;	PF02518.29:Histidine kinase-, DNA gyrase B-, and HSP90-like ATPase	--
LOC110757863	NW_018921727.1	182842	184422	+	--	Acyl-CoA N-acyltransferases superfamily protein [Prunus dulcis]	--	PF00583.28:Acetyltransferase (GNAT) family	--
novel.1125	NW_018922121.1	43666	45548	.	ko00940: Phenylpropanoid biosynthesis; ko01100: Metabolic pathways; ko01110: Biosynthesis of secondary metabolites	berberine bridge enzyme-like 17 [Prunus persica]	BBE17_ARATH RecName: Full=Berberine bridge enzyme-like 17 {ECO:0000303|PubMed:26037923}; Short=AtBBE-like 17 {ECO:0000303|PubMed:26037923}; EC=1.1.1.- {ECO:0000250|UniProtKB:O64743}; Flags: Precursor;	PF01565.26:FAD binding domain	--
novel.1138	NW_018922137.1	23096	23728	.	--	hypothetical protein Pyn_00663 [Prunus yedoensis var. nudiflora]	--	PF04691.15:Apolipoprotein C-I (ApoC-1)	--
LOC110752835	NW_018921514.1	109693	111563	-	--	ribonuclease 3-like protein 2 [Prunus avium]	RTL2_ARATH RecName: Full=Ribonuclease 3-like protein 2; EC=3.1.26.-; AltName: Full=Ribonuclease III-like protein 2; Short=RNase III-like protein 2; AltName: Full=Ribonuclease three-like protein 2;	PF00636.29:Ribonuclease III domain	--
LOC110771558	NW_018922898.1	119823	122373	+	--	purple acid phosphatase 2-like [Prunus avium]	PPAF2_IPOBA RecName: Full=Purple acid phosphatase 2; EC=3.1.3.2; AltName: Full=Manganese(II) purple acid phosphatase 2; Flags: Precursor;	PF00149.31:Calcineurin-like phosphoesterase	--
LOC110761758	NW_018921927.1	395011	396197	+	ko00480: Glutathione metabolism; ko01100: Metabolic pathways	glutathione S-transferase-like [Prunus avium]	GSTF_HYOMU RecName: Full=Glutathione S-transferase {ECO:0000303|PubMed:8108497}; EC=2.5.1.18 {ECO:0000269|PubMed:8108497}; AltName: Full=25 kDa auxin-binding protein {ECO:0000303|PubMed:8108497}; AltName: Full=GST class-phi {ECO:0000303|PubMed:8108497};	PF02798.23:Glutathione S-transferase, N-terminal domain	--
LOC110758589	NW_018921762.1	39272	44263	-	--	D-xylose-proton symporter-like 2 [Prunus avium]	XYLL2_ARATH RecName: Full=D-xylose-proton symporter-like 2;	PF00083.27:Sugar (and other) transporter	--
LOC110767051	NW_018922275.1	43247	44806	+	ko00941: Flavonoid biosynthesis; ko01110: Biosynthesis of secondary metabolites	UDP-glycosyltransferase 88F5-like [Prunus avium]	U88F5_MALDO RecName: Full=UDP-glycosyltransferase 88F5 {ECO:0000303|Ref.1}; EC=2.4.1.- {ECO:0000305}; AltName: Full=UDP-glucose:chalcone 2'-O-glucosyltransferase {ECO:0000305};	PF00201.21:UDP-glucoronosyl and UDP-glucosyl transferase	--
LOC110767054	NW_018922275.1	67680	69494	+	ko00941: Flavonoid biosynthesis; ko01110: Biosynthesis of secondary metabolites	LOW QUALITY PROTEIN: UDP-glycosyltransferase 88F5-like [Prunus avium]	U88F5_MALDO RecName: Full=UDP-glycosyltransferase 88F5 {ECO:0000303|Ref.1}; EC=2.4.1.- {ECO:0000305}; AltName: Full=UDP-glucose:chalcone 2'-O-glucosyltransferase {ECO:0000305};	PF00201.21:UDP-glucoronosyl and UDP-glucosyl transferase	--
LOC110767050	NW_018922275.1	47283	49821	+	ko00941: Flavonoid biosynthesis; ko01110: Biosynthesis of secondary metabolites	UDP-glycosyltransferase 88F5-like [Prunus avium]	U88F5_MALDO RecName: Full=UDP-glycosyltransferase 88F5 {ECO:0000303|Ref.1}; EC=2.4.1.- {ECO:0000305}; AltName: Full=UDP-glucose:chalcone 2'-O-glucosyltransferase {ECO:0000305};	PF00201.21:UDP-glucoronosyl and UDP-glucosyl transferase	--
LOC110758592	NW_018921762.1	30041	33628	+	--	sugar transporter ERD6-like 7 [Prunus avium]	ERDL7_ARATH RecName: Full=Sugar transporter ERD6-like 7;	PF00083.27:Sugar (and other) transporter	--
novel.2445	NW_018928333.1	693	1705	.	--	hypothetical protein PRUPE_2G138700 [Prunus persica]	--	--	--
LOC110772890	NW_018923140.1	101144	102234	-	ko00480: Glutathione metabolism; ko01100: Metabolic pathways	glutathione S-transferase U17-like [Prunus avium]	GSTUH_ARATH RecName: Full=Glutathione S-transferase U17; Short=AtGSTU17; EC=2.5.1.18; AltName: Full=GST class-tau member 17; AltName: Full=Glutathione S-transferase 30; AltName: Full=Protein EARLY RESPONSIVE TO DEHYDRATION 9;	PF02798.23:Glutathione S-transferase, N-terminal domain	--
LOC110751966	NW_018921460.1	601084	603748	-	--	uncharacterized protein LOC110751966 isoform X2 [Prunus avium]	--	--	--
LOC110767066	NW_018922275.1	73075	74885	+	ko00941: Flavonoid biosynthesis; ko01110: Biosynthesis of secondary metabolites	UDP-glycosyltransferase 88F5-like [Prunus avium]	U88F5_MALDO RecName: Full=UDP-glycosyltransferase 88F5 {ECO:0000303|Ref.1}; EC=2.4.1.- {ECO:0000305}; AltName: Full=UDP-glucose:chalcone 2'-O-glucosyltransferase {ECO:0000305};	PF00201.21:UDP-glucoronosyl and UDP-glucosyl transferase	--
LOC110758567	NW_018921762.1	86414	90231	-	ko00130: Ubiquinone and other terpenoid-quinone biosynthesis; ko00940: Phenylpropanoid biosynthesis; ko01100: Metabolic pathways; ko01110: Biosynthesis of secondary metabolites	4-coumarate--CoA ligase 2-like [Prunus avium]	4CL2_SOYBN RecName: Full=4-coumarate--CoA ligase 2; Short=4CL 2; EC=6.2.1.12; AltName: Full=4-coumaroyl-CoA synthase 2; AltName: Full=Clone 4CL16;	PF00501.31:AMP-binding enzyme	--
novel.2414	NW_018927957.1	1	1277	.	--	unnamed protein product [Prunus armeniaca]	--	--	--
LOC110760413	NW_018921848.1	296803	307492	-	--	LOW QUALITY PROTEIN: endoribonuclease Dicer homolog 2 [Prunus avium]	DCL2_ARATH RecName: Full=Endoribonuclease Dicer homolog 2; EC=3.1.26.-; AltName: Full=Dicer-like protein 2; Short=AtDCL2;	PF00636.29:Ribonuclease III domain	--
LOC110768375	NW_018922414.1	168910	171083	+	ko00260: Glycine, serine and threonine metabolism; ko00470: D-Amino acid metabolism; ko01100: Metabolic pathways	hypothetical protein PRUPE_5G097600 [Prunus persica]	SRR_ARATH RecName: Full=Serine racemase {ECO:0000303|PubMed:16483618}; Short=AtSR {ECO:0000303|PubMed:16483618}; EC=4.3.1.17 {ECO:0000269|PubMed:16483618}; EC=4.3.1.18 {ECO:0000269|PubMed:16483618}; EC=5.1.1.18 {ECO:0000269|PubMed:16483618}; AltName: Full=D-serine ammonia-lyase; AltName: Full=D-serine dehydratase; AltName: Full=L-serine ammonia-lyase; AltName: Full=L-serine dehydratase;	PF00291.28:Pyridoxal-phosphate dependent enzyme	--
novel.2427	NW_018928069.1	2392	3525	.	--	PREDICTED: putative disease resistance RPP13-like protein 1 [Prunus mume]	DRL21_ARATH RecName: Full=Putative disease resistance protein At3g14460;	PF12799.10:Leucine Rich repeats (2 copies)	--
LOC110757690	NW_018921723.1	45487	49885	+	--	putative U-box domain-containing protein 42 isoform X2 [Prunus avium]	PUB42_ARATH RecName: Full=Putative U-box domain-containing protein 42; EC=2.3.2.27; AltName: Full=Plant U-box protein 42; AltName: Full=RING-type E3 ubiquitin transferase PUB42 {ECO:0000305};	PF04564.18:U-box domain	--
LOC110760875	NW_018921869.1	192957	195648	+	--	uncharacterized protein LOC110760875 [Prunus avium]	--	PF01011.24:PQQ enzyme repeat	--
LOC110756346	NW_018921683.1	262375	264907	-	--	hypothetical protein PRUPE_5G057200 [Prunus persica]	--	PF05837.15:Centromere protein H (CENP-H)	--
LOC110747860	NW_018929138.1	119	972	-	--	hypothetical protein Pyn_16048 [Prunus yedoensis var. nudiflora]	RBG7_ARATH RecName: Full=Glycine-rich RNA-binding protein 7 {ECO:0000303|PubMed:11809873, ECO:0000303|PubMed:16207746}; Short=AtGR-RBP7 {ECO:0000303|PubMed:11809873, ECO:0000303|PubMed:16207746}; AltName: Full=AtRBG7 {ECO:0000303|PubMed:20009520}; AltName: Full=Glycine-rich protein 7 {ECO:0000303|PubMed:20009520}; Short=AtGRP7 {ECO:0000303|PubMed:20009520}; AltName: Full=Protein COLD, CIRCADIAN R…	--	--
novel.2069	NW_018924925.1	4917	9941	+	--	extensin-2-like, partial [Prunus dulcis]	--	PF01190.20:Pollen protein Ole e 1 like	--
LOC110758981	NW_018921781.1	213647	219694	-	--	pumilio homolog 12 [Prunus avium]	PUM12_ARATH RecName: Full=Pumilio homolog 12; Short=APUM-12; Short=AtPUM12;	PF00806.22:Pumilio-family RNA binding repeat	--
LOC110767457	NW_018921313.1	295740	299764	+	--	BTB/POZ domain-containing protein At5g03250-like [Prunus avium]	Y5325_ARATH RecName: Full=BTB/POZ domain-containing protein At5g03250;	PF03000.17:NPH3 family	--
LOC110746553	NW_018925797.1	10885	12005	-	ko00350: Tyrosine metabolism; ko00360: Phenylalanine metabolism; ko00400: Phenylalanine, tyrosine and tryptophan biosynthesis; ko00950: Isoquinoline alkaloid biosynthesis; ko00960: Tropane, piperidine and pyridine alkaloid biosynthesis; ko01100: Metabolic pathways; ko01110: Biosynthesis of secondary metabolites; ko01230: Biosynthesis of amino acids	bifunctional aspartate aminotransferase and glutamate/aspartate-prephenate aminotransferase [Prunus yedoensis var. nudiflora]	PAT_PETHY RecName: Full=Bifunctional aspartate aminotransferase and glutamate/aspartate-prephenate aminotransferase {ECO:0000303|PubMed:21102469}; Short=PhPPA-AT {ECO:0000303|PubMed:21102469}; EC=2.6.1.1 {ECO:0000269|PubMed:21102469}; EC=2.6.1.78 {ECO:0000269|PubMed:21102469}; EC=2.6.1.79 {ECO:0000269|PubMed:21102469}; Flags: Precursor;	PF00155.24:Aminotransferase class I and II	--
LOC110770639	NW_018922724.1	60944	62074	-	--	LOW QUALITY PROTEIN: thaumatin-like protein 1 [Prunus avium]	TLP1_PRUPE RecName: Full=Thaumatin-like protein 1; AltName: Full=PpAZ44; Flags: Precursor;	PF00314.20:Thaumatin family	--
LOC110757665	NW_018921721.1	477765	479632	+	--	hypothetical protein L3X38_018190 [Prunus dulcis]	--	--	--
novel.2047	NW_018924762.1	10694	16034	-	--	protein DMR6-LIKE OXYGENASE 2 [Prunus yedoensis var. nudiflora]	POLX_TOBAC RecName: Full=Retrovirus-related Pol polyprotein from transposon TNT 1-94; Includes: RecName: Full=Protease; EC=3.4.23.-; Includes: RecName: Full=Reverse transcriptase; EC=2.7.7.49; Includes: RecName: Full=Endonuclease;	PF03171.23:2OG-Fe(II) oxygenase superfamily	--
LOC110755009	NW_018921613.1	230732	232158	-	--	uncharacterized protein LOC110755009 [Prunus avium]	--	PF07911.16:Protein of unknown function (DUF1677)	--
LOC110744363	NW_018923831.1	98737	100324	+	--	putative serine/threonine-protein kinase [Prunus yedoensis var. nudiflora]	--	--	--
LOC110754122	NW_018921563.1	76771	83813	-	--	protein SAR DEFICIENT 1 isoform X1 [Prunus avium]	SARD1_ARATH RecName: Full=Protein SAR DEFICIENT 1 {ECO:0000303|PubMed:20921422};	PF07887.14:Calmodulin binding protein-like N-terminal domain	--
LOC110745640	NW_018924787.1	34695	36458	-	ko03022: Basal transcription factors	transcription initiation factor IIE subunit beta-like [Prunus avium]	--	PF18121.4:TFA2 Winged helix domain 2	--
LOC110767432	NW_018922313.1	167953	176751	-	ko04626: Plant-pathogen interaction	disease resistance protein At4g27190-like isoform X2 [Prunus avium]	DRL27_ARATH RecName: Full=Disease resistance protein At4g27190;	PF00931.25:NB-ARC domain	--
LOC110758976	NW_018921777.1	12835	17348	+	--	interactor of constitutive active ROPs 2, chloroplastic isoform X1 [Prunus avium]	ICR2_ARATH RecName: Full=Interactor of constitutive active ROPs 2, chloroplastic; AltName: Full=ROP-interactive partner 2; Flags: Precursor;	PF04508.15:Viral A-type inclusion protein repeat	--
novel.1171	NW_018922169.1	297544	299524	.	ko03082: ATP-dependent chromatin remodeling	unnamed protein product [Prunus armeniaca]	--	--	--
LOC110753257	NW_018921538.1	187403	189498	+	--	BAG family molecular chaperone regulator 1-like [Prunus avium]	BAG1_ARATH RecName: Full=BAG family molecular chaperone regulator 1; AltName: Full=Bcl-2-associated athanogene 1;	PF02179.19:BAG domain	--
LOC110754114	NW_018921247.1	283681	285228	-	--	uncharacterized protein DDB_G0283697-like isoform X1 [Prunus avium]	--	--	--
LOC110754117	NW_018921563.1	10398	13335	+	--	basic-leucine zipper transcription factor A-like [Prunus avium]	--	PF00564.27:PB1 domain	--
LOC110768849	NW_018921316.1	165025	165860	-	--	metallothionein-like protein type 2 [Prunus avium]	MT2_ACTDE RecName: Full=Metallothionein-like protein type 2;	PF01439.21:Metallothionein	--
LOC110745725	NW_018924853.1	107383	109272	-	--	hypothetical protein L3X38_005537 [Prunus dulcis]	--	--	--
novel.2	NW_018921242.1	117983	119127	+	--	hypothetical protein Prudu_016990, partial [Prunus dulcis]	--	--	--
novel.63	NW_018921272.1	16805	24786	+	--	PREDICTED: retrotransposon [Prunus dulcis]	M310_ARATH RecName: Full=Uncharacterized mitochondrial protein AtMg00310; AltName: Full=ORF154;	PF00078.30:Reverse transcriptase (RNA-dependent DNA polymerase)	--
LOC110768859	NW_018921316.1	167197	168179	-	--	metallothionein-like protein type 2 [Prunus avium]	MT2_ACTDE RecName: Full=Metallothionein-like protein type 2;	PF01439.21:Metallothionein	--
LOC110774281	NW_018923586.1	10384	15657	-	ko00061: Fatty acid biosynthesis; ko00071: Fatty acid degradation; ko01100: Metabolic pathways; ko01212: Fatty acid metabolism; ko04146: Peroxisome	long chain acyl-CoA synthetase 2-like, partial [Prunus avium]	CCL6_HUMLU RecName: Full=Probable CoA ligase CCL6 {ECO:0000305|PubMed:23300257}; Short=HlCCL6 {ECO:0000303|PubMed:23300257}; EC=6.2.1.- {ECO:0000305|PubMed:23300257};	PF00501.31:AMP-binding enzyme	--
LOC110755543	NW_018921639.1	165580	180797	-	--	CSC1-like protein HYP1 isoform X2 [Prunus avium]	CSCLC_ARATH RecName: Full=CSC1-like protein HYP1; AltName: Full=HYPOTHETICAL PROTEIN 1;	PF02714.18:Calcium-dependent channel, 7TM region, putative phosphate	--
LOC110757727	NW_018921723.1	124436	126458	-	ko00905: Brassinosteroid biosynthesis; ko01110: Biosynthesis of secondary metabolites	cytochrome P450 CYP749A22-like [Prunus avium]	C7A22_PANGI RecName: Full=Cytochrome P450 CYP749A22; EC=1.14.-.-; AltName: Full=Cytochrome P450 CYP749A20;	PF00067.25:Cytochrome P450	--
novel.50	NW_018921266.1	269202	270091	.	--	unnamed protein product [Prunus armeniaca]	--	--	--
LOC110765319	NW_018922162.1	222537	228797	-	--	LOW QUALITY PROTEIN: uncharacterized protein LOC110765319 [Prunus avium]	--	--	--
LOC110756851	NW_018921696.1	328265	333006	-	--	formin-like protein 2 [Prunus avium]	FH1_ARATH RecName: Full=Formin-like protein 1; Short=AtFH1; Short=AtFORMIN-8; Flags: Precursor;	PF02181.26:Formin Homology 2 Domain	--
LOC110751130	NW_018921423.1	237206	239199	+	--	probable xyloglucan endotransglucosylase/hydrolase protein 26 [Prunus avium]	XTH26_ARATH RecName: Full=Probable xyloglucan endotransglucosylase/hydrolase protein 26; Short=At-XTH26; Short=XTH-26; EC=2.4.1.207; Flags: Precursor;	PF00722.24:Glycosyl hydrolases family 16	--
LOC110754648	NW_018921584.1	6422	8457	-	--	pentatricopeptide repeat-containing protein At5g13770, chloroplastic-like [Prunus avium]	PP379_ARATH RecName: Full=Pentatricopeptide repeat-containing protein At5g13770, chloroplastic; Flags: Precursor;	PF13041.9:PPR repeat family	--
LOC110755975	NW_018921655.1	62212	62638	+	--	uncharacterized protein Pyn_03343 [Prunus yedoensis var. nudiflora]	--	--	--
LOC110755978	NW_018921655.1	310154	319907	-	ko00941: Flavonoid biosynthesis; ko01110: Biosynthesis of secondary metabolites	UDP-glycosyltransferase 88F5-like isoform X2 [Prunus avium]	U88F5_MALDO RecName: Full=UDP-glycosyltransferase 88F5 {ECO:0000303|Ref.1}; EC=2.4.1.- {ECO:0000305}; AltName: Full=UDP-glucose:chalcone 2'-O-glucosyltransferase {ECO:0000305};	PF00201.21:UDP-glucoronosyl and UDP-glucosyl transferase	--
LOC110763128	NW_018921976.1	241808	250343	+	--	protein DETOXIFICATION 40-like isoform X1 [Prunus avium]	DTX40_ARATH RecName: Full=Protein DETOXIFICATION 40 {ECO:0000303|PubMed:11739388}; Short=AtDTX40 {ECO:0000303|PubMed:11739388}; AltName: Full=Multidrug and toxic compound extrusion protein 40 {ECO:0000305}; Short=MATE protein 40 {ECO:0000305};	PF01554.21:MatE	--
novel.13	NW_018921247.1	576645	578630	+	--	--	--	--	--
LOC110753328	NW_018921541.1	250298	252699	+	--	cytochrome P450 78A5 [Prunus avium]	C78A5_ARATH RecName: Full=Cytochrome P450 78A5; EC=1.14.-.-; AltName: Full=Protein KLUH;	PF00067.25:Cytochrome P450	--
LOC110761398	NW_018921899.1	394	3821	-	--	aspartyl protease family protein 1-like [Prunus avium]	APF1_ARATH RecName: Full=Aspartyl protease family protein 1 {ECO:0000305}; EC=3.4.23.- {ECO:0000305}; Flags: Precursor;	PF14543.9:Xylanase inhibitor N-terminal	--
LOC110754620	NW_018921247.1	541774	544204	-	--	protein CREG1 [Prunus avium]	--	PF13883.9:Pyridoxamine 5'-phosphate oxidase	--
LOC110771196	NW_018922842.1	20304	23794	+	--	methanol O-anthraniloyltransferase-like [Prunus avium]	ATGSD_MALDO RecName: Full=Alcohol acyl transferase 1 allele GSd {ECO:0000303|PubMed:24661745}; Short=AAT1-GSd {ECO:0000303|PubMed:24661745}; EC=2.3.1.- {ECO:0000250|UniProtKB:Q64FJ6};	PF02458.18:Transferase family	--
LOC110762244	NW_018921947.1	30880	33282	-	ko00920: Sulfur metabolism; ko01100: Metabolic pathways	5'-adenylylsulfate reductase 3, chloroplastic-like [Prunus avium]	APR1_ARATH RecName: Full=5'-adenylylsulfate reductase 1, chloroplastic; EC=1.8.4.9; AltName: Full=3'-phosphoadenosine-5'-phosphosulfate reductase homolog 19; Short=PAPS reductase homolog 19; Short=Prh-19; AltName: Full=Adenosine 5'-phosphosulfate 5'-adenylylsulfate sulfotransferase 1; Short=APS sulfotransferase 1; AltName: Full=Thioredoxin-independent APS reductase 1; Flags: Precursor;	PF01507.22:Phosphoadenosine phosphosulfate reductase family	--
LOC110762257	NW_018921950.1	6907	7463	+	--	--	--	--	--
LOC110752456	NW_018921491.1	200336	203877	-	--	AAA-ATPase At3g28580-like [Prunus avium]	AATP9_ARATH RecName: Full=AAA-ATPase At3g28580; EC=3.6.1.- {ECO:0000250|UniProtKB:Q9FLD5};	PF14363.9:Domain associated at C-terminal with AAA	--
LOC110763586	NW_018922030.1	13321	16023	-	ko00062: Fatty acid elongation; ko01100: Metabolic pathways; ko01110: Biosynthesis of secondary metabolites; ko04626: Plant-pathogen interaction	3-ketoacyl-CoA synthase 20 [Prunus avium]	KCS20_ARATH RecName: Full=3-ketoacyl-CoA synthase 20 {ECO:0000303|PubMed:18465198}; Short=KCS-20 {ECO:0000303|PubMed:18465198}; EC=2.3.1.199 {ECO:0000305}; AltName: Full=Very long-chain fatty acid condensing enzyme 20 {ECO:0000303|PubMed:18465198}; Short=VLCFA condensing enzyme 20 {ECO:0000303|PubMed:18465198};	PF08392.15:FAE1/Type III polyketide synthase-like protein	--
LOC110749299	NW_018921354.1	780375	781354	-	--	uncharacterized protein LOC110749299 [Prunus avium]	--	--	--
LOC110764401	NW_018922093.1	554329	554964	-	--	uncharacterized protein LOC110764401 [Prunus avium]	--	PF11820.11:Protein of unknown function (DUF3339)	--
LOC110759054	NW_018921783.1	269235	271641	-	ko00520: Amino sugar and nucleotide sugar metabolism; ko01100: Metabolic pathways; ko01250: Biosynthesis of nucleotide sugars	reversibly glycosylated polypeptide 1, partial [Prunus dulcis]	RGP1_SOLTU RecName: Full=Probable UDP-arabinopyranose mutase 1 {ECO:0000305}; EC=5.4.99.30 {ECO:0000250|UniProtKB:Q8H8T0}; AltName: Full=Reversibly glycosylated polypeptide 1 {ECO:0000303|PubMed:10580281}; Short=RGP1 {ECO:0000303|PubMed:10580281}; AltName: Full=UDP-L-arabinose mutase 1 {ECO:0000305}; AltName: Full=UDP-glucose:protein transglucosylase 1 {ECO:0000303|PubMed:10580281}; Short=UPTG 1 …	PF03214.16:Reversibly glycosylated polypeptide	--
LOC110763567	NW_018922030.1	277447	280218	+	--	protein SIEVE ELEMENT OCCLUSION B [Prunus yedoensis var. nudiflora]	SEOB_ARATH RecName: Full=Protein SIEVE ELEMENT OCCLUSION B {ECO:0000303|PubMed:20932300}; Short=AtSEOb {ECO:0000303|PubMed:20932300}; AltName: Full=Protein SIEVE ELEMENT OCCLUSION-RELATED 1 {ECO:0000303|PubMed:22470058}; Short=AtSEOR1 {ECO:0000303|PubMed:22470058};	PF14576.9:Sieve element occlusion N-terminus	--
LOC110762235	NW_018921947.1	44931	48352	-	ko01100: Metabolic pathways	hypothetical protein PRUPE_4G215900 [Prunus persica]	LPXK_ARATH RecName: Full=Probable tetraacyldisaccharide 4'-kinase, mitochondrial; EC=2.7.1.130; AltName: Full=Protein LIPID X 4'-kinase; Short=AtLpxK; Flags: Precursor;	PF02606.17:Tetraacyldisaccharide-1-P 4'-kinase	--
novel.380	NW_018921453.1	31124	34494	-	ko00010: Glycolysis / Gluconeogenesis; ko00620: Pyruvate metabolism; ko00710: Carbon fixation in photosynthetic organisms; ko01100: Metabolic pathways; ko01110: Biosynthesis of secondary metabolites; ko01200: Carbon metabolism	hypothetical protein C1H46_044802 [Malus baccata]	POLR1_ARATH RecName: Full=Retrovirus-related Pol polyprotein from transposon RE1; AltName: Full=Retro element 1 {ECO:0000303|PubMed:10689195}; Short=AtRE1 {ECO:0000303|PubMed:10689195}; Includes: RecName: Full=Protease RE1; EC=3.4.23.-; Includes: RecName: Full=Reverse transcriptase RE1; EC=2.7.7.49; Includes: RecName: Full=Endonuclease RE1;	PF00665.29:Integrase core domain	--
novel.386	NW_018921457.1	189673	190962	.	--	--	--	--	--
novel.2508	NW_018928974.1	1	1092	.	ko03018: RNA degradation	hypothetical protein GBA52_019555 [Prunus armeniaca]	--	--	--
LOC110749230	NW_018921354.1	975248	977216	-	ko00040: Pentose and glucuronate interconversions; ko01100: Metabolic pathways	probable pectinesterase/pectinesterase inhibitor 12 [Prunus avium]	PME12_ARATH RecName: Full=Probable pectinesterase/pectinesterase inhibitor 12; Includes: RecName: Full=Pectinesterase inhibitor 12; AltName: Full=Pectin methylesterase inhibitor 12; Includes: RecName: Full=Pectinesterase 12; Short=PE 12; EC=3.1.1.11; AltName: Full=Pectin methylesterase 12; Short=AtPME12; Flags: Precursor;	PF01095.22:Pectinesterase	--
novel.2509	NW_018928981.1	1	1070	+	--	LOW QUALITY PROTEIN: uncharacterized protein LOC18781677 [Prunus persica]	--	--	--
LOC110771158	NW_018922834.1	122830	127427	-	ko00730: Thiamine metabolism; ko01100: Metabolic pathways	probable bifunctional TENA-E protein [Prunus avium]	TENAE_SOYBN RecName: Full=Probable bifunctional TENA-E protein {ECO:0000250|UniProtKB:Q9ASY9}; EC=3.5.1.- {ECO:0000250|UniProtKB:Q9ASY9}; EC=3.5.99.2 {ECO:0000250|UniProtKB:Q9ASY9}; AltName: Full=Aminopyrimidine aminohydrolase {ECO:0000250|UniProtKB:Q9ASY9}; AltName: Full=Formylaminopyrimidine amidohydrolase {ECO:0000250|UniProtKB:Q9ASY9}; AltName: Full=Formylaminopyrimidine deformylase {ECO:0000…	PF03070.19:TENA/THI-4/PQQC family	--
LOC110752882	NW_018921520.1	21088	24718	+	ko04075: Plant hormone signal transduction	G-type lectin S-receptor-like serine/threonine-protein kinase At1g61480 [Prunus avium]	Y1148_ARATH RecName: Full=G-type lectin S-receptor-like serine/threonine-protein kinase At1g61480; EC=2.7.11.1; Flags: Precursor;	PF00069.28:Protein kinase domain	--
LOC110751550	NW_018921439.1	321530	326447	+	--	protein DETOXIFICATION 21-like [Prunus avium]	DTX21_ARATH RecName: Full=Protein DETOXIFICATION 21 {ECO:0000303|PubMed:11739388}; Short=AtDTX21 {ECO:0000303|PubMed:11739388}; AltName: Full=Multidrug and toxic compound extrusion protein 21 {ECO:0000305}; Short=MATE protein 21 {ECO:0000305};	PF01554.21:MatE	--
LOC110763543	NW_018922029.1	26381	28139	+	ko00999: Biosynthesis of various plant secondary metabolites; ko01110: Biosynthesis of secondary metabolites	beta-D-glucosyl crocetin beta-1,6-glucosyltransferase-like [Prunus avium]	UGT9_GARJA RecName: Full=Beta-D-glucosyl crocetin beta-1,6-glucosyltransferase; EC=2.4.1.330 {ECO:0000269|PubMed:22569263}; AltName: Full=UDP-glucose glucosyltransferase 9; Short=GjUGT9; AltName: Full=UDP-glycosyltransferase 94E5;	PF00201.21:UDP-glucoronosyl and UDP-glucosyl transferase	--
LOC110750239	NW_018921392.1	812759	813846	-	--	major allergen Pru ar 1 [Prunus avium]	PRU1_PRUAR RecName: Full=Major allergen Pru ar 1; AltName: Allergen=Pru ar 1;	PF00407.22:Pathogenesis-related protein Bet v 1 family	--
LOC110772467	NW_018923056.1	28285	32080	-	ko00190: Oxidative phosphorylation; ko01100: Metabolic pathways	NADH dehydrogenase [ubiquinone]	NDUS4_ARATH RecName: Full=NADH dehydrogenase [ubiquinone] iron-sulfur protein 4, mitochondrial; AltName: Full=Protein FROSTBITE1; Flags: Precursor;	PF04800.15:NADH dehydrogenase ubiquinone Fe-S protein 4	--
LOC110771136	NW_018921323.1	206948	213789	-	ko00052: Galactose metabolism; ko00511: Other glycan degradation; ko00531: Glycosaminoglycan degradation; ko00600: Sphingolipid metabolism; ko00604: Glycosphingolipid biosynthesis - ganglio series; ko01100: Metabolic pathways	beta-galactosidase 8-like isoform X1 [Prunus avium]	BGAL8_ARATH RecName: Full=Beta-galactosidase 8; Short=Lactase 8; EC=3.2.1.23; AltName: Full=Protein AR782; Flags: Precursor;	PF01301.22:Glycosyl hydrolases family 35	--
LOC110772466	NW_018923056.1	26379	28574	+	--	uncharacterized protein LOC110772466 [Prunus avium]	--	--	--
LOC110748355	NW_018930577.1	7	1320	+	ko04016: MAPK signaling pathway - plant	MDIS1-interacting receptor like kinase 2-like [Prunus avium]	MIK2_ARATH RecName: Full=MDIS1-interacting receptor like kinase 2 {ECO:0000303|PubMed:26863186}; Short=AtMIK2 {ECO:0000303|PubMed:26863186}; AltName: Full=Probable LRR receptor-like serine/threonine-protein kinase At4g08850; EC=2.7.11.1 {ECO:0000305}; Flags: Precursor;	PF00069.28:Protein kinase domain	--
LOC110760000	NW_018921821.1	34168	35733	+	ko00944: Flavone and flavonol biosynthesis; ko01110: Biosynthesis of secondary metabolites	putative UDP-rhamnose:rhamnosyltransferase 1 [Prunus avium]	URT1_FRAAN RecName: Full=Putative UDP-rhamnose:rhamnosyltransferase 1; Short=FaRT1 {ECO:0000303|PubMed:16443693}; EC=2.4.1.- {ECO:0000250|UniProtKB:Q940V3}; AltName: Full=Glycosyltransferase 4; Short=FaGT4 {ECO:0000312|EMBL:AAU09445.1};	PF00201.21:UDP-glucoronosyl and UDP-glucosyl transferase	--
LOC110762676	NW_018921961.1	726014	729590	-	--	F-box/FBD/LRR-repeat protein At1g13570-like isoform X2 [Prunus avium]	FDL1_ARATH RecName: Full=F-box/FBD/LRR-repeat protein At1g13570;	PF00646.36:F-box domain	--
LOC110773787	NW_018923417.1	36052	36733	+	--	non-specific lipid-transfer protein 2 [Prunus avium]	NLTP2_PRUAR RecName: Full=Non-specific lipid-transfer protein 2; Short=LTP 2;	PF14368.9:Probable lipid transfer	--
LOC110752851	NW_018921514.1	160127	162849	-	--	pyridoxal phosphate homeostasis protein-like [Prunus avium]	--	PF01168.23:Alanine racemase, N-terminal domain	--
LOC110769372	NW_018922551.1	181852	188281	-	--	mediator of RNA polymerase II transcription subunit 33A-like [Prunus avium]	MD33A_ARATH RecName: Full=Mediator of RNA polymerase II transcription subunit 33A; AltName: Full=REF4-related 1 protein; AltName: Full=REF4-resembling 1 protein;	--	--
LOC110769373	NW_018922551.1	203836	206792	+	--	uncharacterized protein LOC110769373 isoform X1 [Prunus avium]	--	--	--
novel.1007	NW_018921994.1	23408	27958	+	--	structural maintenance of chromosomes protein 2-1 [Prunus dulcis]	SMC22_ARATH RecName: Full=Structural maintenance of chromosomes protein 2-2; Short=AtSMC2-2; AltName: Full=Chromosome-associated protein E-2; Short=AtCAP-E2;	PF02463.22:RecF/RecN/SMC N terminal domain	--
novel.2338	NW_018927235.1	1	697	.	--	inactive disease resistance protein RPS4-like [Prunus yedoensis var. nudiflora]	--	PF20160.2:C-JID domain	--
LOC110758259	NW_018921747.1	7291	10656	-	--	proteasome assembly chaperone 2-like [Prunus avium]	--	PF09754.12:PAC2 family	--
LOC110755198	NW_018921625.1	269466	271573	+	ko00941: Flavonoid biosynthesis; ko01100: Metabolic pathways; ko01110: Biosynthesis of secondary metabolites	protein SRG1-like isoform X2 [Prunus avium]	SRG1_ARATH RecName: Full=Protein SRG1; Short=AtSRG1; AltName: Full=Protein SENESCENCE-RELATED GENE 1;	PF03171.23:2OG-Fe(II) oxygenase superfamily	--
LOC110771674	NW_018922915.1	234436	236245	-	--	protein PYRICULARIA ORYZAE RESISTANCE 21-like isoform X1 [Prunus dulcis]	PI21_ORYSJ RecName: Full=Protein PYRICULARIA ORYZAE RESISTANCE 21 {ECO:0000303|PubMed:19696351}; Short=Pi21 {ECO:0000303|PubMed:19696351};	PF00403.29:Heavy-metal-associated domain	--
LOC110747123	NW_018926862.1	9047	10603	-	ko00040: Pentose and glucuronate interconversions; ko01100: Metabolic pathways	hypothetical protein L3X38_037533 [Prunus dulcis]	--	--	--
LOC110759564	NW_018921808.1	440647	453231	-	--	7-deoxyloganetin glucosyltransferase-like isoform X1 [Prunus avium]	85A19_PRUDU RecName: Full=(R)-mandelonitrile beta-glucosyltransferase {ECO:0000305}; EC=2.4.1.354 {ECO:0000269|PubMed:32688778}; AltName: Full=UDP-glycosyltransferase 85A19 {ECO:0000303|PubMed:32688778};	PF00201.21:UDP-glucoronosyl and UDP-glucosyl transferase	--
LOC110769363	NW_018922551.1	11449	24459	+	ko04626: Plant-pathogen interaction	probable leucine-rich repeat receptor-like protein kinase At5g49770 [Prunus avium]	HPCA1_ARATH RecName: Full=Leucine-rich repeat receptor protein kinase HPCA1 {ECO:0000305}; EC=2.7.11.1 {ECO:0000269|PubMed:32076270}; AltName: Full=Protein HYDROGEN-PEROXIDE-INDUCED CALCIUM INCREASES 1 {ECO:0000303|PubMed:32076270}; Flags: Precursor;	PF07714.20:Protein tyrosine and serine/threonine kinase	--
LOC110747591	NW_018928199.1	297	1524	-	--	hypothetical protein Pyn_16048 [Prunus yedoensis var. nudiflora]	GACP4_ARATH RecName: Full=Gamma-tubulin complex component 4; Short=AtGCP4; Short=GCP-4;	--	--
LOC110749718	NW_018921366.1	83985	86528	-	--	probable inactive serine/threonine-protein kinase bub1 [Prunus avium]	BUBR1_ARATH RecName: Full=Mitotic spindle checkpoint protein BUBR1; AltName: Full=BUB1-related protein 1;	PF08311.15:Mad3/BUB1 homology region 1	--
LOC110760500	NW_018921851.1	32906	34256	-	--	uncharacterized protein LOC110760500 isoform X1 [Prunus avium]	--	PF08241.15:Methyltransferase domain	--
LOC110772968	NW_018923155.1	13323	15306	+	ko04120: Ubiquitin mediated proteolysis	cell division cycle 20.2, cofactor of APC complex-like isoform X1 [Prunus avium]	CDC22_ARATH RecName: Full=Cell division cycle 20.2, cofactor of APC complex; Short=AtCDC20.2;	PF00400.35:WD domain, G-beta repeat	--
LOC110759511	NW_018921808.1	364341	367139	+	--	uncharacterized protein LOC110759511 [Prunus avium]	--	PF00561.23:alpha/beta hydrolase fold	--
LOC110771648	NW_018922915.1	69842	70077	+	--	cysteine proteinase inhibitor 1-like [Prunus avium]	--	--	--
LOC110748889	NW_018921340.1	338080	341143	+	ko00900: Terpenoid backbone biosynthesis; ko01100: Metabolic pathways; ko01110: Biosynthesis of secondary metabolites	3-hydroxy-3-methylglutaryl-coenzyme A reductase-like [Prunus avium]	HMDH_CAMAC RecName: Full=3-hydroxy-3-methylglutaryl-coenzyme A reductase; Short=HMG-CoA reductase; EC=1.1.1.34;	PF00368.21:Hydroxymethylglutaryl-coenzyme A reductase	--
LOC110750716	NW_018921416.1	46582	49014	-	ko00940: Phenylpropanoid biosynthesis; ko01100: Metabolic pathways; ko01110: Biosynthesis of secondary metabolites	peroxidase 21 [Prunus avium]	PER21_ARATH RecName: Full=Peroxidase 21; Short=Atperox P21; EC=1.11.1.7; AltName: Full=ATP2a/ATP2b; AltName: Full=PRXR5; Flags: Precursor;	PF00141.26:Peroxidase	--
LOC110758645	NW_018921764.1	13851	17484	-	--	sodium-dependent phosphate transport protein 1, chloroplastic isoform X1 [Prunus avium]	ANTR1_ARATH RecName: Full=Sodium-dependent phosphate transport protein 1, chloroplastic; AltName: Full=Anion transporter 1; AltName: Full=Na(+)/PI cotransporter 1; AltName: Full=Phosphate transporter PHT4;1; AltName: Full=Sodium/phosphate cotransporter 1; Flags: Precursor;	PF07690.19:Major Facilitator Superfamily	--
novel.1093	NW_018922094.1	41699	42213	.	--	--	--	--	--
LOC110752081	NW_018921462.1	247030	253443	-	--	zinc finger protein BRUTUS-like At1g18910 isoform X1 [Prunus avium]	BTSL1_ARATH RecName: Full=Zinc finger protein BRUTUS-like At1g18910 {ECO:0000305};	PF14599.9:Zinc-ribbon	--
LOC110770740	NW_018922739.1	57456	61705	-	ko01040: Biosynthesis of unsaturated fatty acids; ko01100: Metabolic pathways; ko01212: Fatty acid metabolism	delta(12)-fatty-acid desaturase FAD2 isoform X1 [Prunus avium]	FAD2_VERFO RecName: Full=Delta(12)-fatty-acid desaturase FAD2 {ECO:0000303|PubMed:12481086}; EC=1.14.19.6 {ECO:0000269|PubMed:12481086};	PF00487.27:Fatty acid desaturase	--
LOC110748851	NW_018921340.1	150827	154449	+	--	glutamate receptor 3.6-like isoform X1 [Prunus avium]	GLR36_ARATH RecName: Full=Glutamate receptor 3.6; AltName: Full=Ligand-gated ion channel 3.6; Flags: Precursor;	PF01094.31:Receptor family ligand binding region	--
LOC110767585	NW_018922341.1	582438	584360	+	--	cytochrome P450 89A2-like [Prunus avium]	C89A9_ARATH RecName: Full=Cytochrome P450 89A9 {ECO:0000303|PubMed:23723324}; EC=1.14.14.- {ECO:0000269|PubMed:23723324};	PF00067.25:Cytochrome P450	--
novel.1053	NW_018922054.1	37562	39203	.	ko00944: Flavone and flavonol biosynthesis; ko01110: Biosynthesis of secondary metabolites	hypothetical protein GBA52_008170 [Prunus armeniaca]	UGT9_GARJA RecName: Full=Beta-D-glucosyl crocetin beta-1,6-glucosyltransferase; EC=2.4.1.330 {ECO:0000269|PubMed:22569263}; AltName: Full=UDP-glucose glucosyltransferase 9; Short=GjUGT9; AltName: Full=UDP-glycosyltransferase 94E5;	--	--
novel.95	NW_018921286.1	169282	169982	.	--	hypothetical protein L3X38_019855 [Prunus dulcis]	RNHX1_ARATH RecName: Full=Putative ribonuclease H protein At1g65750; EC=3.1.26.4;	PF13456.9:Reverse transcriptase-like	--
LOC110757733	NW_018921723.1	12923	14916	-	ko00999: Biosynthesis of various plant secondary metabolites; ko01110: Biosynthesis of secondary metabolites	UDP-glycosyltransferase 89A2-like [Prunus avium]	U89A2_ARATH RecName: Full=UDP-glycosyltransferase 89A2; EC=2.4.1.-;	PF00201.21:UDP-glucoronosyl and UDP-glucosyl transferase	--
LOC110755555	NW_018921639.1	302347	304142	+	--	expansin-A15-like [Prunus avium]	EXP15_ARATH RecName: Full=Expansin-A15; Short=AtEXPA15; AltName: Full=Alpha-expansin-15; Short=At-EXP15; Short=AtEx15; AltName: Full=Ath-ExpAlpha-1.3; Flags: Precursor;	PF01357.24:Expansin C-terminal domain	--
novel.2357	NW_018927409.1	6374	7074	.	--	hydroquinone glucosyltransferase-like [Prunus avium]	U72B1_ARATH RecName: Full=UDP-glycosyltransferase 72B1; EC=2.4.1.-; AltName: Full=Arbutin synthase; AltName: Full=Probable hydroquinone glucosyltransferase; EC=2.4.1.218;	PF00201.21:UDP-glucoronosyl and UDP-glucosyl transferase	--
LOC110746631	NW_018925911.1	1045	6888	+	ko04626: Plant-pathogen interaction	probable LRR receptor-like serine/threonine-protein kinase At1g07650, partial [Prunus avium]	Y1765_ARATH RecName: Full=Probable LRR receptor-like serine/threonine-protein kinase At1g07650; EC=2.7.11.1; Flags: Precursor;	PF00069.28:Protein kinase domain	--
LOC110754235	NW_018921570.1	21658	26786	+	--	aspartic proteinase-like protein 2 [Prunus yedoensis var. nudiflora]	ASP36_ARATH RecName: Full=Aspartic proteinase 36 {ECO:0000303|PubMed:27872247}; EC=3.4.23.- {ECO:0000269|PubMed:27872247}; Flags: Precursor;	PF14543.9:Xylanase inhibitor N-terminal	--
LOC110760908	NW_018921870.1	63624	68079	+	ko00400: Phenylalanine, tyrosine and tryptophan biosynthesis; ko01100: Metabolic pathways; ko01110: Biosynthesis of secondary metabolites; ko01230: Biosynthesis of amino acids	phospho-2-dehydro-3-deoxyheptonate aldolase 2, chloroplastic-like [Prunus avium]	AROG_ARATH RecName: Full=Phospho-2-dehydro-3-deoxyheptonate aldolase 2, chloroplastic; EC=2.5.1.54; AltName: Full=3-deoxy-D-arabino-heptulosonate 7-phosphate synthase 2; AltName: Full=DAHP synthase 2; AltName: Full=Phospho-2-keto-3-deoxyheptonate aldolase 2; Flags: Precursor;	PF01474.19:Class-II DAHP synthetase family	--
LOC110744516	NW_018923894.1	68138	70507	+	ko00053: Ascorbate and aldarate metabolism; ko00480: Glutathione metabolism; ko01100: Metabolic pathways	unnamed protein product [Prunus armeniaca]	APX2_ARATH RecName: Full=L-ascorbate peroxidase 2, cytosolic; EC=1.11.1.11; AltName: Full=L-ascorbate peroxidase 1b; Short=APX1b; Short=AtAPx02;	PF00141.26:Peroxidase	--
LOC110761090	NW_018921885.1	252832	255457	-	--	LOW QUALITY PROTEIN: uncharacterized protein LOC110761090 [Prunus avium]	--	--	--
LOC110764137	NW_018922075.1	202419	204713	-	--	dynamin-related protein 4C-like [Prunus avium]	DRP4C_ARATH RecName: Full=Dynamin-related protein 4C;	PF01031.23:Dynamin central region	--
LOC110753485	NW_018921247.1	440204	442658	+	--	WAT1-related protein At4g15540-like [Prunus avium]	WTR41_ARATH RecName: Full=WAT1-related protein At5g40230;	PF00892.23:EamA-like transporter family	--
LOC110766312	NW_018922227.1	229761	236648	-	--	potassium channel KAT3 [Prunus avium]	KAT3_ARATH RecName: Full=Potassium channel KAT3; AltName: Full=AKT4; AltName: Full=AtKC1; AltName: Full=Potassium channel TKC;	PF00520.34:Ion transport protein	--
LOC110755632	NW_018921276.1	185323	196214	-	--	uncharacterized protein LOC110755632, partial [Prunus avium]	--	--	--
LOC110764118	NW_018922072.1	114147	116459	-	--	universal stress protein A-like protein [Prunus avium]	USPAL_ARATH RecName: Full=Universal stress protein A-like protein;	PF00582.29:Universal stress protein family	--
LOC110746703	NW_018926025.1	15105	17149	-	--	geraniol 8-hydroxylase-like [Prunus avium]	C76B6_CATRO RecName: Full=Geraniol 8-hydroxylase; EC=1.14.14.83 {ECO:0000269|PubMed:11718718, ECO:0000269|PubMed:21504162}; AltName: Full=Cytochrome P450 76B6; AltName: Full=Geraniol 10-hydroxylase; Short=CrG10H;	PF00067.25:Cytochrome P450	--
LOC110767623	NW_018922341.1	506477	509175	+	ko04145: Phagosome; ko04814: Motor proteins	tubulin beta-1 chain [Prunus persica]	TBB1_LUPAL RecName: Full=Tubulin beta-1 chain; AltName: Full=Beta-1-tubulin;	PF00091.28:Tubulin/FtsZ family, GTPase domain	--
LOC110764567	NW_018922099.1	2687	5860	+	ko00770: Pantothenate and CoA biosynthesis; ko01100: Metabolic pathways; ko01240: Biosynthesis of cofactors	phosphopantothenoylcysteine decarboxylase-like, partial [Prunus avium]	HAL3A_ARATH RecName: Full=Phosphopantothenoylcysteine decarboxylase {ECO:0000303|PubMed:11279129}; Short=PPCDC {ECO:0000305}; EC=4.1.1.36 {ECO:0000269|PubMed:11279129, ECO:0000269|PubMed:11923307}; AltName: Full=AtCoaC1 {ECO:0000303|PubMed:12860978}; AltName: Full=Halotolerance protein Hal3a {ECO:0000303|PubMed:10652125}; Short=AtHal3a {ECO:0000303|PubMed:10652125};	PF02441.22:Flavoprotein	--
LOC110755612	NW_018921643.1	185285	186949	-	--	uncharacterized protein At4g26485-like [Prunus avium]	Y4648_ARATH RecName: Full=Uncharacterized protein At4g26485;	PF10354.12:rRNA (uridine-N3-)-methyltransferase BTM5-like	--
LOC110762381	NW_018921951.1	465536	467945	+	--	PREDICTED: uncharacterized protein LOC103338554 isoform X2 [Prunus mume]	--	--	--
LOC110765895	NW_018922189.1	23000	32963	-	--	DNA mismatch repair protein MSH5 [Prunus avium]	MSH5_ARATH RecName: Full=DNA mismatch repair protein MSH5; Short=AtMSH5; AltName: Full=MutS protein homolog 5;	PF00488.24:MutS domain V	--
novel.618	NW_018921645.1	631125	633878	.	--	uncharacterized protein LOC110768097 [Prunus avium]	--	PF00078.30:Reverse transcriptase (RNA-dependent DNA polymerase)	--
LOC110752114	NW_018921462.1	137286	140923	-	--	PREDICTED: hypersensitive-induced response protein 1 isoform X1 [Prunus mume]	HIRL1_ORYSJ RecName: Full=Hypersensitive-induced response protein-like protein 1 {ECO:0000305};	PF01145.28:SPFH domain / Band 7 family	--
LOC110755623	NW_018921276.1	178770	184137	-	--	myosin heavy chain, skeletal muscle [Prunus avium]	--	--	--
LOC110763697	NW_018922038.1	316054	324219	-	--	serine carboxypeptidase-like 2 [Prunus avium]	SCP18_ARATH RecName: Full=Serine carboxypeptidase-like 18; EC=3.4.16.-; Flags: Precursor;	PF00450.25:Serine carboxypeptidase	--
novel.622	NW_018921646.1	142029	145114	-	ko00010: Glycolysis / Gluconeogenesis; ko00620: Pyruvate metabolism; ko00710: Carbon fixation in photosynthetic organisms; ko01100: Metabolic pathways; ko01110: Biosynthesis of secondary metabolites; ko01200: Carbon metabolism	RmlC-like cupins superfamily protein [Prunus dulcis]	POLR1_ARATH RecName: Full=Retrovirus-related Pol polyprotein from transposon RE1; AltName: Full=Retro element 1 {ECO:0000303|PubMed:10689195}; Short=AtRE1 {ECO:0000303|PubMed:10689195}; Includes: RecName: Full=Protease RE1; EC=3.4.23.-; Includes: RecName: Full=Reverse transcriptase RE1; EC=2.7.7.49; Includes: RecName: Full=Endonuclease RE1;	PF07727.17:Reverse transcriptase (RNA-dependent DNA polymerase)	--
LOC110763696	NW_018921299.1	586556	589805	+	ko00790: Folate biosynthesis; ko01100: Metabolic pathways	LOW QUALITY PROTEIN: mitochondrial amidoxime reducing component 2-like [Prunus avium]	MOCOS_ORYSJ RecName: Full=Molybdenum cofactor sulfurase {ECO:0000255|HAMAP-Rule:MF_03050}; Short=MCS {ECO:0000255|HAMAP-Rule:MF_03050}; Short=MOS {ECO:0000255|HAMAP-Rule:MF_03050}; Short=MoCo sulfurase {ECO:0000255|HAMAP-Rule:MF_03050}; EC=2.8.1.9 {ECO:0000255|HAMAP-Rule:MF_03050}; AltName: Full=Molybdenum cofactor sulfurase-like protein 3 {ECO:0000255|HAMAP-Rule:MF_03050}; AltName: Full=Molybden…	PF03476.19:MOSC N-terminal beta barrel domain	--
LOC110768918	NW_018922470.1	202162	203424	-	--	uncharacterized protein LOC110768918 [Prunus avium]	--	--	--
LOC110744964	NW_018924187.1	15173	16885	-	--	UPF0481 protein At3g47200-like [Prunus avium]	Y3720_ARATH RecName: Full=UPF0481 protein At3g47200;	PF03140.18:Plant protein of unknown function	--
LOC110755604	NW_018921642.1	65440	69182	+	--	uncharacterized protein Pyn_36816 [Prunus yedoensis var. nudiflora]	--	--	--
LOC110766704	NW_018922259.1	69920	75374	-	--	hippocampus abundant transcript-like protein 1 isoform X1 [Prunus avium]	--	PF07690.19:Major Facilitator Superfamily	--
novel.247	NW_018921382.1	51870	52542	.	--	hypothetical protein PRUPE_4G109700 [Prunus persica]	--	--	--
LOC110764536	NW_018922097.1	139606	140819	+	--	mavicyanin-like [Prunus avium]	UCC1_ARATH RecName: Full=Uclacyanin 1 {ECO:0000303|PubMed:9761472}; Flags: Precursor;	PF02298.20:Plastocyanin-like domain	--
LOC110765860	NW_018922186.1	158746	160625	+	ko00940: Phenylpropanoid biosynthesis; ko01100: Metabolic pathways; ko01110: Biosynthesis of secondary metabolites	peroxidase P7-like [Prunus avium]	PER4_VITVI RecName: Full=Peroxidase 4 {ECO:0000250|UniProtKB:Q42578}; EC=1.11.1.7; Flags: Precursor;	PF00141.26:Peroxidase	--
LOC110748024	NW_018929731.1	423	798	-	--	immediate early response 3-interacting protein 1-like [Prunus avium]	--	PF08571.13:Yos1-like	--
LOC110752525	NW_018921498.1	239258	241703	+	ko00942: Anthocyanin biosynthesis; ko01100: Metabolic pathways; ko01110: Biosynthesis of secondary metabolites	flavonoid 3-O-glucosyltransferase-like [Prunus avium]	UGFGT_MEDTR RecName: Full=Flavonoid 3-O-glucosyltransferase; EC=2.4.1.-; AltName: Full=UDP glucose:flavonoid 3-O-glucosyltransferase; AltName: Full=UDP-glycosyltransferase 78G1;	PF00201.21:UDP-glucoronosyl and UDP-glucosyl transferase	--
LOC110752531	NW_018921498.1	1895	4960	+	ko00460: Cyanoamino acid metabolism; ko01100: Metabolic pathways; ko01110: Biosynthesis of secondary metabolites	uncharacterized protein LOC110752531 [Prunus avium]	MDL1_PRUDU RecName: Full=(R)-mandelonitrile lyase 1; EC=4.1.2.10; AltName: Full=Hydroxynitrile lyase 1; Short=(R)-oxynitrilase 1; Flags: Precursor;	PF14244.9:gag-polypeptide of LTR copia-type	--
novel.280	NW_018921409.1	525346	531405	+	--	hypothetical protein L3X38_008206 [Prunus dulcis]	--	--	--
LOC110762301	NW_018921951.1	495209	503730	+	--	protein NEN1-like [Prunus avium]	NEN1_ARATH RecName: Full=Protein NEN1 {ECO:0000303|PubMed:25081480}; AltName: Full=NAC45/NAC86-dependent exonuclease-domain protein 1 {ECO:0000303|PubMed:25081480}; EC=3.1.11.-;	PF00929.27:Exonuclease	--
novel.205	NW_018921354.1	697424	698528	.	--	--	--	--	--
LOC110753834	NW_018921555.1	75745	77454	+	--	EPIDERMAL PATTERNING FACTOR-like protein 6 [Prunus avium]	EPFL6_ARATH RecName: Full=EPIDERMAL PATTERNING FACTOR-like protein 6 {ECO:0000303|PubMed:19435754}; Short=EPF-like protein 6; Contains: RecName: Full=CHALLAH {ECO:0000303|PubMed:22027592}; Flags: Precursor;	PF17181.7:Epidermal patterning factor proteins	--
LOC110753832	NW_018921555.1	177195	179503	-	--	protein NUCLEAR FUSION DEFECTIVE 4 [Prunus avium]	NFD4_ARATH RecName: Full=Protein NUCLEAR FUSION DEFECTIVE 4 {ECO:0000303|PubMed:16698901};	PF06813.16:Nodulin-like	--
LOC110761468	NW_018921907.1	97724	98677	+	ko00195: Photosynthesis; ko01100: Metabolic pathways	PREDICTED: photosystem I reaction center subunit III, chloroplastic [Prunus mume]	PSAF_ARATH RecName: Full=Photosystem I reaction center subunit III, chloroplastic; AltName: Full=Light-harvesting complex I 17 kDa protein; AltName: Full=PSI-F; Flags: Precursor;	PF02507.18:Photosystem I reaction centre subunit III	--
LOC110758291	NW_018921278.1	321416	322277	+	--	gibberellin-regulated protein 1-like [Prunus avium]	SNAK2_SOLTU RecName: Full=Snakin-2; Flags: Precursor;	PF02704.17:Gibberellin regulated protein	--
LOC110771260	NW_018922867.1	24628	25544	+	--	chaperone protein dnaJ 11, chloroplastic-like [Prunus avium]	DNJ11_ARATH RecName: Full=Chaperone protein dnaJ 11, chloroplastic; Short=AtDjC11; Short=AtJ11; Flags: Precursor;	PF00226.34:DnaJ domain	--
LOC110746281	NW_018925342.1	8586	11590	-	ko00400: Phenylalanine, tyrosine and tryptophan biosynthesis; ko01100: Metabolic pathways; ko01110: Biosynthesis of secondary metabolites; ko01230: Biosynthesis of amino acids	phospho-2-dehydro-3-deoxyheptonate aldolase 2, chloroplastic-like [Prunus avium]	AROG1_PETHY RecName: Full=Phospho-2-dehydro-3-deoxyheptonate aldolase 1, chloroplastic {ECO:0000305}; EC=2.5.1.54 {ECO:0000250|UniProtKB:O53512}; AltName: Full=3-deoxy-D-arabino-heptulosonate 7-phosphate synthase 1 {ECO:0000303|PubMed:23275577, ECO:0000303|PubMed:24815009}; Short=DAHP synthase 1 {ECO:0000305}; Short=PhDAHP1 {ECO:0000303|PubMed:24815009}; AltName: Full=Phospho-2-keto-3-deoxyhepton…	PF01474.19:Class-II DAHP synthetase family	--
novel.1979	NW_018924352.1	9388	10871	-	--	hypothetical protein L3X38_031509 [Prunus dulcis]	--	--	--
LOC110758267	NW_018921749.1	184890	187647	+	--	LRR receptor-like serine/threonine-protein kinase GSO1 [Prunus avium]	RLP6_ARATH RecName: Full=Receptor-like protein 6 {ECO:0000303|PubMed:18434605}; Short=AtRLP6 {ECO:0000303|PubMed:18434605}; Flags: Precursor;	PF13855.9:Leucine rich repeat	--
LOC110759694	NW_018921247.1	506614	509541	+	ko04626: Plant-pathogen interaction	senescence-associated carboxylesterase 101 [Prunus avium]	SG101_ARATH RecName: Full=Senescence-associated carboxylesterase 101; EC=3.1.1.1; Flags: Precursor;	PF18117.4:Enhanced disease susceptibility 1 protein EP domain	--
LOC110758364	NW_018921751.1	17331	18250	-	--	hypothetical protein PRUPE_1G068200 [Prunus persica]	--	--	--
LOC110760201	NW_018921832.1	121843	122859	-	--	hypothetical protein Prudu_001986 [Prunus dulcis]	--	--	--
LOC110770000	NW_018921250.1	1131	1867	-	--	hypothetical protein Pyn_16048 [Prunus yedoensis var. nudiflora]	RBG7_ARATH RecName: Full=Glycine-rich RNA-binding protein 7 {ECO:0000303|PubMed:11809873, ECO:0000303|PubMed:16207746}; Short=AtGR-RBP7 {ECO:0000303|PubMed:11809873, ECO:0000303|PubMed:16207746}; AltName: Full=AtRBG7 {ECO:0000303|PubMed:20009520}; AltName: Full=Glycine-rich protein 7 {ECO:0000303|PubMed:20009520}; Short=AtGRP7 {ECO:0000303|PubMed:20009520}; AltName: Full=Protein COLD, CIRCADIAN R…	--	--
LOC110750401	NW_018921400.1	138621	139521	+	--	uncharacterized protein LOC110750401 [Prunus avium]	--	PF10488.12:Phosphatase-1 catalytic subunit binding region	--
LOC110762879	NW_018921296.1	136553	139515	+	--	uncharacterized protein LOC110762879 isoform X1 [Prunus avium]	--	PF05056.15:Protein of unknown function (DUF674)	--
LOC110768173	NW_018922381.1	466644	470356	-	ko00380: Tryptophan metabolism; ko00630: Glyoxylate and dicarboxylate metabolism; ko01100: Metabolic pathways; ko01110: Biosynthesis of secondary metabolites; ko01200: Carbon metabolism; ko04016: MAPK signaling pathway - plant; ko04146: Peroxisome	catalase isozyme 1-like [Prunus avium]	CATA1_GOSHI RecName: Full=Catalase isozyme 1; EC=1.11.1.6;	PF00199.22:Catalase	--
LOC110746369	NW_018925490.1	8535	13611	+	ko04144: Endocytosis	LOW QUALITY PROTEIN: ARF guanine-nucleotide exchange factor GNL2 [Prunus avium]	GNL2_ARATH RecName: Full=ARF guanine-nucleotide exchange factor GNL2; AltName: Full=Protein GNOM-like 2;	PF01369.23:Sec7 domain	--
LOC110762842	NW_018921247.1	160285	162437	-	ko00940: Phenylpropanoid biosynthesis; ko01100: Metabolic pathways; ko01110: Biosynthesis of secondary metabolites	cinnamoyl-CoA reductase-like SNL6 [Prunus avium]	SNL6_ORYSJ RecName: Full=Cinnamoyl-CoA reductase-like SNL6 {ECO:0000305}; EC=1.2.-.- {ECO:0000305}; AltName: Full=Protein SUPPRESSOR OF NH1-MEDIATED LESION 6 {ECO:0000303|PubMed:20862311};	PF01073.22:3-beta hydroxysteroid dehydrogenase/isomerase family	--
LOC110759679	NW_018921815.1	659059	661544	-	--	hypothetical protein PRUPE_6G336000 [Prunus persica]	--	--	--
LOC110758345	NW_018921751.1	135172	137910	+	--	hypothetical protein PRUPE_1G392000 [Prunus persica]	--	--	--
LOC110773981	NW_018923493.1	161402	165501	+	--	probable inositol transporter 2 isoform X1 [Prunus avium]	INT2_ARATH RecName: Full=Probable inositol transporter 2;	PF00083.27:Sugar (and other) transporter	--
LOC110748573	NW_018931047.1	1156	2081	+	ko00220: Arginine biosynthesis; ko00330: Arginine and proline metabolism; ko01100: Metabolic pathways; ko01110: Biosynthesis of secondary metabolites; ko01230: Biosynthesis of amino acids	arginase 1, mitochondrial-like [Prunus avium]	ARGI1_ARATH RecName: Full=Arginase 1, mitochondrial {ECO:0000305}; EC=3.5.3.1 {ECO:0000305|PubMed:32754173}; AltName: Full=Agmatinase ARGAH1 {ECO:0000305}; EC=3.5.3.11 {ECO:0000305|PubMed:28716421}; AltName: Full=Arginine amidohydrolase 1 {ECO:0000305}; Short=AtARGAH1 {ECO:0000303|PubMed:32754173}; Flags: Precursor;	--	--
LOC110760673	NW_018921857.1	217924	219724	-	--	hydroquinone glucosyltransferase-like [Prunus avium]	HQGT_RAUSE RecName: Full=Hydroquinone glucosyltransferase; EC=2.4.1.218; AltName: Full=Arbutin synthase;	PF00201.21:UDP-glucoronosyl and UDP-glucosyl transferase	--
LOC110763703	NW_018922038.1	325432	329383	-	--	serine carboxypeptidase-like 13 [Prunus avium]	SCP18_ARATH RecName: Full=Serine carboxypeptidase-like 18; EC=3.4.16.-; Flags: Precursor;	PF00450.25:Serine carboxypeptidase	--
LOC110762857	NW_018921973.1	19123	20777	+	--	uncharacterized protein LOC110762857 [Prunus avium]	--	--	--
LOC110756171	NW_018921664.1	175914	178074	-	--	protein PATRONUS 1-like [Prunus avium]	--	--	--
LOC110772652	NW_018921324.1	883648	885932	-	--	protein SRG1-like [Prunus avium]	SRG1_ARATH RecName: Full=Protein SRG1; Short=AtSRG1; AltName: Full=Protein SENESCENCE-RELATED GENE 1;	PF14226.9:non-haem dioxygenase in morphine synthesis N-terminal	--
LOC110770472	NW_018922707.1	163563	166644	+	--	vacuolar cation/proton exchanger 3-like [Prunus avium]	CAX3_ARATH RecName: Full=Vacuolar cation/proton exchanger 3; AltName: Full=Ca(2+)/H(+) antiporter CAX3; AltName: Full=Ca(2+)/H(+) exchanger 3; AltName: Full=Protein CATION EXCHANGER 3;	PF01699.27:Sodium/calcium exchanger protein	--
LOC110749415	NW_018921355.1	302953	307770	+	--	protein trichome birefringence-like 6 [Prunus avium]	TBL6_ARATH RecName: Full=Protein trichome birefringence-like 6;	PF13839.9:GDSL/SGNH-like Acyl-Esterase family found in Pmr5 and Cas1p	--
LOC110760670	NW_018921857.1	210820	223277	+	--	hydroquinone glucosyltransferase-like isoform X3 [Prunus avium]	HQGT_RAUSE RecName: Full=Hydroquinone glucosyltransferase; EC=2.4.1.218; AltName: Full=Arbutin synthase;	PF00201.21:UDP-glucoronosyl and UDP-glucosyl transferase	--
LOC110746386	NW_018925513.1	5	1052	-	--	cysteine-rich receptor-like protein kinase 2 [Prunus avium]	CRK2_ARATH RecName: Full=Cysteine-rich receptor-like protein kinase 2; Short=Cysteine-rich RLK2; EC=2.7.11.-; Flags: Precursor;	PF01657.20:Salt stress response/antifungal	--
LOC110759650	NW_018921815.1	104351	126944	-	ko00061: Fatty acid biosynthesis; ko00071: Fatty acid degradation; ko01100: Metabolic pathways; ko01212: Fatty acid metabolism; ko04146: Peroxisome	PREDICTED: long chain acyl-CoA synthetase 6, peroxisomal isoform X2 [Prunus mume]	LACS7_ARATH RecName: Full=Long chain acyl-CoA synthetase 7, peroxisomal {ECO:0000303|PubMed:12177484}; Short=AtLACS7 {ECO:0000303|PubMed:12366803}; EC=6.2.1.3 {ECO:0000269|PubMed:12177484, ECO:0000269|PubMed:12366803};	PF00501.31:AMP-binding enzyme	--
LOC110771770	NW_018922935.1	33442	35944	+	ko04626: Plant-pathogen interaction	receptor-like protein 2 [Prunus avium]	PSYR1_ARATH RecName: Full=Tyrosine-sulfated glycopeptide receptor 1 {ECO:0000305}; EC=2.7.11.1 {ECO:0000305}; AltName: Full=PSY1 receptor {ECO:0000303|PubMed:23062058};	PF13855.9:Leucine rich repeat	--
LOC110761500	NW_018921289.1	408940	410477	-	--	F-box/LRR-repeat protein [Prunus yedoensis var. nudiflora]	--	PF08387.13:FBD	--
LOC110756156	NW_018921664.1	81073	86505	+	ko04626: Plant-pathogen interaction	LRR receptor-like serine/threonine-protein kinase FLS2 [Prunus avium]	EIX1_SOLLC RecName: Full=Receptor-like protein EIX1 {ECO:0000305}; AltName: Full=EIX receptor 1 {ECO:0000312|EMBL:AAR28377.1}; Flags: Precursor;	PF13855.9:Leucine rich repeat	--
LOC110749836	NW_018921369.1	354414	356120	-	ko04626: Plant-pathogen interaction	G-type lectin S-receptor-like serine/threonine-protein kinase At1g11410 [Prunus avium]	Y1141_ARATH RecName: Full=G-type lectin S-receptor-like serine/threonine-protein kinase At1g11410; EC=2.7.11.1; Flags: Precursor;	PF00069.28:Protein kinase domain	--
novel.2630	NW_018930176.1	406	1412	+	--	hypothetical protein L3X38_010109 [Prunus dulcis]	--	--	--
LOC110747207	NW_018927064.1	23808	24942	-	ko00260: Glycine, serine and threonine metabolism; ko00270: Cysteine and methionine metabolism; ko00750: Vitamin B6 metabolism; ko01100: Metabolic pathways; ko01110: Biosynthesis of secondary metabolites; ko01200: Carbon metabolism; ko01230: Biosynthesis of amino acids; ko01240: Biosynthesis of cofactors	phosphoserine aminotransferase [Prunus dulcis]	SERB1_ARATH RecName: Full=Phosphoserine aminotransferase 1, chloroplastic {ECO:0000303|PubMed:16289358, ECO:0000303|PubMed:9881164}; Short=AtPSAT1 {ECO:0000303|PubMed:16289358, ECO:0000303|PubMed:9881164}; EC=2.6.1.52 {ECO:0000269|PubMed:16289358, ECO:0000269|PubMed:9881164}; AltName: Full=Phosphohydroxythreonine aminotransferase {ECO:0000303|PubMed:16289358}; Flags: Precursor;	PF00266.22:Aminotransferase class-V	--
novel.1307	NW_018922341.1	510224	511362	-	--	hypothetical protein PRUPE_2G295300 [Prunus persica]	--	PF06521.14:PAR1 protein	--
LOC110765081	NW_018921247.1	702991	707860	-	ko02010: ABC transporters	ABC transporter B family member 15-like [Prunus avium]	AB15B_ARATH RecName: Full=ABC transporter B family member 15; Short=ABC transporter ABCB.15; Short=AtABCB15; AltName: Full=Multidrug resistance protein 13; AltName: Full=P-glycoprotein 15;	PF00664.26:ABC transporter transmembrane region	--
LOC110747677	NW_018928482.1	293	977	+	--	hypothetical protein PRUPE_6G070400 [Prunus persica]	--	--	--
novel.1317	NW_018922345.1	131028	132844	-	--	hypothetical protein L3X38_010351 [Prunus dulcis]	--	--	--
LOC110770406	NW_018922693.1	89483	90159	-	--	glutaredoxin-C9 [Prunus avium]	GRXC9_ARATH RecName: Full=Glutaredoxin-C9; Short=AtGrxC9; AltName: Full=Protein ROXY 19;	PF00462.27:Glutaredoxin	--
novel.2295	NW_018926769.1	1344	2867	+	ko03040: Spliceosome	hypothetical protein PRUPE_2G078200 [Prunus persica]	DEAH5_ARATH RecName: Full=Probable pre-mRNA-splicing factor ATP-dependent RNA helicase DEAH5 {ECO:0000305}; EC=3.6.4.13; AltName: Full=DEAH RNA helicase homolog PRP22 {ECO:0000303|PubMed:17008405};	PF07717.19:Oligonucleotide/oligosaccharide-binding (OB)-fold	--
LOC110744597	NW_018923932.1	33399	41881	-	ko00330: Arginine and proline metabolism; ko00410: beta-Alanine metabolism; ko01100: Metabolic pathways	polyamine oxidase 1 isoform X1 [Prunus avium]	PAO1_ARATH RecName: Full=Polyamine oxidase 1 {ECO:0000303|PubMed:16778015}; Short=AtPAO1 {ECO:0000303|PubMed:16778015}; EC=1.5.3.16 {ECO:0000269|PubMed:16778015}; EC=1.5.3.17 {ECO:0000269|PubMed:16778015}; AltName: Full=N(1)-acetylpolyamine oxidase {ECO:0000305}; AltName: Full=Spermine oxidase {ECO:0000305};	PF01593.27:Flavin containing amine oxidoreductase	--
LOC110773914	NW_018923469.1	19800	20747	+	--	uncharacterized protein LOC110773914 [Prunus avium]	--	--	--
LOC110769424	NW_018922557.1	24538	25731	-	ko00480: Glutathione metabolism; ko01100: Metabolic pathways	probable glutathione S-transferase [Prunus avium]	GSTX6_SOYBN RecName: Full=Probable glutathione S-transferase; EC=2.5.1.18; AltName: Full=G2-4; AltName: Full=Heat shock protein 26A;	PF02798.23:Glutathione S-transferase, N-terminal domain	--
LOC110747612	NW_018921335.1	276028	279254	-	--	UDP-galactose/UDP-glucose transporter 2-like [Prunus avium]	UTR4_ARATH RecName: Full=UDP-galactose/UDP-glucose transporter 4 {ECO:0000303|PubMed:12042319}; Short=AtUTr4 {ECO:0000303|PubMed:12042319};	PF08449.14:UAA transporter family	--
LOC110757413	NW_018921717.1	105235	113310	+	ko02010: ABC transporters	putative ABC transporter C family member 15 [Prunus avium]	AB9C_ARATH RecName: Full=ABC transporter C family member 9; Short=ABC transporter ABCC.9; Short=AtABCC9; EC=7.6.2.2; AltName: Full=ATP-energized glutathione S-conjugate pump 9; AltName: Full=Glutathione S-conjugate-transporting ATPase 9; AltName: Full=Multidrug resistance-associated protein 9;	PF00664.26:ABC transporter transmembrane region	--
novel.958	NW_018921945.1	79108	80374	.	--	hypothetical protein PRUPE_4G109700 [Prunus persica]	--	--	--
LOC110753069	NW_018921532.1	29582	32547	-	--	BTB/POZ domain-containing protein At5g67385 [Prunus avium]	SR1P1_ARATH RecName: Full=BTB/POZ domain-containing protein SR1IP1 {ECO:0000305}; AltName: Full=Protein ATSR1-INTERACTION PROTEIN 1 {ECO:0000303|PubMed:24528504};	PF03000.17:NPH3 family	--
LOC110749818	NW_018921369.1	106456	108752	+	--	uncharacterized protein LOC110749818 [Prunus avium]	--	PF02567.19:Phenazine biosynthesis-like protein	--
LOC110769886	NW_018922620.1	423384	425489	+	--	calcineurin B-like protein 10, partial [Prunus avium]	CNBLA_ARATH RecName: Full=Calcineurin B-like protein 10; AltName: Full=SOS3-like calcium binding protein 8; Short=SCaBP8;	PF13405.9:EF-hand domain	--
LOC110755215	NW_018921625.1	290519	293110	+	ko00941: Flavonoid biosynthesis; ko01100: Metabolic pathways; ko01110: Biosynthesis of secondary metabolites	codeine O-demethylase-like [Prunus avium]	ODD11_ORYSJ RecName: Full=2-oxoglutarate-dependent dioxygenase 11 {ECO:0000303|PubMed:25728912}; EC=1.14.11.- {ECO:0000255|PROSITE-ProRule:PRU00805, ECO:0000269|PubMed:25728912}; AltName: Full=Melatonin 2-hydroxylase {ECO:0000303|PubMed:25728912};	PF14226.9:non-haem dioxygenase in morphine synthesis N-terminal	--
LOC110746721	NW_018921332.1	712943	717446	-	ko00270: Cysteine and methionine metabolism; ko00470: D-Amino acid metabolism; ko01100: Metabolic pathways	bifunctional D-cysteine desulfhydrase/1-aminocyclopropane-1-carboxylate deaminase, mitochondrial [Prunus avium]	DCYD1_ARATH RecName: Full=Bifunctional D-cysteine desulfhydrase/1-aminocyclopropane-1-carboxylate deaminase, mitochondrial; EC=3.5.99.7; EC=4.4.1.15; AltName: Full=1-aminocyclopropane-1-carboxylic acid deaminase 1; Short=AtACD1; AltName: Full=AtD-CDes1; Short=D-CDes1; AltName: Full=D-CDES; Flags: Precursor;	PF00291.28:Pyridoxal-phosphate dependent enzyme	--
novel.1389	NW_018922470.1	75389	76431	.	--	uncharacterized protein LOC110768918 [Prunus avium]	--	--	--
LOC110748932	NW_018921340.1	426782	427826	+	--	probable E3 ubiquitin-protein ligase XERICO [Prunus avium]	BRH1_ARATH RecName: Full=Brassinosteroid-responsive RING protein 1 {ECO:0000303|PubMed:12012249};	PF13639.9:Ring finger domain	--
LOC110745424	NW_018924545.1	1889	13515	+	ko03010: Ribosome	uncharacterized protein LOC110745424 [Prunus avium]	RK20_CHLVU RecName: Full=50S ribosomal protein L20, chloroplastic;	PF00453.21:Ribosomal protein L20	--
LOC110744572	NW_018923919.1	28382	33521	+	--	probable acyl-activating enzyme 18, peroxisomal [Prunus avium]	CCL12_HUMLU RecName: Full=Probable CoA ligase CCL12 {ECO:0000305|PubMed:23300257}; Short=HlCCL12 {ECO:0000303|PubMed:23300257}; EC=6.2.1.- {ECO:0000305|PubMed:23300257};	PF00501.31:AMP-binding enzyme	--
LOC110773095	NW_018923195.1	11313	17027	-	ko00860: Porphyrin metabolism; ko01100: Metabolic pathways; ko01110: Biosynthesis of secondary metabolites; ko01240: Biosynthesis of cofactors	protoporphyrinogen oxidase, mitochondrial isoform X1 [Prunus avium]	PPOM_TOBAC RecName: Full=Protoporphyrinogen oxidase, mitochondrial; EC=1.3.3.4; AltName: Full=PX-2; AltName: Full=Protoporphyrinogen IX oxidase isozyme II; Short=PPO II; Short=PPX II;	PF01593.27:Flavin containing amine oxidoreductase	--
novel.1397	NW_018922488.1	25891	30948	.	--	uncharacterized protein LOC117618371 [Prunus dulcis]	RNHX1_ARATH RecName: Full=Putative ribonuclease H protein At1g65750; EC=3.1.26.4;	PF00078.30:Reverse transcriptase (RNA-dependent DNA polymerase)	--
LOC110769939	NW_018922622.1	326702	333510	-	--	ankyrin repeat-containing protein At5g02620-like isoform X2 [Prunus avium]	--	PF13962.9:Domain of unknown function	--
novel.535	NW_018921584.1	578892	580265	.	--	Peptidase S9A/B/C oligopeptidase N-terminal beta-propeller [Prunus yedoensis var. nudiflora]	--	PF00326.24:Prolyl oligopeptidase family	--
LOC110765104	NW_018922130.1	334760	336007	+	ko00480: Glutathione metabolism; ko01100: Metabolic pathways	glutathione S-transferase F11-like [Prunus avium]	GSTFB_ARATH RecName: Full=Glutathione S-transferase F11 {ECO:0000303|PubMed:12090627}; Short=AtGSTF11 {ECO:0000303|PubMed:12090627}; EC=2.5.1.18 {ECO:0000250|UniProtKB:O80852}; AltName: Full=AtGSTF6 {ECO:0000303|PubMed:12090627}; AltName: Full=GST class-phi {ECO:0000303|PubMed:12090627}; AltName: Full=GST class-phi member 11 {ECO:0000303|PubMed:12090627};	PF02798.23:Glutathione S-transferase, N-terminal domain	--
LOC110745509	NW_018924636.1	98	1750	-	--	receptor-like protein 12, partial [Prunus avium]	RLP7_ARATH RecName: Full=Receptor-like protein 7 {ECO:0000303|PubMed:18434605}; Short=AtRLP7 {ECO:0000303|PubMed:18434605}; Flags: Precursor;	PF13855.9:Leucine rich repeat	--
LOC110765556	NW_018922175.1	22735	24797	-	ko00400: Phenylalanine, tyrosine and tryptophan biosynthesis; ko01100: Metabolic pathways; ko01110: Biosynthesis of secondary metabolites; ko01230: Biosynthesis of amino acids	arogenate dehydratase/prephenate dehydratase 6, chloroplastic-like [Prunus avium]	AROD3_PETHY RecName: Full=Arogenate dehydratase 3 {ECO:0000303|PubMed:20215586}; Short=PhADT3 {ECO:0000303|PubMed:20215586}; EC=4.2.1.91 {ECO:0000269|PubMed:20215586}; AltName: Full=Prephenate dehydratase ADT3 {ECO:0000305}; EC=4.2.1.51 {ECO:0000255|PROSITE-ProRule:PRU00517, ECO:0000269|PubMed:20215586}; Flags: Precursor;	PF00800.21:Prephenate dehydratase	--
novel.543	NW_018921588.1	36296	37949	+	--	F-box family protein, partial [Prunus dulcis]	FBK50_ARATH RecName: Full=F-box/kelch-repeat protein At3g06240;	PF08268.15:F-box associated domain	--
LOC110773188	NW_018923237.1	61637	62281	-	--	uncharacterized protein LOC110773188 [Prunus avium]	--	--	--
LOC110761191	NW_018921893.1	755797	757730	+	--	BURP domain protein RD22 [Prunus avium]	RD22_ARATH RecName: Full=BURP domain protein RD22 {ECO:0000303|PubMed:9790599}; AltName: Full=Dehydration-responsive protein RD22 {ECO:0000303|PubMed:8479424}; Flags: Precursor;	PF03181.18:BURP domain	--
LOC110762056	NW_018921939.1	231903	232711	-	--	histone H4-like [Juglans regia]	H41_WHEAT RecName: Full=Histone H4 variant TH011;	PF15511.9:Centromere kinetochore component CENP-T histone fold	--
LOC110745928	NW_018925031.1	8465	11183	+	ko00909: Sesquiterpenoid and triterpenoid biosynthesis	(-)-alpha-pinene synthase-like [Prunus avium]	PINS_FRAVE RecName: Full=(-)-alpha-pinene synthase; Short=FvPINS; EC=4.2.3.119;	PF03936.19:Terpene synthase family, metal binding domain	--
LOC110766865	NW_018922265.1	54609	57346	-	ko04626: Plant-pathogen interaction	protein EDS1L-like [Prunus avium]	EDS1C_ARATH RecName: Full=Protein EDS1 {ECO:0000305}; AltName: Full=Enhanced disease susceptibility 1 {ECO:0000303|PubMed:10077677};	PF18117.4:Enhanced disease susceptibility 1 protein EP domain	--
LOC110753558	NW_018921545.1	526067	535278	+	--	uncharacterized protein LOC110753558 [Prunus avium]	--	PF12697.10:Alpha/beta hydrolase family	--
novel.978	NW_018921964.1	32893	34439	.	--	hypothetical protein GBA52_010222 [Prunus armeniaca]	--	--	--
LOC110750059	NW_018921382.1	137993	140618	-	--	coatomer subunit beta'-3-like [Prunus avium]	COB22_ORYSJ RecName: Full=Coatomer subunit beta'-2; AltName: Full=Beta'-coat protein 2; Short=Beta'-COP 2;	PF00400.35:WD domain, G-beta repeat	--
LOC110753569	NW_018921545.1	437144	442478	-	--	solute carrier family 35 member F2-like [Prunus avium]	--	PF06027.15:Solute carrier family 35	--
LOC110764692	NW_018922112.1	445791	448131	+	ko04016: MAPK signaling pathway - plant; ko04626: Plant-pathogen interaction	probable LRR receptor-like serine/threonine-protein kinase At3g47570 [Prunus avium]	Y3471_ARATH RecName: Full=Putative receptor-like protein kinase At3g47110; EC=2.7.11.1; Flags: Precursor;	PF00069.28:Protein kinase domain	--
LOC110764666	NW_018922112.1	452333	453524	+	ko00040: Pentose and glucuronate interconversions; ko01100: Metabolic pathways	pectinesterase inhibitor 4-like [Prunus avium]	PMEI4_ARATH RecName: Full=Pectinesterase inhibitor 4 {ECO:0000305}; AltName: Full=Pectin methylesterase inhibitor 4 {ECO:0000303|PubMed:20819179}; Short=AtPMEI4 {ECO:0000305}; Flags: Precursor;	PF04043.18:Plant invertase/pectin methylesterase inhibitor	--
LOC110753543	NW_018921545.1	426256	429914	-	ko00240: Pyrimidine metabolism; ko00760: Nicotinate and nicotinamide metabolism; ko01100: Metabolic pathways; ko01232: Nucleotide metabolism	uridine nucleosidase 1 isoform X1 [Prunus avium]	URH1_ARATH RecName: Full=Uridine nucleosidase 1 {ECO:0000303|PubMed:19293370}; EC=3.2.2.3 {ECO:0000269|PubMed:19293370}; AltName: Full=Adenosine nucleosidase {ECO:0000303|PubMed:19293370}; EC=3.2.2.7 {ECO:0000269|PubMed:19293370}; AltName: Full=Inosine nucleosidase {ECO:0000303|PubMed:19293370}; EC=3.2.2.2 {ECO:0000269|PubMed:19293370}; AltName: Full=Nucleoside hydrolase 1 {ECO:0000303|PubMed:212…	PF01156.22:Inosine-uridine preferring nucleoside hydrolase	--
novel.125	NW_018921305.1	126992	128339	+	--	hypothetical protein Pyn_28634 [Prunus yedoensis var. nudiflora]	--	--	--
LOC110751331	NW_018921431.1	469012	471209	+	ko00071: Fatty acid degradation; ko00073: Cutin, suberine and wax biosynthesis; ko01100: Metabolic pathways	cytochrome P450 704B1 [Prunus avium]	C70B1_ARATH RecName: Full=Cytochrome P450 704B1; AltName: Full=Long-chain fatty acid omega-hydroxylase; EC=1.14.14.80 {ECO:0000269|PubMed:19700560};	PF00067.25:Cytochrome P450	--
LOC110763310	NW_018922015.1	301745	390996	-	ko04016: MAPK signaling pathway - plant; ko04075: Plant hormone signal transduction; ko04626: Plant-pathogen interaction	probable LRR receptor-like serine/threonine-protein kinase At1g53430 [Prunus avium]	Y5344_ARATH RecName: Full=Probable LRR receptor-like serine/threonine-protein kinase At1g53440; EC=2.7.11.1; Flags: Precursor;	PF07714.20:Protein tyrosine and serine/threonine kinase	--
LOC110752672	NW_018921501.1	167734	169220	-	--	probable E3 ubiquitin-protein ligase RHY1A [Prunus avium]	RHY1A_ARATH RecName: Full=Probable E3 ubiquitin-protein ligase RHY1A {ECO:0000305}; EC=2.3.2.27; AltName: Full=RING-H2 finger Y1a {ECO:0000303|PubMed:9781696}; AltName: Full=RING-H2 zinc finger protein RHY1a {ECO:0000305}; AltName: Full=RING-type E3 ubiquitin transferase RHY1A {ECO:0000305};	PF13639.9:Ring finger domain	--
LOC110755705	NW_018921645.1	356089	356677	+	--	uncharacterized protein LOC110755705 [Prunus avium]	--	PF15699.8:NPR1 interacting	--
novel.1416	NW_018922530.1	49932	51843	.	--	unnamed protein product [Prunus armeniaca]	U76E4_ARATH RecName: Full=UDP-glycosyltransferase 76E4; EC=2.4.1.-;	PF13976.9:GAG-pre-integrase domain	--
LOC110770061	NW_018922639.1	116440	120792	+	--	uncharacterized protein LOC110770061 [Prunus avium]	--	PF00266.22:Aminotransferase class-V	--
LOC110769074	NW_018922492.1	191870	192685	-	--	hypothetical protein GBA52_027334 [Prunus armeniaca]	TAX1_ARATH RecName: Full=Signaling peptide TAXIMIN 1 {ECO:0000303|PubMed:26071531}; Flags: Precursor;	--	--
LOC110764637	NW_018922108.1	3749	7718	+	--	uncharacterized protein LOC110764637 isoform X1 [Prunus avium]	--	--	--
LOC110763309	NW_018921298.1	47078	48425	-	--	thaumatin-like protein 1b [Prunus avium]	TLP_PRUAV RecName: Full=Glucan endo-1,3-beta-glucosidase; EC=3.2.1.39; AltName: Full=(1->3)-beta-glucan endohydrolase; Short=(1->3)-beta-glucanase; AltName: Full=Allergen Pru a 2; AltName: Full=Beta-1,3-endoglucanase; AltName: Full=Thaumatin-like protein; Short=TLP; AltName: Allergen=Pru av 2; Flags: Precursor;	PF00314.20:Thaumatin family	--
LOC110772254	NW_018921324.1	796027	799807	+	ko00905: Brassinosteroid biosynthesis; ko01110: Biosynthesis of secondary metabolites	cytochrome P450 CYP72A219-like isoform X1 [Prunus avium]	C7A29_PANGI RecName: Full=Cytochrome P450 CYP72A219; EC=1.14.-.-; AltName: Full=Cytochrome P450 CYP72A129;	PF00067.25:Cytochrome P450	--
novel.2727	NW_018931370.1	1	4617	-	--	uncharacterized protein LOC126603005 [Malus sylvestris]	M750_ARATH RecName: Full=Uncharacterized mitochondrial protein AtMg00750; AltName: Full=ORF119;	PF17917.4:RNase H-like domain found in reverse transcriptase	--
LOC110765932	NW_018922193.1	37534	40190	+	--	MATE efflux family protein, partial [Prunus dulcis]	DTX41_ARATH RecName: Full=Protein DETOXIFICATION 41 {ECO:0000303|PubMed:11739388}; Short=AtDTX41 {ECO:0000303|PubMed:11739388}; AltName: Full=Multidrug and toxic compound extrusion protein 41 {ECO:0000305}; Short=MATE protein 41 {ECO:0000305}; AltName: Full=Protein TANNIN-DEFICIENT SEED 3 {ECO:0000303|PubMed:12376625, ECO:0000303|PubMed:24903359}; AltName: Full=Protein TRANSPARENT TESTA 12 {ECO:0…	PF01554.21:MatE	--
LOC110765931	NW_018922193.1	26697	30637	+	--	protein DETOXIFICATION 41-like [Prunus avium]	DTX41_ARATH RecName: Full=Protein DETOXIFICATION 41 {ECO:0000303|PubMed:11739388}; Short=AtDTX41 {ECO:0000303|PubMed:11739388}; AltName: Full=Multidrug and toxic compound extrusion protein 41 {ECO:0000305}; Short=MATE protein 41 {ECO:0000305}; AltName: Full=Protein TANNIN-DEFICIENT SEED 3 {ECO:0000303|PubMed:12376625, ECO:0000303|PubMed:24903359}; AltName: Full=Protein TRANSPARENT TESTA 12 {ECO:0…	PF01554.21:MatE	--
LOC110761101	NW_018921885.1	198622	204802	-	--	golgin subfamily B member 1 [Prunus avium]	--	--	--
LOC110757082	NW_018921702.1	84280	86897	+	--	protein ALP1-like isoform X1 [Prunus avium]	ALPL_ARATH RecName: Full=Protein ALP1-like {ECO:0000305}; EC=3.1.-.-;	PF13359.9:DDE superfamily endonuclease	--
novel.1853	NW_018923694.1	11557	13588	-	--	uncharacterized protein Pyn_13089 [Prunus yedoensis var. nudiflora]	Y3136_ARATH RecName: Full=Clavaminate synthase-like protein At3g21360; EC=1.-.-.-;	--	--
LOC110771380	NW_018922890.1	21374	22871	-	--	probable membrane-associated kinase regulator 4 [Prunus avium]	MAKR4_ARATH RecName: Full=Probable membrane-associated kinase regulator 4;	--	--
LOC110751308	NW_018921431.1	16230	19978	-	--	triose phosphate/phosphate translocator, chloroplastic-like [Prunus avium]	TPT_FLATR RecName: Full=Triose phosphate/phosphate translocator, chloroplastic; Short=cTPT; Flags: Precursor;	PF03151.19:Triose-phosphate Transporter family	--
LOC110760222	NW_018921836.1	2513	4433	-	ko04626: Plant-pathogen interaction	uncharacterized protein LOC110760222 [Prunus avium]	LRK10_WHEAT RecName: Full=Rust resistance kinase Lr10 {ECO:0000312|EMBL:AAC49629.1}; EC=2.7.11.1; AltName: Full=Probable receptor-like serine/threonine-protein kinase LRK10; Flags: Precursor;	PF13947.9:Wall-associated receptor kinase galacturonan-binding	--
LOC110761552	NW_018921913.1	149700	166237	-	--	hypothetical protein Pyn_01386 [Prunus yedoensis var. nudiflora]	--	--	--
LOC110762889	NW_018921973.1	278495	280113	-	--	unnamed protein product [Prunus armeniaca]	--	PF07816.14:Protein of unknown function (DUF1645)	--
LOC110765924	NW_018922193.1	156679	158079	+	ko00480: Glutathione metabolism; ko01100: Metabolic pathways	glutathione S-transferase F9-like [Prunus avium]	GSTF9_ARATH RecName: Full=Glutathione S-transferase F9 {ECO:0000303|PubMed:12090627}; Short=AtGSTF9 {ECO:0000303|PubMed:12090627}; EC=2.5.1.18 {ECO:0000269|PubMed:12090627, ECO:0000269|PubMed:16538523}; AltName: Full=AtGSTF7 {ECO:0000303|PubMed:12090627}; AltName: Full=GST class-phi member 9 {ECO:0000303|PubMed:12090627, ECO:0000303|PubMed:29732642};	PF02798.23:Glutathione S-transferase, N-terminal domain	--
novel.597	NW_018921636.1	649445	650971	+	--	hypothetical protein L3X38_031506 [Prunus dulcis]	--	--	--
LOC110748127	NW_018930015.1	7	1352	-	--	putative E3 ubiquitin-protein ligase LIN-1, partial [Prunus avium]	LIN1_LOTJA RecName: Full=Putative E3 ubiquitin-protein ligase LIN-1 {ECO:0000250|UniProtKB:D1FP53}; EC=2.3.2.27 {ECO:0000303|PubMed:19508425}; AltName: Full=Protein cerberus {ECO:0000303|PubMed:19508425}; AltName: Full=RING-type E3 ubiquitin transferase LIN-1 {ECO:0000305};	PF00400.35:WD domain, G-beta repeat	--
LOC110758003	NW_018921732.1	248925	252543	+	--	protein NEN1-like [Prunus avium]	NEN1_ARATH RecName: Full=Protein NEN1 {ECO:0000303|PubMed:25081480}; AltName: Full=NAC45/NAC86-dependent exonuclease-domain protein 1 {ECO:0000303|PubMed:25081480}; EC=3.1.11.-;	PF00929.27:Exonuclease	--
LOC110748671	NW_018931213.1	825	2631	-	ko00360: Phenylalanine metabolism; ko00940: Phenylpropanoid biosynthesis; ko01100: Metabolic pathways; ko01110: Biosynthesis of secondary metabolites	phenylalanine ammonia-lyase 1 [Prunus avium]	PAL1_PRUAV RecName: Full=Phenylalanine ammonia-lyase 1; EC=4.3.1.24 {ECO:0000250|UniProtKB:P24481};	PF00221.22:Aromatic amino acid lyase	--
LOC110763845	NW_018922052.1	104907	107924	+	--	WAT1-related protein At1g43650 [Prunus avium]	WTR7_ARATH RecName: Full=WAT1-related protein At1g43650;	PF00892.23:EamA-like transporter family	--
novel.1251	NW_018922250.1	37742	42639	+	ko00010: Glycolysis / Gluconeogenesis; ko00620: Pyruvate metabolism; ko00710: Carbon fixation in photosynthetic organisms; ko01100: Metabolic pathways; ko01110: Biosynthesis of secondary metabolites; ko01200: Carbon metabolism	hypothetical protein L3X38_044159 [Prunus dulcis]	POLR1_ARATH RecName: Full=Retrovirus-related Pol polyprotein from transposon RE1; AltName: Full=Retro element 1 {ECO:0000303|PubMed:10689195}; Short=AtRE1 {ECO:0000303|PubMed:10689195}; Includes: RecName: Full=Protease RE1; EC=3.4.23.-; Includes: RecName: Full=Reverse transcriptase RE1; EC=2.7.7.49; Includes: RecName: Full=Endonuclease RE1;	PF07727.17:Reverse transcriptase (RNA-dependent DNA polymerase)	--
LOC110773639	NW_018923374.1	80239	82477	+	--	unnamed protein product [Prunus armeniaca]	OLES1_BRANA RecName: Full=Oleosin S1-2;	--	--
LOC110745156	NW_018924318.1	337	977	+	--	cysteine proteinase inhibitor-like [Prunus avium]	CYT6_ARATH RecName: Full=Cysteine proteinase inhibitor 6; Short=AtCYS-6; AltName: Full=PIP-M; AltName: Full=PRLI-interacting factor M; Flags: Precursor;	PF16845.8:Aspartic acid proteinase inhibitor	--
LOC110762962	NW_018921975.1	351992	353162	+	--	Bifunctional inhibitor/lipid-transfer protein/seed storage 2S albumin superfamily protein, partial [Prunus dulcis]	LTPG6_ARATH RecName: Full=Non-specific lipid transfer protein GPI-anchored 6 {ECO:0000303|PubMed:23893219}; Short=AtLTPG-6 {ECO:0000303|PubMed:23893219}; Short=Protein LTP-GPI-ANCHORED 6 {ECO:0000303|PubMed:23893219}; AltName: Full=Xylogen like protein 6 {ECO:0000303|PubMed:21558309}; Short=AtXYLP6 {ECO:0000303|PubMed:21558309}; Short=AtXYP12 {ECO:0000303|PubMed:21558309}; Flags: Precursor;	PF14368.9:Probable lipid transfer	--
LOC110763815	NW_018921299.1	352589	354484	+	ko00561: Glycerolipid metabolism; ko01100: Metabolic pathways	diacylglycerol O-acyltransferase 3, cytosolic [Prunus avium]	DGAT3_ARATH RecName: Full=Diacylglycerol O-acyltransferase 3 {ECO:0000305}; Short=AtDGAT3 {ECO:0000303|PubMed:22760209}; EC=2.3.1.20 {ECO:0000269|PubMed:30467384, ECO:0000305|PubMed:22760209};	PF01257.22:Thioredoxin-like [2Fe-2S] ferredoxin	--
LOC110770587	NW_018922718.1	232640	236962	-	--	titin-like isoform X1 [Prunus avium]	--	--	--
novel.2555	NW_018929384.1	401	1181	.	--	uncharacterized protein LOC110747440 [Prunus avium]	--	PF14111.9:Domain of unknown function (DUF4283)	--
LOC110750508	NW_018921408.1	28660	31355	-	--	uncharacterized protein Pyn_41079 [Prunus yedoensis var. nudiflora]	--	--	--
LOC110762978	NW_018921975.1	205554	209625	-	ko00670: One carbon pool by folate; ko01100: Metabolic pathways; ko01200: Carbon metabolism; ko01240: Biosynthesis of cofactors	formate--tetrahydrofolate ligase-like isoform X1 [Prunus avium]	FTHS_SPIOL RecName: Full=Formate--tetrahydrofolate ligase; EC=6.3.4.3; AltName: Full=10-formyletrahydrofolate synthetase; Short=FHS; Short=FTHFS; AltName: Full=Formyltetrahydrofolate synthetase;	PF01268.22:Formate--tetrahydrofolate ligase	--
LOC110772776	NW_018923117.1	61885	63935	-	ko00940: Phenylpropanoid biosynthesis; ko01100: Metabolic pathways; ko01110: Biosynthesis of secondary metabolites	peroxidase 73-like [Prunus avium]	PER51_ARATH RecName: Full=Peroxidase 51; Short=Atperox P51; EC=1.11.1.7; AltName: Full=ATP37; Flags: Precursor;	PF00141.26:Peroxidase	--
LOC110772775	NW_018923117.1	14616	19567	-	ko00460: Cyanoamino acid metabolism; ko00630: Glyoxylate and dicarboxylate metabolism; ko00910: Nitrogen metabolism; ko01100: Metabolic pathways; ko01200: Carbon metabolism	hypothetical protein L3X38_034283 [Prunus dulcis]	--	PF03069.18:Acetamidase/Formamidase family	--
LOC110746028	NW_018925089.1	9631	10267	+	--	PREDICTED: uncharacterized protein LOC103341484 isoform X4 [Prunus mume]	--	--	--
LOC110747358	NW_018927428.1	7	1109	+	--	putative E3 ubiquitin-protein ligase LIN-1 isoform X3 [Prunus yedoensis var. nudiflora]	--	--	--
LOC110759772	NW_018921815.1	13412	17567	-	ko00591: Linoleic acid metabolism	probable linoleate 9S-lipoxygenase 5 [Prunus avium]	LOX15_SOLTU RecName: Full=Probable linoleate 9S-lipoxygenase 5; EC=1.13.11.58; AltName: Full=Leaf lipoxygenase;	PF00305.22:Lipoxygenase	--
LOC110745122	NW_018924285.1	30121	38630	-	ko04626: Plant-pathogen interaction	LOW QUALITY PROTEIN: receptor-like protein kinase FERONIA [Prunus avium]	FERON_ARATH RecName: Full=Receptor-like protein kinase FERONIA; EC=2.7.11.1; AltName: Full=Protein SIRENE; Flags: Precursor;	PF07714.20:Protein tyrosine and serine/threonine kinase	--
LOC110761629	NW_018921923.1	155138	156414	-	--	uncharacterized protein LOC110761629 isoform X2 [Prunus avium]	--	--	--
LOC110771421	NW_018921251.1	85349	89879	-	ko00750: Vitamin B6 metabolism; ko01100: Metabolic pathways	flagellar radial spoke protein 5 isoform X1 [Prunus avium]	RSP5_CHLRE RecName: Full=Flagellar radial spoke protein 5 {ECO:0000303|PubMed:16507594}; EC=1.-.-.- {ECO:0000305};	PF00248.24:Aldo/keto reductase family	--
novel.1697	NW_018923160.1	58834	62868	+	--	uncharacterized protein LOC110746293 [Prunus avium]	--	PF03004.17:Plant transposase (Ptta/En/Spm family)	--
LOC110769589	NW_018922568.1	32126	36586	+	--	shewanella-like protein phosphatase 2 [Prunus avium]	SLP2_ARATH RecName: Full=Shewanella-like protein phosphatase 2 {ECO:0000303|PubMed:21976480}; Short=AtSLP2 {ECO:0000303|PubMed:21976480}; EC=3.1.-.- {ECO:0000305};	PF00149.31:Calcineurin-like phosphoesterase	--
LOC110744267	NW_018923791.1	24493	28761	-	ko04626: Plant-pathogen interaction	disease resistance protein RPP4-like [Prunus avium]	DSC1_ARATH RecName: Full=Disease resistance-like protein DSC1 {ECO:0000305}; EC=3.2.2.6 {ECO:0000255|PROSITE-ProRule:PRU00204}; AltName: Full=Protein DOMINANT SUPPRESSOR OF CAMTA3 NUMBER 1 {ECO:0000303|PubMed:28407487};	PF00931.25:NB-ARC domain	--
LOC110769101	NW_018922500.1	123133	127768	+	ko00564: Glycerophospholipid metabolism	acyl-protein thioesterase 2-like [Prunus avium]	--	PF02230.19:Phospholipase/Carboxylesterase	--
novel.1664	NW_018923029.1	43262	43574	.	--	--	--	--	--
LOC110750943	NW_018921421.1	38271	41560	+	--	uncharacterized protein LOC110754930 [Prunus avium]	--	--	--
LOC110761609	NW_018921916.1	192452	193338	+	--	GATA zinc finger domain-containing protein 15-like [Prunus avium]	--	--	--
LOC110768230	NW_018922390.1	59602	62035	+	--	2-alkenal reductase (NADP(+)-dependent) [Prunus avium]	DBR_TOBAC RecName: Full=2-alkenal reductase (NADP(+)-dependent); EC=1.3.1.102 {ECO:0000269|PubMed:17945329, ECO:0000269|Ref.3, ECO:0000269|Ref.4}; AltName: Full=Alkenal double bound reductase; AltName: Full=Allylic alcohol dehydrogenase 1 {ECO:0000303|PubMed:11117876}; Short=allyl-ADH1 {ECO:0000303|PubMed:11117876}; AltName: Full=Flavin-free double bond reductase {ECO:0000303|Ref.4}; Short=NtDBR;…	PF00107.29:Zinc-binding dehydrogenase	--
LOC110756228	NW_018921672.1	26234	28454	+	--	hypothetical protein GBA52_009994 [Prunus armeniaca]	--	--	--
LOC110768218	NW_018922390.1	29784	32721	+	--	zinc finger BED domain-containing protein DAYSLEEPER-like [Prunus avium]	DSLE_ARATH RecName: Full=Zinc finger BED domain-containing protein DAYSLEEPER; AltName: Full=Transposase-like protein DAYSLEEPER;	PF05699.17:hAT family C-terminal dimerisation region	--
LOC110759747	NW_018921815.1	929912	935780	+	--	serine/threonine-protein kinase Nek3 isoform X1 [Prunus avium]	NEK1_ARATH RecName: Full=Serine/threonine-protein kinase Nek1; EC=2.7.11.1; AltName: Full=NimA-related protein kinase 1; Short=AtNek1;	PF00069.28:Protein kinase domain	--
novel.810	NW_018921805.1	207340	210241	.	--	--	--	--	--
novel.2151	NW_018925412.1	27675	27913	.	ko04120: Ubiquitin mediated proteolysis	hypothetical protein GBA52_007786 [Prunus armeniaca]	CD205_ARATH RecName: Full=Cell division cycle 20.5, cofactor of APC complex; Short=AtCDC20.5;	--	--
novel.2157	NW_018925475.1	56	1143	.	--	unnamed protein product [Prunus armeniaca]	--	--	--
LOC110747763	NW_018928824.1	334	1063	-	ko03010: Ribosome	60S ribosomal protein L12-like, partial [Prunus avium]	RL12_PRUAR RecName: Full=60S ribosomal protein L12;	PF03946.17:Ribosomal protein L11, N-terminal domain	--
LOC110770999	NW_018922795.1	50244	52515	-	ko03040: Spliceosome; ko04141: Protein processing in endoplasmic reticulum; ko04144: Endocytosis	heat shock cognate 70 kDa protein-like [Prunus avium]	HSP7C_PETHY RecName: Full=Heat shock cognate 70 kDa protein;	PF00012.23:Hsp70 protein	--
novel.2164	NW_018925507.1	19749	23156	-	--	uncharacterized protein LOC117623771 isoform X3 [Prunus dulcis]	--	--	--
LOC110758876	NW_018921776.1	416421	418871	+	ko00500: Starch and sucrose metabolism; ko01100: Metabolic pathways	endoglucanase CX [Prunus avium]	GUN1_PERAE RecName: Full=Endoglucanase 1; EC=3.2.1.4; AltName: Full=Abscission cellulase 1; AltName: Full=Endo-1,4-beta-glucanase 1; Flags: Precursor;	PF00759.22:Glycosyl hydrolase family 9	--
novel.832	NW_018921823.1	1	1544	-	ko00360: Phenylalanine metabolism; ko00940: Phenylpropanoid biosynthesis; ko01100: Metabolic pathways; ko01110: Biosynthesis of secondary metabolites	unnamed protein product [Prunus armeniaca]	PAL1_PRUAV RecName: Full=Phenylalanine ammonia-lyase 1; EC=4.3.1.24 {ECO:0000250|UniProtKB:P24481};	PF00221.22:Aromatic amino acid lyase	--
LOC110768650	NW_018922441.1	65476	66421	-	--	E3 ubiquitin-protein ligase SGR9, amyloplastic-like isoform X1 [Prunus avium]	RHY1A_ARATH RecName: Full=Probable E3 ubiquitin-protein ligase RHY1A {ECO:0000305}; EC=2.3.2.27; AltName: Full=RING-H2 finger Y1a {ECO:0000303|PubMed:9781696}; AltName: Full=RING-H2 zinc finger protein RHY1a {ECO:0000305}; AltName: Full=RING-type E3 ubiquitin transferase RHY1A {ECO:0000305};	PF13639.9:Ring finger domain	--
LOC110769984	NW_018922625.1	102140	105489	+	ko04016: MAPK signaling pathway - plant; ko04075: Plant hormone signal transduction; ko04626: Plant-pathogen interaction	probable LRR receptor-like serine/threonine-protein kinase At4g37250 [Prunus avium]	Y4372_ARATH RecName: Full=Probable LRR receptor-like serine/threonine-protein kinase At4g37250; EC=2.7.11.1; Flags: Precursor;	PF00069.28:Protein kinase domain	--
LOC110769959	NW_018922622.1	6580	12909	+	--	uncharacterized protein Pyn_36638 [Prunus yedoensis var. nudiflora]	--	PF12697.10:Alpha/beta hydrolase family	--
LOC110769958	NW_018922622.1	7	992	+	--	uncharacterized protein LOC110769958 [Prunus avium]	--	PF00561.23:alpha/beta hydrolase fold	--
LOC110745545	NW_018924681.1	62828	65168	-	--	eukaryotic translation initiation factor 2A-like [Prunus avium]	--	PF08662.14:Eukaryotic translation initiation factor eIF2A	--
LOC110744696	NW_018924007.1	60365	62443	-	--	bidirectional sugar transporter SWEET1-like [Prunus avium]	SWET1_ARATH RecName: Full=Bidirectional sugar transporter SWEET1 {ECO:0000303|PubMed:21107422}; Short=AtSWEET1 {ECO:0000303|PubMed:21107422}; AltName: Full=Protein SUGARS WILL EVENTUALLY BE EXPORTED TRANSPORTERS 1 {ECO:0000303|PubMed:21107422};	PF03083.19:Sugar efflux transporter for intercellular exchange	--
LOC110757508	NW_018921718.1	577417	581132	+	--	long-chain-alcohol oxidase FAO2 [Prunus avium]	FAO2_LOTJA RecName: Full=Long-chain-alcohol oxidase FAO2; EC=1.1.3.20; AltName: Full=Long-chain fatty alcohol oxidase 2;	PF00732.22:GMC oxidoreductase	--
LOC110755893	NW_018921652.1	48719	50410	-	--	hypothetical protein Pyn_23406 [Prunus yedoensis var. nudiflora]	--	--	--
LOC110753236	NW_018921266.1	92251	106503	+	ko00061: Fatty acid biosynthesis; ko00620: Pyruvate metabolism; ko00640: Propanoate metabolism; ko01100: Metabolic pathways; ko01110: Biosynthesis of secondary metabolites; ko01212: Fatty acid metabolism	acetyl-CoA carboxylase 1-like [Prunus avium]	ACC1_ARATH RecName: Full=Acetyl-CoA carboxylase 1; Short=AtACC1; EC=6.4.1.2 {ECO:0000269|PubMed:9008389}; AltName: Full=Protein EMBRYO DEFECTIVE 22; AltName: Full=Protein GURKE; AltName: Full=Protein PASTICCINO 3; Includes: RecName: Full=Biotin carboxylase; EC=6.3.4.14;	PF08326.15:Acetyl-CoA carboxylase, central region	--
LOC110766544	NW_018922245.1	23317	44956	+	ko04626: Plant-pathogen interaction	disease resistance protein At4g27190-like isoform X1 [Prunus avium]	DRL27_ARATH RecName: Full=Disease resistance protein At4g27190;	PF00931.25:NB-ARC domain	--
LOC110765229	NW_018922144.1	205095	207255	-	ko04016: MAPK signaling pathway - plant; ko04075: Plant hormone signal transduction; ko04626: Plant-pathogen interaction	rust resistance kinase Lr10-like [Prunus avium]	LRK10_WHEAT RecName: Full=Rust resistance kinase Lr10 {ECO:0000312|EMBL:AAC49629.1}; EC=2.7.11.1; AltName: Full=Probable receptor-like serine/threonine-protein kinase LRK10; Flags: Precursor;	PF00069.28:Protein kinase domain	--
LOC110763048	NW_018921976.1	236135	239583	+	--	protein DETOXIFICATION 40-like [Prunus avium]	DTX40_ARATH RecName: Full=Protein DETOXIFICATION 40 {ECO:0000303|PubMed:11739388}; Short=AtDTX40 {ECO:0000303|PubMed:11739388}; AltName: Full=Multidrug and toxic compound extrusion protein 40 {ECO:0000305}; Short=MATE protein 40 {ECO:0000305};	PF01554.21:MatE	--
LOC110767888	NW_018922345.1	125096	127999	-	--	uncharacterized protein LOC110767888 [Prunus avium]	--	PF04610.17:TrbL/VirB6 plasmid conjugal transfer protein	--
LOC110767889	NW_018922345.1	127985	130408	-	ko04626: Plant-pathogen interaction	probable disease resistance protein RPP1 [Prunus avium]	TMVRN_NICGU RecName: Full=TMV resistance protein N; EC=3.2.2.6 {ECO:0000255|PROSITE-ProRule:PRU00204};	PF01582.23:TIR domain	--
LOC110745624	NW_018924773.1	61007	64974	+	ko00100: Steroid biosynthesis; ko00909: Sesquiterpenoid and triterpenoid biosynthesis; ko01100: Metabolic pathways; ko01110: Biosynthesis of secondary metabolites	squalene epoxidase 3-like [Prunus avium]	SQE1_PANGI RecName: Full=Squalene monooxygenase SE1 {ECO:0000303|Ref.1}; EC=1.14.14.17 {ECO:0000250|UniProtKB:Q9SM02}; AltName: Full=Squalene epoxidase 1 {ECO:0000303|PubMed:19857882, ECO:0000303|PubMed:29509695, ECO:0000303|Ref.1, ECO:0000303|Ref.2}; Short=PgSQE1 {ECO:0000303|PubMed:19857882, ECO:0000303|PubMed:29509695}; Short=SE {ECO:0000303|Ref.1, ECO:0000303|Ref.2}; Short=SE1 {ECO:0000303|Pu…	PF08491.13:Squalene epoxidase	--
novel.426	NW_018921498.1	380092	380804	.	--	--	--	--	--
LOC110755883	NW_018921276.1	199397	200319	+	--	cyclin-dependent protein kinase inhibitor SMR6 [Prunus avium]	SMR6_ARATH RecName: Full=Cyclin-dependent protein kinase inhibitor SMR6 {ECO:0000303|PubMed:20706207, ECO:0000303|PubMed:24399300, ECO:0000303|PubMed:26546445}; AltName: Full=Protein SIAMESE-RELATED 6 {ECO:0000303|PubMed:20706207, ECO:0000303|PubMed:24399300, ECO:0000303|PubMed:26546445};	--	--
LOC110755405	NW_018921636.1	101011	101718	-	--	unnamed protein product [Prunus armeniaca]	--	--	--
LOC110745612	NW_018921332.1	486510	491220	+	--	potassium transporter 6-like [Prunus avium]	POT2_ARATH RecName: Full=Potassium transporter 2; Short=AtKT2; Short=AtKUP2; Short=AtPOT2;	PF02705.19:K+ potassium transporter	--
LOC110745611	NW_018924772.1	4051	5914	+	ko00350: Tyrosine metabolism; ko00360: Phenylalanine metabolism; ko00400: Phenylalanine, tyrosine and tryptophan biosynthesis; ko00950: Isoquinoline alkaloid biosynthesis; ko00960: Tropane, piperidine and pyridine alkaloid biosynthesis; ko01100: Metabolic pathways; ko01110: Biosynthesis of secondary metabolites; ko01230: Biosynthesis of amino acids	bifunctional aspartate aminotransferase and glutamate/aspartate-prephenate aminotransferase [Prunus yedoensis var. nudiflora]	PAT_PETHY RecName: Full=Bifunctional aspartate aminotransferase and glutamate/aspartate-prephenate aminotransferase {ECO:0000303|PubMed:21102469}; Short=PhPPA-AT {ECO:0000303|PubMed:21102469}; EC=2.6.1.1 {ECO:0000269|PubMed:21102469}; EC=2.6.1.78 {ECO:0000269|PubMed:21102469}; EC=2.6.1.79 {ECO:0000269|PubMed:21102469}; Flags: Precursor;	PF00155.24:Aminotransferase class I and II	--
LOC110766989	NW_018922269.1	72463	74455	-	--	ankyrin repeat domain-containing protein 65-like [Prunus avium]	EM506_ARATH RecName: Full=Ankyrin repeat domain-containing protein EMB506, chloroplastic; AltName: Full=Protein EMBRYO DEFECTIVE 506; Flags: Precursor;	PF12796.10:Ankyrin repeats (3 copies)	--
LOC110753676	NW_018921552.1	214847	215938	-	ko00040: Pentose and glucuronate interconversions; ko01100: Metabolic pathways	21 kDa protein-like [Prunus avium]	21KD_DAUCA RecName: Full=21 kDa protein; AltName: Full=1.2 protein; Flags: Precursor;	PF04043.18:Plant invertase/pectin methylesterase inhibitor	--
novel.870	NW_018921857.1	243961	246138	-	ko04626: Plant-pathogen interaction	unnamed protein product [Prunus armeniaca]	KPRO_MAIZE RecName: Full=Putative receptor protein kinase ZmPK1; EC=2.7.11.1; Flags: Precursor;	PF00069.28:Protein kinase domain	--
LOC110767824	NW_018922343.1	381471	386289	-	--	uncharacterized protein LOC110767824 [Prunus avium]	--	PF03942.18:DTW domain	--
novel.876	NW_018921859.1	63253	65733	.	ko00010: Glycolysis / Gluconeogenesis; ko00620: Pyruvate metabolism; ko00710: Carbon fixation in photosynthetic organisms; ko01100: Metabolic pathways; ko01110: Biosynthesis of secondary metabolites; ko01200: Carbon metabolism	hypothetical protein L3X38_034919 [Prunus dulcis]	POLR1_ARATH RecName: Full=Retrovirus-related Pol polyprotein from transposon RE1; AltName: Full=Retro element 1 {ECO:0000303|PubMed:10689195}; Short=AtRE1 {ECO:0000303|PubMed:10689195}; Includes: RecName: Full=Protease RE1; EC=3.4.23.-; Includes: RecName: Full=Reverse transcriptase RE1; EC=2.7.7.49; Includes: RecName: Full=Endonuclease RE1;	PF07727.17:Reverse transcriptase (RNA-dependent DNA polymerase)	--
LOC110746097	NW_018925147.1	5	1901	+	--	uncharacterized protein LOC110746097, partial [Prunus avium]	GCD1_ORYSJ RecName: Full=Protein GAMETE CELL DEFECTIVE 1, mitochondrial {ECO:0000303|PubMed:28585692}; Short=OsGCD1 {ECO:0000303|PubMed:28585692}; Flags: Precursor;	PF03561.18:Allantoicase repeat	--
LOC110765625	NW_018922178.1	697014	699150	-	ko00940: Phenylpropanoid biosynthesis; ko00941: Flavonoid biosynthesis; ko00945: Stilbenoid, diarylheptanoid and gingerol biosynthesis; ko01100: Metabolic pathways; ko01110: Biosynthesis of secondary metabolites	cytochrome P450 98A2-like isoform X1 [Prunus avium]	C98A2_SOYBN RecName: Full=Cytochrome P450 98A2; EC=1.14.-.-;	PF00067.25:Cytochrome P450	--
LOC110767807	NW_018922342.1	158561	161244	-	--	calcineurin B-like protein 10 isoform X1 [Prunus avium]	CNBLA_ARATH RecName: Full=Calcineurin B-like protein 10; AltName: Full=SOS3-like calcium binding protein 8; Short=SCaBP8;	PF13405.9:EF-hand domain	--
LOC110750580	NW_018921409.1	340242	343403	+	ko00053: Ascorbate and aldarate metabolism; ko00480: Glutathione metabolism; ko01100: Metabolic pathways	probable L-ascorbate peroxidase 6, chloroplastic isoform X1 [Prunus avium]	APXT_ARATH RecName: Full=L-ascorbate peroxidase T, chloroplastic; EC=1.11.1.11; AltName: Full=Thylakoid-bound ascorbate peroxidase; Short=AtAPx06; Short=tAPX; Flags: Precursor;	PF00141.26:Peroxidase	--
novel.1740	NW_018923296.1	2313	3179	.	--	hypothetical protein GBA52_013891 [Prunus armeniaca]	--	--	--
LOC110750589	NW_018921409.1	474208	480338	+	--	esterase-like [Prunus avium]	EST_HEVBR RecName: Full=Esterase; EC=3.1.1.-; AltName: Full=Early nodule-specific protein homolog; AltName: Full=Latex allergen Hev b 13; AltName: Allergen=Hev b 13; Flags: Precursor;	PF00657.25:GDSL-like Lipase/Acylhydrolase	--
LOC110761231	NW_018921893.1	659240	662787	+	ko00220: Arginine biosynthesis; ko00250: Alanine, aspartate and glutamate metabolism; ko00270: Cysteine and methionine metabolism; ko00330: Arginine and proline metabolism; ko00350: Tyrosine metabolism; ko00360: Phenylalanine metabolism; ko00400: Phenylalanine, tyrosine and tryptophan biosynthesis; ko00710: Carbon fixation in photosynthetic organisms; ko00950: Isoquinoline alkaloid biosynthesis; …	aspartate aminotransferase, cytoplasmic-like [Prunus avium]	AATC_DAUCA RecName: Full=Aspartate aminotransferase, cytoplasmic; EC=2.6.1.1; AltName: Full=Transaminase A;	PF00155.24:Aminotransferase class I and II	--
LOC110758073	NW_018921734.1	371727	373335	-	--	unnamed protein product [Prunus armeniaca]	--	PF07802.14:GCK domain	--
LOC110755809	NW_018921647.1	29967	32340	-	ko00999: Biosynthesis of various plant secondary metabolites; ko01100: Metabolic pathways; ko01110: Biosynthesis of secondary metabolites	non-functional NADPH-dependent codeinone reductase 2-like [Prunus avium]	COR2_PAPSO RecName: Full=Non-functional NADPH-dependent codeinone reductase 2; EC=1.1.1.-;	PF00248.24:Aldo/keto reductase family	--
LOC110766902	NW_018921306.1	321086	322598	+	ko04075: Plant hormone signal transduction	probable carboxylesterase 8 [Prunus avium]	CXE8_ARATH RecName: Full=Probable carboxylesterase 8; AltName: Full=AtCXE8; EC=3.1.1.1;	PF07859.16:alpha/beta hydrolase fold	--
LOC110770163	NW_018922656.1	23687	29071	+	ko04626: Plant-pathogen interaction	cyclic nucleotide-gated ion channel 4 [Prunus avium]	CNGC4_ARATH RecName: Full=Cyclic nucleotide-gated ion channel 4; Short=AtCNGC4; AltName: Full=Cyclic nucleotide- and calmodulin-regulated ion channel 4; Short=AtHLM1;	PF00520.34:Ion transport protein	--
LOC110760361	NW_018921846.1	199828	202707	+	--	protein NUCLEAR FUSION DEFECTIVE 4-like [Prunus avium]	NFD4_ARATH RecName: Full=Protein NUCLEAR FUSION DEFECTIVE 4 {ECO:0000303|PubMed:16698901};	PF06813.16:Nodulin-like	--
LOC110750576	NW_018921261.1	8203	18026	+	--	protein CLT1, chloroplastic-like [Prunus avium]	CLT1_ARATH RecName: Full=Protein CLT1, chloroplastic {ECO:0000303|PubMed:20080670}; AltName: Full=CRT-like transporter 1 {ECO:0000303|PubMed:20080670}; AltName: Full=Chloroquine-resistance transporter-like transporter 1 {ECO:0000303|PubMed:20080670}; Flags: Precursor;	PF08627.13:CRT-like, chloroquine-resistance transporter-like	--
LOC110754936	NW_018921600.1	9645	10857	+	--	PREDICTED: membrane steroid-binding protein 2-like [Prunus mume]	MSBP2_ARATH RecName: Full=Membrane steroid-binding protein 2; Short=AtMP2; AltName: Full=Membrane-associated progesterone-binding protein 3 {ECO:0000303|Ref.5}; Short=AtMAPR3 {ECO:0000303|Ref.5};	PF00173.31:Cytochrome b5-like Heme/Steroid binding domain	--
LOC110747373	NW_018927484.1	4340	14906	+	ko04626: Plant-pathogen interaction	putative disease resistance RPP13-like protein 1 [Prunus avium]	R13L1_ARATH RecName: Full=Putative disease resistance RPP13-like protein 1;	PF00931.25:NB-ARC domain	--
LOC110757173	NW_018921704.1	240519	243833	+	--	Nodulin MtN21 /EamA-like transporter family protein, partial [Prunus dulcis]	WTR44_ARATH RecName: Full=WAT1-related protein At5g47470;	PF00892.23:EamA-like transporter family	--
LOC110772328	NW_018923020.1	76792	79177	+	--	structure-specific endonuclease subunit slx1 [Prunus avium]	--	PF01541.27:GIY-YIG catalytic domain	--
LOC110772324	NW_018923019.1	13643	15234	+	--	hypothetical protein PRUPE_8G099200 [Prunus persica]	MURE_ARATH RecName: Full=UDP-N-acetylmuramoyl-L-alanyl-D-glutamate--2,6-diaminopimelate ligase MurE homolog, chloroplastic {ECO:0000305}; Short=AtMurE {ECO:0000303|PubMed:18036201}; AltName: Full=Protein ALBINO OR PALE-GREEN 13 {ECO:0000303|PubMed:18036201}; AltName: Full=Protein PIGMENT DEFECTIVE EMBRYO 316 {ECO:0000305}; Flags: Precursor;	--	--
LOC110758039	NW_018921734.1	503773	506785	+	--	protein PIN-LIKES 3-like [Prunus avium]	PILS1_ARATH RecName: Full=Protein PIN-LIKES 1 {ECO:0000303|PubMed:22504182}; AltName: Full=Auxin efflux carrier-like protein 1 {ECO:0000303|PubMed:22504182};	PF03547.21:Membrane transport protein	--
LOC110771000	NW_018922795.1	54767	57055	+	ko03040: Spliceosome; ko04141: Protein processing in endoplasmic reticulum; ko04144: Endocytosis	heat shock cognate 70 kDa protein-like [Prunus avium]	HSP7C_PETHY RecName: Full=Heat shock cognate 70 kDa protein;	PF00012.23:Hsp70 protein	--
novel.1714	NW_018923199.1	1	456	.	--	hypothetical protein L3X38_033626 [Prunus dulcis]	--	--	--
LOC110761488	NW_018921907.1	133955	135371	-	--	transcription factor JUNGBRUNNEN 1-like [Prunus avium]	NAC42_ARATH RecName: Full=Transcription factor JUNGBRUNNEN 1; AltName: Full=NAC domain-containing protein 42; Short=ANAC042;	PF02365.18:No apical meristem (NAM) protein
