# Supplementary material for: The PavMYB.C2-UFGT module contributes to fruit coloration via modulating anthocyanin biosynthesis in sweet cherry
Source: PLoS Genet. 2025 Jun 17;21(6):e1011761. doi: 10.1371/journal.pgen.1011761 (PMC12185008; doi:10.1371/journal.pgen.1011761)
Supplement: S6 Data — (XLSX) [file pgen.1011761.s011.xlsx]

## Sheet: S6 Data
S6 Data. Expression levels of DEGs between the MYB.C2-OE and 'Empty' fruits at 15 days after injection.
Symbol	fpkmMean	log2FoldChange	pvalue	padj	regulated	MYB1-OE1-1 (FPKM)	MYB1-OE1-2 (FPKM)	MYB1-OE1-3 (FPKM)	Empty-1 (FPKM)	Empty-2 (FPKM)	Empty-3 (FPKM)	go_id	go_class	go_description	pathway_id	pathway_description	nr	pfam_id	pfam_description	swiss	eggNOG_group	eggNOG_class	eggNOG_function
LOC110763639	3.2636	3.88539	0	0	up	29.1772	29.4075	29.2497	2.01523	1.91978	2.21069	GO:0005604;GO:0007512;GO:0005794;GO:0006623;GO:0009986;GO:0106310;GO:0005615;GO:0007596;GO:0005886;GO:0009505;GO:0005768;GO:0005576;GO:0045669;GO:0005802;GO:0007160;GO:0006896;GO:0030665;GO:0016020;GO:0009940;GO:0045778;GO:0000137;GO:0000139;GO:0045880;GO:0007165;GO:0005509;GO:0050832;GO:0005783;GO:0017119;GO:0016301;GO:0009751;GO:0005739;GO:0006954;GO:0007166;GO:0005829;GO:0016310;GO:1902732;GO:…	cellular_component; biological_process; cellular_component; biological_process; cellular_component; molecular_function; cellular_component; biological_process; cellular_component; cellular_component; cellular_component; cellular_component; biological_process; cellular_component; biological_process; biological_process; cellular_component; cellular_component; molecular_function; biological_process;…	basement membrane; adult heart development; Golgi apparatus; protein targeting to vacuole; cell surface; protein serine kinase activity; extracellular space; blood coagulation; plasma membrane; plant-type cell wall; endosome; extracellular region; positive regulation of osteoblast differentiation; trans-Golgi network; cell-matrix adhesion; Golgi to vacuole transport; clathrin-coated vesicle membr…	-	-	vacuolar-sorting receptor 7 isoform X1 [Prunus avium]	PF02225.26	PA domain	Vacuolar-sorting receptor 7 OS=Arabidopsis thaliana OX=3702 GN=VSR7 PE=2 SV=2	4JFUW	T	Vacuolar-sorting receptor
LOC110767637	5.17119	2.73004	0	0	up	88.0566	87.4525	87.4438	14.1716	14.0094	12.7933	GO:0010015;GO:0015297;GO:0015691;GO:0061459;GO:0009636;GO:0005794;GO:0010150;GO:1902475;GO:0031982;GO:0005886;GO:0031348;GO:0080168;GO:0098542;GO:0010008;GO:0006952;GO:0005802;GO:1902456;GO:0046677;GO:0015562;GO:0016020;GO:0046620;GO:0010600;GO:0010023;GO:0009536;GO:0000329;GO:0000139;GO:0002229;GO:0009408;GO:0006970;GO:0005774;GO:0009646;GO:0010231;GO:0005773;GO:0017119;GO:0090440;GO:0006855;GO:…	biological_process; molecular_function; biological_process; molecular_function; biological_process; cellular_component; biological_process; biological_process; cellular_component; cellular_component; biological_process; biological_process; biological_process; cellular_component; biological_process; cellular_component; biological_process; biological_process; molecular_function; cellular_component;…	root morphogenesis; antiporter activity; cadmium ion transport; L-arginine transmembrane transporter activity; response to toxic substance; Golgi apparatus; leaf senescence; L-alpha-amino acid transmembrane transport; vesicle; plasma membrane; negative regulation of defense response; abscisic acid transport; defense response to other organism; endosome membrane; defense response; trans-Golgi netw…	-	-	protein DETOXIFICATION 35-like [Prunus avium]	PF01554.22	MatE	Protein DETOXIFICATION 35 OS=Arabidopsis thaliana OX=3702 GN=DTX35 PE=1 SV=1	4JM2C	V	Belongs to the multi antimicrobial extrusion (MATE) (TC 2.A.66.1) family
LOC110763398	6.26917	1.57039	0	0	up	131.88	128.221	126.066	44.9591	45.6196	44.0284	GO:0009788;GO:0071456;GO:0009846;GO:0009617;GO:0010468;GO:0009723;GO:0002237;GO:0009793;GO:0043531;GO:0009942;GO:0010193;GO:0046872;GO:0009414;GO:0002229;GO:0031347;GO:0042542;GO:0009751;GO:0042659;GO:0007263;GO:2000070;GO:0009938;GO:2000022;GO:0010055;GO:1900425;GO:0002238;GO:0070370;GO:0009682;GO:0009409;GO:0042803;GO:1900057;GO:0019760;GO:0050896;GO:0042802;GO:0000325;GO:0009739;GO:0045892;GO:…	biological_process; biological_process; biological_process; biological_process; biological_process; biological_process; biological_process; biological_process; molecular_function; biological_process; biological_process; molecular_function; biological_process; biological_process; biological_process; biological_process; biological_process; biological_process; biological_process; biological_process;…	negative regulation of abscisic acid-activated signaling pathway; cellular response to hypoxia; pollen germination; response to bacterium; regulation of gene expression; response to ethylene; response to molecule of bacterial origin; embryo development ending in seed dormancy; ADP binding; longitudinal axis specification; response to ozone; metal ion binding; response to water deprivation; defens…	-	-	probable WRKY transcription factor 40 [Prunus avium]	PF03106.19	WRKY DNA -binding domain	Probable WRKY transcription factor 40 OS=Arabidopsis thaliana OX=3702 GN=WRKY40 PE=1 SV=1	4JFEN	K	WRKY transcription factor
LOC110757499	6.72659	3.58703	0	0	up	347.081	351.235	354.585	30.7202	30.5527	31.3305	GO:0005315;GO:0005794;GO:0005366;GO:0005886;GO:0035435;GO:0005768;GO:0071474;GO:0009723;GO:0005975;GO:0005354;GO:0009414;GO:1901684;GO:0005773;GO:0031526;GO:0008643;GO:0005903;GO:0005911;GO:0015755;GO:0042803;GO:0009409;GO:0006828;GO:0007231;GO:0097079;GO:0051119;GO:0010247;GO:0000325;GO:0009705;GO:0016787;GO:0001407;GO:0015169;GO:0006820;GO:0071944;GO:0046942;GO:0030643;GO:1901683;GO:0071398;GO:…	molecular_function; cellular_component; molecular_function; cellular_component; biological_process; cellular_component; biological_process; biological_process; biological_process; molecular_function; biological_process; biological_process; cellular_component; cellular_component; biological_process; cellular_component; cellular_component; biological_process; molecular_function; biological_process;…	inorganic phosphate transmembrane transporter activity; Golgi apparatus; myo-inositol:proton symporter activity; plasma membrane; phosphate ion transmembrane transport; endosome; cellular hyperosmotic response; response to ethylene; carbohydrate metabolic process; galactose transmembrane transporter activity; response to water deprivation; arsenate ion transmembrane transport; vacuole; brush bord…	-	-	inorganic phosphate transporter 1-4 [Prunus avium]	PF00083.28	Sugar (and other) transporter	Probable inorganic phosphate transporter 1-7 OS=Arabidopsis thaliana OX=3702 GN=PHT1-7 PE=2 SV=2	4JE8U	P	Inorganic phosphate transporter
LOC110771460	6.23905	4.81641	0	0	up	381.874	373.482	381.959	13.7227	13.8065	14.5158	GO:0052845;GO:0006952;GO:0052847;GO:1900150;GO:0052840;GO:0004721;GO:0034599;GO:0106211;GO:0052846;GO:0005737;GO:0005829;GO:0007015;GO:0052843;GO:0016791;GO:0005634;GO:0004427;GO:1900424;GO:0042802;GO:0071543;GO:0004725;GO:0004309;GO:0016311;GO:0052848	molecular_function; biological_process; molecular_function; biological_process; molecular_function; molecular_function; biological_process; molecular_function; molecular_function; cellular_component; cellular_component; biological_process; molecular_function; molecular_function; cellular_component; molecular_function; biological_process; molecular_function; biological_process; molecular_function;…	inositol-5-diphosphate-1,2,3,4,6-pentakisphosphate diphosphatase activity; defense response; inositol-1,5-bisdiphosphate-2,3,4,6-tetrakisphosphate 5-diphosphatase activity; regulation of defense response to fungus; inositol diphosphate tetrakisphosphate diphosphatase activity; phosphoprotein phosphatase activity; cellular response to oxidative stress; inositol-5-diphosphate-1,3,4,6-tetrakisphosph…	-	-	probable tyrosine-protein phosphatase At1g05000 isoform X1 [Prunus avium]	PF03162.17	Tyrosine phosphatase family	Tyrosine-protein phosphatase DSP1 OS=Arabidopsis thaliana OX=3702 GN=DSP1 PE=1 SV=1	4JEJI	V	Tyrosine-protein phosphatase
LOC110759954	6.90221	2.97266	0	0	up	324.966	327.833	322.498	41.0743	43.9782	43.626	GO:0016567;GO:0031514;GO:0010152;GO:0009723;GO:0005813;GO:0051301;GO:0098793;GO:0031528;GO:0005758;GO:0016607;GO:0019005;GO:1900226;GO:0010105;GO:1901332;GO:0035882;GO:0006511;GO:0000822;GO:0043204;GO:0019903;GO:0048443;GO:0009734;GO:0000422;GO:0098685;GO:2000022;GO:0007399;GO:0098978;GO:0006006;GO:0051781;GO:0010828;GO:0006508;GO:0010011;GO:0009611;GO:0031146;GO:0043053;GO:0030282;GO:0071406;GO:…	biological_process; cellular_component; biological_process; biological_process; cellular_component; biological_process; cellular_component; cellular_component; cellular_component; cellular_component; cellular_component; biological_process; biological_process; biological_process; biological_process; biological_process; molecular_function; cellular_component; molecular_function; biological_process;…	protein ubiquitination; motile cilium; pollen maturation; response to ethylene; centrosome; cell division; presynapse; microvillus membrane; mitochondrial intermembrane space; nuclear speck; SCF ubiquitin ligase complex; negative regulation of NLRP3 inflammasome complex assembly; negative regulation of ethylene-activated signaling pathway; negative regulation of lateral root development; defecati…	ko04075;ko04016	Plant hormone signal transduction;MAPK signaling pathway - plant	EIN3-binding F-box protein 1-like [Prunus avium]	PF13516.10	Leucine Rich repeat	EIN3-binding F-box protein 1 OS=Arabidopsis thaliana OX=3702 GN=EBF1 PE=1 SV=1	4JGC1	Q	EIN3-binding F-box protein
LOC110767847	7.08294	1.63255	0	0	up	232.077	227.514	238.426	77.7661	79.1378	76.1446	GO:0044027;GO:0006635;GO:0071456;GO:0003684;GO:0016567;GO:0005886;GO:0009617;GO:0071479;GO:0019899;GO:0009723;GO:0031648;GO:0070063;GO:0006302;GO:0005813;GO:0009793;GO:0051298;GO:0006282;GO:0016740;GO:0046872;GO:0009414;GO:0030054;GO:0005759;GO:1902806;GO:1990904;GO:0006511;GO:0032527;GO:0071356;GO:2001235;GO:1902042;GO:0071681;GO:0000800;GO:0031436;GO:0006974;GO:0009409;GO:0044818;GO:0042802;GO:…	biological_process; biological_process; biological_process; molecular_function; biological_process; cellular_component; biological_process; biological_process; molecular_function; biological_process; biological_process; molecular_function; biological_process; cellular_component; biological_process; biological_process; biological_process; molecular_function; molecular_function; biological_process;…	negative regulation of gene expression via CpG island methylation; fatty acid beta-oxidation; cellular response to hypoxia; damaged DNA binding; protein ubiquitination; plasma membrane; response to bacterium; cellular response to ionizing radiation; enzyme binding; response to ethylene; protein destabilization; RNA polymerase binding; double-strand break repair; centrosome; embryo development end…	ko04141	Protein processing in endoplasmic reticulum	E3 ubiquitin-protein ligase RMA1H1-like [Prunus avium]	PF00097.29	Zinc finger, C3HC4 type (RING finger)	E3 ubiquitin-protein ligase RMA1H1 OS=Capsicum annuum OX=4072 GN=RMA1H1 PE=1 SV=1	4JTRD	O	E3 ubiquitin-protein ligase
LOC110750264	6.01027	2.21383	0	0	up	134.542	131.089	135.601	31.4515	28.0941	30.0597	GO:0003714;GO:0071456;GO:1903426;GO:0008432;GO:1904263;GO:0033591;GO:1904262;GO:0016567;GO:0005886;GO:0005768;GO:0009617;GO:0051301;GO:0009793;GO:0016740;GO:0046872;GO:0060173;GO:0006511;GO:0048443;GO:0060765;GO:0031902;GO:0002238;GO:0072089;GO:0009535;GO:0042802;GO:0000325;GO:0045892;GO:0048577;GO:0071470;GO:0030247;GO:0085020;GO:0051865;GO:0005654;GO:0009555;GO:0051640;GO:0031965;GO:0012501;GO:…	molecular_function; biological_process; biological_process; molecular_function; biological_process; biological_process; biological_process; biological_process; cellular_component; cellular_component; biological_process; biological_process; biological_process; molecular_function; molecular_function; biological_process; biological_process; biological_process; biological_process; cellular_component;…	transcription corepressor activity; cellular response to hypoxia; regulation of reactive oxygen species biosynthetic process; JUN kinase binding; positive regulation of TORC1 signaling; response to L-ascorbic acid; negative regulation of TORC1 signaling; protein ubiquitination; plasma membrane; endosome; response to bacterium; cell division; embryo development ending in seed dormancy; transferase…	-	-	RING-H2 finger protein ATL2-like [Prunus avium]	PF13639.10	Ring finger domain	RING-H2 finger protein ATL2 OS=Arabidopsis thaliana OX=3702 GN=ATL2 PE=2 SV=2	4JP0H	O	RING-H2 finger protein
LOC110749480	2.78088	4.15526	0	0	up	19.9275	21.2865	20.4264	1.14463	1.19501	1.24013	GO:0007631;GO:0043525;GO:0050803;GO:0015276;GO:0005886;GO:0008066;GO:1904315;GO:0043113;GO:0019899;GO:0001964;GO:0032589;GO:0098793;GO:0097038;GO:1905850;GO:0005261;GO:0007268;GO:0030672;GO:0043204;GO:0030426;GO:0031969;GO:0004972;GO:0099171;GO:0030003;GO:0007267;GO:0050804;GO:0048266;GO:0005911;GO:0007416;GO:0098685;GO:0007399;GO:0098815;GO:0042391;GO:0031489;GO:0051930;GO:0098978;GO:0031681;GO:…	biological_process; biological_process; biological_process; molecular_function; cellular_component; molecular_function; molecular_function; biological_process; molecular_function; biological_process; cellular_component; cellular_component; cellular_component; biological_process; molecular_function; biological_process; cellular_component; cellular_component; cellular_component; cellular_component;…	feeding behavior; positive regulation of neuron apoptotic process; regulation of synapse structure or activity; ligand-gated monoatomic ion channel activity; plasma membrane; glutamate receptor activity; transmitter-gated monoatomic ion channel activity involved in regulation of postsynaptic membrane potential; receptor clustering; enzyme binding; startle response; neuron projection membrane; pre…	-	-	glutamate receptor 2.8-like [Prunus avium]	PF01094.32	Receptor family ligand binding region	Glutamate receptor 2.7 OS=Arabidopsis thaliana OX=3702 GN=GLR2.7 PE=2 SV=3	4JH94	EPT	Glutamate receptor
LOC110749158	5.12416	2.66079	0	0	up	84.9146	82.4634	83.4328	13.1934	14.255	12.7274	GO:0005794;GO:0009788;GO:0009846;GO:0005886;GO:0070412;GO:1902039;GO:0032688;GO:0071222;GO:0046872;GO:0009414;GO:0005759;GO:0004721;GO:0005773;GO:1902108;GO:0000001;GO:0009409;GO:0048838;GO:0051496;GO:0046827;GO:0010360;GO:0009611;GO:0071470;GO:0032991;GO:0006469;GO:0005654;GO:0030968;GO:0016311;GO:0009738;GO:0048364;GO:0043005;GO:1902456;GO:0009536;GO:0035970;GO:0009845;GO:0045202;GO:0005737;GO:…	cellular_component; biological_process; biological_process; cellular_component; molecular_function; biological_process; biological_process; biological_process; molecular_function; biological_process; cellular_component; molecular_function; cellular_component; biological_process; biological_process; biological_process; biological_process; biological_process; biological_process; biological_process;…	Golgi apparatus; negative regulation of abscisic acid-activated signaling pathway; pollen germination; plasma membrane; R-SMAD binding; negative regulation of seed dormancy process; negative regulation of interferon-beta production; cellular response to lipopolysaccharide; metal ion binding; response to water deprivation; mitochondrial matrix; phosphoprotein phosphatase activity; vacuole; regulat…	ko04016;ko04075	MAPK signaling pathway - plant;Plant hormone signal transduction	protein phosphatase 2C 77 [Prunus avium]	PF00481.25	Protein phosphatase 2C	Protein phosphatase 2C 16 OS=Arabidopsis thaliana OX=3702 GN=HAB1 PE=1 SV=1	4JTNJ	T	phosphatase 2C
LOC110752217	5.9924	1.85749	0	0	up	113.603	117.795	119.202	32.4307	34.152	33.6225	GO:0005794;GO:0005788;GO:0050392;GO:0010040;GO:0103047;GO:0033302;GO:0009617;GO:0005886;GO:0005975;GO:0102996;GO:0050224;GO:0016740;GO:0102726;GO:0031349;GO:0047668;GO:0005903;GO:0009707;GO:0042343;GO:0009044;GO:0009682;GO:0009409;GO:0042803;GO:0019512;GO:0019760;GO:0009725;GO:0042802;GO:0000325;GO:0045471;GO:0004567;GO:0009410;GO:0080083;GO:0030245;GO:2000892;GO:1990641;GO:0009860;GO:0009809;GO:…	cellular_component; cellular_component; molecular_function; biological_process; molecular_function; biological_process; biological_process; cellular_component; biological_process; molecular_function; molecular_function; molecular_function; molecular_function; biological_process; molecular_function; cellular_component; cellular_component; biological_process; molecular_function; biological_process;…	Golgi apparatus; endoplasmic reticulum lumen; vicianin beta-glucosidase activity; response to iron(II) ion; methyl beta-D-glucoside 6-phosphate glucohydrolase activity; quercetin O-glucoside metabolic process; response to bacterium; plasma membrane; carbohydrate metabolic process; beta,beta digalactosyldiacylglycerol galactosyltransferase activity; prunasin beta-glucosidase activity; transferase …	ko00561	Glycerolipid metabolism	beta-glucosidase-like SFR2, chloroplastic [Prunus avium]	PF00232.22	Glycosyl hydrolase family 1	Beta-glucosidase-like SFR2, chloroplastic OS=Oryza sativa subsp. japonica OX=39947 GN=SFR2 PE=2 SV=1	4JJYB	G	Belongs to the glycosyl hydrolase 1 family
LOC110772715	4.85803	4.58169	0	0	up	129.794	125.255	129.071	5.45677	5.57611	5.52338	GO:0010117;GO:0015979;GO:0010030;GO:0010114;GO:0009522;GO:0010218;GO:0071486;GO:0009409;GO:0071483;GO:0009535;GO:0010224;GO:0071492;GO:0009416;GO:0071490;GO:0031969;GO:0009523;GO:0034605;GO:0071491;GO:0010380	biological_process; biological_process; biological_process; biological_process; cellular_component; biological_process; biological_process; biological_process; biological_process; cellular_component; biological_process; biological_process; biological_process; biological_process; cellular_component; cellular_component; biological_process; biological_process; biological_process;	photoprotection; photosynthesis; positive regulation of seed germination; response to red light; photosystem I; response to far red light; cellular response to high light intensity; response to cold; cellular response to blue light; chloroplast thylakoid membrane; response to UV-B; cellular response to UV-A; response to light stimulus; cellular response to far red light; chloroplast membrane; pho…	-	-	early light-induced protein 1, chloroplastic-like [Prunus avium]	PF00504.25	Chlorophyll A-B binding protein	Early light-induced protein, chloroplastic OS=Pisum sativum OX=3888 PE=2 SV=1	4JPF0	S	Early light-induced protein
LOC110773145	4.02525	5.02069	0	0	up	75.7726	76.6561	79.4554	2.32871	3.01694	1.90543	GO:0019048;GO:0006865;GO:0080143;GO:0006521;GO:0005886;GO:0005634;GO:0009615;GO:0016020;GO:0032940;GO:0010585	biological_process; biological_process; biological_process; biological_process; cellular_component; cellular_component; biological_process; cellular_component; biological_process; biological_process;	modulation by virus of host process; amino acid transport; regulation of amino acid export; regulation of cellular amino acid metabolic process; plasma membrane; nucleus; response to virus; membrane; secretion by cell; glutamine secretion;	-	-	protein GLUTAMINE DUMPER 2 [Prunus avium]	PF02535.26	ZIP Zinc transporter	Protein GLUTAMINE DUMPER 3 OS=Arabidopsis thaliana OX=3702 GN=GDU3 PE=1 SV=1	4JPYG	S	Protein GLUTAMINE DUMPER
LOC110752088	6.43626	5.06492	0	0	up	467.069	478.449	487.213	14.3406	16.2559	13.5416	GO:0004096;GO:0042744;GO:0043621;GO:0071465;GO:1902075	molecular_function; biological_process; molecular_function; biological_process; biological_process;	catalase activity; hydrogen peroxide catabolic process; protein self-association; cellular response to desiccation; cellular response to salt;	-	-	desiccation-related protein PCC13-62-like [Prunus avium]	PF13668.10	Ferritin-like domain	Desiccation-related protein PCC13-62 OS=Craterostigma plantagineum OX=4153 PE=2 SV=1	4JDP8	S	Desiccation-related protein PCC13-62-like
LOC110749314	6.74846	3.54409	0	0	up	351.546	358.623	354.238	30.3844	32.2252	31.8985	GO:0005794;GO:0004857;GO:0071456;GO:0009860;GO:1902066;GO:0005615;GO:0048364;GO:0009846;GO:0009741;GO:0005576;GO:0009617;GO:0009505;GO:0005886;GO:0010468;GO:0005768;GO:0005802;GO:0016020;GO:0052689;GO:0010187;GO:0000139;GO:0090406;GO:0042742;GO:0050832;GO:0017148;GO:0080147;GO:0005737;GO:0005783;GO:0090729;GO:0010119;GO:0052542;GO:0009506;GO:1990110;GO:0009620;GO:0050829;GO:0005829;GO:0030598;GO:…	cellular_component; molecular_function; biological_process; biological_process; biological_process; cellular_component; biological_process; biological_process; biological_process; cellular_component; biological_process; cellular_component; cellular_component; biological_process; cellular_component; cellular_component; cellular_component; molecular_function; biological_process; cellular_component;…	Golgi apparatus; enzyme inhibitor activity; cellular response to hypoxia; pollen tube growth; regulation of cell wall pectin metabolic process; extracellular space; root development; pollen germination; response to brassinosteroid; extracellular region; response to bacterium; plant-type cell wall; plasma membrane; regulation of gene expression; endosome; trans-Golgi network; membrane; carboxylic …	ko00040;ko01100	Pentose and glucuronate interconversions;Metabolic pathways	probable pectinesterase/pectinesterase inhibitor 7 [Prunus avium]	PF01095.23	Pectinesterase	Probable pectinesterase/pectinesterase inhibitor 7 OS=Arabidopsis thaliana OX=3702 GN=PME7 PE=2 SV=1	4JGX8	G	pectinesterase pectinesterase inhibitor
LOC110757953	2.90384	5.3398	0	0	up	31.4279	31.1327	29.2183	0.805256	0.79536	0.721978	GO:0007595;GO:0015207;GO:0015213;GO:0005886;GO:0015208;GO:0015211;GO:1903716;GO:1901642;GO:0015860;GO:0015210;GO:0005774;GO:0005337;GO:0035344;GO:0006855;GO:0015853;GO:0005739;GO:0001504;GO:0005326;GO:0016323;GO:0015854;GO:0035364;GO:1904823;GO:1903791;GO:0016324;GO:0015858;GO:0150104;GO:0000325;GO:0015205;GO:0015851;GO:0015862;GO:0006836;GO:0032238;GO:0035340;GO:0015861;GO:0032869;GO:0015212;GO:…	biological_process; molecular_function; molecular_function; cellular_component; molecular_function; molecular_function; biological_process; biological_process; biological_process; molecular_function; cellular_component; molecular_function; biological_process; biological_process; biological_process; cellular_component; biological_process; molecular_function; cellular_component; biological_process;…	lactation; adenine transmembrane transporter activity; uridine transmembrane transporter activity; plasma membrane; guanine transmembrane transporter activity; purine nucleoside transmembrane transporter activity; guanine transmembrane transport; nucleoside transmembrane transport; purine nucleoside transmembrane transport; uracil transmembrane transporter activity; vacuolar membrane; nucleoside …	-	-	equilibrative nucleotide transporter 3-like isoform X2 [Prunus avium]	PF01733.22	Nucleoside transporter	Equilibrative nucleotide transporter 3 OS=Arabidopsis thaliana OX=3702 GN=ENT3 PE=1 SV=1	4JGSE	F	Equilibrative nucleotide transporter 3-like
LOC110764756	8.03967	1.1827	0	0	up	382.855	387.06	394.041	177.245	177.589	176.22	GO:0033912;GO:0009738;GO:0050306;GO:0009617;GO:0071370;GO:0005886;GO:0005576;GO:0071944;GO:0005975;GO:0016020;GO:0005789;GO:0000139;GO:0009651;GO:0009414;GO:0052576;GO:0071836;GO:0042742;GO:0034484;GO:0005774;GO:0050832;GO:1902927;GO:0005773;GO:0005737;GO:0005739;GO:0000272;GO:0000324;GO:0005829;GO:0033948;GO:0005987;GO:0005634;GO:0009737;GO:0047207;GO:0033949;GO:0004553;GO:0004564;GO:0000325;GO:…	molecular_function; biological_process; molecular_function; biological_process; biological_process; cellular_component; cellular_component; cellular_component; biological_process; cellular_component; cellular_component; cellular_component; biological_process; biological_process; biological_process; biological_process; biological_process; biological_process; cellular_component; biological_process;…	2,6-beta-fructan 6-levanbiohydrolase activity; abscisic acid-activated signaling pathway; sucrose 1F-fructosyltransferase activity; response to bacterium; cellular response to gibberellin stimulus; plasma membrane; extracellular region; cell periphery; carbohydrate metabolic process; membrane; endoplasmic reticulum membrane; Golgi membrane; response to salt stress; response to water deprivation; …	ko00500;ko00052;ko01100	Starch and sucrose metabolism;Galactose metabolism;Metabolic pathways	acid beta-fructofuranosidase 1, vacuolar-like [Prunus avium]	PF00251.24	Glycosyl hydrolases family 32 N-terminal domain	Acid beta-fructofuranosidase 1, vacuolar OS=Rosa hybrid cultivar OX=128735 PE=1 SV=1	4JJ92	G	Belongs to the glycosyl hydrolase 32 family
LOC110755554	6.30314	1.25481	0	0	up	116.575	118.112	119.979	50.1351	52.3245	51.4776	GO:0050667;GO:0005516;GO:0003962;GO:0009086;GO:0009570;GO:0006534;GO:0001887;GO:0030170;GO:0102028;GO:0046677;GO:0005886;GO:0008784;GO:0008360;GO:1904828;GO:0006555;GO:0009058;GO:0005777;GO:0043418;GO:0051289;GO:0016740;GO:0070814;GO:0009252;GO:0043123;GO:0004123;GO:0018272;GO:0006535;GO:0019458;GO:0006790;GO:0017000;GO:0019343;GO:0019344;GO:0004121;GO:0005783;GO:0005737;GO:0018826;GO:0016853;GO:…	biological_process; molecular_function; molecular_function; biological_process; cellular_component; biological_process; biological_process; molecular_function; molecular_function; biological_process; cellular_component; molecular_function; biological_process; biological_process; biological_process; biological_process; cellular_component; biological_process; biological_process; molecular_function;…	homocysteine metabolic process; calmodulin binding; cystathionine gamma-synthase activity; methionine biosynthetic process; chloroplast stroma; cysteine metabolic process; selenium compound metabolic process; pyridoxal phosphate binding; cystathionine gamma-synthase activity (acts on O-phosphohomoserine); response to antibiotic; plasma membrane; alanine racemase activity; regulation of cell shape…	ko01110;ko01230;ko01100;ko00920;ko00270;ko00450	Biosynthesis of secondary metabolites;Biosynthesis of amino acids;Metabolic pathways;Sulfur metabolism;Cysteine and methionine metabolism;Selenocompound metabolism	cystathionine gamma-synthase 1, chloroplastic [Prunus avium]	PF01053.24	Cys/Met metabolism PLP-dependent enzyme	Cystathionine gamma-synthase 1, chloroplastic OS=Arabidopsis thaliana OX=3702 GN=CGS1 PE=1 SV=3	4JHTG	E	Cystathionine gamma-synthase
LOC110751926	6.08065	2.27456	0	0	up	143.098	144.682	142.694	29.3282	31.2797	31.544	GO:0009274;GO:0005829;GO:0009611;GO:0010597;GO:0005886;GO:0009423;GO:0003849;GO:0009073;GO:0009534;GO:0002047;GO:0030145;GO:0005739;GO:0008652;GO:0051260;GO:0009507;GO:0046872	cellular_component; cellular_component; biological_process; biological_process; cellular_component; biological_process; molecular_function; biological_process; cellular_component; biological_process; molecular_function; cellular_component; biological_process; biological_process; cellular_component; molecular_function;	peptidoglycan-based cell wall; cytosol; response to wounding; green leaf volatile biosynthetic process; plasma membrane; chorismate biosynthetic process; 3-deoxy-7-phosphoheptulonate synthase activity; aromatic amino acid family biosynthetic process; chloroplast thylakoid; phenazine biosynthetic process; manganese ion binding; mitochondrion; amino acid biosynthetic process; protein homooligomeriz…	ko00400;ko01100;ko01230;ko01110	Phenylalanine, tyrosine and tryptophan biosynthesis;Metabolic pathways;Biosynthesis of amino acids;Biosynthesis of secondary metabolites	phospho-2-dehydro-3-deoxyheptonate aldolase 1, chloroplastic-like [Prunus avium]	PF01474.20	Class-II DAHP synthetase family	Phospho-2-dehydro-3-deoxyheptonate aldolase 1, chloroplastic OS=Nicotiana tabacum OX=4097 GN=DHAPS-1 PE=2 SV=1	4JJP5	E	Phospho-2-dehydro-3-deoxyheptonate aldolase
LOC110757562	4.95333	1.53097	0	0	up	49.9932	50.1684	49.4615	18.5717	17.6526	17.3979	-	-	-	-	-	probable LRR receptor-like serine/threonine-protein kinase At1g53430 [Prunus avium]	-	-	-	4JRXB	T	LRR receptor-like serine threonine-protein kinase
LOC110763502	2.85436	3.34523	0	0	up	17.2026	18.1478	17.6717	1.72598	1.70576	1.9801	GO:0140982;GO:0005794;GO:0032496;GO:0005886;GO:0016567;GO:0005768;GO:0001890;GO:0071222;GO:0006839;GO:0140359;GO:0070633;GO:0046618;GO:0070730;GO:0005774;GO:1905231;GO:0010328;GO:0005773;GO:0071356;GO:0120188;GO:0000770;GO:0031526;GO:0048443;GO:0009734;GO:1903416;GO:0140141;GO:0008559;GO:1901557;GO:0072089;GO:0043481;GO:0042391;GO:0043190;GO:0009926;GO:0006935;GO:0036146;GO:0042803;GO:0014070;GO:…	biological_process; cellular_component; biological_process; cellular_component; biological_process; cellular_component; biological_process; biological_process; biological_process; molecular_function; biological_process; biological_process; biological_process; cellular_component; biological_process; molecular_function; cellular_component; biological_process; biological_process; biological_process;…	detoxification of aluminum ion; Golgi apparatus; response to lipopolysaccharide; plasma membrane; protein ubiquitination; endosome; placenta development; cellular response to lipopolysaccharide; mitochondrial transport; ABC-type transporter activity; transepithelial transport; xenobiotic export from cell; cAMP transport; vacuolar membrane; cellular response to borneol; auxin influx transmembrane …	ko02010	ABC transporters	ABC transporter B family member 11-like [Prunus avium]	PF00664.27	ABC transporter transmembrane region	ABC transporter B family member 4 OS=Arabidopsis thaliana OX=3702 GN=ABCB4 PE=1 SV=1	4JKXQ	Q	ABC transporter B family member
LOC110755712	2.34335	4.65328	0	0	up	14.755	14.0819	15.9549	0.521314	0.598502	0.74342	GO:0140982;GO:0005794;GO:0032496;GO:0005886;GO:0016567;GO:0005768;GO:0001890;GO:0071222;GO:0006839;GO:0045595;GO:0140359;GO:0070633;GO:0046618;GO:0070730;GO:0005774;GO:0015833;GO:1905231;GO:0010328;GO:0005773;GO:0071356;GO:0120188;GO:0000770;GO:0031526;GO:0048443;GO:0009734;GO:1903416;GO:0140141;GO:0008559;GO:1901557;GO:0072089;GO:0043481;GO:0042391;GO:0043190;GO:0009926;GO:0006935;GO:0036146;GO:…	biological_process; cellular_component; biological_process; cellular_component; biological_process; cellular_component; biological_process; biological_process; biological_process; biological_process; molecular_function; biological_process; biological_process; biological_process; cellular_component; biological_process; biological_process; molecular_function; cellular_component; biological_process;…	detoxification of aluminum ion; Golgi apparatus; response to lipopolysaccharide; plasma membrane; protein ubiquitination; endosome; placenta development; cellular response to lipopolysaccharide; mitochondrial transport; regulation of cell differentiation; ABC-type transporter activity; transepithelial transport; xenobiotic export from cell; cAMP transport; vacuolar membrane; peptide transport; ce…	ko02010	ABC transporters	ABC transporter B family member 11-like [Prunus avium]	PF00664.27	ABC transporter transmembrane region	ABC transporter B family member 11 OS=Arabidopsis thaliana OX=3702 GN=ABCB11 PE=2 SV=1	4JKXQ	Q	ABC transporter B family member
LOC110765017	3.48787	6.63844	0	0	up	69.9719	74.7377	70.3777	0.723316	0.837415	0.641299	GO:0120009;GO:0005794;GO:0005886;GO:0005768;GO:0031210;GO:0006896;GO:0048768;GO:0051301;GO:0001890;GO:0005813;GO:0120014;GO:0045540;GO:0046872;GO:1900223;GO:0016607;GO:0006657;GO:0008047;GO:0005773;GO:0140311;GO:0050896;GO:0042360;GO:0032153;GO:0097205;GO:0005770;GO:0072015;GO:1901149;GO:0006892;GO:0080025;GO:0048193;GO:0009410;GO:0008526;GO:0007040;GO:0006658;GO:0006629;GO:0005654;GO:0005502;GO:…	biological_process; cellular_component; cellular_component; cellular_component; molecular_function; biological_process; biological_process; biological_process; biological_process; cellular_component; molecular_function; biological_process; molecular_function; biological_process; cellular_component; biological_process; molecular_function; cellular_component; molecular_function; biological_process;…	intermembrane lipid transfer; Golgi apparatus; plasma membrane; endosome; phosphatidylcholine binding; Golgi to vacuole transport; root hair cell tip growth; cell division; placenta development; centrosome; phospholipid transfer activity; regulation of cholesterol biosynthetic process; metal ion binding; positive regulation of amyloid-beta clearance; nuclear speck; CDP-choline pathway; enzyme act…	-	-	patellin-4 [Prunus avium]	PF00650.24	CRAL/TRIO domain	Patellin-4 OS=Arabidopsis thaliana OX=3702 GN=PATL4 PE=1 SV=2	4JGQN	I	CRAL/TRIO, N-terminal domain
LOC110757369	3.52639	6.95653	0	0	up	82.6683	78.9984	75.7415	0.618611	0.563974	0.79993	GO:0071456;GO:0009788;GO:0009880;GO:0009789;GO:0002213;GO:0005886;GO:0009617;GO:0010102;GO:0009723;GO:0051301;GO:0048510;GO:0042335;GO:0045595;GO:0009414;GO:0009644;GO:0090357;GO:0031347;GO:0060862;GO:0010105;GO:0042542;GO:1901332;GO:0009751;GO:0009734;GO:0010087;GO:2000070;GO:2000032;GO:1990110;GO:1902074;GO:0009409;GO:1900057;GO:0019760;GO:0042802;GO:0009739;GO:0045892;GO:0009611;GO:0071369;GO:…	biological_process; biological_process; biological_process; biological_process; biological_process; cellular_component; biological_process; biological_process; biological_process; biological_process; biological_process; biological_process; biological_process; biological_process; biological_process; biological_process; biological_process; biological_process; biological_process; biological_process;…	cellular response to hypoxia; negative regulation of abscisic acid-activated signaling pathway; embryonic pattern specification; positive regulation of abscisic acid-activated signaling pathway; defense response to insect; plasma membrane; response to bacterium; lateral root morphogenesis; response to ethylene; cell division; regulation of timing of transition from vegetative to reproductive phas…	-	-	ethylene-responsive transcription factor ERF115-like [Prunus avium]	PF00847.24	AP2 domain	Ethylene-responsive transcription factor ERF114 OS=Arabidopsis thaliana OX=3702 GN=ERF114 PE=1 SV=1	4JUA3	K	ethylene-responsive transcription factor
LOC110755459	3.24862	6.88463	0	0	up	56.6806	61.1931	58.8358	0.540058	0.519103	0.468002	GO:0007623;GO:0006635;GO:0009274;GO:0008654;GO:0070538;GO:0009698;GO:0009507;GO:0033494;GO:0009809;GO:0016405;GO:0009617;GO:0005886;GO:0009570;GO:0005777;GO:0106286;GO:0006744;GO:0016877;GO:0016020;GO:0010030;GO:0009898;GO:0046872;GO:0010044;GO:0008218;GO:0008756;GO:0009234;GO:0080110;GO:0050832;GO:0018858;GO:0010447;GO:0005783;GO:0047760;GO:0005737;GO:0047077;GO:0006637;GO:0010214;GO:0016207;GO:…	biological_process; biological_process; cellular_component; biological_process; molecular_function; biological_process; cellular_component; biological_process; biological_process; molecular_function; biological_process; cellular_component; cellular_component; cellular_component; molecular_function; biological_process; molecular_function; cellular_component; biological_process; cellular_component;…	circadian rhythm; fatty acid beta-oxidation; peptidoglycan-based cell wall; phospholipid biosynthetic process; oleic acid binding; phenylpropanoid metabolic process; chloroplast; ferulate metabolic process; lignin biosynthetic process; CoA-ligase activity; response to bacterium; plasma membrane; chloroplast stroma; peroxisome; (E)-caffeate-CoA ligase activity; ubiquinone biosynthetic process; lig…	ko01100;ko00940;ko00999;ko00130;ko01110	Metabolic pathways;Phenylpropanoid biosynthesis;Podophyllotoxin biosynthesis;Ubiquinone and other terpenoid-quinone biosynthesis;Biosynthesis of secondary metabolites	4-coumarate--CoA ligase-like 7 [Prunus avium]	PF00501.32	AMP-binding enzyme	Probable CoA ligase CCL7 OS=Humulus lupulus OX=3486 GN=CCL7 PE=2 SV=1	4JHJ7	I	4-coumarate--CoA ligase-like
LOC110768926	4.19708	3.85312	0	0	up	63.645	64.5875	56.3339	4.09181	4.71216	4.38562	-	-	-	-	-	uncharacterized protein LOC110768926 [Prunus avium]	-	-	-	4JR04	-	-
LOC110745710	6.09533	3.31221	0	0	up	207.37	208.007	204.05	21.4266	21.1122	22.0684	-	-	-	-	-	uncharacterized protein LOC110745710 [Prunus avium]	PF03531.18	Structure-specific recognition protein (SSRP1)	-	-	-	-
LOC110770009	5.6929	2.14795	0	0	up	105.22	103.808	104.709	23.7109	24.5617	24.7758	GO:0000781;GO:0008301;GO:0031965;GO:0009873;GO:0000723;GO:0042162;GO:0003691;GO:0042803;GO:0005886;GO:0005737;GO:0005634;GO:0032204;GO:0016020;GO:0003677	cellular_component; molecular_function; cellular_component; biological_process; biological_process; molecular_function; molecular_function; molecular_function; cellular_component; cellular_component; cellular_component; biological_process; cellular_component; molecular_function;	chromosome, telomeric region; DNA binding, bending; nuclear membrane; ethylene-activated signaling pathway; telomere maintenance; telomeric DNA binding; double-stranded telomeric DNA binding; protein homodimerization activity; plasma membrane; cytoplasm; nucleus; regulation of telomere maintenance; membrane; DNA binding;	-	-	telomere repeat-binding protein 5 isoform X1 [Prunus avium]	PF00249.35	Myb-like DNA-binding domain	Telomere repeat-binding protein 5 OS=Arabidopsis thaliana OX=3702 GN=TRP5 PE=1 SV=2	4JHWY	K	Telomere repeat-binding protein
LOC110773061	9.35283	2.79409	0	0	up	1688.4	1678.31	1699.86	254.174	257.187	244.802	GO:0005794;GO:0009986;GO:0009505;GO:0005886;GO:0009058;GO:0009723;GO:0016020;GO:0004064;GO:0051365;GO:0012505;GO:0005783;GO:0005773;GO:0009751;GO:0005739;GO:0009506;GO:0009620;GO:0016829;GO:0005829;GO:0009753;GO:0016844;GO:0000325;GO:0009611;GO:0009820;GO:0009615;GO:0010584;GO:0016787;GO:0009555	cellular_component; cellular_component; cellular_component; cellular_component; biological_process; biological_process; cellular_component; molecular_function; biological_process; cellular_component; cellular_component; cellular_component; biological_process; cellular_component; cellular_component; biological_process; molecular_function; cellular_component; biological_process; molecular_function;…	Golgi apparatus; cell surface; plant-type cell wall; plasma membrane; biosynthetic process; response to ethylene; membrane; arylesterase activity; cellular response to potassium ion starvation; endomembrane system; endoplasmic reticulum; vacuole; response to salicylic acid; mitochondrion; plasmodesma; response to fungus; lyase activity; cytosol; response to jasmonic acid; strictosidine synthase a…	-	-	protein STRICTOSIDINE SYNTHASE-LIKE 5-like [Prunus avium]	PF03088.20	Strictosidine synthase	Protein STRICTOSIDINE SYNTHASE-LIKE 4 OS=Arabidopsis thaliana OX=3702 GN=SSL4 PE=1 SV=1	4JGSD	J	Adipocyte plasma membrane-associated
LOC110762397	5.72045	3.00678	0	0	up	141.76	146.421	139.429	18.5078	17.9805	18.6349	GO:0071456;GO:0009788;GO:0009789;GO:0060966;GO:0090709;GO:0009741;GO:0005886;GO:0010468;GO:0009723;GO:0043167;GO:0002237;GO:0051301;GO:0009793;GO:0009718;GO:0016032;GO:0009414;GO:0009644;GO:0042538;GO:0012505;GO:0033619;GO:0031347;GO:0042542;GO:1900103;GO:0006986;GO:0009751;GO:0009734;GO:0009938;GO:0006351;GO:1990110;GO:1902074;GO:0042803;GO:1900057;GO:0009409;GO:0019760;GO:2000377;GO:0042802;GO:…	biological_process; biological_process; biological_process; biological_process; biological_process; biological_process; cellular_component; biological_process; biological_process; molecular_function; biological_process; biological_process; biological_process; biological_process; biological_process; biological_process; biological_process; biological_process; cellular_component; biological_process;…	cellular response to hypoxia; negative regulation of abscisic acid-activated signaling pathway; positive regulation of abscisic acid-activated signaling pathway; regulation of gene silencing by RNA; regulation of timing of plant organ formation; response to brassinosteroid; plasma membrane; regulation of gene expression; response to ethylene; ion binding; response to molecule of bacterial origin;…	-	-	NAC domain-containing protein 100 [Prunus avium]	PF02365.19	No apical meristem (NAM) protein	NAC domain-containing protein 100 OS=Arabidopsis thaliana OX=3702 GN=NAC100 PE=2 SV=1	4JJKR	K	NAC domain-containing protein
LOC110770878	3.82419	2.96325	0	0	up	34.3473	33.9206	36.011	4.65226	4.40972	4.78122	GO:1901709;GO:0102791;GO:0004503;GO:0016491;GO:0033793;GO:0005576;GO:0009543;GO:0046148;GO:1901708;GO:0004097;GO:0005507;GO:0005344;GO:0042438;GO:0102706;GO:0005775;GO:0046872	biological_process; molecular_function; molecular_function; molecular_function; molecular_function; cellular_component; cellular_component; biological_process; biological_process; molecular_function; molecular_function; molecular_function; biological_process; molecular_function; cellular_component; molecular_function;	(+)-larreatricin metabolic process; sulfuretin synthase activity; tyrosinase activity; oxidoreductase activity; aureusidin synthase activity; extracellular region; chloroplast thylakoid lumen; pigment biosynthetic process; (+)-3'-hydroxylarreatricin biosynthetic process; catechol oxidase activity; copper ion binding; oxygen carrier activity; melanin biosynthetic process; butein:oxygen oxidoreduct…	ko00350;ko01100;ko01110;ko00950	Tyrosine metabolism;Metabolic pathways;Biosynthesis of secondary metabolites;Isoquinoline alkaloid biosynthesis	polyphenol oxidase, chloroplastic [Prunus avium]	PF12143.12	Protein of unknown function (DUF_B2219)	Polyphenol oxidase, chloroplastic OS=Malus domestica OX=3750 PE=1 SV=1	4JF61	S	Polyphenol oxidase
LOC110753196	3.94954	2.51272	0	0	up	32.1792	33.1678	34.1738	5.56669	6.71955	5.72896	GO:0005794;GO:0009635;GO:0071250;GO:0005886;GO:0009610;GO:0015701;GO:0005576;GO:0005777;GO:0009505;GO:0015994;GO:0016020;GO:0005789;GO:0043531;GO:0006695;GO:0016740;GO:0005758;GO:0017183;GO:0042126;GO:0046872;GO:0006790;GO:0005759;GO:0009536;GO:0004128;GO:0006696;GO:0031966;GO:0031090;GO:0005783;GO:0006807;GO:0005737;GO:0005739;GO:0020037;GO:0009703;GO:0070062;GO:0008015;GO:0050464;GO:0005829;GO:…	cellular_component; biological_process; biological_process; cellular_component; biological_process; biological_process; cellular_component; cellular_component; cellular_component; biological_process; cellular_component; cellular_component; molecular_function; biological_process; molecular_function; cellular_component; biological_process; biological_process; molecular_function; biological_process;…	Golgi apparatus; response to herbicide; cellular response to nitrite; plasma membrane; response to symbiotic fungus; bicarbonate transport; extracellular region; peroxisome; plant-type cell wall; chlorophyll metabolic process; membrane; endoplasmic reticulum membrane; ADP binding; cholesterol biosynthetic process; transferase activity; mitochondrial intermembrane space; peptidyl-diphthamide biosy…	ko00910;ko01100	Nitrogen metabolism;Metabolic pathways	nitrate reductase [NAD(P)H]-like [Prunus avium]	PF00174.23	Oxidoreductase molybdopterin binding domain	Nitrate reductase [NADH] OS=Cucurbita maxima OX=3661 PE=2 SV=1	4JKWJ	C	Nitrate reductase is a key enzyme involved in the first step of nitrate assimilation in plants, fungi and bacteria
LOC110766378	4.45839	2.93654	0	0	up	53.9375	55.8033	57.2881	7.04748	7.37613	8.20721	-	-	-	-	-	uncharacterized protein LOC110766378 [Prunus avium]	-	-	-	4JUBS	-	-
LOC110753702	5.18293	4.60882	0	0	up	160.781	165.29	168.066	7.51488	6.82744	6.57961	GO:0012501;GO:0005615;GO:0005576;GO:0009610;GO:0006952;GO:0002237;GO:0036377;GO:0030246;GO:0009414;GO:0004866;GO:0042742;GO:0009625;GO:0099503;GO:0042542;GO:0045735;GO:0005783;GO:0005773;GO:0004867;GO:0009751;GO:0090729;GO:0005739;GO:0004869;GO:0002238;GO:0009624;GO:0030414;GO:0009611;GO:0010466;GO:0015066;GO:0048046	biological_process; cellular_component; cellular_component; biological_process; biological_process; biological_process; biological_process; molecular_function; biological_process; molecular_function; biological_process; biological_process; cellular_component; biological_process; molecular_function; cellular_component; cellular_component; molecular_function; biological_process; molecular_function;…	programmed cell death; extracellular space; extracellular region; response to symbiotic fungus; defense response; response to molecule of bacterial origin; arbuscular mycorrhizal association; carbohydrate binding; response to water deprivation; endopeptidase inhibitor activity; defense response to bacterium; response to insect; secretory vesicle; response to hydrogen peroxide; nutrient reservoir …	-	-	kunitz trypsin inhibitor 2-like [Prunus avium]	PF00197.22	Trypsin and protease inhibitor	Kunitz trypsin inhibitor 5 OS=Arabidopsis thaliana OX=3702 GN=KTI5 PE=2 SV=1	4JTDX	S	Soybean trypsin inhibitor (Kunitz) family of protease inhibitors
LOC110754877	5.57103	1.37833	0	0	up	73.7846	72.5655	74.5731	29.6764	29.3219	28.8447	GO:1905191;GO:0007623;GO:0051028;GO:0000381;GO:0010494;GO:0006413;GO:0005576;GO:0010468;GO:0008380;GO:0140693;GO:0008270;GO:0110046;GO:0008266;GO:0035198;GO:0035883;GO:0043153;GO:0030154;GO:0034605;GO:1990841;GO:0051149;GO:0042593;GO:0010193;GO:0140538;GO:0035773;GO:0006446;GO:0097157;GO:0045836;GO:0016607;GO:1990904;GO:0032922;GO:0035278;GO:0017148;GO:0032055;GO:0005737;GO:0045947;GO:0051446;GO:…	biological_process; biological_process; biological_process; biological_process; cellular_component; biological_process; cellular_component; biological_process; biological_process; molecular_function; molecular_function; biological_process; molecular_function; molecular_function; biological_process; biological_process; biological_process; biological_process; molecular_function; biological_process;…	positive regulation of metaphase/anaphase transition of meiosis II; circadian rhythm; mRNA transport; regulation of alternative mRNA splicing, via spliceosome; cytoplasmic stress granule; translational initiation; extracellular region; regulation of gene expression; RNA splicing; molecular condensate scaffold activity; zinc ion binding; signal transduction involved in cell cycle switching, mitoti…	-	-	protein MEI2-like 2 isoform X1 [Prunus avium]	PF04059.16	RNA recognition motif 2	Protein MEI2-like 2 OS=Oryza sativa subsp. japonica OX=39947 GN=ML2 PE=2 SV=1	4JDY1	A	Mei2-like
LOC110758856	6.09441	2.16246	0	0	up	135.341	144.103	138.743	32.8415	30.8258	33.1773	-	-	-	-	-	uncharacterized protein LOC110758856 [Prunus avium]	-	-	-	4JR0N	-	-
LOC110754251	4.99212	4.83514	0	0	up	159.067	152.785	148.178	5.97512	5.05566	5.69938	GO:0042742;GO:0099503;GO:0050832;GO:0004540;GO:0009627;GO:0005576;GO:0005773;GO:0006952;GO:0009626;GO:0009723;GO:0030246;GO:0008061;GO:0009615;GO:0080027;GO:0031640	biological_process; cellular_component; biological_process; molecular_function; biological_process; cellular_component; cellular_component; biological_process; biological_process; biological_process; molecular_function; molecular_function; biological_process; biological_process; biological_process;	defense response to bacterium; secretory vesicle; defense response to fungus; RNA nuclease activity; systemic acquired resistance; extracellular region; vacuole; defense response; plant-type hypersensitive response; response to ethylene; carbohydrate binding; chitin binding; response to virus; response to herbivore; killing of cells of another organism;	-	-	pathogenesis-related protein PR-4-like [Prunus avium]	PF00967.21	Barwin family	Pathogenesis-related protein P2 OS=Solanum lycopersicum OX=4081 PE=2 SV=1	4JTY1	S	Pathogenesis-related protein
LOC110765199	4.02232	4.68168	0	0	up	66.6705	72.2205	68.0991	2.88528	2.84193	2.60208	GO:0102614;GO:0005794;GO:0019761;GO:0102627;GO:0009805;GO:0052544;GO:0005886;GO:0005576;GO:0006952;GO:0102628;GO:0006722;GO:0016020;GO:0005789;GO:0010286;GO:0016705;GO:0052582;GO:0000137;GO:0016709;GO:0009536;GO:0042742;GO:0010114;GO:0009625;GO:0050832;GO:0005783;GO:0102995;GO:0005773;GO:0009641;GO:0035835;GO:0005739;GO:0004497;GO:0020037;GO:0009506;GO:0102876;GO:0002238;GO:0102626;GO:0051762;GO:…	molecular_function; cellular_component; biological_process; molecular_function; biological_process; biological_process; cellular_component; cellular_component; biological_process; molecular_function; biological_process; cellular_component; cellular_component; biological_process; molecular_function; molecular_function; cellular_component; molecular_function; cellular_component; biological_process;…	germacrene A acid 8beta-hydroxylase activity; Golgi apparatus; glucosinolate biosynthetic process; parthenolide 3beta-hydroxylase activity; coumarin biosynthetic process; defense response by callose deposition in cell wall; plasma membrane; extracellular region; defense response; costunolide 3beta-hydroxylase activity; triterpenoid metabolic process; membrane; endoplasmic reticulum membrane; heat…	-	-	cytochrome P450 71A3-like, partial [Prunus avium]	PF00067.26	Cytochrome P450	Cytochrome P450 736A117 OS=Prunus mume OX=102107 GN=CYP736A117 PE=2 SV=1	4JRDP	Q	Cytochrome p450
LOC110757758	4.30629	3.5582	0	0	up	60.5072	57.6375	64.5996	6.05997	4.54929	5.46974	-	-	-	-	-	uncharacterized protein LOC110757758 [Prunus avium]	PF06880.15	Protein of unknown function (DUF1262)	-	4JNEF	S	Protein of unknown function (DUF1262)
LOC110757750	5.35145	3.60662	0	0	up	134.593	133.8	132.714	11.3253	11.0941	11.712	GO:0005794;GO:0015225;GO:0071456;GO:0015691;GO:0032496;GO:0005886;GO:0015208;GO:0010152;GO:0042401;GO:0005768;GO:0055078;GO:0032868;GO:0031410;GO:0009617;GO:0002237;GO:0009723;GO:0032367;GO:0098793;GO:0043531;GO:0042335;GO:0048388;GO:0010193;GO:0140359;GO:0009414;GO:0070633;GO:0046872;GO:0002229;GO:0071366;GO:0042542;GO:0042441;GO:0005774;GO:1904479;GO:0009751;GO:0031526;GO:0070731;GO:0009734;GO:…	cellular_component; molecular_function; biological_process; biological_process; biological_process; cellular_component; molecular_function; biological_process; biological_process; cellular_component; biological_process; biological_process; cellular_component; biological_process; biological_process; biological_process; biological_process; cellular_component; molecular_function; biological_process;…	Golgi apparatus; biotin transmembrane transporter activity; cellular response to hypoxia; cadmium ion transport; response to lipopolysaccharide; plasma membrane; guanine transmembrane transporter activity; pollen maturation; biogenic amine biosynthetic process; endosome; sodium ion homeostasis; response to insulin; cytoplasmic vesicle; response to bacterium; response to molecule of bacterial orig…	-	-	ABC transporter G family member 21 [Prunus avium]	PF01061.28	ABC-2 type transporter	ABC transporter G family member 21 OS=Arabidopsis thaliana OX=3702 GN=ABCG21 PE=2 SV=2	4JGZM	Q	ABC transporter G family member
LOC110746601	5.48734	4.44191	0	0	up	193.93	196.296	195.195	9.6593	9.51855	8.63299	GO:1903725;GO:0008654;GO:0009986;GO:0006914;GO:0030446;GO:0009793;GO:0016020;GO:0010264;GO:1900089;GO:0042742;GO:0050832;GO:0005737;GO:0006506;GO:0005829;GO:0031589;GO:0004512;GO:0005634;GO:0006021;GO:0016036;GO:0009733;GO:0009791;GO:0051607;GO:0006659;GO:0000281	biological_process; biological_process; cellular_component; biological_process; cellular_component; biological_process; cellular_component; biological_process; biological_process; biological_process; biological_process; cellular_component; biological_process; cellular_component; biological_process; molecular_function; cellular_component; biological_process; biological_process; biological_process;…	regulation of phospholipid metabolic process; phospholipid biosynthetic process; cell surface; autophagy; hyphal cell wall; embryo development ending in seed dormancy; membrane; myo-inositol hexakisphosphate biosynthetic process; negative regulation of inositol biosynthetic process; defense response to bacterium; defense response to fungus; cytoplasm; GPI anchor biosynthetic process; cytosol; cel…	ko01100;ko00562	Metabolic pathways;Inositol phosphate metabolism	inositol-3-phosphate synthase [Prunus avium]	PF07994.16	Myo-inositol-1-phosphate synthase	Inositol-3-phosphate synthase OS=Nicotiana tabacum OX=4097 PE=2 SV=1	4JS1F	I	Inositol-3-phosphate
LOC110746602	5.08541	4.35995	0	0	up	139.566	141.256	142.489	6.79373	7.13308	7.42167	GO:1903725;GO:0008654;GO:0009986;GO:0006914;GO:0030446;GO:0009793;GO:0016020;GO:0010264;GO:1900089;GO:0042742;GO:0050832;GO:0005737;GO:0006506;GO:0005829;GO:0031589;GO:0004512;GO:0005634;GO:0006021;GO:0016036;GO:0009733;GO:0009791;GO:0051607;GO:0006659;GO:0000281	biological_process; biological_process; cellular_component; biological_process; cellular_component; biological_process; cellular_component; biological_process; biological_process; biological_process; biological_process; cellular_component; biological_process; cellular_component; biological_process; molecular_function; cellular_component; biological_process; biological_process; biological_process;…	regulation of phospholipid metabolic process; phospholipid biosynthetic process; cell surface; autophagy; hyphal cell wall; embryo development ending in seed dormancy; membrane; myo-inositol hexakisphosphate biosynthetic process; negative regulation of inositol biosynthetic process; defense response to bacterium; defense response to fungus; cytoplasm; GPI anchor biosynthetic process; cytosol; cel…	ko00562;ko01100	Inositol phosphate metabolism;Metabolic pathways	inositol-3-phosphate synthase-like, partial [Prunus avium]	PF07994.16	Myo-inositol-1-phosphate synthase	Inositol-3-phosphate synthase OS=Nicotiana tabacum OX=4097 PE=2 SV=1	4JS1F	I	Inositol-3-phosphate
LOC110750401	6.18512	2.69305	0	0	up	182.461	180.845	171.346	28.8558	27.3485	29.4959	-	-	-	-	-	uncharacterized protein LOC110750401 [Prunus avium]	PF10488.13	Phosphatase-1 catalytic subunit binding region	-	4JR1J	-	-
LOC110751412	5.6628	6.00867	0	0	up	377.005	371.11	359.045	5.88248	5.25256	6.75722	-	-	-	-	-	uncharacterized protein LOC110751412 [Prunus avium]	PF13836.10	Domain of unknown function (DUF4195)	-	4JQTQ	-	-
LOC110762697	6.19172	3.70664	0	0	up	255.46	251.084	251.557	19.5054	19.2712	21.4743	GO:0004392;GO:0005576;GO:0010431;GO:0006952;GO:0016020;GO:0009793;GO:0010118;GO:0009651;GO:0046872;GO:0034389;GO:0102070;GO:0005509;GO:0050832;GO:0005783;GO:0009751;GO:0031969;GO:0004497;GO:0020037;GO:0071614;GO:0009819;GO:0009620;GO:0043231;GO:0042803;GO:0009409;GO:0010888;GO:1902609;GO:0009269;GO:0009737;GO:0031407;GO:2000377;GO:0000325;GO:0005811;GO:0012511;GO:1990137;GO:0031408;GO:0016298	molecular_function; cellular_component; biological_process; biological_process; cellular_component; biological_process; biological_process; biological_process; molecular_function; biological_process; molecular_function; molecular_function; biological_process; cellular_component; biological_process; cellular_component; molecular_function; molecular_function; molecular_function; biological_process;…	heme oxygenase (decyclizing) activity; extracellular region; seed maturation; defense response; membrane; embryo development ending in seed dormancy; stomatal movement; response to salt stress; metal ion binding; lipid droplet organization; 18-hydroxyoleate peroxygenase activity; calcium ion binding; defense response to fungus; endoplasmic reticulum; response to salicylic acid; chloroplast membra…	ko00073	Cutin, suberine and wax biosynthesis	probable peroxygenase 4 [Prunus avium]	PF05042.17	Caleosin related protein	Probable peroxygenase 4 OS=Arabidopsis thaliana OX=3702 GN=PXG4 PE=1 SV=1	4JI25	S	Peroxygenase
LOC110762696	4.74653	1.86902	0	0	up	46.8828	48.8597	48.7791	13.7651	13.6018	13.6037	GO:0006955;GO:0010337;GO:0008219;GO:0005886;GO:0005634;GO:2000031;GO:0052542;GO:0009651;GO:0009626	biological_process; biological_process; biological_process; cellular_component; cellular_component; biological_process; biological_process; biological_process; biological_process;	immune response; regulation of salicylic acid metabolic process; cell death; plasma membrane; nucleus; regulation of salicylic acid mediated signaling pathway; defense response by callose deposition; response to salt stress; plant-type hypersensitive response;	-	-	MACPF domain-containing protein At1g14780 [Prunus avium]	PF01823.23	MAC/Perforin domain	MACPF domain-containing protein At1g14780 OS=Arabidopsis thaliana OX=3702 GN=At1g14780 PE=2 SV=1	4JKNY	S	MACPF domain-containing protein
LOC110753767	5.83984	2.00295	0	0	up	109.495	115.49	105.911	29.0203	28.5097	27.9578	GO:0048366;GO:0048481;GO:0031969;GO:0009536;GO:0009507;GO:0009658	biological_process; biological_process; cellular_component; cellular_component; cellular_component; biological_process;	leaf development; plant ovule development; chloroplast membrane; plastid; chloroplast; chloroplast organization;	-	-	uncharacterized protein LOC110753767 [Prunus avium]	PF13386.10	Cytochrome C biogenesis protein transmembrane region	Chloroplast protein FOR GROWTH AND FERTILITY 2 OS=Arabidopsis thaliana OX=3702 GN=CGF2 PE=2 SV=1	4JJE6	S	Cytochrome C biogenesis protein transmembrane region
LOC110750300	3.13338	5.69719	0	0	up	40.1145	44.8012	39.1725	0.858089	0.733726	0.873248	GO:0005886;GO:0009058;GO:0005777;GO:0016747;GO:0005789;GO:0016020;GO:0009922;GO:0070417;GO:0006970;GO:1901787;GO:0005783;GO:0005739;GO:0042761;GO:0048868;GO:0009409;GO:0047181;GO:0006633;GO:0008610;GO:0102735;GO:0016746;GO:0022626;GO:2001293;GO:0009826;GO:0030639;GO:0009611;GO:0034081;GO:0010345;GO:0009416;GO:0071770;GO:0010025	cellular_component; biological_process; cellular_component; molecular_function; cellular_component; cellular_component; molecular_function; biological_process; biological_process; biological_process; cellular_component; cellular_component; biological_process; biological_process; biological_process; molecular_function; biological_process; biological_process; molecular_function; molecular_function;…	plasma membrane; biosynthetic process; peroxisome; acyltransferase activity, transferring groups other than amino-acyl groups; endoplasmic reticulum membrane; membrane; fatty acid elongase activity; cellular response to cold; response to osmotic stress; benzoyl-CoA metabolic process; endoplasmic reticulum; mitochondrion; very long-chain fatty acid biosynthetic process; pollen tube development; re…	ko01110;ko00062;ko01100	Biosynthesis of secondary metabolites;Fatty acid elongation;Metabolic pathways	probable 3-ketoacyl-CoA synthase 21 [Prunus avium]	PF08392.16	FAE1/Type III polyketide synthase-like protein	Probable 3-ketoacyl-CoA synthase 21 OS=Arabidopsis thaliana OX=3702 GN=KCS21 PE=2 SV=1	4JI0I	I	3-ketoacyl-CoA synthase
LOC110745560	8.05951	1.03559	0	0	up	371.054	379.05	372.469	190.029	193.233	182.996	GO:0045340;GO:0005794;GO:0042744;GO:0005788;GO:0005886;GO:0005768;GO:0009793;GO:1902905;GO:0007283;GO:0005758;GO:0005759;GO:0012505;GO:0042542;GO:0033194;GO:0043534;GO:0005773;GO:0019369;GO:0009751;GO:0048144;GO:1902042;GO:0040029;GO:0002238;GO:0048741;GO:0051258;GO:0009535;GO:0009725;GO:0006641;GO:0014070;GO:0042802;GO:1901149;GO:0045444;GO:0140824;GO:0035094;GO:0009410;GO:0009611;GO:0051593;GO:…	molecular_function; cellular_component; biological_process; cellular_component; cellular_component; cellular_component; biological_process; biological_process; biological_process; cellular_component; cellular_component; cellular_component; biological_process; biological_process; biological_process; cellular_component; biological_process; biological_process; biological_process; biological_process;…	mercury ion binding; Golgi apparatus; hydrogen peroxide catabolic process; endoplasmic reticulum lumen; plasma membrane; endosome; embryo development ending in seed dormancy; positive regulation of supramolecular fiber organization; spermatogenesis; mitochondrial intermembrane space; mitochondrial matrix; endomembrane system; response to hydrogen peroxide; response to hydroperoxide; blood vessel …	ko01100;ko00480;ko00590	Metabolic pathways;Glutathione metabolism;Arachidonic acid metabolism	probable phospholipid hydroperoxide glutathione peroxidase [Prunus avium]	PF00255.23	Glutathione peroxidase	Probable phospholipid hydroperoxide glutathione peroxidase OS=Citrus sinensis OX=2711 GN=CSA PE=1 SV=1	4JJMH	O	Belongs to the glutathione peroxidase family
LOC110762454	5.511	3.23354	0	0	up	133.283	130.188	134.468	15.5541	14.6497	13.5447	GO:0005737;GO:0009626;GO:0016020;GO:0043531;GO:0005524;GO:0046872	cellular_component; biological_process; cellular_component; molecular_function; molecular_function; molecular_function;	cytoplasm; plant-type hypersensitive response; membrane; ADP binding; ATP binding; metal ion binding;	-	-	heavy metal-associated isoprenylated plant protein 39-like [Prunus avium]	PF00403.30	Heavy-metal-associated domain	Heavy metal-associated isoprenylated plant protein 12 OS=Arabidopsis thaliana OX=3702 GN=HIPP12 PE=3 SV=1	4JQ44	P	late blight resistance protein homolog R1B-19
LOC110758684	5.19453	1.52948	0	0	up	60.0142	58.4998	59.2226	21.13	20.8975	21.7603	GO:0071456;GO:0010494;GO:0010150;GO:0005886;GO:0050767;GO:2000766;GO:0008270;GO:0030154;GO:0001701;GO:0009793;GO:1990715;GO:0010187;GO:1905538;GO:0003677;GO:0046872;GO:0003700;GO:0006979;GO:0050832;GO:0005737;GO:0000932;GO:1902074;GO:0009867;GO:0009409;GO:0005634;GO:0008407;GO:0030182;GO:0003727;GO:0048667;GO:0001764;GO:0051607;GO:0006417;GO:0005844;GO:0007476;GO:0006412;GO:0061157;GO:0002164;GO:…	biological_process; cellular_component; biological_process; cellular_component; biological_process; biological_process; molecular_function; biological_process; biological_process; biological_process; molecular_function; biological_process; molecular_function; molecular_function; molecular_function; molecular_function; biological_process; biological_process; cellular_component; cellular_component;…	cellular response to hypoxia; cytoplasmic stress granule; leaf senescence; plasma membrane; regulation of neurogenesis; negative regulation of cytoplasmic translation; zinc ion binding; cell differentiation; in utero embryonic development; embryo development ending in seed dormancy; mRNA CDS binding; negative regulation of seed germination; polysome binding; DNA binding; metal ion binding; DNA-bi…	-	-	zinc finger CCCH domain-containing protein 66 [Prunus avium]	PF12796.11	Ankyrin repeats (3 copies)	Zinc finger CCCH domain-containing protein 66 OS=Arabidopsis thaliana OX=3702 GN=At5g58620 PE=2 SV=1	4JJWX	O	zinc finger CCCH domain-containing protein
LOC110761239	6.06587	2.19588	0	0	up	135.468	139.445	139.321	30.3823	32.3341	31.1241	GO:0005534;GO:0033499;GO:0005829;GO:0004335;GO:0009702;GO:0046835;GO:0019402;GO:0005737;GO:0019388;GO:0070062;GO:0019566;GO:0061623;GO:0016020;GO:0000287;GO:0005524;GO:0009506;GO:0006012	molecular_function; biological_process; cellular_component; molecular_function; molecular_function; biological_process; biological_process; cellular_component; biological_process; cellular_component; biological_process; biological_process; cellular_component; molecular_function; molecular_function; cellular_component; biological_process;	galactose binding; galactose catabolic process via UDP-galactose; cytosol; galactokinase activity; L-arabinokinase activity; carbohydrate phosphorylation; galactitol metabolic process; cytoplasm; galactose catabolic process; extracellular exosome; arabinose metabolic process; glycolytic process from galactose; membrane; magnesium ion binding; ATP binding; plasmodesma; galactose metabolic process;	ko00520;ko01100	Amino sugar and nucleotide sugar metabolism;Metabolic pathways	L-arabinokinase-like [Prunus avium]	PF00288.30	GHMP kinases N terminal domain	L-arabinokinase OS=Arabidopsis thaliana OX=3702 GN=ARA1 PE=1 SV=1	4JEKQ	G	L-arabinokinase-like
LOC110752987	6.46275	1.97904	0	0	up	168.422	171.338	169.202	44.5433	43.5961	45.6505	GO:0071456;GO:1903426;GO:0034704;GO:0019722;GO:0090023;GO:0015292;GO:0016020;GO:0043009;GO:0051560;GO:0042593;GO:0051561;GO:0006979;GO:0005509;GO:1990246;GO:0005739;GO:0051649;GO:0051260;GO:0036444;GO:0090141;GO:0043231;GO:0007015;GO:0042802;GO:0061041;GO:0005654;GO:0005743;GO:0019855;GO:0070509;GO:0072375;GO:0051259;GO:0005262;GO:0043621;GO:0007615;GO:0060027;GO:0008016;GO:0032024;GO:0006851;GO:…	biological_process; biological_process; cellular_component; biological_process; biological_process; molecular_function; cellular_component; biological_process; biological_process; biological_process; biological_process; biological_process; molecular_function; cellular_component; cellular_component; biological_process; biological_process; biological_process; biological_process; cellular_component;…	cellular response to hypoxia; regulation of reactive oxygen species biosynthetic process; calcium channel complex; calcium-mediated signaling; positive regulation of neutrophil chemotaxis; uniporter activity; membrane; chordate embryonic development; mitochondrial calcium ion homeostasis; glucose homeostasis; positive regulation of mitochondrial calcium ion concentration; response to oxidative st…	-	-	calcium uniporter protein 2, mitochondrial-like [Prunus avium]	PF04678.17	Mitochondrial calcium uniporter	Calcium uniporter protein 2, mitochondrial OS=Arabidopsis thaliana OX=3702 GN=At2g23790 PE=2 SV=1	4JIHR	S	Mitochondrial calcium uniporter
LOC110767689	4.55759	3.96366	0	0	up	84.1912	82.2074	84.6452	5.87047	5.1328	5.66688	GO:0016020	cellular_component;	membrane;	-	-	UPF0496 protein At3g49070 [Prunus avium]	PF05055.16	Protein of unknown function (DUF677)	UPF0496 protein At3g49070 OS=Arabidopsis thaliana OX=3702 GN=At3g49070 PE=2 SV=1	4JHEW	S	UPF0496 protein
LOC110767688	6.92558	1.827	0	0	up	218.236	228.343	221.901	64.5309	66.0579	64.5302	GO:0010015;GO:0015297;GO:0015691;GO:0005794;GO:0009636;GO:0061459;GO:1902475;GO:0010150;GO:0031982;GO:0005886;GO:0031348;GO:0080168;GO:0098542;GO:0010008;GO:0006952;GO:0005802;GO:1902456;GO:0046677;GO:0015562;GO:0016020;GO:0046620;GO:0010600;GO:0010023;GO:0009536;GO:0000329;GO:0000139;GO:0002229;GO:0009408;GO:0006970;GO:0005774;GO:0009646;GO:0010231;GO:0005773;GO:0017119;GO:0090440;GO:0006855;GO:…	biological_process; molecular_function; biological_process; cellular_component; biological_process; molecular_function; biological_process; biological_process; cellular_component; cellular_component; biological_process; biological_process; biological_process; cellular_component; biological_process; cellular_component; biological_process; biological_process; molecular_function; cellular_component;…	root morphogenesis; antiporter activity; cadmium ion transport; Golgi apparatus; response to toxic substance; L-arginine transmembrane transporter activity; L-alpha-amino acid transmembrane transport; leaf senescence; vesicle; plasma membrane; negative regulation of defense response; abscisic acid transport; defense response to other organism; endosome membrane; defense response; trans-Golgi netw…	-	-	protein DETOXIFICATION 35-like [Prunus avium]	PF01554.22	MatE	Protein DETOXIFICATION 34 OS=Arabidopsis thaliana OX=3702 GN=DTX34 PE=2 SV=1	4JM2C	V	Belongs to the multi antimicrobial extrusion (MATE) (TC 2.A.66.1) family
LOC110771629	4.48451	7.43903	0	0	up	222.529	223.836	210.048	1.55878	1.2046	1.10326	-	-	-	-	-	uncharacterized protein LOC110771629 [Prunus avium]	-	-	-	4JQTF	S	BEST Arabidopsis thaliana protein match is
LOC110772620	5.61015	5.25237	0	0	up	280.373	276.904	279.251	6.77791	8.30714	7.56118	GO:0035264;GO:0010117;GO:0071456;GO:0043565;GO:0009738;GO:0009643;GO:0009793;GO:0003677;GO:0046872;GO:0009651;GO:0015979;GO:0003700;GO:0010200;GO:0009644;GO:0006979;GO:0009414;GO:0042538;GO:0006970;GO:0009408;GO:0048235;GO:0055062;GO:0042631;GO:1902584;GO:2000022;GO:0000976;GO:1902074;GO:0071289;GO:0009409;GO:0005634;GO:0009753;GO:0009737;GO:0009631;GO:0045892;GO:0000978;GO:2000280;GO:0045926;GO:…	biological_process; biological_process; biological_process; molecular_function; biological_process; biological_process; biological_process; molecular_function; molecular_function; biological_process; biological_process; molecular_function; biological_process; biological_process; biological_process; biological_process; biological_process; biological_process; biological_process; biological_process;…	multicellular organism growth; photoprotection; cellular response to hypoxia; sequence-specific DNA binding; abscisic acid-activated signaling pathway; photosynthetic acclimation; embryo development ending in seed dormancy; DNA binding; metal ion binding; response to salt stress; photosynthesis; DNA-binding transcription factor activity; response to chitin; response to high light intensity; respo…	-	-	zinc finger protein ZAT10-like [Prunus avium]	PF13912.10	C2H2-type zinc finger	Zinc finger protein ZAT10 OS=Arabidopsis thaliana OX=3702 GN=ZAT10 PE=2 SV=1	4JTY7	K	ZINC FINGER protein
LOC110767013	4.94575	1.62044	0	0	up	51.4535	51.2725	50.6782	17.087	17.4399	17.1314	GO:0002213;GO:0009846;GO:0005886;GO:0010102;GO:0010468;GO:0005768;GO:0010152;GO:0051301;GO:0002237;GO:0009793;GO:0045595;GO:0009942;GO:0009414;GO:0012505;GO:0031347;GO:0060862;GO:2000652;GO:0031349;GO:0010075;GO:2000038;GO:0004675;GO:0016301;GO:0042659;GO:0009734;GO:0010087;GO:0005102;GO:0010074;GO:0004672;GO:0010449;GO:0009266;GO:0070370;GO:0042803;GO:0009409;GO:0160073;GO:0007030;GO:0042802;GO:…	biological_process; biological_process; cellular_component; biological_process; biological_process; cellular_component; biological_process; biological_process; biological_process; biological_process; biological_process; biological_process; biological_process; cellular_component; biological_process; biological_process; biological_process; biological_process; biological_process; biological_process;…	defense response to insect; pollen germination; plasma membrane; lateral root morphogenesis; regulation of gene expression; endosome; pollen maturation; cell division; response to molecule of bacterial origin; embryo development ending in seed dormancy; regulation of cell differentiation; longitudinal axis specification; response to water deprivation; endomembrane system; regulation of defense re…	-	-	receptor protein-tyrosine kinase CEPR2 [Prunus avium]	PF00069.29	Protein kinase domain	Receptor protein-tyrosine kinase CEPR2 OS=Arabidopsis thaliana OX=3702 GN=CEPR2 PE=1 SV=1	4JKXA	T	Belongs to the protein kinase superfamily. Ser Thr protein kinase family
LOC110758497	5.36976	5.29887	0	0	up	239.378	234.683	234.271	6.17182	5.93479	6.53877	GO:0140723;GO:0009274;GO:0050268;GO:0009809;GO:0033859;GO:0005886;GO:0009617;GO:0033833;GO:0052675;GO:0033845;GO:0046187;GO:0016616;GO:0008270;GO:0008106;GO:0009821;GO:0006116;GO:0046872;GO:0010272;GO:0005759;GO:0006066;GO:0005737;GO:0019655;GO:0045551;GO:0019170;GO:0046029;GO:0005739;GO:0008152;GO:0044423;GO:0071704;GO:0005829;GO:0016218;GO:0042803;GO:0004022;GO:0047681;GO:0047655;GO:0005634;GO:…	biological_process; cellular_component; molecular_function; biological_process; biological_process; cellular_component; biological_process; molecular_function; molecular_function; molecular_function; biological_process; molecular_function; molecular_function; molecular_function; biological_process; biological_process; molecular_function; biological_process; cellular_component; biological_process;…	patulin biosynthetic process; peptidoglycan-based cell wall; coniferyl-alcohol dehydrogenase activity; lignin biosynthetic process; furaldehyde metabolic process; plasma membrane; response to bacterium; hydroxymethylfurfural reductase (NADH) activity; 3-methylbutanol:NADP oxidoreductase activity; hydroxymethylfurfural reductase (NADPH) activity; acetaldehyde catabolic process; oxidoreductase acti…	ko00940;ko01100;ko01110	Phenylpropanoid biosynthesis;Metabolic pathways;Biosynthesis of secondary metabolites	probable cinnamyl alcohol dehydrogenase 1 [Prunus avium]	PF08240.16	Alcohol dehydrogenase GroES-like domain	Probable cinnamyl alcohol dehydrogenase OS=Eucalyptus globulus OX=34317 GN=CAD PE=2 SV=1	4JS3B	Q	Cinnamyl alcohol dehydrogenase
LOC110761912	4.14423	5.03484	0	0	up	84.099	83.2971	86.5629	2.93696	2.74926	2.29661	GO:0031425;GO:0016554;GO:0009570;GO:0048364;GO:0005576;GO:0010102;GO:0080156;GO:0010305;GO:1900864;GO:0019287;GO:0008270;GO:0005975;GO:0009793;GO:0009536;GO:0009651;GO:0046872;GO:0009658;GO:0009414;GO:0006979;GO:0005509;GO:0004519;GO:0034046;GO:0010214;GO:0005773;GO:0010182;GO:0005739;GO:0010087;GO:0140547;GO:0010449;GO:0009266;GO:0004556;GO:0009451;GO:0048366;GO:0005829;GO:0003729;GO:0000963;GO:…	biological_process; biological_process; cellular_component; biological_process; cellular_component; biological_process; biological_process; biological_process; biological_process; biological_process; molecular_function; biological_process; biological_process; cellular_component; biological_process; molecular_function; biological_process; biological_process; biological_process; molecular_function;…	chloroplast RNA processing; cytidine to uridine editing; chloroplast stroma; root development; extracellular region; lateral root morphogenesis; mitochondrial mRNA modification; leaf vascular tissue pattern formation; mitochondrial RNA modification; isopentenyl diphosphate biosynthetic process, mevalonate pathway; zinc ion binding; carbohydrate metabolic process; embryo development ending in seed…	ko01100;ko00500	Metabolic pathways;Starch and sucrose metabolism	pentatricopeptide repeat-containing protein At2g04860 [Prunus avium]	PF13041.10	PPR repeat family	Pentatricopeptide repeat-containing protein At2g04860 OS=Arabidopsis thaliana OX=3702 GN=PCMP-E74 PE=2 SV=3	4JTMU	G	substituted 4 bases at 4 genomic stop codons
LOC110752644	6.95424	2.69143	0	0	up	308.581	303.687	306.054	49.3792	49.2069	48.6311	GO:0005794;GO:0009094;GO:0009507;GO:0005886;GO:0005576;GO:0005768;GO:0004106;GO:0005802;GO:0016020;GO:0000137;GO:0009651;GO:0046872;GO:0009414;GO:0000139;GO:0005509;GO:0030955;GO:0005774;GO:0006571;GO:0005773;GO:0033102;GO:0005737;GO:0010248;GO:0005739;GO:0048366;GO:0003729;GO:0042803;GO:0009926;GO:0006814;GO:0004427;GO:0015081;GO:0009678;GO:0052546;GO:0000325;GO:2000904;GO:0005985;GO:0035725;GO:…	cellular_component; biological_process; cellular_component; cellular_component; cellular_component; cellular_component; molecular_function; cellular_component; cellular_component; cellular_component; biological_process; molecular_function; biological_process; cellular_component; molecular_function; molecular_function; cellular_component; biological_process; cellular_component; cellular_component;…	Golgi apparatus; L-phenylalanine biosynthetic process; chloroplast; plasma membrane; extracellular region; endosome; chorismate mutase activity; trans-Golgi network; membrane; Golgi cis cisterna; response to salt stress; metal ion binding; response to water deprivation; Golgi membrane; calcium ion binding; potassium ion binding; vacuolar membrane; tyrosine biosynthetic process; vacuole; acidocalc…	-	-	pyrophosphate-energized vacuolar membrane proton pump-like [Prunus avium]	PF03030.20	Inorganic H+ pyrophosphatase	Pyrophosphate-energized vacuolar membrane proton pump OS=Vigna radiata var. radiata OX=3916 PE=1 SV=4	3GXZT	E	Prephenate dehydrogenase
LOC110764244	6.69796	1.70708	0	0	up	179.964	182.327	184.741	55.9364	60.4445	57.0917	GO:0005794;GO:0071456;GO:0010040;GO:1990910;GO:0005886;GO:0010468;GO:0071300;GO:0005758;GO:0046872;GO:0005759;GO:0032543;GO:0006536;GO:0071364;GO:0048255;GO:0046688;GO:1904373;GO:0010106;GO:0047456;GO:0008198;GO:0000325;GO:0010043;GO:0006417;GO:0072350;GO:0009085;GO:1990641;GO:0030371;GO:0005576;GO:0050892;GO:0030316;GO:0051539;GO:0017148;GO:0005762;GO:0005783;GO:0005737;GO:0030424;GO:0019629;GO:…	cellular_component; biological_process; biological_process; biological_process; cellular_component; biological_process; biological_process; cellular_component; molecular_function; cellular_component; biological_process; biological_process; biological_process; biological_process; biological_process; biological_process; biological_process; molecular_function; molecular_function; cellular_component;…	Golgi apparatus; cellular response to hypoxia; response to iron(II) ion; response to hypobaric hypoxia; plasma membrane; regulation of gene expression; cellular response to retinoic acid; mitochondrial intermembrane space; metal ion binding; mitochondrial matrix; mitochondrial translation; glutamate metabolic process; cellular response to epidermal growth factor stimulus; mRNA stabilization; resp…	ko01230;ko01110;ko01200;ko00020;ko01210;ko01100;ko00630	Biosynthesis of amino acids;Biosynthesis of secondary metabolites;Carbon metabolism;Citrate cycle (TCA cycle);2-Oxocarboxylic acid metabolism;Metabolic pathways;Glyoxylate and dicarboxylate metabolism	aconitate hydratase, cytoplasmic [Prunus avium]	PF00330.24	Aconitase family (aconitate hydratase)	Aconitate hydratase, cytoplasmic OS=Cucurbita maxima OX=3661 PE=2 SV=1	4JFGK	C	Catalyzes the isomerization of citrate to isocitrate via cis-aconitate
LOC110764247	7.75267	1.2795	0	0	up	336.798	320.662	328.396	138.844	142.774	138.835	GO:0009789;GO:0043477;GO:0010468;GO:0009723;GO:0010091;GO:0048640;GO:1903086;GO:2000652;GO:0010090;GO:0010087;GO:0009689;GO:0009409;GO:0009739;GO:0045892;GO:0010089;GO:0009611;GO:1901348;GO:0045165;GO:1900386;GO:1900367;GO:1901371;GO:0009555;GO:0051555;GO:0032880;GO:0050801;GO:0009860;GO:0048364;GO:0048226;GO:0009834;GO:0080147;GO:0010154;GO:0010214;GO:0045893;GO:0031540;GO:0009800;GO:0009867;GO:…	biological_process; biological_process; biological_process; biological_process; biological_process; biological_process; biological_process; biological_process; biological_process; biological_process; biological_process; biological_process; biological_process; biological_process; biological_process; biological_process; biological_process; biological_process; biological_process; biological_process;…	positive regulation of abscisic acid-activated signaling pathway; pigment biosynthetic process involved in pigment accumulation; regulation of gene expression; response to ethylene; trichome branching; negative regulation of developmental growth; negative regulation of sinapate ester biosynthetic process; regulation of secondary cell wall biogenesis; trichome morphogenesis; phloem or xylem histog…	-	-	transcription factor CPC [Prunus persica]	PF00249.35	Myb-like DNA-binding domain	Transcription factor CPC OS=Arabidopsis thaliana OX=3702 GN=CPC PE=1 SV=1	4JUHX	K	Myb-like DNA-binding domain
LOC110753933	6.27836	1.668	0	0	up	133.696	134.113	134.259	42.9285	45.6801	42.326	GO:0009627;GO:0009617;GO:0005576;GO:0005886;GO:0006952;GO:0009505;GO:0006076;GO:0005975;GO:0009793;GO:0004338;GO:0009536;GO:0071555;GO:0042972;GO:0099503;GO:0050832;GO:0005783;GO:0005773;GO:0005737;GO:0005739;GO:0009506;GO:0002215;GO:0042973;GO:0009626;GO:0005829;GO:0009409;GO:0042803;GO:0005634;GO:0007154;GO:0009607;GO:0000325;GO:0009664;GO:0008810;GO:0098552;GO:0010584;GO:0048046	biological_process; biological_process; cellular_component; cellular_component; biological_process; cellular_component; biological_process; biological_process; biological_process; molecular_function; cellular_component; biological_process; molecular_function; cellular_component; biological_process; cellular_component; cellular_component; cellular_component; cellular_component; cellular_component;…	systemic acquired resistance; response to bacterium; extracellular region; plasma membrane; defense response; plant-type cell wall; (1->3)-beta-D-glucan catabolic process; carbohydrate metabolic process; embryo development ending in seed dormancy; glucan exo-1,3-beta-glucosidase activity; plastid; cell wall organization; licheninase activity; secretory vesicle; defense response to fungus; endopla…	-	-	glucan endo-1,3-beta-glucosidase-like [Prunus avium]	PF00332.22	Glycosyl hydrolases family 17	Glucan endo-1,3-beta-glucosidase, acidic isoform GL153 OS=Nicotiana tabacum OX=4097 GN=GGL4 PE=2 SV=1	4JRIF	G	Belongs to the glycosyl hydrolase 17 family
LOC110753938	7.63377	5.93184	0	0	up	1503.17	1501.6	1485.39	23.1465	25.8422	27.1844	GO:0009627;GO:0009617;GO:0005576;GO:0005886;GO:0006952;GO:0009505;GO:0006076;GO:0005975;GO:0009793;GO:0004338;GO:0009536;GO:0071555;GO:0042972;GO:0099503;GO:0050832;GO:0005783;GO:0005773;GO:0005737;GO:0005739;GO:0009506;GO:0002215;GO:0042973;GO:0009626;GO:0005829;GO:0009409;GO:0042803;GO:0005634;GO:0007154;GO:0009607;GO:0000325;GO:0009664;GO:0008810;GO:0098552;GO:0010584;GO:0048046	biological_process; biological_process; cellular_component; cellular_component; biological_process; cellular_component; biological_process; biological_process; biological_process; molecular_function; cellular_component; biological_process; molecular_function; cellular_component; biological_process; cellular_component; cellular_component; cellular_component; cellular_component; cellular_component;…	systemic acquired resistance; response to bacterium; extracellular region; plasma membrane; defense response; plant-type cell wall; (1->3)-beta-D-glucan catabolic process; carbohydrate metabolic process; embryo development ending in seed dormancy; glucan exo-1,3-beta-glucosidase activity; plastid; cell wall organization; licheninase activity; secretory vesicle; defense response to fungus; endopla…	-	-	glucan endo-1,3-beta-glucosidase-like [Prunus avium]	PF00332.22	Glycosyl hydrolases family 17	Glucan endo-1,3-beta-glucosidase, acidic isoform GL153 OS=Nicotiana tabacum OX=4097 GN=GGL4 PE=2 SV=1	4JRIF	G	Belongs to the glycosyl hydrolase 17 family
LOC110767531	5.14737	2.23493	0	0	up	71.643	73.9841	71.3354	16.0388	16.7866	15.5971	GO:0015173;GO:0031965;GO:0015804;GO:0015810;GO:0005886;GO:0015193;GO:0006952;GO:0015175;GO:0015827;GO:0016020;GO:0005789;GO:0009536;GO:0015802;GO:0070778;GO:0015185;GO:0006865;GO:0005313;GO:0015808;GO:0015399;GO:0015186;GO:0015194;GO:0015812;GO:0015180;GO:0009624;GO:0015293;GO:0015171;GO:0015172;GO:0000325;GO:0043090;GO:0015800;GO:0110126;GO:0015183;GO:0015174;GO:0098712	molecular_function; cellular_component; biological_process; biological_process; cellular_component; molecular_function; biological_process; molecular_function; biological_process; cellular_component; cellular_component; cellular_component; biological_process; biological_process; molecular_function; biological_process; molecular_function; biological_process; molecular_function; molecular_function;…	aromatic amino acid transmembrane transporter activity; nuclear membrane; neutral amino acid transport; aspartate transmembrane transport; plasma membrane; L-proline transmembrane transporter activity; defense response; neutral L-amino acid transmembrane transporter activity; tryptophan transport; membrane; endoplasmic reticulum membrane; plastid; basic amino acid transport; L-aspartate transmemb…	-	-	probable amino acid permease 7 isoform X3 [Prunus avium]	PF01490.22	Transmembrane amino acid transporter protein	Probable amino acid permease 7 OS=Arabidopsis thaliana OX=3702 GN=AAP7 PE=2 SV=1	4JEVT	E	Amino acid permease
LOC110770160	6.95867	1.61687	0	0	up	213.332	212.594	210.402	69.6328	73.1738	72.0417	-	-	-	-	-	uncharacterized protein LOC110770160 [Prunus avium]	PF06764.15	Protein of unknown function (DUF1223)	-	4JK1W	S	Protein of unknown function (DUF1223)
LOC110770936	5.55221	3.3988	0	0	up	143.286	144.113	145.213	14.0919	13.8957	14.5084	GO:0003714;GO:0032496;GO:0005886;GO:0004303;GO:0010468;GO:0005975;GO:0047512;GO:0046872;GO:0005759;GO:0120161;GO:0017000;GO:0008207;GO:0050235;GO:1901771;GO:1905828;GO:0044597;GO:0006954;GO:0005102;GO:0018482;GO:0051290;GO:0042820;GO:0042803;GO:0009535;GO:0043642;GO:0042802;GO:0047886;GO:0016614;GO:0097070;GO:0045471;GO:0006760;GO:0102196;GO:0005654;GO:0008202;GO:0031132;GO:0019372;GO:0016616;GO:…	molecular_function; biological_process; cellular_component; molecular_function; biological_process; biological_process; molecular_function; molecular_function; cellular_component; biological_process; biological_process; biological_process; molecular_function; biological_process; biological_process; biological_process; biological_process; molecular_function; molecular_function; biological_process;…	transcription corepressor activity; response to lipopolysaccharide; plasma membrane; estradiol 17-beta-dehydrogenase [NAD(P)] activity; regulation of gene expression; carbohydrate metabolic process; (S,S)-butanediol dehydrogenase activity; metal ion binding; mitochondrial matrix; regulation of cold-induced thermogenesis; antibiotic biosynthetic process; C21-steroid hormone metabolic process; pyri…	ko00860;ko01100;ko01110	Porphyrin metabolism;Metabolic pathways;Biosynthesis of secondary metabolites	probable chlorophyll(ide) b reductase NYC1, chloroplastic [Prunus avium]	PF00106.29	short chain dehydrogenase	Probable chlorophyll(ide) b reductase NYC1, chloroplastic OS=Oryza sativa subsp. japonica OX=39947 GN=NYC1 PE=1 SV=1	4JDNW	Q	chlorophyll(ide) b reductase NYC1
LOC110759645	3.74946	2.59817	0	0	up	29.1232	29.478	29.1703	4.96211	5.45011	4.55612	GO:1903426;GO:0048661;GO:0034774;GO:0043410;GO:0071926;GO:0019370;GO:0019870;GO:0009617;GO:0005886;GO:0030336;GO:0009534;GO:1900366;GO:0010193;GO:0046872;GO:0005856;GO:0009644;GO:0002540;GO:0005509;GO:2001306;GO:1903671;GO:0019369;GO:0009751;GO:1904999;GO:0051901;GO:0043536;GO:0006954;GO:0010744;GO:0042391;GO:0009535;GO:0036336;GO:0001937;GO:1901149;GO:0050584;GO:0045444;GO:0004051;GO:0009611;GO:…	biological_process; biological_process; cellular_component; biological_process; biological_process; biological_process; molecular_function; biological_process; cellular_component; biological_process; cellular_component; biological_process; biological_process; molecular_function; cellular_component; biological_process; biological_process; molecular_function; biological_process; biological_process;…	regulation of reactive oxygen species biosynthetic process; positive regulation of smooth muscle cell proliferation; secretory granule lumen; positive regulation of MAPK cascade; endocannabinoid signaling pathway; leukotriene biosynthetic process; potassium channel inhibitor activity; response to bacterium; plasma membrane; negative regulation of cell migration; chloroplast thylakoid; negative re…	ko00591	Linoleic acid metabolism	probable linoleate 9S-lipoxygenase 5 [Prunus avium]	PF00305.23	Lipoxygenase	Probable linoleate 9S-lipoxygenase 5 OS=Solanum tuberosum OX=4113 GN=LOX1.5 PE=2 SV=1	4JW13	E	Plant lipoxygenase may be involved in a number of diverse aspects of plant physiology including growth and development, pest resistance, and senescence or responses to wounding
LOC110749562	3.43276	4.98491	0	0	up	46.1032	44.6246	47.1839	1.53873	1.6639	1.26408	GO:0009723;GO:0102432;GO:0016206;GO:0102822;GO:0102435;GO:0030755;GO:0042542;GO:0102918;GO:0102671;GO:0009751;GO:0102917;GO:0030757;GO:0047763;GO:1990110;GO:0009266;GO:0042343;GO:0042803;GO:0046983;GO:0042802;GO:0009699;GO:0102084;GO:0009611;GO:0033799;GO:0009759;GO:0032259;GO:0051555;GO:0008168;GO:0009809;GO:0009821;GO:0009536;GO:0008938;GO:0010187;GO:0030751;GO:0005737;GO:0033803;GO:0070448;GO:…	biological_process; molecular_function; molecular_function; molecular_function; molecular_function; molecular_function; biological_process; molecular_function; molecular_function; biological_process; molecular_function; molecular_function; molecular_function; biological_process; biological_process; biological_process; molecular_function; molecular_function; molecular_function; biological_process;…	response to ethylene; quercetin 7-O-methyltransferase activity; catechol O-methyltransferase activity; quercetin 3'-O-methyltransferase activity; myricetin 7-O-methyltransferase activity; quercetin 3-O-methyltransferase activity; response to hydrogen peroxide; (R)-reticuline 7-O-methyltransferase activity; 6a-hydroxymaackiain-3-O-methyltransferase activity; response to salicylic acid; (S)-reticul…	ko01110;ko00940;ko01100	Biosynthesis of secondary metabolites;Phenylpropanoid biosynthesis;Metabolic pathways	caffeic acid 3-O-methyltransferase [Prunus avium]	PF00891.22	O-methyltransferase domain	Caffeic acid 3-O-methyltransferase OS=Prunus dulcis OX=3755 GN=COMT1 PE=2 SV=1	4JGV4	S	Belongs to the class I-like SAM-binding methyltransferase superfamily. Cation-independent O- methyltransferase family
LOC110744932	8.21801	1.07661	0	0	up	419.314	424.537	426.441	204.361	211.556	207.847	GO:0019863;GO:0019864;GO:0070207;GO:0045735;GO:0005791;GO:0000326;GO:0042735;GO:0010431;GO:0005783;GO:0033095;GO:0009737;GO:0071215;GO:0048316;GO:0043245	molecular_function; molecular_function; biological_process; molecular_function; cellular_component; cellular_component; cellular_component; biological_process; cellular_component; cellular_component; biological_process; biological_process; biological_process; cellular_component;	IgE binding; IgG binding; protein homotrimerization; nutrient reservoir activity; rough endoplasmic reticulum; protein storage vacuole; endosperm protein body; seed maturation; endoplasmic reticulum; aleurone grain; response to abscisic acid; cellular response to abscisic acid stimulus; seed development; extraorganismal space;	-	-	12S seed storage globulin 2-like [Prunus avium]	PF00190.26	Cupin	11S globulin seed storage protein 2 OS=Sesamum indicum OX=4182 PE=1 SV=1	4JRT6	S	11S globulin seed storage protein
LOC110744933	8.01945	1.14243	0	0	up	375.431	377.39	378.868	176.787	173.872	180.426	GO:0019863;GO:0019864;GO:0070207;GO:0045735;GO:0005791;GO:0000326;GO:0042735;GO:0010431;GO:0005783;GO:0009737;GO:0071215;GO:0048316;GO:0043245	molecular_function; molecular_function; biological_process; molecular_function; cellular_component; cellular_component; cellular_component; biological_process; cellular_component; biological_process; biological_process; biological_process; cellular_component;	IgE binding; IgG binding; protein homotrimerization; nutrient reservoir activity; rough endoplasmic reticulum; protein storage vacuole; endosperm protein body; seed maturation; endoplasmic reticulum; response to abscisic acid; cellular response to abscisic acid stimulus; seed development; extraorganismal space;	-	-	12S seed storage protein CRB-like [Prunus avium]	PF00190.26	Cupin	11S globulin seed storage protein 2 OS=Sesamum indicum OX=4182 PE=1 SV=1	4JRT6	S	11S globulin seed storage protein
LOC110770315	5.50071	3.05781	0	0	up	127.135	122.085	122.467	15.3859	15.0405	15.833	GO:0071456;GO:0009788;GO:0009789;GO:0060966;GO:0090709;GO:0009741;GO:0005886;GO:0010468;GO:0009723;GO:0043167;GO:0051301;GO:0002237;GO:0009793;GO:0009718;GO:0016032;GO:0009414;GO:0009644;GO:0042538;GO:0012505;GO:0033619;GO:0031347;GO:0042542;GO:1900103;GO:0006986;GO:0009751;GO:0009734;GO:0009938;GO:0006351;GO:1990110;GO:1902074;GO:0009409;GO:1900057;GO:0042803;GO:0019760;GO:2000377;GO:0042802;GO:…	biological_process; biological_process; biological_process; biological_process; biological_process; biological_process; cellular_component; biological_process; biological_process; molecular_function; biological_process; biological_process; biological_process; biological_process; biological_process; biological_process; biological_process; biological_process; cellular_component; biological_process;…	cellular response to hypoxia; negative regulation of abscisic acid-activated signaling pathway; positive regulation of abscisic acid-activated signaling pathway; regulation of gene silencing by RNA; regulation of timing of plant organ formation; response to brassinosteroid; plasma membrane; regulation of gene expression; response to ethylene; ion binding; cell division; response to molecule of ba…	-	-	NAC transcription factor 29-like [Prunus avium]	PF02365.19	No apical meristem (NAM) protein	NAC transcription factor 47 OS=Arabidopsis thaliana OX=3702 GN=NAC047 PE=2 SV=1	4JSJB	K	NAC transcription factor
LOC110766898	5.35935	2.51467	0	0	up	92.9322	94.0871	93.4276	17.1737	17.4382	15.9337	GO:0048565;GO:0030863;GO:0007596;GO:0005452;GO:0086001;GO:0005886;GO:0021747;GO:0097442;GO:0010468;GO:0019899;GO:0031410;GO:0003014;GO:0097186;GO:0098793;GO:0060219;GO:0007283;GO:0042044;GO:0080029;GO:0042542;GO:0005774;GO:0010447;GO:0030672;GO:0043204;GO:0097441;GO:0060041;GO:0016328;GO:0030003;GO:0050804;GO:0006821;GO:0097386;GO:0042391;GO:0046983;GO:0042803;GO:0098978;GO:0009897;GO:0098901;GO:…	biological_process; cellular_component; biological_process; molecular_function; biological_process; cellular_component; biological_process; cellular_component; biological_process; molecular_function; cellular_component; biological_process; biological_process; cellular_component; biological_process; biological_process; biological_process; biological_process; biological_process; cellular_component;…	digestive tract development; cortical cytoskeleton; blood coagulation; solute:inorganic anion antiporter activity; cardiac muscle cell action potential; plasma membrane; cochlear nucleus development; CA3 pyramidal cell dendrite; regulation of gene expression; enzyme binding; cytoplasmic vesicle; renal system process; amelogenesis; presynapse; camera-type eye photoreceptor cell differentiation; sp…	-	-	probable boron transporter 2 [Prunus avium]	PF00955.25	HCO3- transporter family	Probable boron transporter 2 OS=Arabidopsis thaliana OX=3702 GN=BOR2 PE=2 SV=1	4JKXK	P	Boron transporter
LOC110773667	4.4164	2.61852	0	0	up	47.9588	48.2434	49.6165	7.97597	8.31673	8.28975	GO:0000502;GO:0071456;GO:0017075;GO:0016322;GO:1903522;GO:0070412;GO:0031410;GO:0098907;GO:0071222;GO:0031941;GO:0086066;GO:0045737;GO:1900087;GO:0018027;GO:0009751;GO:0090729;GO:0003950;GO:0002009;GO:0005200;GO:0098978;GO:0048859;GO:0043268;GO:0005525;GO:0014070;GO:0002040;GO:0005770;GO:0050808;GO:1900827;GO:0086004;GO:0097120;GO:0032991;GO:0010881;GO:0010628;GO:0030097;GO:0008307;GO:0008168;GO:…	cellular_component; biological_process; molecular_function; biological_process; biological_process; molecular_function; cellular_component; biological_process; biological_process; cellular_component; biological_process; biological_process; biological_process; biological_process; biological_process; molecular_function; molecular_function; biological_process; molecular_function; cellular_component;…	proteasome complex; cellular response to hypoxia; syntaxin-1 binding; neuron remodeling; regulation of blood circulation; R-SMAD binding; cytoplasmic vesicle; regulation of SA node cell action potential; cellular response to lipopolysaccharide; filamentous actin; atrial cardiac muscle cell to AV node cell communication; positive regulation of cyclin-dependent protein serine/threonine kinase activ…	-	-	ankyrin repeat-containing protein At5g02620 [Prunus avium]	PF12796.11	Ankyrin repeats (3 copies)	Ankyrin repeat-containing protein At5g02620 OS=Arabidopsis thaliana OX=3702 GN=At5g02620 PE=1 SV=1	4JF9E	S	ankyrin repeat-containing protein
LOC110758370	8.34579	4.70746	0	0	up	1605.32	1644.32	1618.61	64.2308	66.8423	61.5967	GO:0016998;GO:0005794;GO:0071456;GO:0009828;GO:0009986;GO:0009831;GO:0033946;GO:0009741;GO:0009505;GO:0005886;GO:0071370;GO:0005576;GO:0030446;GO:0016757;GO:0000144;GO:0051301;GO:0006037;GO:0005975;GO:0016020;GO:0005619;GO:0071555;GO:0009414;GO:0009408;GO:2000899;GO:0009834;GO:0042972;GO:0099503;GO:0005737;GO:0010154;GO:0005739;GO:0071669;GO:0010087;GO:1903561;GO:0031176;GO:0009612;GO:0009832;GO:…	biological_process; cellular_component; biological_process; biological_process; cellular_component; biological_process; molecular_function; biological_process; cellular_component; cellular_component; biological_process; cellular_component; cellular_component; molecular_function; cellular_component; biological_process; biological_process; biological_process; cellular_component; cellular_component;…	cell wall macromolecule catabolic process; Golgi apparatus; cellular response to hypoxia; plant-type cell wall loosening; cell surface; plant-type cell wall modification involved in multidimensional cell growth; xyloglucan-specific endo-beta-1,4-glucanase activity; response to brassinosteroid; plant-type cell wall; plasma membrane; cellular response to gibberellin stimulus; extracellular region; …	ko04075	Plant hormone signal transduction	probable xyloglucan endotransglucosylase/hydrolase protein 23 isoform X3 [Prunus avium]	PF00722.25	Glycosyl hydrolases family 16	Probable xyloglucan endotransglucosylase/hydrolase protein 23 OS=Arabidopsis thaliana OX=3702 GN=XTH23 PE=2 SV=1	4JEEG	G	Catalyzes xyloglucan endohydrolysis (XEH) and or endotransglycosylation (XET). Cleaves and religates xyloglucan polymers, an essential constituent of the primary cell wall, and thereby participates in cell wall construction of growing tissues
LOC110768358	5.16962	2.32431	0	0	up	75.8846	75.9161	77.115	15.6064	16.2823	15.3984	GO:0007623;GO:0045552;GO:0009809;GO:0006952;GO:0016616;GO:0003854;GO:0009718;GO:0047890;GO:0042742;GO:0080110;GO:0016621;GO:0050832;GO:0005783;GO:0005737;GO:0042754;GO:0042406;GO:0045551;GO:0009407;GO:0033729;GO:0005829;GO:0009409;GO:0005634;GO:0009699;GO:0048316;GO:0010597;GO:0009820;GO:0016491;GO:0004033;GO:0000166;GO:0009813;GO:0006694;GO:0010584;GO:0009555;GO:0052747;GO:0009964	biological_process; molecular_function; biological_process; biological_process; molecular_function; molecular_function; biological_process; molecular_function; biological_process; biological_process; molecular_function; biological_process; cellular_component; cellular_component; biological_process; cellular_component; molecular_function; biological_process; molecular_function; cellular_component;…	circadian rhythm; dihydrokaempferol 4-reductase activity; lignin biosynthetic process; defense response; oxidoreductase activity, acting on the CH-OH group of donors, NAD or NADP as acceptor; 3-beta-hydroxy-delta5-steroid dehydrogenase activity; anthocyanin-containing compound biosynthetic process; flavanone 4-reductase activity; defense response to bacterium; sporopollenin biosynthetic process; …	-	-	cinnamoyl-CoA reductase-like SNL6 [Prunus avium]	PF01370.25	NAD dependent epimerase/dehydratase family	Cinnamoyl-CoA reductase-like SNL6 OS=Oryza sativa subsp. japonica OX=39947 GN=SNL6 PE=3 SV=1	4JN3C	V	Belongs to the 3-beta-HSD family
LOC110772125	5.78879	1.62705	0	0	up	92.7489	96.6052	94.663	31.6368	29.8133	31.4312	GO:0006635;GO:0009514;GO:0019954;GO:0050766;GO:0009507;GO:0070404;GO:0009505;GO:0005886;GO:0005777;GO:0007507;GO:0020023;GO:0008270;GO:0045239;GO:0045335;GO:0005975;GO:0007610;GO:0005758;GO:0005856;GO:0005759;GO:0014823;GO:0036440;GO:0019543;GO:0099503;GO:0006099;GO:0005737;GO:0006097;GO:0045461;GO:0046912;GO:0034214;GO:0005739;GO:0019629;GO:0006084;GO:0006897;GO:0009506;GO:0050440;GO:0070062;GO:…	biological_process; cellular_component; biological_process; biological_process; cellular_component; molecular_function; cellular_component; cellular_component; cellular_component; biological_process; cellular_component; molecular_function; cellular_component; cellular_component; biological_process; biological_process; cellular_component; cellular_component; cellular_component; biological_process;…	fatty acid beta-oxidation; glyoxysome; asexual reproduction; positive regulation of phagocytosis; chloroplast; NADH binding; plant-type cell wall; plasma membrane; peroxisome; heart development; kinetoplast; zinc ion binding; tricarboxylic acid cycle enzyme complex; phagocytic vesicle; carbohydrate metabolic process; behavior; mitochondrial intermembrane space; cytoskeleton; mitochondrial matrix;…	ko00630;ko00020;ko01100;ko01210;ko01200;ko01230;ko01110	Glyoxylate and dicarboxylate metabolism;Citrate cycle (TCA cycle);Metabolic pathways;2-Oxocarboxylic acid metabolism;Carbon metabolism;Biosynthesis of amino acids;Biosynthesis of secondary metabolites	citrate synthase, mitochondrial isoform X2 [Prunus avium]	PF00285.25	Citrate synthase, C-terminal domain	Citrate synthase, mitochondrial OS=Daucus carota OX=4039 GN=CS PE=2 SV=1	4JEXI	C	citrate synthase
LOC110760025	4.94284	3.85013	0	0	up	108.056	107.221	107.145	7.54019	7.58463	8.04693	GO:0009609;GO:0009738;GO:0010150;GO:0106310;GO:0016567;GO:0031348;GO:0005886;GO:0006952;GO:0098542;GO:0009610;GO:0031648;GO:0071215;GO:0002237;GO:0009877;GO:0016020;GO:0004674;GO:0036377;GO:0010380;GO:0009414;GO:0042742;GO:0012505;GO:0048586;GO:1901001;GO:2000028;GO:0005737;GO:0009908;GO:0043069;GO:0005739;GO:1900034;GO:0010119;GO:0042631;GO:2000022;GO:0009506;GO:0004672;GO:0007166;GO:0005524;GO:…	biological_process; biological_process; biological_process; molecular_function; biological_process; biological_process; cellular_component; biological_process; biological_process; biological_process; biological_process; biological_process; biological_process; biological_process; cellular_component; molecular_function; biological_process; biological_process; biological_process; biological_process;…	response to symbiotic bacterium; abscisic acid-activated signaling pathway; leaf senescence; protein serine kinase activity; protein ubiquitination; negative regulation of defense response; plasma membrane; defense response; defense response to other organism; response to symbiotic fungus; protein destabilization; cellular response to abscisic acid stimulus; response to molecule of bacterial orig…	-	-	E3 ubiquitin-protein ligase PUB24-like [Prunus avium]	PF04564.19	U-box domain	E3 ubiquitin-protein ligase PUB24 OS=Arabidopsis thaliana OX=3702 GN=PUB24 PE=1 SV=1	4JGBQ	H	RING-type E3 ubiquitin transferase
LOC110761377	6.85589	2.70671	0	0	up	293.436	279.934	288.56	44.5455	46.8279	45.2928	GO:0003333;GO:0043090;GO:0015185;GO:0006865;GO:0015180;GO:0005313;GO:0015293;GO:0015183;GO:0005886;GO:0015808;GO:0015812;GO:0006952;GO:0015171;GO:0016020;GO:0009536;GO:0070778;GO:0098712	biological_process; biological_process; molecular_function; biological_process; molecular_function; molecular_function; molecular_function; molecular_function; cellular_component; biological_process; biological_process; biological_process; molecular_function; cellular_component; cellular_component; biological_process; biological_process;	amino acid transmembrane transport; amino acid import; gamma-aminobutyric acid transmembrane transporter activity; amino acid transport; L-alanine transmembrane transporter activity; L-glutamate transmembrane transporter activity; symporter activity; L-aspartate transmembrane transporter activity; plasma membrane; L-alanine transport; gamma-aminobutyric acid transport; defense response; amino aci…	-	-	lysine histidine transporter-like 8 [Prunus avium]	PF01490.22	Transmembrane amino acid transporter protein	Lysine histidine transporter-like 8 OS=Arabidopsis thaliana OX=3702 GN=AATL1 PE=1 SV=1	4JHVD	E	Lysine histidine transporter-like
LOC110763833	3.21058	3.78901	0	0	up	26.5735	27.0216	28.0858	2.04678	1.96856	2.09627	GO:0005794;GO:0005788;GO:0050392;GO:0043473;GO:0102799;GO:0009789;GO:0033302;GO:0002213;GO:0009617;GO:0051993;GO:0005975;GO:0009718;GO:0050224;GO:0102726;GO:0046872;GO:0009414;GO:0031349;GO:0005773;GO:0047668;GO:0042343;GO:0009682;GO:0051258;GO:0042803;GO:0019760;GO:0042802;GO:0000325;GO:0009687;GO:0004567;GO:0080083;GO:0030245;GO:1990641;GO:0009860;GO:0009738;GO:0009809;GO:0005576;GO:0015925;GO:…	cellular_component; cellular_component; molecular_function; biological_process; molecular_function; biological_process; biological_process; biological_process; biological_process; molecular_function; biological_process; biological_process; molecular_function; molecular_function; molecular_function; biological_process; biological_process; cellular_component; molecular_function; biological_process;…	Golgi apparatus; endoplasmic reticulum lumen; vicianin beta-glucosidase activity; pigmentation; glucosinolate glucohydrolase activity; positive regulation of abscisic acid-activated signaling pathway; quercetin O-glucoside metabolic process; defense response to insect; response to bacterium; abscisic acid glucose ester beta-glucosidase activity; carbohydrate metabolic process; anthocyanin-contain…	ko01100;ko00940;ko00500;ko00460;ko01110	Metabolic pathways;Phenylpropanoid biosynthesis;Starch and sucrose metabolism;Cyanoamino acid metabolism;Biosynthesis of secondary metabolites	beta-glucosidase 11-like [Prunus avium]	PF00232.22	Glycosyl hydrolase family 1	Beta-glucosidase 11 OS=Arabidopsis thaliana OX=3702 GN=BGLU11 PE=2 SV=2	4JRBS	G	Belongs to the glycosyl hydrolase 1 family
LOC110752569	6.52687	3.86826	0	0	up	339.009	351.872	326.83	24.0409	25.0031	23.003	GO:0071456;GO:0005886;GO:0009610;GO:0009055;GO:0009877;GO:0016020;GO:0009536;GO:0046872;GO:0070417;GO:0006979;GO:0099503;GO:0009646;GO:0002239;GO:0015690;GO:0005773;GO:0009506;GO:1901141;GO:0000325;GO:0043659;GO:0098552	biological_process; cellular_component; biological_process; molecular_function; biological_process; cellular_component; cellular_component; molecular_function; biological_process; biological_process; cellular_component; biological_process; biological_process; biological_process; cellular_component; cellular_component; biological_process; cellular_component; cellular_component; cellular_component;	cellular response to hypoxia; plasma membrane; response to symbiotic fungus; electron transfer activity; nodulation; membrane; plastid; metal ion binding; cellular response to cold; response to oxidative stress; secretory vesicle; response to absence of light; response to oomycetes; aluminum cation transport; vacuole; plasmodesma; regulation of lignin biosynthetic process; plant-type vacuole; sym…	-	-	stellacyanin-like [Prunus avium]	PF02298.21	Plastocyanin-like domain	Blue copper protein OS=Arabidopsis thaliana OX=3702 GN=BCB PE=2 SV=2	3GK41	S	Plastocyanin-like domain
LOC110748671	6.84903	3.33785	0	0	up	347.55	353.528	363.979	36.351	37.2061	35.4725	GO:0007623;GO:0009072;GO:0019557;GO:0052883;GO:0009809;GO:0016598;GO:0006572;GO:0006952;GO:0006559;GO:0046274;GO:0009821;GO:0016597;GO:0051289;GO:0050368;GO:0019556;GO:0009414;GO:0006979;GO:0006548;GO:0017000;GO:0016853;GO:0005737;GO:0004397;GO:0009800;GO:0006558;GO:0009819;GO:0046898;GO:0016841;GO:0016869;GO:0009697;GO:0045548;GO:0046244;GO:0042802;GO:0009699;GO:0009739;GO:0042617;GO:0010224;GO:…	biological_process; biological_process; biological_process; molecular_function; biological_process; biological_process; biological_process; biological_process; biological_process; biological_process; biological_process; molecular_function; biological_process; molecular_function; biological_process; biological_process; biological_process; biological_process; biological_process; molecular_function;…	circadian rhythm; aromatic amino acid metabolic process; histidine catabolic process to glutamate and formate; tyrosine ammonia-lyase activity; lignin biosynthetic process; protein arginylation; tyrosine catabolic process; defense response; L-phenylalanine catabolic process; lignin catabolic process; alkaloid biosynthetic process; amino acid binding; protein homotetramerization; tyrosine 2,3-amin…	ko01110;ko00940;ko01100;ko00360	Biosynthesis of secondary metabolites;Phenylpropanoid biosynthesis;Metabolic pathways;Phenylalanine metabolism	PREDICTED: phenylalanine ammonia-lyase 1 [Prunus mume]	PF00221.23	Aromatic amino acid lyase	Phenylalanine ammonia-lyase 1 OS=Prunus avium OX=42229 GN=PAL1 PE=2 SV=1	4JK5H	Q	phenylalanine
LOC110750236	7.54028	2.02475	0	0	up	373.323	359.468	367.224	91.8396	95.939	92.0346	GO:0009738;GO:0004518;GO:0006952;GO:0038023;GO:0009877;GO:0005509;GO:0031347;GO:0050832;GO:0005737;GO:0004519;GO:0009620;GO:0005829;GO:0009736;GO:0010427;GO:0004540;GO:0097243;GO:0010331;GO:0005634;GO:0042802;GO:0009835;GO:0009607;GO:0009611;GO:0044373;GO:0009813;GO:1904408;GO:0004864	biological_process; molecular_function; biological_process; molecular_function; biological_process; molecular_function; biological_process; biological_process; cellular_component; molecular_function; biological_process; cellular_component; biological_process; molecular_function; molecular_function; molecular_function; molecular_function; cellular_component; molecular_function; biological_process;…	abscisic acid-activated signaling pathway; nuclease activity; defense response; signaling receptor activity; nodulation; calcium ion binding; regulation of defense response; defense response to fungus; cytoplasm; endonuclease activity; response to fungus; cytosol; cytokinin-activated signaling pathway; abscisic acid binding; RNA nuclease activity; flavonoid binding; gibberellin binding; nucleus; …	-	-	major allergen Pru ar 1-like [Prunus avium]	PF00407.23	Pathogenesis-related protein Bet v 1 family	Major strawberry allergen Fra a 1.08 OS=Fragaria ananassa OX=3747 GN=Fra a 1.08 PE=1 SV=1	4JU45	S	Major allergen Pru
LOC110750237	7.08637	2.63886	0	0	up	336.417	329.935	323.004	54.0661	52.3022	58.3165	GO:0009738;GO:0004518;GO:0006952;GO:0038023;GO:0009877;GO:0005509;GO:0031347;GO:0050832;GO:0005737;GO:0004519;GO:0009620;GO:0005829;GO:0009736;GO:0010427;GO:0004540;GO:0097243;GO:0010331;GO:0005634;GO:0042802;GO:0009835;GO:0009607;GO:0009611;GO:0044373;GO:0009813;GO:1904408;GO:0004864	biological_process; molecular_function; biological_process; molecular_function; biological_process; molecular_function; biological_process; biological_process; cellular_component; molecular_function; biological_process; cellular_component; biological_process; molecular_function; molecular_function; molecular_function; molecular_function; cellular_component; molecular_function; biological_process;…	abscisic acid-activated signaling pathway; nuclease activity; defense response; signaling receptor activity; nodulation; calcium ion binding; regulation of defense response; defense response to fungus; cytoplasm; endonuclease activity; response to fungus; cytosol; cytokinin-activated signaling pathway; abscisic acid binding; RNA nuclease activity; flavonoid binding; gibberellin binding; nucleus; …	-	-	major allergen Pru ar 1-like [Prunus avium]	PF00407.23	Pathogenesis-related protein Bet v 1 family	Major strawberry allergen Fra a 1.08 OS=Fragaria ananassa OX=3747 GN=Fra a 1.08 PE=1 SV=1	4JU45	S	Major allergen Pru
LOC110746106	4.93116	4.07205	0	0	up	118.612	116.032	109.587	6.62371	7.71897	6.83698	GO:0005794;GO:0071456;GO:0008083;GO:0005576;GO:0030154;GO:0008283;GO:0031012	cellular_component; biological_process; molecular_function; cellular_component; biological_process; biological_process; cellular_component;	Golgi apparatus; cellular response to hypoxia; growth factor activity; extracellular region; cell differentiation; cell population proliferation; extracellular matrix;	-	-	phytosulfokines 3-like [Prunus avium]	PF06404.16	Phytosulfokine precursor protein (PSK)	Phytosulfokines 3 OS=Arabidopsis thaliana OX=3702 GN=PSK3 PE=2 SV=2	3GM1Q	S	Phytosulfokines
LOC110757277	6.42271	1.52457	0	0	up	143.501	142.121	136.743	49.9	51.5381	51.329	GO:0005315;GO:0071456;GO:1903426;GO:0000515;GO:0030001;GO:0005886;GO:0035435;GO:0017077;GO:0015292;GO:0042651;GO:0048839;GO:0015867;GO:0006839;GO:0005758;GO:0015131;GO:0009229;GO:0030218;GO:0005509;GO:0006537;GO:0006754;GO:0031969;GO:0030307;GO:0030974;GO:0007006;GO:0042803;GO:0009409;GO:0009535;GO:0043262;GO:0015142;GO:0035434;GO:0043132;GO:0015171;GO:0051592;GO:0015228;GO:0035352;GO:0015495;GO:…	molecular_function; biological_process; biological_process; molecular_function; biological_process; cellular_component; biological_process; molecular_function; molecular_function; cellular_component; biological_process; biological_process; biological_process; cellular_component; molecular_function; biological_process; biological_process; molecular_function; biological_process; biological_process;…	inorganic phosphate transmembrane transporter activity; cellular response to hypoxia; regulation of reactive oxygen species biosynthetic process; aspartate:glutamate, proton antiporter activity; metal ion transport; plasma membrane; phosphate ion transmembrane transport; oxidative phosphorylation uncoupler activity; uniporter activity; thylakoid membrane; inner ear development; ATP transport; mit…	-	-	mitochondrial phosphate carrier protein 2, mitochondrial isoform X1 [Prunus avium]	PF00153.31	Mitochondrial carrier protein	Mitochondrial phosphate carrier protein 2, mitochondrial OS=Arabidopsis thaliana OX=3702 GN=MPT2 PE=2 SV=1	4JGH7	C	Belongs to the mitochondrial carrier (TC 2.A.29) family
LOC110771135	7.26619	1.17989	0	0	up	224.172	225.011	229.232	103.919	105.371	100.756	GO:0019003;GO:0042566;GO:0009274;GO:0009505;GO:0005576;GO:0005886;GO:0009361;GO:0045335;GO:0016020;GO:0140615;GO:0006105;GO:0005975;GO:0006695;GO:0015936;GO:0046872;GO:0005759;GO:0042645;GO:0006104;GO:0034492;GO:0006099;GO:0005737;GO:0050074;GO:0004775;GO:1901289;GO:0005739;GO:0004776;GO:0006084;GO:0070062;GO:1904813;GO:0016829;GO:0045244;GO:0005829;GO:0006633;GO:0005634;GO:0008610;GO:0005507;GO:…	molecular_function; cellular_component; cellular_component; cellular_component; cellular_component; cellular_component; cellular_component; cellular_component; cellular_component; cellular_component; biological_process; biological_process; biological_process; biological_process; molecular_function; cellular_component; cellular_component; biological_process; cellular_component; biological_process;…	GDP binding; hydrogenosome; peptidoglycan-based cell wall; plant-type cell wall; extracellular region; plasma membrane; succinate-CoA ligase complex (ADP-forming); phagocytic vesicle; membrane; ATP-dependent citrate lyase complex; succinate metabolic process; carbohydrate metabolic process; cholesterol biosynthetic process; coenzyme A metabolic process; metal ion binding; mitochondrial matrix; mi…	ko01110;ko00020;ko01100	Biosynthesis of secondary metabolites;Citrate cycle (TCA cycle);Metabolic pathways	ATP-citrate synthase beta chain protein 2 [Prunus persica]	PF00285.25	Citrate synthase, C-terminal domain	ATP-citrate synthase beta chain protein 1 OS=Oryza sativa subsp. japonica OX=39947 GN=ACLB-1 PE=2 SV=1	4JMQ5	C	ATP-citrate synthase beta chain protein
LOC110771136	5.56532	4.92853	0	0	up	240.224	242.578	244.227	8.14124	8.6548	7.86326	GO:0005794;GO:0005615;GO:0009505;GO:0005886;GO:0004565;GO:0005576;GO:0019388;GO:0005975;GO:0016936;GO:0009536;GO:0009341;GO:0030246;GO:0051413;GO:0005534;GO:0099503;GO:0005773;GO:0005737;GO:0009827;GO:0042340;GO:0008152;GO:0009506;GO:0070062;GO:0006032;GO:1904813;GO:0000272;GO:0005829;GO:0043231;GO:0005990;GO:0042803;GO:0005764;GO:0005634;GO:0048471;GO:0035578;GO:0000325;GO:0070492;GO:0016798;GO:…	cellular_component; cellular_component; cellular_component; cellular_component; molecular_function; cellular_component; biological_process; biological_process; molecular_function; cellular_component; cellular_component; molecular_function; biological_process; molecular_function; cellular_component; cellular_component; cellular_component; biological_process; biological_process; biological_process;…	Golgi apparatus; extracellular space; plant-type cell wall; plasma membrane; beta-galactosidase activity; extracellular region; galactose catabolic process; carbohydrate metabolic process; galactoside binding; plastid; beta-galactosidase complex; carbohydrate binding; response to cortisone; galactose binding; secretory vesicle; vacuole; cytoplasm; plant-type cell wall modification; keratan sulfat…	-	-	beta-galactosidase 8-like isoform X1 [Prunus avium]	PF01301.23	Glycosyl hydrolases family 35	Beta-galactosidase 8 OS=Arabidopsis thaliana OX=3702 GN=BGAL8 PE=2 SV=2	4JI1Z	G	beta-galactosidase
LOC110756747	6.1957	2.75544	0	0	up	187.63	180.052	182.707	27.0563	28.5505	28.814	GO:0005829;GO:0006974;GO:0047938;GO:0005737;GO:0005634;GO:0005975;GO:0030246	cellular_component; biological_process; molecular_function; cellular_component; cellular_component; biological_process; molecular_function;	cytosol; DNA damage response; glucose-6-phosphate 1-epimerase activity; cytoplasm; nucleus; carbohydrate metabolic process; carbohydrate binding;	ko00010;ko01110;ko01100	Glycolysis / Gluconeogenesis;Biosynthesis of secondary metabolites;Metabolic pathways	putative glucose-6-phosphate 1-epimerase [Prunus avium]	PF01263.24	Aldose 1-epimerase	Putative glucose-6-phosphate 1-epimerase OS=Cenchrus ciliaris OX=35872 PE=2 SV=1	4JSX5	G	Glucose-6-phosphate 1-epimerase
LOC110760966	5.19106	3.78004	0	0	up	125.112	128.942	124.09	9.90747	9.03391	9.59431	GO:0050691;GO:0010763;GO:0048661;GO:2000697;GO:0032496;GO:0005886;GO:0046529;GO:0042756;GO:2001243;GO:0031410;GO:0097186;GO:0071222;GO:0001541;GO:0001553;GO:0044331;GO:1904724;GO:0005509;GO:1904905;GO:0042542;GO:0008047;GO:0044849;GO:0001934;GO:1904807;GO:0001968;GO:0098586;GO:0003144;GO:0006954;GO:0030307;GO:0001958;GO:0003319;GO:0051549;GO:0034097;GO:0030199;GO:0008584;GO:0045746;GO:0009725;GO:…	biological_process; biological_process; biological_process; biological_process; biological_process; cellular_component; biological_process; biological_process; biological_process; cellular_component; biological_process; biological_process; biological_process; biological_process; biological_process; cellular_component; molecular_function; biological_process; biological_process; molecular_function;…	regulation of defense response to virus by host; positive regulation of fibroblast migration; positive regulation of smooth muscle cell proliferation; negative regulation of epithelial cell differentiation involved in kidney development; response to lipopolysaccharide; plasma membrane; imaginal disc fusion, thorax closure; drinking behavior; negative regulation of intrinsic apoptotic signaling pa…	-	-	metalloendoproteinase 2-MMP [Prunus avium]	PF00413.28	Matrixin	Metalloendoproteinase 2-MMP OS=Arabidopsis thaliana OX=3702 GN=2MMP PE=1 SV=1	4JFY3	O	Belongs to the peptidase M10A family
LOC110752764	7.74984	1.2148	0	0	up	318.244	320.092	323.634	143.747	144.78	140.627	GO:0060045;GO:0005794;GO:0005788;GO:0019954;GO:0010494;GO:0046534;GO:0032496;GO:1904262;GO:0009617;GO:0005886;GO:0045596;GO:0010468;GO:0019858;GO:0071474;GO:0009723;GO:2000657;GO:0051301;GO:0005813;GO:0060425;GO:0044732;GO:2000641;GO:0051094;GO:0005938;GO:0005758;GO:0061308;GO:0036168;GO:0032436;GO:0005856;GO:0009414;GO:0046872;GO:0004707;GO:0098792;GO:0080026;GO:0038127;GO:0042542;GO:0000196;GO:…	biological_process; cellular_component; cellular_component; biological_process; cellular_component; biological_process; biological_process; biological_process; biological_process; cellular_component; biological_process; biological_process; biological_process; biological_process; biological_process; biological_process; biological_process; cellular_component; biological_process; cellular_component;…	positive regulation of cardiac muscle cell proliferation; Golgi apparatus; endoplasmic reticulum lumen; asexual reproduction; cytoplasmic stress granule; positive regulation of photoreceptor cell differentiation; response to lipopolysaccharide; negative regulation of TORC1 signaling; response to bacterium; plasma membrane; negative regulation of cell differentiation; regulation of gene expression…	ko04016	MAPK signaling pathway - plant	mitogen-activated protein kinase 3 [Prunus avium]	PF00069.29	Protein kinase domain	Mitogen-activated protein kinase 3 OS=Arabidopsis thaliana OX=3702 GN=MPK3 PE=1 SV=2	4JNTC	T	mitogen-activated protein kinase
LOC110754354	4.28097	2.58496	0	0	up	44.6043	42.274	45.4007	7.55017	7.14793	7.46104	GO:0016829;GO:0005829;GO:0030170;GO:0005634;GO:0006545;GO:0006520;GO:0004793;GO:0016114;GO:0050179;GO:0008784;GO:0009403;GO:0042802;GO:0008732;GO:0006567;GO:0140872	molecular_function; cellular_component; molecular_function; cellular_component; biological_process; biological_process; molecular_function; biological_process; molecular_function; molecular_function; biological_process; molecular_function; molecular_function; biological_process; biological_process;	lyase activity; cytosol; pyridoxal phosphate binding; nucleus; glycine biosynthetic process; amino acid metabolic process; threonine aldolase activity; terpenoid biosynthetic process; phenylserine aldolase activity; alanine racemase activity; toxin biosynthetic process; identical protein binding; L-allo-threonine aldolase activity; threonine catabolic process; viridicatumtoxin biosynthetic proces…	ko00260;ko01110;ko01230;ko01100	Glycine, serine and threonine metabolism;Biosynthesis of secondary metabolites;Biosynthesis of amino acids;Metabolic pathways	probable low-specificity L-threonine aldolase 1 isoform X1 [Prunus avium]	PF01212.25	Beta-eliminating lyase	Low-specificity L-threonine aldolase 1 OS=Arabidopsis thaliana OX=3702 GN=THA1 PE=1 SV=1	4JHBI	E	low-specificity L-threonine aldolase 1
LOC110758869	7.62289	1.64556	0	0	up	346.997	339.438	335.396	110.422	113.011	114.857	GO:0044743;GO:0001917;GO:0030446;GO:0090084;GO:0005509;GO:0071480;GO:1990904;GO:0007339;GO:0040019;GO:0046689;GO:0099634;GO:0005793;GO:0046688;GO:0032757;GO:0005791;GO:0098978;GO:1903891;GO:0014070;GO:0005770;GO:0140545;GO:0006616;GO:0061738;GO:0009705;GO:0046621;GO:0051861;GO:0032991;GO:0007286;GO:0030968;GO:0140453;GO:0010628;GO:0140602;GO:0009636;GO:0050766;GO:0042026;GO:0030335;GO:1902904;GO:…	biological_process; cellular_component; cellular_component; biological_process; molecular_function; biological_process; cellular_component; biological_process; biological_process; biological_process; cellular_component; cellular_component; biological_process; biological_process; cellular_component; cellular_component; biological_process; biological_process; cellular_component; molecular_function;…	protein transmembrane import into intracellular organelle; photoreceptor inner segment; hyphal cell wall; negative regulation of inclusion body assembly; calcium ion binding; cellular response to gamma radiation; ribonucleoprotein complex; binding of sperm to zona pellucida; positive regulation of embryonic development; response to mercury ion; postsynaptic specialization membrane; endoplasmic re…	ko03060;ko04141	Protein export;Protein processing in endoplasmic reticulum	luminal-binding protein 5 [Prunus avium]	PF00012.24	Hsp70 protein	Luminal-binding protein 5 OS=Nicotiana tabacum OX=4097 GN=BIP5 PE=2 SV=1	4JMSB	O	Belongs to the heat shock protein 70 family
LOC110746314	5.32796	4.69674	0	0	up	185.821	191.102	189.841	7.63992	8.11828	6.78396	GO:0010043;GO:0010039;GO:0034755;GO:0009526;GO:0035673;GO:0005774;GO:0003006;GO:0005886;GO:0009705;GO:0009624;GO:0051980;GO:0006826;GO:0000329;GO:0016020;GO:0006811;GO:0015031;GO:0000325;GO:0048316;GO:0006857	biological_process; biological_process; biological_process; cellular_component; molecular_function; cellular_component; biological_process; cellular_component; cellular_component; biological_process; molecular_function; biological_process; cellular_component; cellular_component; biological_process; biological_process; cellular_component; biological_process; biological_process;	response to zinc ion; response to iron ion; iron ion transmembrane transport; plastid envelope; oligopeptide transmembrane transporter activity; vacuolar membrane; developmental process involved in reproduction; plasma membrane; plant-type vacuole membrane; response to nematode; iron-nicotianamine transmembrane transporter activity; iron ion transport; fungal-type vacuole membrane; membrane; mono…	-	-	probable metal-nicotianamine transporter YSL7 [Prunus avium]	PF03169.19	OPT oligopeptide transporter protein	Probable metal-nicotianamine transporter YSL7 OS=Arabidopsis thaliana OX=3702 GN=YSL7 PE=2 SV=1	4JEFJ	S	Transporter
LOC110770392	3.52713	7.20565	0	0	up	78.418	86.5865	84.7185	0.529711	0.401345	0.836753	GO:0010256;GO:0009900;GO:0016310;GO:0090148;GO:0048235;GO:0005783;GO:0009705;GO:0016301;GO:0090693;GO:0009567;GO:0061025;GO:0005789;GO:0016020;GO:0009838;GO:0090158	biological_process; biological_process; biological_process; biological_process; biological_process; cellular_component; cellular_component; molecular_function; biological_process; biological_process; biological_process; cellular_component; cellular_component; biological_process; biological_process;	endomembrane system organization; dehiscence; phosphorylation; membrane fission; pollen sperm cell differentiation; endoplasmic reticulum; plant-type vacuole membrane; kinase activity; plant organ senescence; double fertilization forming a zygote and endosperm; membrane fusion; endoplasmic reticulum membrane; membrane; abscission; endoplasmic reticulum membrane organization;	-	-	uncharacterized protein LOC110770392 [Prunus avium]	PF05078.16	Protein of unknown function (DUF679)	Protein DMP4 OS=Arabidopsis thaliana OX=3702 GN=DMP4 PE=2 SV=1	4JIRX	S	Protein of unknown function (DUF679)
LOC110772538	3.27915	6.33673	0	0	up	55.2838	54.3683	55.055	0.834877	0.657481	0.575538	GO:0050253;GO:0009860;GO:0071456;GO:0010325;GO:0046573;GO:0016788;GO:0010476;GO:0005615;GO:0007565;GO:0006805;GO:0005886;GO:1905516;GO:0005576;GO:0006952;GO:0009056;GO:0048444;GO:0016042;GO:0052689;GO:0005789;GO:0016020;GO:0004064;GO:0010898;GO:0042301;GO:1901600;GO:0033987;GO:0009939;GO:0004771;GO:0070417;GO:0003824;GO:0005783;GO:0005737;GO:0006361;GO:0046340;GO:0045461;GO:0006468;GO:0047376;GO:…	molecular_function; biological_process; biological_process; biological_process; molecular_function; molecular_function; biological_process; cellular_component; biological_process; biological_process; cellular_component; biological_process; cellular_component; biological_process; biological_process; biological_process; biological_process; molecular_function; cellular_component; cellular_component;…	retinyl-palmitate esterase activity; pollen tube growth; cellular response to hypoxia; raffinose family oligosaccharide biosynthetic process; lactonohydrolase activity; hydrolase activity, acting on ester bonds; gibberellin mediated signaling pathway; extracellular space; female pregnancy; xenobiotic metabolic process; plasma membrane; positive regulation of fertilization; extracellular region; d…	-	-	probable carboxylesterase 12 [Prunus avium]	PF07859.17	alpha/beta hydrolase fold	Probable carboxylesterase 13 OS=Arabidopsis thaliana OX=3702 GN=CXE13 PE=1 SV=1	4JM9X	V	Carboxylesterase
MSTRG.25879.2	7.51632	2.94101	0	0	up	498.73	492.393	492.03	66.6568	67.0548	66.2753	GO:0008194;GO:0050403;GO:0015020;GO:0035251;GO:1900994;GO:0005829;GO:0050502	molecular_function; molecular_function; molecular_function; molecular_function; biological_process; cellular_component; molecular_function;	UDP-glycosyltransferase activity; trans-zeatin O-beta-D-glucosyltransferase activity; glucuronosyltransferase activity; UDP-glucosyltransferase activity; (-)-secologanin biosynthetic process; cytosol; cis-zeatin O-beta-D-glucosyltransferase activity;	-	-	PREDICTED: 7-deoxyloganetin glucosyltransferase-like [Prunus mume]	PF00201.22	UDP-glucoronosyl and UDP-glucosyl transferase	(R)-mandelonitrile beta-glucosyltransferase OS=Prunus dulcis OX=3755 GN=UGT85A19 PE=1 SV=2	4JK1Y	CG	Belongs to the UDP-glycosyltransferase family
LOC110754145	5.87649	3.33752	0	0	up	178.295	177.177	179.189	18.4756	18.056	18.2458	GO:0007623;GO:0009860;GO:0009744;GO:0012501;GO:0009627;GO:0010337;GO:0009846;GO:0005615;GO:0009505;GO:0005886;GO:0005576;GO:0006952;GO:0005768;GO:0005975;GO:0016020;GO:0004175;GO:0005789;GO:0003677;GO:0000139;GO:0010183;GO:0009414;GO:0090406;GO:0042742;GO:0002803;GO:0070001;GO:0099503;GO:0050832;GO:0007586;GO:0005783;GO:0005737;GO:0032527;GO:0043067;GO:0030163;GO:0016540;GO:0009277;GO:0005829;GO:…	biological_process; biological_process; biological_process; biological_process; biological_process; biological_process; biological_process; cellular_component; cellular_component; cellular_component; cellular_component; biological_process; cellular_component; biological_process; cellular_component; molecular_function; cellular_component; molecular_function; cellular_component; biological_process;…	circadian rhythm; pollen tube growth; response to sucrose; programmed cell death; systemic acquired resistance; regulation of salicylic acid metabolic process; pollen germination; extracellular space; plant-type cell wall; plasma membrane; extracellular region; defense response; endosome; carbohydrate metabolic process; membrane; endopeptidase activity; endoplasmic reticulum membrane; DNA binding…	-	-	protein ASPARTIC PROTEASE IN GUARD CELL 1 [Prunus avium]	PF14543.10	Xylanase inhibitor N-terminal	Protein ASPARTIC PROTEASE IN GUARD CELL 1 OS=Arabidopsis thaliana OX=3702 GN=ASPG1 PE=1 SV=1	4JNQR	O	Protein ASPARTIC PROTEASE IN GUARD CELL
LOC110749798	5.64852	2.19721	0	0	up	102.579	103.738	102.279	22.3537	23.5408	23.8091	GO:0042752;GO:0048511;GO:0005634	biological_process; biological_process; cellular_component;	regulation of circadian rhythm; rhythmic process; nucleus;	-	-	protein TIME FOR COFFEE isoform X1 [Prunus avium]	-	-	Protein TIME FOR COFFEE OS=Arabidopsis thaliana OX=3702 GN=TIC PE=1 SV=2	4JNE0	S	Protein TIME FOR
LOC110766601	7.77391	1.67419	0	0	up	390.937	385.29	372.262	117.615	127.602	126.512	GO:0009838;GO:0043565;GO:0010150;GO:0010468;GO:0048440;GO:0010440;GO:0030154;GO:0009933;GO:0048510;GO:0080060;GO:2000012;GO:0010082;GO:0043068;GO:0010077;GO:0003677;GO:0009888;GO:0071249;GO:0010094;GO:0003700;GO:0010228;GO:0048509;GO:0048833;GO:2000028;GO:0046982;GO:0006357;GO:0005737;GO:0045893;GO:0010154;GO:0010214;GO:0080187;GO:0009908;GO:0048443;GO:0010622;GO:0048455;GO:0010167;GO:0010022;GO:…	biological_process; molecular_function; biological_process; biological_process; biological_process; biological_process; biological_process; biological_process; biological_process; biological_process; biological_process; biological_process; biological_process; biological_process; molecular_function; biological_process; biological_process; biological_process; molecular_function; biological_process;…	abscission; sequence-specific DNA binding; leaf senescence; regulation of gene expression; carpel development; stomatal lineage progression; cell differentiation; meristem structural organization; regulation of timing of transition from vegetative to reproductive phase; integument development; regulation of auxin polar transport; regulation of root meristem growth; positive regulation of programm…	-	-	floral homeotic protein AGAMOUS isoform X1 [Prunus persica]	PF01486.21	K-box region	Floral homeotic protein AGAMOUS OS=Panax ginseng OX=4054 GN=AG2 PE=2 SV=1	4JMES	K	Floral homeotic protein
LOC110765392	5.03313	1.82331	0	0	up	58.5136	57.8569	58.7555	16.7901	17.89	16.5203	GO:0010015;GO:0080161;GO:0009986;GO:0048364;GO:0005886;GO:0009606;GO:0009505;GO:0009723;GO:0048367;GO:0012506;GO:0000323;GO:0009793;GO:0005789;GO:0009942;GO:0048766;GO:0010105;GO:1901332;GO:0005783;GO:0005737;GO:0009749;GO:0048826;GO:0009734;GO:0009908;GO:0005739;GO:0016328;GO:0010051;GO:0010540;GO:0009506;GO:0045177;GO:0009925;GO:0009921;GO:0009926;GO:0048767;GO:0005634;GO:0009640;GO:0010329;GO:…	biological_process; molecular_function; cellular_component; biological_process; cellular_component; biological_process; cellular_component; biological_process; biological_process; cellular_component; cellular_component; biological_process; cellular_component; biological_process; biological_process; biological_process; biological_process; cellular_component; cellular_component; biological_process;…	root morphogenesis; auxin transmembrane transporter activity; cell surface; root development; plasma membrane; tropism; plant-type cell wall; response to ethylene; shoot system development; vesicle membrane; lytic vacuole; embryo development ending in seed dormancy; endoplasmic reticulum membrane; longitudinal axis specification; root hair initiation; negative regulation of ethylene-activated sig…	-	-	auxin efflux carrier component 4 [Prunus avium]	PF03547.22	Membrane transport protein	Auxin efflux carrier component 3 OS=Arabidopsis thaliana OX=3702 GN=PIN3 PE=1 SV=1	4JIG0	P	May act as a component of the auxin efflux carrier
LOC110757766	3.23674	4.63186	0	0	up	35.7138	35.2687	34.6733	1.27784	1.66568	1.43281	GO:0140989;GO:0102033;GO:0042573;GO:0007596;GO:0009741;GO:0009617;GO:0055078;GO:0050544;GO:0019899;GO:0010468;GO:0008395;GO:0048252;GO:0001890;GO:0101021;GO:0032451;GO:0008404;GO:1901615;GO:0052869;GO:0052722;GO:0140692;GO:0042178;GO:0019369;GO:0008210;GO:0070330;GO:0062188;GO:0046222;GO:0009725;GO:0042360;GO:0005504;GO:0045471;GO:0010043;GO:0009410;GO:0003095;GO:0010430;GO:0032305;GO:0046456;GO:…	molecular_function; molecular_function; biological_process; biological_process; biological_process; biological_process; biological_process; molecular_function; molecular_function; biological_process; molecular_function; biological_process; biological_process; molecular_function; molecular_function; molecular_function; biological_process; molecular_function; molecular_function; molecular_function;…	7-deoxyloganate 7-hydroxylase activity; long-chain fatty acid omega-hydroxylase activity; retinoic acid metabolic process; blood coagulation; response to brassinosteroid; response to bacterium; sodium ion homeostasis; arachidonic acid binding; enzyme binding; regulation of gene expression; steroid hydroxylase activity; lauric acid metabolic process; placenta development; estrogen 2-hydroxylase ac…	ko00905	Brassinosteroid biosynthesis	cytochrome P450 CYP749A22-like [Prunus avium]	PF00067.26	Cytochrome P450	Cytochrome P450 CYP749A22 OS=Panax ginseng OX=4054 PE=2 SV=1	4JS2M	IQ	Cytochrome p450
LOC110772934	7.7961	1.94735	0	0	up	426.807	428.41	424.483	115.612	114.739	113.27	GO:0005794;GO:0071456;GO:0009617;GO:0005886;GO:0045431;GO:0016707;GO:0009718;GO:0102924;GO:1900366;GO:0097237;GO:0046872;GO:0002229;GO:0016706;GO:0009751;GO:0030782;GO:2000032;GO:2000022;GO:0010421;GO:0002238;GO:0103055;GO:0045543;GO:0009699;GO:0009739;GO:0047998;GO:0052634;GO:0009611;GO:0032259;GO:0097295;GO:0008168;GO:1990641;GO:0009693;GO:0009413;GO:0102312;GO:0071398;GO:0048575;GO:0002239;GO:…	cellular_component; biological_process; biological_process; cellular_component; molecular_function; molecular_function; biological_process; molecular_function; biological_process; biological_process; molecular_function; biological_process; molecular_function; biological_process; molecular_function; biological_process; biological_process; biological_process; biological_process; molecular_function;…	Golgi apparatus; cellular response to hypoxia; response to bacterium; plasma membrane; flavonol synthase activity; gibberellin 3-beta-dioxygenase activity; anthocyanin-containing compound biosynthetic process; gibberellin A44,2-oxoglutarate:oxygen oxidoreductase activity; negative regulation of defense response to insect; cellular response to toxic substance; metal ion binding; defense response t…	ko01110;ko00904	Biosynthesis of secondary metabolites;Gibberellin biosynthesis	gibberellin 2-beta-dioxygenase 1-like [Prunus avium]	PF03171.24	2OG-Fe(II) oxygenase superfamily	Gibberellin 2-beta-dioxygenase 1 OS=Pisum sativum OX=3888 GN=GA2OX1 PE=1 SV=1	4JG0C	Q	Belongs to the iron ascorbate-dependent oxidoreductase family
LOC110749343	5.27488	2.27943	0	0	up	80.4825	81.6702	81.0292	17.4572	17.795	16.5708	GO:0015908;GO:0002213;GO:0102549;GO:0009570;GO:0031349;GO:0009535;GO:0052740;GO:0009534;GO:0019432;GO:0008970;GO:0052739;GO:0016042;GO:0031969;GO:0009507;GO:0047714	biological_process; biological_process; molecular_function; cellular_component; biological_process; cellular_component; molecular_function; cellular_component; biological_process; molecular_function; molecular_function; biological_process; cellular_component; cellular_component; molecular_function;	fatty acid transport; defense response to insect; 1-18:1-2-16:0-monogalactosyldiacylglycerol lipase activity; chloroplast stroma; positive regulation of defense response; chloroplast thylakoid membrane; 1-acyl-2-lysophosphatidylserine acylhydrolase activity; chloroplast thylakoid; triglyceride biosynthetic process; phospholipase A1 activity; phosphatidylserine 1-acylhydrolase activity; lipid cata…	-	-	uncharacterized protein LOC110749343 [Prunus avium]	PF01764.29	Lipase (class 3)	Phospholipase A1 PLIP2, chloroplastic OS=Arabidopsis thaliana OX=3702 GN=PLIP2 PE=1 SV=1	4JIFT	T	Lipase (class 3)
LOC110760482	5.99398	2.71455	0	0	up	158.075	156.13	156.749	25.6406	25.2579	23.2983	GO:0042742;GO:0005829;GO:0030414;GO:0009738;GO:0030224;GO:0007586;GO:0005886;GO:0005737;GO:0006366;GO:0005634;GO:0009785;GO:0009737;GO:0003712;GO:0016604;GO:0008127;GO:0005654;GO:0030099;GO:0046872	biological_process; cellular_component; molecular_function; biological_process; biological_process; biological_process; cellular_component; cellular_component; biological_process; cellular_component; biological_process; biological_process; molecular_function; cellular_component; molecular_function; cellular_component; biological_process; molecular_function;	defense response to bacterium; cytosol; peptidase inhibitor activity; abscisic acid-activated signaling pathway; monocyte differentiation; digestion; plasma membrane; cytoplasm; transcription by RNA polymerase II; nucleus; blue light signaling pathway; response to abscisic acid; transcription coregulator activity; nuclear body; quercetin 2,3-dioxygenase activity; nucleoplasm; myeloid cell differe…	-	-	pirin-like protein [Prunus avium]	PF05726.17	Pirin C-terminal cupin domain	Pirin-like protein OS=Solanum lycopersicum OX=4081 PE=2 SV=1	4JI8S	S	Belongs to the pirin family
LOC110760486	5.55408	2.46502	0	0	up	104.05	105.543	106.588	19.4582	20.3818	19.4206	GO:0010015;GO:0071456;GO:0009698;GO:0102160;GO:0009718;GO:0010380;GO:0046278;GO:0042178;GO:0098754;GO:0102361;GO:0002238;GO:0047891;GO:0042802;GO:0006486;GO:1900994;GO:0035251;GO:0016114;GO:0050412;GO:0051555;GO:0009636;GO:0070301;GO:0008202;GO:0009809;GO:0006805;GO:0033494;GO:0044249;GO:0102425;GO:0050275;GO:0005783;GO:0005737;GO:0080024;GO:0102956;GO:0045089;GO:0047893;GO:0046527;GO:0050505;GO:…	biological_process; biological_process; biological_process; molecular_function; biological_process; biological_process; biological_process; biological_process; biological_process; molecular_function; biological_process; molecular_function; molecular_function; biological_process; biological_process; molecular_function; biological_process; molecular_function; biological_process; biological_process;…	root morphogenesis; cellular response to hypoxia; phenylpropanoid metabolic process; cyanidin-3-O-glucoside 2-O-glucuronosyltransferase activity; anthocyanin-containing compound biosynthetic process; regulation of chlorophyll biosynthetic process; 3,4-dihydroxybenzoate metabolic process; xenobiotic catabolic process; detoxification; esculetin 4-O-beta-glucosyltransferase activity; response to mol…	-	-	UDP-glycosyltransferase 92A1-like [Prunus avium]	PF00201.22	UDP-glucoronosyl and UDP-glucosyl transferase	UDP-glycosyltransferase 92A1 OS=Arabidopsis thaliana OX=3702 GN=UGT92A1 PE=2 SV=1	4JSJ7	CG	UDP-glucoronosyl and UDP-glucosyl transferase
LOC110763173	5.48856	1.85508	0	0	up	79.7822	83.1316	82.115	23.0659	23.4888	23.6037	GO:0010015;GO:0102970;GO:0071456;GO:0009698;GO:0009718;GO:0010380;GO:0080062;GO:0042178;GO:0098754;GO:0047254;GO:0102361;GO:0002238;GO:0080018;GO:0042802;GO:0006486;GO:0052641;GO:1900994;GO:0102816;GO:0035251;GO:0016114;GO:0016787;GO:0051555;GO:0050412;GO:0009636;GO:0008202;GO:0009809;GO:0006805;GO:0005576;GO:0018874;GO:0102425;GO:0080002;GO:0009696;GO:0046482;GO:0050275;GO:0002239;GO:0005783;GO:…	biological_process; molecular_function; biological_process; biological_process; biological_process; biological_process; molecular_function; biological_process; biological_process; molecular_function; molecular_function; biological_process; molecular_function; molecular_function; biological_process; molecular_function; biological_process; molecular_function; molecular_function; biological_process;…	root morphogenesis; 7-deoxyloganetic acid glucosyltransferase activity; cellular response to hypoxia; phenylpropanoid metabolic process; anthocyanin-containing compound biosynthetic process; regulation of chlorophyll biosynthetic process; cytokinin 9-beta-glucosyltransferase activity; xenobiotic catabolic process; detoxification; 2,4-dihydroxy-7-methoxy-2H-1,4-benzoxazin-3(4H)-one 2-D-glucosyltra…	ko01110;ko00908	Biosynthesis of secondary metabolites;Zeatin biosynthesis	UDP-glycosyltransferase 73C6-like [Prunus avium]	PF00201.22	UDP-glucoronosyl and UDP-glucosyl transferase	UDP-glycosyltransferase 73C12 OS=Barbarea vulgaris OX=50459 GN=UGT73C12 PE=1 SV=1	4JIAC	CG	Belongs to the UDP-glycosyltransferase family
LOC110762644	6.81542	2.90772	0	0	up	302.885	299.956	294.448	40.1048	41.759	41.9791	GO:0071456;GO:0002213;GO:0009617;GO:0005886;GO:0033772;GO:0016717;GO:0009718;GO:0052722;GO:0106149;GO:0106144;GO:0042343;GO:0009682;GO:0019760;GO:0010208;GO:0047082;GO:0102934;GO:0042802;GO:0009699;GO:0009611;GO:0097007;GO:0016114;GO:0047128;GO:0009759;GO:0009555;GO:0032259;GO:0097295;GO:0102171;GO:0008168;GO:0102627;GO:0009809;GO:0047084;GO:0005576;GO:0016616;GO:0080110;GO:0051553;GO:0097008;GO:…	biological_process; biological_process; biological_process; cellular_component; molecular_function; molecular_function; biological_process; molecular_function; molecular_function; molecular_function; biological_process; biological_process; biological_process; biological_process; molecular_function; molecular_function; molecular_function; biological_process; biological_process; molecular_function;…	cellular response to hypoxia; defense response to insect; response to bacterium; plasma membrane; flavonoid 3',5'-hydroxylase activity; oxidoreductase activity, acting on paired donors, with oxidation of a pair of donors resulting in the reduction of molecular oxygen to two molecules of water; anthocyanin-containing compound biosynthetic process; fatty acid in-chain hydroxylase activity; indole-3…	-	-	cytochrome P450 CYP82D47-like [Prunus avium]	PF00067.26	Cytochrome P450	Flavonoid-6-hydroxylase OS=Mentha piperita OX=34256 GN=F6H PE=1 SV=1	4JI0V	Q	Cytochrome p450
LOC110748914	3.05674	7.10776	0	0	up	48.225	48.7019	52.0733	0.387611	0.256674	0.465862	GO:0009733;GO:0080162;GO:0005783;GO:0022857;GO:0009734;GO:0005739;GO:0010311;GO:0010329;GO:0005789;GO:0040009;GO:0016020;GO:0055085;GO:0140964	biological_process; biological_process; cellular_component; molecular_function; biological_process; cellular_component; biological_process; molecular_function; cellular_component; biological_process; cellular_component; biological_process; biological_process;	response to auxin; endoplasmic reticulum to cytosol auxin transport; endoplasmic reticulum; transmembrane transporter activity; auxin-activated signaling pathway; mitochondrion; lateral root formation; auxin efflux transmembrane transporter activity; endoplasmic reticulum membrane; regulation of growth rate; membrane; transmembrane transport; intracellular auxin homeostasis;	-	-	protein PIN-LIKES 5 [Prunus avium]	PF03547.22	Membrane transport protein	Protein PIN-LIKES 5 OS=Arabidopsis thaliana OX=3702 GN=PILS5 PE=2 SV=1	4JHYI	S	Transporter
LOC110764498	4.51359	3.57597	0	0	up	72.7111	72.2902	69.3454	6.03043	6.18385	6.39958	GO:0042149;GO:0005794;GO:0005366;GO:0001917;GO:0005886;GO:0034219;GO:0005768;GO:0071474;GO:0032868;GO:0005975;GO:0098793;GO:0005354;GO:0007283;GO:0015771;GO:0009414;GO:0012505;GO:0015753;GO:0019630;GO:0030672;GO:0043204;GO:0031526;GO:0008643;GO:0005903;GO:0005911;GO:0002080;GO:0015755;GO:0070821;GO:0001939;GO:1990350;GO:0098978;GO:0070061;GO:0051119;GO:0015770;GO:1904679;GO:0042802;GO:0000325;GO:…	biological_process; cellular_component; molecular_function; cellular_component; cellular_component; biological_process; cellular_component; biological_process; biological_process; biological_process; cellular_component; molecular_function; biological_process; biological_process; biological_process; cellular_component; biological_process; biological_process; cellular_component; cellular_component;…	cellular response to glucose starvation; Golgi apparatus; myo-inositol:proton symporter activity; photoreceptor inner segment; plasma membrane; carbohydrate transmembrane transport; endosome; cellular hyperosmotic response; response to insulin; carbohydrate metabolic process; presynapse; galactose transmembrane transporter activity; spermatogenesis; trehalose transport; response to water deprivat…	-	-	sugar transport protein 13-like [Prunus avium]	PF00083.28	Sugar (and other) transporter	Sugar transport protein 13 OS=Arabidopsis thaliana OX=3702 GN=STP13 PE=1 SV=2	4JRBU	U	Belongs to the major facilitator superfamily. Sugar transporter (TC 2.A.1.1) family
LOC110764497	3.12743	5.54341	0	0	up	39.8616	41.2359	38.5712	0.675373	1.05034	0.898439	GO:0042149;GO:0005794;GO:0005366;GO:0001917;GO:0005886;GO:0034219;GO:0005768;GO:0071474;GO:0032868;GO:0005975;GO:0098793;GO:0005354;GO:0007283;GO:0015771;GO:0009414;GO:0012505;GO:0015753;GO:0019630;GO:0030672;GO:0043204;GO:0031526;GO:0008643;GO:0005903;GO:0005911;GO:0002080;GO:0015755;GO:0070821;GO:0001939;GO:1990350;GO:0098978;GO:0070061;GO:0051119;GO:0015770;GO:1904679;GO:0042802;GO:0000325;GO:…	biological_process; cellular_component; molecular_function; cellular_component; cellular_component; biological_process; cellular_component; biological_process; biological_process; biological_process; cellular_component; molecular_function; biological_process; biological_process; biological_process; cellular_component; biological_process; biological_process; cellular_component; cellular_component;…	cellular response to glucose starvation; Golgi apparatus; myo-inositol:proton symporter activity; photoreceptor inner segment; plasma membrane; carbohydrate transmembrane transport; endosome; cellular hyperosmotic response; response to insulin; carbohydrate metabolic process; presynapse; galactose transmembrane transporter activity; spermatogenesis; trehalose transport; response to water deprivat…	-	-	sugar transport protein 13-like [Prunus avium]	PF00083.28	Sugar (and other) transporter	Sugar transport protein 13 OS=Arabidopsis thaliana OX=3702 GN=STP13 PE=1 SV=2	4JRBU	U	Belongs to the major facilitator superfamily. Sugar transporter (TC 2.A.1.1) family
LOC110765454	5.39619	3.79105	0	0	up	151.199	145.653	143.93	11.4979	10.4291	11.0721	-	-	-	-	-	uncharacterized protein LOC110765454 [Prunus avium]	-	-	-	3GKK6	-	-
LOC110755304	4.75394	2.87	0	0	up	69.5853	68.6968	65.023	9.07149	9.73939	9.98453	-	-	-	-	-	protein enabled homolog [Prunus avium]	PF07795.15	Protein of unknown function (DUF1635)	-	4JJ0C	S	Protein of unknown function (DUF1635)
LOC110746391	10.597	1.4415	0	0	up	2507.26	2536.73	2476	945.165	973.878	948.338	GO:0005794;GO:0005788;GO:0010494;GO:0034774;GO:0005886;GO:0016567;GO:0097208;GO:0009723;GO:0031410;GO:0032868;GO:0031648;GO:0045335;GO:0034230;GO:0007283;GO:0010815;GO:1904724;GO:0033619;GO:0010447;GO:0005773;GO:0043204;GO:0034698;GO:0071356;GO:0001968;GO:2001235;GO:0060008;GO:0004177;GO:0031871;GO:0008584;GO:0097486;GO:0042803;GO:2001259;GO:0009897;GO:0014070;GO:0070371;GO:0005770;GO:0072659;GO:…	cellular_component; cellular_component; cellular_component; cellular_component; cellular_component; biological_process; cellular_component; biological_process; cellular_component; biological_process; biological_process; cellular_component; biological_process; biological_process; biological_process; cellular_component; biological_process; biological_process; cellular_component; cellular_component;…	Golgi apparatus; endoplasmic reticulum lumen; cytoplasmic stress granule; secretory granule lumen; plasma membrane; protein ubiquitination; alveolar lamellar body; response to ethylene; cytoplasmic vesicle; response to insulin; protein destabilization; phagocytic vesicle; enkephalin processing; spermatogenesis; bradykinin catabolic process; tertiary granule lumen; membrane protein proteolysis; re…	-	-	cysteine proteinase COT44 [Prunus avium]	PF00112.27	Papain family cysteine protease	Cysteine proteinase mucunain (Fragment) OS=Mucuna pruriens OX=157652 GN=MUCUNAIN PE=1 SV=2	4JIJV	O	Belongs to the peptidase C1 family
LOC110746394	5.96779	1.58509	0	0	up	108.195	102.906	102.813	35.8642	37.1243	35.3071	GO:0071456;GO:0009788;GO:0009846;GO:0009617;GO:0010468;GO:0009723;GO:0002237;GO:0009793;GO:0043531;GO:0009942;GO:0010193;GO:0046872;GO:0009414;GO:0002229;GO:0031347;GO:0042542;GO:0009751;GO:0042659;GO:0007263;GO:2000070;GO:0009938;GO:2000022;GO:0010055;GO:1900425;GO:0002238;GO:0070370;GO:0009682;GO:0009409;GO:1900057;GO:0050896;GO:0019760;GO:0042803;GO:0042802;GO:0000325;GO:0009739;GO:0045892;GO:…	biological_process; biological_process; biological_process; biological_process; biological_process; biological_process; biological_process; biological_process; molecular_function; biological_process; biological_process; molecular_function; biological_process; biological_process; biological_process; biological_process; biological_process; biological_process; biological_process; biological_process;…	cellular response to hypoxia; negative regulation of abscisic acid-activated signaling pathway; pollen germination; response to bacterium; regulation of gene expression; response to ethylene; response to molecule of bacterial origin; embryo development ending in seed dormancy; ADP binding; longitudinal axis specification; response to ozone; metal ion binding; response to water deprivation; defens…	-	-	probable WRKY transcription factor 7 [Prunus avium]	PF03106.19	WRKY DNA -binding domain	Probable WRKY transcription factor 7 OS=Arabidopsis thaliana OX=3702 GN=WRKY7 PE=1 SV=1	4JIYW	K	WRKY transcription factor
LOC110747048	8.4989	1.89348	0	0	up	682.623	686.836	679.435	191.929	192.187	186.964	GO:0015691;GO:0005886;GO:0009617;GO:0055078;GO:0005768;GO:1903875;GO:0009723;GO:0002237;GO:0048388;GO:0010193;GO:0140359;GO:0009414;GO:0002229;GO:0071366;GO:0005774;GO:0009751;GO:0009734;GO:2000032;GO:0008559;GO:0030003;GO:0002240;GO:0002238;GO:0009409;GO:0070505;GO:0009926;GO:0010208;GO:0042802;GO:0000325;GO:0031152;GO:1990748;GO:0009410;GO:0015434;GO:0031288;GO:0009914;GO:0000302;GO:0015086;GO:…	biological_process; cellular_component; biological_process; biological_process; cellular_component; molecular_function; biological_process; biological_process; biological_process; biological_process; molecular_function; biological_process; biological_process; biological_process; cellular_component; biological_process; biological_process; biological_process; molecular_function; biological_process;…	cadmium ion transport; plasma membrane; response to bacterium; sodium ion homeostasis; endosome; corticosterone binding; response to ethylene; response to molecule of bacterial origin; endosomal lumen acidification; response to ozone; ABC-type transporter activity; response to water deprivation; defense response to oomycetes; cellular response to indolebutyric acid stimulus; vacuolar membrane; re…	-	-	pleiotropic drug resistance protein 2-like [Prunus avium]	PF01061.28	ABC-2 type transporter	Pleiotropic drug resistance protein 2 OS=Nicotiana plumbaginifolia OX=4092 GN=PDR2 PE=2 SV=1	4JS47	Q	Pleiotropic drug resistance protein 2-like
LOC110774540	7.26836	1.92584	0	0	up	289.642	296.809	292.508	81.1831	79.9332	78.4589	GO:0005794;GO:0015662;GO:0005889;GO:0001917;GO:1904263;GO:0005886;GO:0030026;GO:0055078;GO:0071300;GO:0005768;GO:0031410;GO:0120200;GO:0043531;GO:0007283;GO:0046872;GO:0009414;GO:0008542;GO:0005509;GO:0030955;GO:0071421;GO:0007268;GO:0031748;GO:1903416;GO:0032126;GO:0016328;GO:0032468;GO:0086002;GO:0009266;GO:0055119;GO:0042391;GO:0006828;GO:0014070;GO:0032153;GO:0001540;GO:0072659;GO:0000325;GO:…	cellular_component; molecular_function; cellular_component; cellular_component; biological_process; cellular_component; biological_process; biological_process; biological_process; cellular_component; cellular_component; cellular_component; molecular_function; biological_process; molecular_function; biological_process; biological_process; molecular_function; molecular_function; biological_process;…	Golgi apparatus; P-type ion transporter activity; potassium:proton exchanging ATPase complex; photoreceptor inner segment; positive regulation of TORC1 signaling; plasma membrane; intracellular manganese ion homeostasis; sodium ion homeostasis; cellular response to retinoic acid; endosome; cytoplasmic vesicle; rod photoreceptor outer segment; ADP binding; spermatogenesis; metal ion binding; respo…	ko00190;ko01100	Oxidative phosphorylation;Metabolic pathways	plasma membrane ATPase 4 [Prunus avium]	PF00122.24	E1-E2 ATPase	Plasma membrane ATPase 4 OS=Nicotiana plumbaginifolia OX=4092 GN=PMA4 PE=2 SV=1	4JHWB	P	Plasma membrane ATPase
LOC110771079	5.80465	2.18723	0	0	up	113.163	115.023	115.482	26.3053	26.3741	25.4437	GO:0009620;GO:0009607;GO:0005794;GO:0012505;GO:0005516;GO:0010150;GO:0050832;GO:0010483;GO:0005886;GO:0005576;GO:0031348;GO:0006952;GO:0005737;GO:0043621;GO:0016020;GO:0072659;GO:0009506;GO:0010183	biological_process; biological_process; cellular_component; cellular_component; molecular_function; biological_process; biological_process; biological_process; cellular_component; cellular_component; biological_process; biological_process; cellular_component; molecular_function; cellular_component; biological_process; cellular_component; biological_process;	response to fungus; response to biotic stimulus; Golgi apparatus; endomembrane system; calmodulin binding; leaf senescence; defense response to fungus; pollen tube reception; plasma membrane; extracellular region; negative regulation of defense response; defense response; cytoplasm; protein self-association; membrane; protein localization to plasma membrane; plasmodesma; pollen tube guidance;	-	-	MLO-like protein 6 [Prunus avium]	PF03094.19	Mlo family	MLO-like protein 6 OS=Arabidopsis thaliana OX=3702 GN=MLO6 PE=2 SV=2	4JHRX	G	May be involved in modulation of pathogen defense and leaf cell death
LOC110752155	3.66261	3.57009	0	0	up	37.4186	37.3298	36.1578	3.19297	3.1806	3.29983	GO:1990641;GO:0007623;GO:0080177;GO:0009274;GO:0010150;GO:0106310;GO:0005886;GO:1902326;GO:1903852;GO:0006744;GO:0016020;GO:0009536;GO:1902171;GO:0010795;GO:0099138;GO:0009658;GO:0034599;GO:0009644;GO:0009414;GO:0006979;GO:0046467;GO:0010114;GO:0042542;GO:0015996;GO:0031966;GO:0016301;GO:0006468;GO:0050821;GO:0031540;GO:0010637;GO:0005739;GO:0031969;GO:1901562;GO:1904143;GO:0004672;GO:0005524;GO:…	biological_process; biological_process; biological_process; cellular_component; biological_process; molecular_function; cellular_component; biological_process; biological_process; biological_process; cellular_component; cellular_component; biological_process; biological_process; biological_process; biological_process; biological_process; biological_process; biological_process; biological_process;…	response to iron ion starvation; circadian rhythm; plastoglobule organization; peptidoglycan-based cell wall; leaf senescence; protein serine kinase activity; plasma membrane; positive regulation of chlorophyll biosynthetic process; positive regulation of cristae formation; ubiquinone biosynthetic process; membrane; plastid; regulation of tocopherol cyclase activity; regulation of ubiquinone bios…	-	-	uncharacterized protein LOC110752155 [Prunus avium]	PF03109.20	ABC1 atypical kinase-like domain	AarF domain-containing protein kinase 1 OS=Homo sapiens OX=9606 GN=ADCK1 PE=1 SV=2	4JFFE	S	AarF domain-containing protein kinase
LOC110751071	4.38863	3.1455	0	0	up	56.3006	55.9046	57.5382	6.57099	6.6112	6.67909	GO:0071456;GO:0002213;GO:0009846;GO:0005886;GO:0010102;GO:0010468;GO:0005768;GO:0010152;GO:0051301;GO:0002237;GO:0009793;GO:0045595;GO:0009942;GO:0009414;GO:0012505;GO:0031347;GO:2000652;GO:0031349;GO:0010075;GO:2000038;GO:0004675;GO:0016301;GO:0042659;GO:0009734;GO:0010087;GO:0005102;GO:0010074;GO:0004672;GO:0010449;GO:0009266;GO:1900425;GO:0070370;GO:0042803;GO:0009409;GO:0160073;GO:0007030;GO:…	biological_process; biological_process; biological_process; cellular_component; biological_process; biological_process; cellular_component; biological_process; biological_process; biological_process; biological_process; biological_process; biological_process; biological_process; cellular_component; biological_process; biological_process; biological_process; biological_process; biological_process;…	cellular response to hypoxia; defense response to insect; pollen germination; plasma membrane; lateral root morphogenesis; regulation of gene expression; endosome; pollen maturation; cell division; response to molecule of bacterial origin; embryo development ending in seed dormancy; regulation of cell differentiation; longitudinal axis specification; response to water deprivation; endomembrane sy…	-	-	receptor-like protein kinase 5 [Prunus avium]	PF00069.29	Protein kinase domain	LRR receptor-like serine/threonine-protein kinase HSL2 OS=Arabidopsis thaliana OX=3702 GN=HSL2 PE=1 SV=1	4JIH7	T	Belongs to the protein kinase superfamily. Ser Thr protein kinase family
LOC110752973	5.00012	2.36151	0	0	up	67.8587	67.4716	69.7816	13.5615	14.2049	13.5392	GO:1901663;GO:0009509;GO:1990234;GO:0016094;GO:0009274;GO:0009570;GO:0005886;GO:0042651;GO:0004161;GO:0033384;GO:0006744;GO:0009793;GO:0016020;GO:0009536;GO:0016740;GO:0043386;GO:0000010;GO:0046872;GO:0006720;GO:0015979;GO:0005759;GO:0052924;GO:0097269;GO:0009625;GO:0009234;GO:0031314;GO:0030435;GO:0046982;GO:0005783;GO:0005737;GO:0009751;GO:0033386;GO:0016765;GO:0052923;GO:0005739;GO:0106350;GO:…	biological_process; cellular_component; cellular_component; biological_process; cellular_component; cellular_component; cellular_component; cellular_component; molecular_function; biological_process; biological_process; biological_process; cellular_component; cellular_component; molecular_function; biological_process; molecular_function; molecular_function; biological_process; biological_process;…	quinone biosynthetic process; chromoplast; transferase complex; polyprenol biosynthetic process; peptidoglycan-based cell wall; chloroplast stroma; plasma membrane; thylakoid membrane; dimethylallyltranstransferase activity; geranyl diphosphate biosynthetic process; ubiquinone biosynthetic process; embryo development ending in seed dormancy; membrane; plastid; transferase activity; mycotoxin bios…	ko00900;ko01100;ko01110	Terpenoid backbone biosynthesis;Metabolic pathways;Biosynthesis of secondary metabolites	geranylgeranyl pyrophosphate synthase, chloroplastic [Prunus avium]	PF00348.21	Polyprenyl synthetase	Geranylgeranyl pyrophosphate synthase, chloroplastic OS=Hevea brasiliensis OX=3981 GN=GGPS PE=1 SV=1	4JENI	H	Belongs to the FPP GGPP synthase family
LOC110767336	6.36203	1.27524	0	0	up	122.772	126.074	124.328	54.1814	55.6181	49.2912	GO:0015079;GO:0005829;GO:0009674;GO:0005774;GO:0015293;GO:0005886;GO:0005773;GO:0048825;GO:0005634;GO:1990573;GO:0006813;GO:0016020;GO:0009932;GO:0004016;GO:0000325	molecular_function; cellular_component; molecular_function; cellular_component; molecular_function; cellular_component; cellular_component; biological_process; cellular_component; biological_process; biological_process; cellular_component; biological_process; molecular_function; cellular_component;	potassium ion transmembrane transporter activity; cytosol; potassium:sodium symporter activity; vacuolar membrane; symporter activity; plasma membrane; vacuole; cotyledon development; nucleus; potassium ion import across plasma membrane; potassium ion transport; membrane; cell tip growth; adenylate cyclase activity; plant-type vacuole;	-	-	potassium transporter 11-like isoform X3 [Prunus avium]	PF02705.20	K+ potassium transporter	Potassium transporter 11 OS=Arabidopsis thaliana OX=3702 GN=POT11 PE=2 SV=1	4JF06	P	Potassium transporter
LOC110748898	3.56725	3.86038	0	0	up	38.1394	36.2721	37.781	2.65944	2.7362	2.58623	GO:0005794;GO:0009860;GO:0000747;GO:0009609;GO:0010150;GO:0005615;GO:0010103;GO:1902066;GO:0009505;GO:0009610;GO:0005576;GO:0005886;GO:0010102;GO:0006952;GO:0007599;GO:0006914;GO:0031975;GO:0043171;GO:0016020;GO:0004175;GO:0036377;GO:0008240;GO:0030574;GO:0046872;GO:0005509;GO:0099503;GO:0030435;GO:2000038;GO:0005783;GO:2000122;GO:0005737;GO:0010214;GO:0042730;GO:0005739;GO:0009827;GO:0010074;GO:…	cellular_component; biological_process; biological_process; biological_process; biological_process; cellular_component; biological_process; biological_process; cellular_component; biological_process; cellular_component; cellular_component; biological_process; biological_process; biological_process; biological_process; cellular_component; biological_process; cellular_component; molecular_function;…	Golgi apparatus; pollen tube growth; conjugation with cellular fusion; response to symbiotic bacterium; leaf senescence; extracellular space; stomatal complex morphogenesis; regulation of cell wall pectin metabolic process; plant-type cell wall; response to symbiotic fungus; extracellular region; plasma membrane; lateral root morphogenesis; defense response; hemostasis; autophagy; envelope; pepti…	-	-	subtilisin-like protease SBT3.5 [Prunus avium]	PF00082.26	Subtilase family	Subtilisin-like serine-protease S OS=Lotus japonicus OX=34305 GN=SbtS PE=2 SV=1	4JE9E	G	Subtilase family
LOC110749854	6.59618	2.40522	0	0	up	215.683	208.754	222.884	42.4614	41.2048	42.94	GO:0004857;GO:0012501;GO:0043086;GO:0009627;GO:0048364;GO:0005886;GO:0005576;GO:0006952;GO:0048367;GO:0016020;GO:0003677;GO:0009414;GO:0045735;GO:0050832;GO:0070001;GO:0005783;GO:0006032;GO:0000272;GO:0009737;GO:0042802;GO:0019863;GO:0006508;GO:0008233;GO:0004190;GO:0043621;GO:0098552;GO:0048046;GO:0008843	molecular_function; biological_process; biological_process; biological_process; biological_process; cellular_component; cellular_component; biological_process; biological_process; cellular_component; molecular_function; biological_process; molecular_function; biological_process; molecular_function; cellular_component; biological_process; biological_process; biological_process; molecular_function;…	enzyme inhibitor activity; programmed cell death; negative regulation of catalytic activity; systemic acquired resistance; root development; plasma membrane; extracellular region; defense response; shoot system development; membrane; DNA binding; response to water deprivation; nutrient reservoir activity; defense response to fungus; aspartic-type peptidase activity; endoplasmic reticulum; chitin …	-	-	basic 7S globulin 2-like [Prunus avium]	PF14541.10	Xylanase inhibitor C-terminal	Probable aspartic proteinase GIP2 OS=Nicotiana benthamiana OX=4100 GN=GIP2 PE=1 SV=1	4JIDB	O	Belongs to the peptidase A1 family
LOC110769378	4.83171	1.83278	0	0	up	51.3778	51.2149	49.3352	14.0819	15.0232	15.0292	GO:0009733;GO:0080162;GO:0009734;GO:0005739;GO:0010311;GO:0010329;GO:0005789;GO:0040009;GO:0140964	biological_process; biological_process; biological_process; cellular_component; biological_process; molecular_function; cellular_component; biological_process; biological_process;	response to auxin; endoplasmic reticulum to cytosol auxin transport; auxin-activated signaling pathway; mitochondrion; lateral root formation; auxin efflux transmembrane transporter activity; endoplasmic reticulum membrane; regulation of growth rate; intracellular auxin homeostasis;	-	-	protein PIN-LIKES 6 [Prunus avium]	PF03547.22	Membrane transport protein	Protein PIN-LIKES 6 OS=Arabidopsis thaliana OX=3702 GN=PILS6 PE=2 SV=1	4JF9M	S	Transporter
LOC110745744	6.42415	4.25089	0	0	up	357.702	361.397	356.173	19.4471	18.1087	21.1059	GO:0042742;GO:0099503;GO:0050832;GO:0004540;GO:0009627;GO:0005576;GO:0005773;GO:0006952;GO:0009626;GO:0009723;GO:0030246;GO:0008061;GO:0009615;GO:0080027;GO:0031640	biological_process; cellular_component; biological_process; molecular_function; biological_process; cellular_component; cellular_component; biological_process; biological_process; biological_process; molecular_function; molecular_function; biological_process; biological_process; biological_process;	defense response to bacterium; secretory vesicle; defense response to fungus; RNA nuclease activity; systemic acquired resistance; extracellular region; vacuole; defense response; plant-type hypersensitive response; response to ethylene; carbohydrate binding; chitin binding; response to virus; response to herbivore; killing of cells of another organism;	-	-	pathogenesis-related protein PR-4 [Prunus avium]	PF00967.21	Barwin family	Pathogenesis-related protein PR-4B OS=Nicotiana tabacum OX=4097 PE=2 SV=1	4JTY1	S	Pathogenesis-related protein
LOC110761948	5.97662	1.74007	0	0	up	115.297	111.287	112.416	33.7803	34.0753	33.5106	GO:0071456;GO:0009788;GO:0009846;GO:0009617;GO:2000068;GO:0010468;GO:0009723;GO:0002237;GO:0009793;GO:0043531;GO:0009942;GO:0010193;GO:0046872;GO:0009414;GO:0002229;GO:0031347;GO:0042542;GO:0009751;GO:0042659;GO:0007263;GO:2000070;GO:0009938;GO:2000022;GO:0010055;GO:1900425;GO:0002238;GO:0070370;GO:0009682;GO:0009409;GO:1900057;GO:0050896;GO:0019760;GO:0042803;GO:0042802;GO:0000325;GO:0009739;GO:…	biological_process; biological_process; biological_process; biological_process; biological_process; biological_process; biological_process; biological_process; biological_process; molecular_function; biological_process; biological_process; molecular_function; biological_process; biological_process; biological_process; biological_process; biological_process; biological_process; biological_process;…	cellular response to hypoxia; negative regulation of abscisic acid-activated signaling pathway; pollen germination; response to bacterium; regulation of defense response to insect; regulation of gene expression; response to ethylene; response to molecule of bacterial origin; embryo development ending in seed dormancy; ADP binding; longitudinal axis specification; response to ozone; metal ion bind…	-	-	probable WRKY transcription factor 7 isoform X1 [Prunus avium]	PF03106.19	WRKY DNA -binding domain	Probable WRKY transcription factor 7 OS=Arabidopsis thaliana OX=3702 GN=WRKY7 PE=1 SV=1	4JS2R	K	WRKY transcription factor
LOC110761946	9.55779	1.65272	0	0	up	1311.92	1311.24	1310.44	430.398	434.925	430.319	GO:0005794;GO:0005788;GO:0010494;GO:0034774;GO:0005886;GO:0016567;GO:0097208;GO:0009723;GO:0031410;GO:0032868;GO:0031648;GO:0045335;GO:0034230;GO:0007283;GO:0010815;GO:1904724;GO:0033619;GO:0010447;GO:0005773;GO:0043204;GO:0034698;GO:0071356;GO:0001968;GO:2001235;GO:0060008;GO:0004177;GO:0031871;GO:0008584;GO:0097486;GO:0042803;GO:2001259;GO:0009897;GO:0014070;GO:0070371;GO:0005770;GO:0072659;GO:…	cellular_component; cellular_component; cellular_component; cellular_component; cellular_component; biological_process; cellular_component; biological_process; cellular_component; biological_process; biological_process; cellular_component; biological_process; biological_process; biological_process; cellular_component; biological_process; biological_process; cellular_component; cellular_component;…	Golgi apparatus; endoplasmic reticulum lumen; cytoplasmic stress granule; secretory granule lumen; plasma membrane; protein ubiquitination; alveolar lamellar body; response to ethylene; cytoplasmic vesicle; response to insulin; protein destabilization; phagocytic vesicle; enkephalin processing; spermatogenesis; bradykinin catabolic process; tertiary granule lumen; membrane protein proteolysis; re…	-	-	low-temperature-induced cysteine proteinase-like [Prunus avium]	PF00112.27	Papain family cysteine protease	Cysteine proteinase mucunain (Fragment) OS=Mucuna pruriens OX=157652 GN=MUCUNAIN PE=1 SV=2	4JH68	O	Belongs to the peptidase C1 family
LOC110763971	5.18813	3.6499	0	0	up	120.458	121.008	120.46	9.80753	10.4962	9.49934	GO:1903426;GO:0043410;GO:0034774;GO:0048661;GO:0071926;GO:0019370;GO:0030336;GO:0009617;GO:0005886;GO:0019870;GO:0009534;GO:1900366;GO:0010193;GO:0046872;GO:0005856;GO:0009644;GO:0002540;GO:0005509;GO:2001306;GO:1903671;GO:0019369;GO:0009751;GO:1904999;GO:0051901;GO:0043536;GO:0006954;GO:0010744;GO:0042391;GO:0009535;GO:0036336;GO:0001937;GO:1901149;GO:0050584;GO:0045444;GO:0004051;GO:0009611;GO:…	biological_process; biological_process; cellular_component; biological_process; biological_process; biological_process; biological_process; biological_process; cellular_component; molecular_function; cellular_component; biological_process; biological_process; molecular_function; cellular_component; biological_process; biological_process; molecular_function; biological_process; biological_process;…	regulation of reactive oxygen species biosynthetic process; positive regulation of MAPK cascade; secretory granule lumen; positive regulation of smooth muscle cell proliferation; endocannabinoid signaling pathway; leukotriene biosynthetic process; negative regulation of cell migration; response to bacterium; plasma membrane; potassium channel inhibitor activity; chloroplast thylakoid; negative re…	ko00591;ko01110;ko01100;ko00592	Linoleic acid metabolism;Biosynthesis of secondary metabolites;Metabolic pathways;alpha-Linolenic acid metabolism	linoleate 13S-lipoxygenase 2-1, chloroplastic-like [Prunus avium]	PF00305.23	Lipoxygenase	Linoleate 13S-lipoxygenase 2-1, chloroplastic OS=Solanum tuberosum OX=4113 GN=LOX2.1 PE=1 SV=1	4JSDE	E	Plant lipoxygenase may be involved in a number of diverse aspects of plant physiology including growth and development, pest resistance, and senescence or responses to wounding
LOC110763975	5.72746	1.76611	0	0	up	91.819	94.6124	95.295	27.9844	29.4309	28.3482	GO:0005794;GO:0009505;GO:0005768;GO:0016757;GO:0005802;GO:0016020;GO:0080157;GO:0000137;GO:0071555;GO:0000139;GO:0097502;GO:0010412;GO:0000138;GO:0005797;GO:0010395;GO:0005737;GO:0010214;GO:0048868;GO:0006004;GO:0005634;GO:0051753;GO:0010197;GO:0006486;GO:0007155;GO:0052325;GO:0045489;GO:0008194;GO:0009507	cellular_component; cellular_component; cellular_component; molecular_function; cellular_component; cellular_component; biological_process; cellular_component; biological_process; cellular_component; biological_process; biological_process; cellular_component; cellular_component; biological_process; cellular_component; biological_process; biological_process; biological_process; cellular_component;…	Golgi apparatus; plant-type cell wall; endosome; glycosyltransferase activity; trans-Golgi network; membrane; regulation of plant-type cell wall organization or biogenesis; Golgi cis cisterna; cell wall organization; Golgi membrane; mannosylation; mannan metabolic process; Golgi trans cisterna; Golgi medial cisterna; rhamnogalacturonan I metabolic process; cytoplasm; seed coat development; pollen…	-	-	uncharacterized protein At1g04910-like [Prunus avium]	PF10250.13	GDP-fucose protein O-fucosyltransferase	O-fucosyltransferase 20 OS=Arabidopsis thaliana OX=3702 GN=OFUT20 PE=1 SV=1	4JMDE	G	At1g04910-like
LOC110760403	3.46868	3.47356	0	0	up	30.564	30.9696	30.7064	2.81503	2.65061	3.13166	GO:0005794;GO:0071456;GO:0009788;GO:0009514;GO:0005886;GO:0009617;GO:0009741;GO:0097275;GO:0009723;GO:0009793;GO:0005509;GO:0042542;GO:0010068;GO:0032922;GO:0005773;GO:0009751;GO:0016301;GO:0005102;GO:0004672;GO:2001080;GO:0042803;GO:0009409;GO:0009897;GO:0090404;GO:0042802;GO:0000325;GO:0032502;GO:0048573;GO:0009611;GO:0009705;GO:0090392;GO:0030247;GO:0009555;GO:0032499;GO:0009738;GO:0048364;GO:…	cellular_component; biological_process; biological_process; cellular_component; cellular_component; biological_process; biological_process; biological_process; biological_process; biological_process; molecular_function; biological_process; biological_process; biological_process; cellular_component; biological_process; molecular_function; molecular_function; molecular_function; molecular_function;…	Golgi apparatus; cellular response to hypoxia; negative regulation of abscisic acid-activated signaling pathway; glyoxysome; plasma membrane; response to bacterium; response to brassinosteroid; intracellular ammonium homeostasis; response to ethylene; embryo development ending in seed dormancy; calcium ion binding; response to hydrogen peroxide; protoderm histogenesis; circadian regulation of gen…	-	-	wall-associated receptor kinase-like 1 isoform X1 [Prunus avium]	PF00069.29	Protein kinase domain	Wall-associated receptor kinase-like 4 OS=Arabidopsis thaliana OX=3702 GN=WAKL4 PE=2 SV=2	4JSKM	T	wall-associated receptor kinase-like
LOC110752066	8.49049	1.37982	0	0	up	570.43	565.792	569.336	225.261	232.434	220.854	GO:0009788;GO:0071456;GO:0030177;GO:0060767;GO:0048706;GO:0048510;GO:0010091;GO:0001227;GO:0009414;GO:0030054;GO:0001934;GO:0071356;GO:0060664;GO:0048826;GO:0009734;GO:2001235;GO:0030948;GO:0048729;GO:0007399;GO:0002009;GO:0006974;GO:0042803;GO:0008584;GO:0009725;GO:0007219;GO:0051781;GO:0070663;GO:0001756;GO:0090009;GO:0051091;GO:0009739;GO:0045892;GO:0000978;GO:0042694;GO:0060442;GO:0010089;GO:…	biological_process; biological_process; biological_process; biological_process; biological_process; biological_process; biological_process; molecular_function; biological_process; cellular_component; biological_process; biological_process; biological_process; biological_process; biological_process; biological_process; biological_process; biological_process; biological_process; biological_process;…	negative regulation of abscisic acid-activated signaling pathway; cellular response to hypoxia; positive regulation of Wnt signaling pathway; epithelial cell proliferation involved in prostate gland development; embryonic skeletal system development; regulation of timing of transition from vegetative to reproductive phase; trichome branching; DNA-binding transcription repressor activity, RNA poly…	-	-	homeobox-leucine zipper protein HAT5-like [Prunus avium]	PF00046.33	Homeodomain	Homeobox-leucine zipper protein HAT5 OS=Arabidopsis thaliana OX=3702 GN=HAT5 PE=1 SV=1	4JJ1X	K	Homeobox-leucine zipper protein
LOC110757608	4.60446	2.60606	0	0	up	55.8617	55.4028	55.7086	9.30725	9.94103	9.1046	GO:0007623;GO:0009860;GO:0009744;GO:0030659;GO:0012501;GO:0009986;GO:0009627;GO:0010337;GO:0009846;GO:0005615;GO:0009505;GO:0005576;GO:0005886;GO:0006952;GO:0005768;GO:0030425;GO:0005802;GO:0006914;GO:0016237;GO:0005975;GO:0016020;GO:0004175;GO:0005789;GO:0005794;GO:0003677;GO:0000139;GO:0010183;GO:0009414;GO:0090406;GO:0042742;GO:0002803;GO:0097718;GO:0070001;GO:0099503;GO:0050832;GO:0045735;GO:…	biological_process; biological_process; biological_process; cellular_component; biological_process; cellular_component; biological_process; biological_process; biological_process; cellular_component; cellular_component; cellular_component; cellular_component; biological_process; cellular_component; cellular_component; cellular_component; biological_process; biological_process; biological_process;…	circadian rhythm; pollen tube growth; response to sucrose; cytoplasmic vesicle membrane; programmed cell death; cell surface; systemic acquired resistance; regulation of salicylic acid metabolic process; pollen germination; extracellular space; plant-type cell wall; extracellular region; plasma membrane; defense response; endosome; dendrite; trans-Golgi network; autophagy; lysosomal microautophag…	-	-	aspartyl protease family protein 2-like [Prunus avium]	PF14543.10	Xylanase inhibitor N-terminal	Aspartyl protease family protein 2 OS=Arabidopsis thaliana OX=3702 GN=APF2 PE=2 SV=1	4JGID	O	Belongs to the peptidase A1 family
LOC110768194	4.50218	2.422	0	0	up	49.7155	49.7611	46.2285	8.96876	9.89748	9.25436	GO:0015173;GO:0061459;GO:0005794;GO:0015804;GO:0042149;GO:0005886;GO:0015175;GO:0031410;GO:0015828;GO:0031528;GO:0071222;GO:0060173;GO:0030054;GO:0008542;GO:0033029;GO:0031526;GO:0008643;GO:0015822;GO:0031969;GO:0015811;GO:0050804;GO:0015819;GO:0015196;GO:0097421;GO:0009925;GO:0070306;GO:0014070;GO:1905460;GO:0097449;GO:0015171;GO:0000325;GO:0015179;GO:0006809;GO:0015807;GO:0035094;GO:0009705;GO:…	molecular_function; molecular_function; cellular_component; biological_process; biological_process; cellular_component; molecular_function; cellular_component; biological_process; cellular_component; biological_process; biological_process; cellular_component; biological_process; biological_process; cellular_component; biological_process; biological_process; cellular_component; biological_process;…	aromatic amino acid transmembrane transporter activity; L-arginine transmembrane transporter activity; Golgi apparatus; neutral amino acid transport; cellular response to glucose starvation; plasma membrane; neutral L-amino acid transmembrane transporter activity; cytoplasmic vesicle; tyrosine transport; microvillus membrane; cellular response to lipopolysaccharide; limb development; cell junctio…	-	-	cationic amino acid transporter 5 [Prunus avium]	PF13520.10	Amino acid permease	Cationic amino acid transporter 5 OS=Arabidopsis thaliana OX=3702 GN=CAT5 PE=1 SV=1	4JGPV	E	cationic amino acid transporter
LOC110772057	3.12391	6.80906	0	0	up	49.7771	52.0088	51.1134	0.539595	0.416835	0.434331	GO:0009636;GO:0005886;GO:0036185;GO:2001302;GO:0016628;GO:0005777;GO:0016616;GO:0008270;GO:0097257;GO:0051289;GO:0052579;GO:0009536;GO:0034599;GO:0036132;GO:0006979;GO:0035798;GO:0042178;GO:0005212;GO:0032440;GO:0006691;GO:0005737;GO:0097327;GO:0005739;GO:0047522;GO:0008152;GO:0070062;GO:0005829;GO:0042214;GO:0006693;GO:0005634;GO:0003730;GO:0036102;GO:0042802;GO:0052580;GO:0045599;GO:0070402;GO:…	biological_process; cellular_component; molecular_function; biological_process; molecular_function; cellular_component; molecular_function; molecular_function; molecular_function; biological_process; molecular_function; cellular_component; biological_process; molecular_function; biological_process; molecular_function; biological_process; molecular_function; molecular_function; biological_process;…	response to toxic substance; plasma membrane; 13-lipoxin reductase activity; lipoxin A4 metabolic process; oxidoreductase activity, acting on the CH-CH group of donors, NAD or NADP as acceptor; peroxisome; oxidoreductase activity, acting on the CH-OH group of donors, NAD or NADP as acceptor; zinc ion binding; leukotriene B4 12-hydroxy dehydrogenase activity; protein homotetramerization; (+)-puleg…	-	-	2-alkenal reductase (NADP(+)-dependent)-like [Prunus avium]	PF00107.30	Zinc-binding dehydrogenase	2-alkenal reductase (NADP(+)-dependent) OS=Nicotiana tabacum OX=4097 GN=DBR PE=1 SV=1	4JSMN	S	2-alkenal reductase (NADP( )-dependent)-like
LOC110770348	11.2016	2.30618	0	0	up	5213.7	4944.47	5285.98	1079.34	1020.23	1133.64	GO:0009530;GO:0005576;GO:0005199;GO:0009664	cellular_component; cellular_component; molecular_function; biological_process;	primary cell wall; extracellular region; structural constituent of cell wall; plant-type cell wall organization;	-	-	extensin-3-like [Prunus avium]	PF04554.17	Extensin-like region	Extensin-3 OS=Arabidopsis thaliana OX=3702 GN=EXT3 PE=1 SV=3	3HWRS	S	Extensin-like region
LOC110750828	7.58415	1.69112	0	0	up	332.996	335.175	342.087	108.254	106.745	109.103	GO:0009860;GO:0045176;GO:0016567;GO:0005886;GO:0005777;GO:0010305;GO:0071944;GO:0048367;GO:0042742;GO:0007165;GO:0009638;GO:0005737;GO:0009908;GO:0010087;GO:0010540;GO:0031463;GO:0009904;GO:0005634;GO:0009785;GO:0005770;GO:0009737;GO:0009958;GO:0080022;GO:0010588;GO:0048825;GO:0010229;GO:0009911	biological_process; biological_process; biological_process; cellular_component; cellular_component; biological_process; cellular_component; biological_process; biological_process; biological_process; biological_process; cellular_component; biological_process; biological_process; biological_process; cellular_component; biological_process; cellular_component; biological_process; cellular_component;…	pollen tube growth; apical protein localization; protein ubiquitination; plasma membrane; peroxisome; leaf vascular tissue pattern formation; cell periphery; shoot system development; defense response to bacterium; signal transduction; phototropism; cytoplasm; flower development; phloem or xylem histogenesis; basipetal auxin transport; Cul3-RING ubiquitin ligase complex; chloroplast accumulation …	-	-	root phototropism protein 2 [Prunus avium]	PF03000.18	NPH3 family	Root phototropism protein 2 OS=Arabidopsis thaliana OX=3702 GN=RPT2 PE=1 SV=2	4JJWA	S	Belongs to the NPH3 family
LOC110750821	7.58261	3.43063	0	0	up	616.796	597.842	623.968	58.6937	58.9248	58.9812	GO:0140989;GO:0102033;GO:0042573;GO:0007596;GO:0009741;GO:0009617;GO:0055078;GO:0050544;GO:0010468;GO:1905344;GO:0019899;GO:0008395;GO:0048252;GO:0101021;GO:0001890;GO:0032451;GO:1901615;GO:0052869;GO:0140692;GO:0042178;GO:0019369;GO:0008210;GO:0070330;GO:0062188;GO:0046222;GO:0042360;GO:0005504;GO:0045471;GO:0010043;GO:0003095;GO:0032305;GO:0010430;GO:0046456;GO:0070576;GO:0031408;GO:0006629;GO:…	molecular_function; molecular_function; biological_process; biological_process; biological_process; biological_process; biological_process; molecular_function; biological_process; biological_process; molecular_function; molecular_function; biological_process; molecular_function; biological_process; molecular_function; biological_process; molecular_function; molecular_function; biological_process;…	7-deoxyloganate 7-hydroxylase activity; long-chain fatty acid omega-hydroxylase activity; retinoic acid metabolic process; blood coagulation; response to brassinosteroid; response to bacterium; sodium ion homeostasis; arachidonic acid binding; regulation of gene expression; prostaglandin catabolic process; enzyme binding; steroid hydroxylase activity; lauric acid metabolic process; estrogen 2-hyd…	-	-	cytochrome P450 714C2-like [Prunus avium]	PF00067.26	Cytochrome P450	Cytochrome P450 714C2 OS=Oryza sativa subsp. japonica OX=39947 GN=CYP714C2 PE=2 SV=1	4JNSH	IQ	Cytochrome p450
LOC110756288	5.60972	2.88331	0	0	up	122.933	129.673	126.292	17.9185	17.1832	18.1171	GO:0042742;GO:0050832;GO:0004842;GO:0043161;GO:0006952;GO:0043067;GO:0005634;GO:0043069;GO:0016740;GO:0009739;GO:0046872;GO:2000117	biological_process; biological_process; molecular_function; biological_process; biological_process; biological_process; cellular_component; biological_process; molecular_function; biological_process; molecular_function; biological_process;	defense response to bacterium; defense response to fungus; ubiquitin-protein transferase activity; proteasome-mediated ubiquitin-dependent protein catabolic process; defense response; regulation of programmed cell death; nucleus; negative regulation of programmed cell death; transferase activity; response to gibberellin; metal ion binding; negative regulation of cysteine-type endopeptidase activi…	-	-	E3 ubiquitin-protein ligase BOI isoform X1 [Prunus avium]	PF13920.10	Zinc finger, C3HC4 type (RING finger)	Probable BOI-related E3 ubiquitin-protein ligase 2 OS=Arabidopsis thaliana OX=3702 GN=BRG2 PE=1 SV=1	4JN96	O	E3 ubiquitin-protein ligase
LOC110758907	5.748	2.27895	0	0	up	110.038	113.71	117.015	23.8388	25.1535	23.6744	GO:0001773;GO:0005829;GO:0042092;GO:0005576;GO:0005737;GO:0006869;GO:0031210;GO:0061436;GO:0005739;GO:0008289;GO:0006954;GO:0120163;GO:0120197;GO:0015914;GO:0005741;GO:0008525	biological_process; cellular_component; biological_process; cellular_component; cellular_component; biological_process; molecular_function; biological_process; cellular_component; molecular_function; biological_process; biological_process; biological_process; biological_process; cellular_component; molecular_function;	myeloid dendritic cell activation; cytosol; type 2 immune response; extracellular region; cytoplasm; lipid transport; phosphatidylcholine binding; establishment of skin barrier; mitochondrion; lipid binding; inflammatory response; negative regulation of cold-induced thermogenesis; mucociliary clearance; phospholipid transport; mitochondrial outer membrane; phosphatidylcholine transporter activity;	-	-	uncharacterized protein LOC110758907 [Prunus avium]	PF01852.23	START domain	StAR-related lipid transfer protein 7, mitochondrial OS=Mus musculus OX=10090 GN=Stard7 PE=1 SV=2	4JIZ0	I	START domain
LOC110771692	6.38605	1.46998	0	0	up	139.665	130.815	134.547	50.9884	50.5977	49.7658	GO:0016052;GO:0009570;GO:2001070;GO:0005576;GO:0032163;GO:0005975;GO:0030428;GO:0046872;GO:0005509;GO:0030287;GO:0033910;GO:0004134;GO:0005737;GO:0031521;GO:0009313;GO:0009277;GO:0000272;GO:0004556;GO:0016161;GO:0005829;GO:0102500;GO:0048046;GO:0005987;GO:0009737;GO:0009739;GO:0005983;GO:0033927;GO:0102229;GO:0009507	biological_process; cellular_component; molecular_function; cellular_component; cellular_component; biological_process; cellular_component; molecular_function; molecular_function; cellular_component; molecular_function; molecular_function; cellular_component; cellular_component; biological_process; cellular_component; biological_process; molecular_function; molecular_function; cellular_component;…	carbohydrate catabolic process; chloroplast stroma; starch binding; extracellular region; hyphal septin band; carbohydrate metabolic process; cell septum; metal ion binding; calcium ion binding; cell wall-bounded periplasmic space; glucan 1,4-alpha-maltotetraohydrolase activity; 4-alpha-glucanotransferase activity; cytoplasm; spitzenkorper; oligosaccharide catabolic process; fungal-type cell wall…	ko01100;ko00500	Metabolic pathways;Starch and sucrose metabolism	alpha-amylase-like [Prunus avium]	PF07821.16	Alpha-amylase C-terminal beta-sheet domain	Alpha-amylase OS=Vigna mungo OX=3915 GN=AMY1.1 PE=2 SV=1	3GEK8	G	Belongs to the glycosyl hydrolase 13 family
LOC110762725	3.50867	2.46341	0	0	up	23.6237	22.9494	23.0429	4.64397	4.19974	4.22505	GO:0005516;GO:0010150;GO:0106310;GO:0009738;GO:0012501;GO:0019722;GO:0005886;GO:0005576;GO:0048364;GO:0006952;GO:1900459;GO:0010008;GO:0010152;GO:0071215;GO:0002237;GO:0004713;GO:0016020;GO:0045087;GO:0005789;GO:0009793;GO:0009845;GO:0030246;GO:0002229;GO:0042742;GO:0009625;GO:0009861;GO:0002221;GO:0005773;GO:0004675;GO:0005737;GO:0006468;GO:0009751;GO:0010038;GO:0005739;GO:0005102;GO:0031625;GO:…	molecular_function; biological_process; molecular_function; biological_process; biological_process; biological_process; cellular_component; cellular_component; biological_process; biological_process; biological_process; cellular_component; biological_process; biological_process; biological_process; molecular_function; cellular_component; biological_process; cellular_component; biological_process;…	calmodulin binding; leaf senescence; protein serine kinase activity; abscisic acid-activated signaling pathway; programmed cell death; calcium-mediated signaling; plasma membrane; extracellular region; root development; defense response; positive regulation of brassinosteroid mediated signaling pathway; endosome membrane; pollen maturation; cellular response to abscisic acid stimulus; response to…	-	-	putative receptor protein kinase ZmPK1 [Prunus avium]	PF00069.29	Protein kinase domain	Putative receptor protein kinase ZmPK1 OS=Zea mays OX=4577 GN=PK1 PE=2 SV=2	4JGZ3	T	G-type lectin S-receptor-like serine threonine-protein kinase
LOC110766381	4.95965	1.27189	0	0	up	45.4314	45.9474	46.1849	20.0893	19.3594	19.5573	GO:0007623;GO:0009274;GO:0009507;GO:0005886;GO:0042026;GO:0034605;GO:0010233;GO:0009651;GO:0009845;GO:0009408;GO:0043335;GO:0016887;GO:0005737;GO:0042631;GO:0005829;GO:0005634;GO:0042802;GO:0090351;GO:0080167;GO:0033500;GO:1902347;GO:0016787;GO:0005524	biological_process; cellular_component; cellular_component; cellular_component; biological_process; biological_process; biological_process; biological_process; biological_process; biological_process; biological_process; molecular_function; cellular_component; biological_process; cellular_component; cellular_component; molecular_function; biological_process; biological_process; biological_process;…	circadian rhythm; peptidoglycan-based cell wall; chloroplast; plasma membrane; protein refolding; cellular response to heat; phloem transport; response to salt stress; seed germination; response to heat; protein unfolding; ATP hydrolysis activity; cytoplasm; cellular response to water deprivation; cytosol; nucleus; identical protein binding; seedling development; response to karrikin; carbohydrat…	-	-	protein SUPPRESSOR OF MAX2 1 [Prunus avium]	PF07724.18	AAA domain (Cdc48 subfamily)	Protein SUPPRESSOR OF MAX2 1 OS=Arabidopsis thaliana OX=3702 GN=SMAX1 PE=1 SV=1	4JH5D	O	chaperone protein
LOC110763092	7.14183	1.07145	0	0	up	203.698	199.153	196.216	100.923	94.5812	99.7804	GO:0002003;GO:0032496;GO:0005886;GO:0042756;GO:0005768;GO:0097208;GO:0045335;GO:0070305;GO:0031904;GO:0060561;GO:1904724;GO:0033619;GO:0005773;GO:0072051;GO:0005102;GO:0097486;GO:0008584;GO:0042802;GO:0000325;GO:0098830;GO:0070492;GO:0006508;GO:0009410;GO:0045907;GO:0042470;GO:0032991;GO:0004190;GO:0006629;GO:0016787;GO:0012501;GO:0005576;GO:0042159;GO:0005783;GO:0005737;GO:0051603;GO:0007586;GO:…	biological_process; biological_process; cellular_component; biological_process; cellular_component; cellular_component; cellular_component; biological_process; cellular_component; biological_process; cellular_component; biological_process; cellular_component; biological_process; molecular_function; cellular_component; biological_process; molecular_function; cellular_component; cellular_component;…	angiotensin maturation; response to lipopolysaccharide; plasma membrane; drinking behavior; endosome; alveolar lamellar body; phagocytic vesicle; response to cGMP; endosome lumen; apoptotic process involved in morphogenesis; tertiary granule lumen; membrane protein proteolysis; vacuole; juxtaglomerular apparatus development; signaling receptor binding; multivesicular body lumen; male gonad develo…	-	-	aspartic proteinase [Prunus avium]	PF00026.27	Eukaryotic aspartyl protease	Aspartic proteinase A1 OS=Arabidopsis thaliana OX=3702 GN=APA1 PE=1 SV=1	4JKVE	O	Belongs to the peptidase A1 family
LOC110753984	3.52613	3.92882	0	0	up	36.8805	35.9406	37.8564	2.4681	2.50061	2.54172	GO:0005794;GO:0034639;GO:0080144;GO:0005886;GO:0006952;GO:0016020;GO:0005938;GO:1900150;GO:0071555;GO:0009834;GO:0032973;GO:0006865;GO:0005783;GO:0005737;GO:0009734;GO:1902289;GO:0015186;GO:0009851;GO:1900425;GO:0090355;GO:0015171;GO:0000325;GO:0048316;GO:0009826;GO:0000162;GO:0043090;GO:0009705;GO:0022857;GO:0090358;GO:0010315;GO:0098712	cellular_component; molecular_function; biological_process; cellular_component; biological_process; cellular_component; cellular_component; biological_process; biological_process; biological_process; biological_process; biological_process; cellular_component; cellular_component; biological_process; biological_process; molecular_function; biological_process; biological_process; biological_process;…	Golgi apparatus; L-amino acid efflux transmembrane transporter activity; intracellular amino acid homeostasis; plasma membrane; defense response; membrane; cell cortex; regulation of defense response to fungus; cell wall organization; plant-type secondary cell wall biogenesis; amino acid export across plasma membrane; amino acid transport; endoplasmic reticulum; cytoplasm; auxin-activated signali…	-	-	WAT1-related protein At4g08300-like [Prunus avium]	PF00892.24	EamA-like transporter family	WAT1-related protein At4g08300 OS=Arabidopsis thaliana OX=3702 GN=At4g08300 PE=2 SV=1	4JK25	S	WAT1-related protein
LOC110769823	5.64521	4.15647	0	0	up	196.607	199.022	200.592	11.3359	11.6177	11.6697	GO:0005794;GO:0071456;GO:0005886;GO:0005768;GO:0002237;GO:0002229;GO:0012505;GO:0010068;GO:0010075;GO:0005773;GO:0004675;GO:0016301;GO:0009751;GO:0004672;GO:0009409;GO:0050896;GO:0060320;GO:0004712;GO:0042802;GO:0032502;GO:0009611;GO:0048229;GO:0000302;GO:0012501;GO:0009738;GO:0048364;GO:0005576;GO:1900459;GO:0080141;GO:0009845;GO:0005737;GO:0009506;GO:0009620;GO:0048653;GO:1905393;GO:0046777;GO:…	cellular_component; biological_process; cellular_component; cellular_component; biological_process; biological_process; cellular_component; biological_process; biological_process; cellular_component; molecular_function; molecular_function; biological_process; molecular_function; biological_process; biological_process; biological_process; molecular_function; molecular_function; biological_process;…	Golgi apparatus; cellular response to hypoxia; plasma membrane; endosome; response to molecule of bacterial origin; defense response to oomycetes; endomembrane system; protoderm histogenesis; regulation of meristem growth; vacuole; transmembrane receptor protein serine/threonine kinase activity; kinase activity; response to salicylic acid; protein kinase activity; response to cold; response to st…	-	-	putative receptor protein kinase ZmPK1 [Prunus avium]	PF00069.29	Protein kinase domain	Putative receptor protein kinase ZmPK1 OS=Zea mays OX=4577 GN=PK1 PE=2 SV=2	4JSKF	T	Receptor protein kinase
LOC110770476	5.14584	3.48808	0	0	up	111.519	110.267	110.588	10.2385	10.4489	9.95544	GO:0102518;GO:0102842;GO:0102856;GO:0005886;GO:0016717;GO:0102874;GO:0102839;GO:0102848;GO:0005789;GO:0016020;GO:0045087;GO:0040017;GO:0042389;GO:0102862;GO:0102834;GO:0102837;GO:0102840;GO:0004768;GO:0102985;GO:0040002;GO:0102655;GO:0005783;GO:0050183;GO:0102838;GO:0102849;GO:0045485;GO:0102873;GO:0031969;GO:0009706;GO:0004497;GO:0036109;GO:0019904;GO:0000003;GO:0010205;GO:0102993;GO:0102987;GO:…	molecular_function; molecular_function; molecular_function; cellular_component; molecular_function; molecular_function; molecular_function; molecular_function; cellular_component; cellular_component; biological_process; biological_process; molecular_function; molecular_function; molecular_function; molecular_function; molecular_function; molecular_function; molecular_function; biological_process;…	(11Z)-eicosenoate 14-hydroxylase activity; 1-18:1-2-16:2-monogalactosyldiacylglycerol desaturase activity (SN2-16:3 forming); 1-18:2-2-18:2-sn-glycerol-3-phosphocholine desaturase activity; plasma membrane; oxidoreductase activity, acting on paired donors, with oxidation of a pair of donors resulting in the reduction of molecular oxygen to two molecules of water; 1-16:0-2-18:2-digalactosyldiacylg…	-	-	omega-3 fatty acid desaturase, chloroplastic-like [Prunus avium]	PF11960.12	Domain of unknown function (DUF3474)	Omega-3 fatty acid desaturase, chloroplastic OS=Ricinus communis OX=3988 GN=FAD7A-1 PE=2 SV=1	4JSJR	I	omega-3 fatty acid desaturase
LOC110758547	5.22724	2.05709	0	0	up	71.8259	73.2846	72.6422	17.8932	17.8517	18.4701	GO:0010202;GO:0090057;GO:0005886;GO:0009741;GO:1900140;GO:2000012;GO:0009646;GO:0005737;GO:0009641;GO:0009734;GO:0030307;GO:0009266;GO:0009642;GO:1900057;GO:0051510;GO:0005634;GO:0009737;GO:0009958;GO:0060560;GO:0010029;GO:0009733;GO:0009639;GO:0060918	biological_process; biological_process; cellular_component; biological_process; biological_process; biological_process; biological_process; cellular_component; biological_process; biological_process; biological_process; biological_process; biological_process; biological_process; biological_process; cellular_component; biological_process; biological_process; biological_process; biological_process;…	response to low fluence red light stimulus; root radial pattern formation; plasma membrane; response to brassinosteroid; regulation of seedling development; regulation of auxin polar transport; response to absence of light; cytoplasm; shade avoidance; auxin-activated signaling pathway; positive regulation of cell growth; response to temperature stimulus; response to light intensity; positive regu…	ko04075	Plant hormone signal transduction	auxin-responsive protein SAUR36-like [Prunus avium]	PF02519.18	Auxin responsive protein	Auxin-responsive protein SAUR36 OS=Arabidopsis thaliana OX=3702 GN=SAUR36 PE=2 SV=1	4JPVM	S	Auxin responsive protein
LOC110754304	5.45486	2.49401	0	0	up	96.8959	103.104	97.3023	18.1214	17.9768	18.5846	-	-	-	-	-	uncharacterized protein LOC110754304 [Prunus avium]	PF06101.15	Vacuolar protein sorting-associated protein 62	Hypothetical protein At1g04090 OS=Arabidopsis thaliana OX=3702 GN=At1g04090 PE=2 SV=1	4JJRU	S	Vacuolar protein sorting-associated protein 62
LOC110769981	6.29104	1.76825	0	0	up	143.854	136.346	139.589	43.9233	42.1694	41.5007	GO:0048536;GO:0048661;GO:0014856;GO:0043525;GO:0045792;GO:2000034;GO:0002213;GO:0009789;GO:0009617;GO:0071300;GO:0010468;GO:0009723;GO:0002237;GO:0032875;GO:0010091;GO:0007283;GO:0044839;GO:0009414;GO:0071987;GO:0030218;GO:0016607;GO:1904095;GO:1903086;GO:0080090;GO:2000491;GO:0141007;GO:0071354;GO:2000652;GO:1901332;GO:0009751;GO:0010090;GO:0048443;GO:0042025;GO:0010087;GO:0030099;GO:2000022;GO:…	biological_process; biological_process; biological_process; biological_process; biological_process; biological_process; biological_process; biological_process; biological_process; biological_process; biological_process; biological_process; biological_process; biological_process; biological_process; biological_process; biological_process; biological_process; molecular_function; biological_process;…	spleen development; positive regulation of smooth muscle cell proliferation; skeletal muscle cell proliferation; positive regulation of neuron apoptotic process; negative regulation of cell size; regulation of seed maturation; defense response to insect; positive regulation of abscisic acid-activated signaling pathway; response to bacterium; cellular response to retinoic acid; regulation of gene …	-	-	transcription factor MYB44-like [Prunus avium]	PF00249.35	Myb-like DNA-binding domain	Transcription factor MYB73 OS=Arabidopsis thaliana OX=3702 GN=MYB73 PE=1 SV=1	4JJWB	K	transcription factor
LOC110748428	6.21345	3.53637	0	0	up	246.036	245.555	235.182	21.3032	21.0884	22.5585	GO:0005794;GO:0071456;GO:0005886;GO:0009617;GO:0045431;GO:0016707;GO:0009718;GO:1900366;GO:0050474;GO:0097237;GO:0046872;GO:0002229;GO:0016706;GO:0009751;GO:0030782;GO:2000032;GO:2000022;GO:0010421;GO:0002238;GO:0045543;GO:0009699;GO:0009739;GO:0052634;GO:0009611;GO:0032259;GO:0097295;GO:0008168;GO:1990641;GO:0009693;GO:0009413;GO:0005576;GO:0102312;GO:0071398;GO:0050590;GO:0002239;GO:0044550;GO:…	cellular_component; biological_process; cellular_component; biological_process; molecular_function; molecular_function; biological_process; biological_process; molecular_function; biological_process; molecular_function; biological_process; molecular_function; biological_process; molecular_function; biological_process; biological_process; biological_process; biological_process; molecular_function;…	Golgi apparatus; cellular response to hypoxia; plasma membrane; response to bacterium; flavonol synthase activity; gibberellin 3-beta-dioxygenase activity; anthocyanin-containing compound biosynthetic process; negative regulation of defense response to insect; (S)-norcoclaurine synthase activity; cellular response to toxic substance; metal ion binding; defense response to oomycetes; 2-oxoglutarat…	ko00270;ko01100;ko01110	Cysteine and methionine metabolism;Metabolic pathways;Biosynthesis of secondary metabolites	1-aminocyclopropane-1-carboxylate oxidase-like [Prunus avium]	PF03171.24	2OG-Fe(II) oxygenase superfamily	1-aminocyclopropane-1-carboxylate oxidase OS=Prunus mume OX=102107 GN=ACO1 PE=2 SV=1	4JJI9	Q	Belongs to the iron ascorbate-dependent oxidoreductase family
LOC110751090	5.45544	1.77595	0	0	up	78.5883	75.5716	78.7695	23.2044	22.8507	24.4309	GO:0005794;GO:0042398;GO:0005788;GO:0010179;GO:0009089;GO:0004180;GO:0046872;GO:1990206;GO:0019344;GO:0005783;GO:0047980;GO:0019877;GO:0010112;GO:0009694;GO:0050118;GO:0005634;GO:0009753;GO:0004357;GO:0008237;GO:0010211;GO:0006508;GO:0009611;GO:0004046;GO:0010210;GO:0009850;GO:0016787;GO:0010178;GO:0005524	cellular_component; biological_process; cellular_component; molecular_function; biological_process; molecular_function; molecular_function; molecular_function; biological_process; cellular_component; molecular_function; biological_process; biological_process; biological_process; molecular_function; cellular_component; biological_process; molecular_function; molecular_function; molecular_function;…	Golgi apparatus; cellular modified amino acid biosynthetic process; endoplasmic reticulum lumen; IAA-Ala conjugate hydrolase activity; lysine biosynthetic process via diaminopimelate; carboxypeptidase activity; metal ion binding; jasmonyl-Ile conjugate hydrolase activity; cysteine biosynthetic process; endoplasmic reticulum; hippurate hydrolase activity; diaminopimelate biosynthetic process; regu…	-	-	IAA-amino acid hydrolase ILR1-like 4 [Prunus avium]	PF01546.32	Peptidase family M20/M25/M40	IAA-amino acid hydrolase ILR1-like 4 OS=Arabidopsis thaliana OX=3702 GN=ILL4 PE=1 SV=2	4JKBP	S	IAA-amino acid hydrolase ILR1-like
LOC110744989	5.43772	7.04629	0	0	up	427.394	429.543	431.058	3.50335	3.36937	3.22801	GO:0005794;GO:0015662;GO:0005889;GO:0001917;GO:1904263;GO:0005886;GO:0030026;GO:0055078;GO:0071300;GO:0005768;GO:0031410;GO:0120200;GO:0043531;GO:0007283;GO:0046872;GO:0009414;GO:0008542;GO:0005509;GO:0030955;GO:0071421;GO:0007268;GO:0031748;GO:1903416;GO:0032126;GO:0016328;GO:0032468;GO:0086002;GO:0009266;GO:0055119;GO:0042391;GO:0006828;GO:0014070;GO:0032153;GO:0001540;GO:0072659;GO:0000325;GO:…	cellular_component; molecular_function; cellular_component; cellular_component; biological_process; cellular_component; biological_process; biological_process; biological_process; cellular_component; cellular_component; cellular_component; molecular_function; biological_process; molecular_function; biological_process; biological_process; molecular_function; molecular_function; biological_process;…	Golgi apparatus; P-type ion transporter activity; potassium:proton exchanging ATPase complex; photoreceptor inner segment; positive regulation of TORC1 signaling; plasma membrane; intracellular manganese ion homeostasis; sodium ion homeostasis; cellular response to retinoic acid; endosome; cytoplasmic vesicle; rod photoreceptor outer segment; ADP binding; spermatogenesis; metal ion binding; respo…	ko00190;ko01100	Oxidative phosphorylation;Metabolic pathways	plasma membrane ATPase 4 isoform X1 [Prunus avium]	PF00122.24	E1-E2 ATPase	Plasma membrane ATPase 4 OS=Nicotiana plumbaginifolia OX=4092 GN=PMA4 PE=2 SV=1	4JSZE	P	Plasma membrane ATPase
LOC110759096	3.58711	3.84056	0	0	up	38.4263	39.1668	35.8285	3.07004	2.24741	2.9083	GO:0061459;GO:0005794;GO:0015804;GO:0015655;GO:0005886;GO:0015175;GO:0031528;GO:0005938;GO:0140893;GO:1903803;GO:0005774;GO:0015291;GO:0005903;GO:1903841;GO:0015734;GO:0015186;GO:0140832;GO:0015817;GO:0015194;GO:0006867;GO:0015171;GO:0000325;GO:0015179;GO:0090513;GO:0006836;GO:1902024;GO:0006541;GO:0090517;GO:0009449;GO:0010628;GO:0080135;GO:1901481;GO:0005302;GO:1904557;GO:0032328;GO:0032329;GO:…	molecular_function; cellular_component; biological_process; molecular_function; cellular_component; molecular_function; cellular_component; cellular_component; molecular_function; biological_process; cellular_component; molecular_function; cellular_component; biological_process; biological_process; molecular_function; molecular_function; biological_process; molecular_function; biological_process;…	L-arginine transmembrane transporter activity; Golgi apparatus; neutral amino acid transport; alanine:sodium symporter activity; plasma membrane; neutral L-amino acid transmembrane transporter activity; microvillus membrane; cell cortex; neutral amino acid, sodium:proton antiporter activity; L-glutamine import across plasma membrane; vacuolar membrane; secondary active transmembrane transporter a…	-	-	amino acid transporter AVT6A-like [Prunus avium]	PF01490.22	Transmembrane amino acid transporter protein	Amino acid transporter AVT6A OS=Arabidopsis thaliana OX=3702 GN=AVT6A PE=2 SV=1	4JVQK	E	Sodium-coupled neutral amino acid transporter 4-like
LOC110756203	3.0933	3.68643	0	0	up	23.9865	24.1669	23.8671	1.55821	2.10943	2.10662	-	-	-	-	-	uncharacterized protein LOC110756203 [Prunus avium]	PF04906.17	Tweety	-	4JNJR	-	-
LOC110768325	6.14806	2.88243	0	0	up	183.686	182.919	189.295	26.052	26.5147	25.4397	GO:0009853;GO:0009570;GO:0031977;GO:0009536;GO:0019253;GO:0015979;GO:0019904;GO:0031969;GO:0005739;GO:0004497;GO:0009506;GO:0003729;GO:0009409;GO:0019034;GO:0009535;GO:0005507;GO:0022626;GO:0016984;GO:1901149;GO:0009579;GO:0051607;GO:0110102;GO:0048046;GO:0009507;GO:0009941	biological_process; cellular_component; cellular_component; cellular_component; biological_process; biological_process; molecular_function; cellular_component; cellular_component; molecular_function; cellular_component; molecular_function; biological_process; cellular_component; cellular_component; molecular_function; cellular_component; molecular_function; molecular_function; cellular_component;…	photorespiration; chloroplast stroma; thylakoid lumen; plastid; reductive pentose-phosphate cycle; photosynthesis; protein domain specific binding; chloroplast membrane; mitochondrion; monooxygenase activity; plasmodesma; mRNA binding; response to cold; viral replication complex; chloroplast thylakoid membrane; copper ion binding; cytosolic ribosome; ribulose-bisphosphate carboxylase activity; sa…	ko01200;ko00630;ko01110;ko01100;ko00710	Carbon metabolism;Glyoxylate and dicarboxylate metabolism;Biosynthesis of secondary metabolites;Metabolic pathways;Carbon fixation in photosynthetic organisms	ribulose bisphosphate carboxylase small chain, chloroplastic-like [Prunus avium]	PF00101.24	Ribulose bisphosphate carboxylase, small chain	Ribulose bisphosphate carboxylase small subunit, chloroplastic OS=Pyrus pyrifolia OX=3767 GN=RBCS PE=2 SV=1	4JRT3	E	RuBisCO catalyzes two reactions the carboxylation of D- ribulose 1,5-bisphosphate, the primary event in carbon dioxide fixation, as well as the oxidative fragmentation of the pentose substrate. Both reactions occur simultaneously and in competition at the same active site
LOC110746462	6.4012	1.97642	0	0	up	162.208	160.924	164.227	39.4531	43.357	45.5234	GO:0043603;GO:0005886;GO:0005975;GO:0007519;GO:0005856;GO:0042821;GO:0043204;GO:0009734;GO:0110095;GO:0042820;GO:0006974;GO:0070821;GO:1990031;GO:0009535;GO:0098978;GO:0047681;GO:0102974;GO:0051596;GO:0016614;GO:0098900;GO:0006081;GO:0060539;GO:0045290;GO:1990635;GO:0010287;GO:0036130;GO:0019571;GO:0034702;GO:0005576;GO:0043005;GO:0016616;GO:0098839;GO:0009536;GO:0045202;GO:0102976;GO:0102975;GO:…	biological_process; cellular_component; biological_process; biological_process; cellular_component; biological_process; cellular_component; biological_process; biological_process; biological_process; biological_process; cellular_component; cellular_component; cellular_component; cellular_component; molecular_function; molecular_function; biological_process; molecular_function; biological_process;…	amide metabolic process; plasma membrane; carbohydrate metabolic process; skeletal muscle tissue development; cytoskeleton; pyridoxal biosynthetic process; perikaryon; auxin-activated signaling pathway; cellular detoxification of aldehyde; vitamin B6 catabolic process; DNA damage response; tertiary granule membrane; pinceau fiber; chloroplast thylakoid membrane; glutamatergic synapse; aryl-alcoho…	-	-	probable aldo-keto reductase 2 [Prunus avium]	PF00248.25	Aldo/keto reductase family	Probable aldo-keto reductase 2 OS=Oryza sativa subsp. japonica OX=39947 GN=Os04g0338000 PE=2 SV=2	4JCZD	C	reductase
LOC110762826	3.83955	6.87566	0	0	up	103.442	106.476	107.306	0.823233	1.07229	0.874092	GO:0102614;GO:0005794;GO:0019761;GO:0102627;GO:0009805;GO:0005576;GO:0006952;GO:0102628;GO:0006722;GO:0016020;GO:0005789;GO:0010286;GO:0016705;GO:0052582;GO:0000137;GO:0016709;GO:0009536;GO:0009625;GO:0005783;GO:0102995;GO:0005773;GO:0035835;GO:0005739;GO:0006587;GO:0004497;GO:0020037;GO:0009506;GO:0102876;GO:0002238;GO:0102626;GO:0051762;GO:0016829;GO:0043231;GO:0005829;GO:0047720;GO:0050592;GO:…	molecular_function; cellular_component; biological_process; molecular_function; biological_process; cellular_component; biological_process; molecular_function; biological_process; cellular_component; cellular_component; biological_process; molecular_function; molecular_function; cellular_component; molecular_function; cellular_component; biological_process; cellular_component; molecular_function;…	germacrene A acid 8beta-hydroxylase activity; Golgi apparatus; glucosinolate biosynthetic process; parthenolide 3beta-hydroxylase activity; coumarin biosynthetic process; extracellular region; defense response; costunolide 3beta-hydroxylase activity; triterpenoid metabolic process; membrane; endoplasmic reticulum membrane; heat acclimation; oxidoreductase activity, acting on paired donors, with i…	-	-	cytochrome P450 71A25-like [Prunus avium]	PF00067.26	Cytochrome P450	Cytochrome P450 736A117 OS=Prunus mume OX=102107 GN=CYP736A117 PE=2 SV=1	4JRDP	Q	Cytochrome p450
LOC110761660	6.6502	1.34912	0	0	up	158.099	153.074	156.421	64.2743	64.2648	61.4554	GO:0043086;GO:0005794;GO:0004857;GO:0071456;GO:0009860;GO:1902066;GO:0005615;GO:0048364;GO:0009846;GO:0005886;GO:0005576;GO:0005768;GO:0009505;GO:0010468;GO:0005802;GO:0009617;GO:0009741;GO:0016020;GO:0052689;GO:0010187;GO:0000139;GO:0090406;GO:0042742;GO:0050832;GO:0017148;GO:0080147;GO:0005737;GO:0005783;GO:0009641;GO:0090729;GO:0010119;GO:0052542;GO:0009506;GO:1990110;GO:0009620;GO:0050829;GO:…	biological_process; cellular_component; molecular_function; biological_process; biological_process; biological_process; cellular_component; biological_process; biological_process; cellular_component; cellular_component; cellular_component; cellular_component; biological_process; cellular_component; biological_process; biological_process; cellular_component; molecular_function; biological_process;…	negative regulation of catalytic activity; Golgi apparatus; enzyme inhibitor activity; cellular response to hypoxia; pollen tube growth; regulation of cell wall pectin metabolic process; extracellular space; root development; pollen germination; plasma membrane; extracellular region; endosome; plant-type cell wall; regulation of gene expression; trans-Golgi network; response to bacterium; respons…	ko00040;ko01100	Pentose and glucuronate interconversions;Metabolic pathways	pectinesterase 3 [Prunus avium]	PF01095.23	Pectinesterase	Pectinesterase 3 OS=Phaseolus vulgaris OX=3885 GN=MPE3 PE=2 SV=1	4JCYI	G	pectinesterase
LOC110768520	4.03293	3.28386	0	0	up	47.4578	45.0329	43.0625	4.54071	4.72128	5.17505	GO:0009744;GO:0043565;GO:0006521;GO:0009738;GO:0009617;GO:0009901;GO:2000693;GO:0003677;GO:0009845;GO:0009651;GO:0003700;GO:0006970;GO:0045735;GO:0017148;GO:0046982;GO:0045893;GO:0010182;GO:0009267;GO:0000976;GO:0042803;GO:0005634;GO:0006971;GO:0042802;GO:0080149;GO:0006355;GO:0071333	biological_process; molecular_function; biological_process; biological_process; biological_process; biological_process; biological_process; molecular_function; biological_process; biological_process; molecular_function; biological_process; molecular_function; biological_process; molecular_function; biological_process; biological_process; biological_process; molecular_function; molecular_function;…	response to sucrose; sequence-specific DNA binding; regulation of cellular amino acid metabolic process; abscisic acid-activated signaling pathway; response to bacterium; anther dehiscence; positive regulation of seed maturation; DNA binding; seed germination; response to salt stress; DNA-binding transcription factor activity; response to osmotic stress; nutrient reservoir activity; negative regu…	-	-	bZIP transcription factor 11 [Prunus persica]	PF00170.25	bZIP transcription factor	bZIP transcription factor 44 OS=Arabidopsis thaliana OX=3702 GN=BZIP44 PE=1 SV=1	4JTUH	K	Ocs element-binding factor 1-like
LOC110772739	6.90357	1.74483	0	0	up	216.943	213.133	210.099	68.4203	66.397	62.8932	-	-	-	-	-	uncharacterized protein LOC110772739 [Prunus avium]	PF20705.1	Family of unknown function (DUF6821)	-	4JPJB	-	-
LOC110755803	5.43539	3.27322	0	0	up	127.695	131.534	122.695	12.0553	13.8885	15.0105	GO:0004745;GO:0070293;GO:0048661;GO:0004303;GO:0016717;GO:0035809;GO:0005975;GO:1901869;GO:1990646;GO:0016488;GO:0009414;GO:0005759;GO:0008207;GO:0031406;GO:0031098;GO:0050221;GO:0019371;GO:0044597;GO:0071384;GO:0072582;GO:0110095;GO:0047718;GO:0019290;GO:0042840;GO:0008584;GO:0009409;GO:0046370;GO:0047655;GO:0047042;GO:0051596;GO:0047743;GO:0047886;GO:0047953;GO:0050109;GO:1990748;GO:0072061;GO:…	molecular_function; biological_process; biological_process; molecular_function; molecular_function; biological_process; biological_process; biological_process; biological_process; biological_process; biological_process; cellular_component; biological_process; molecular_function; biological_process; molecular_function; biological_process; biological_process; biological_process; molecular_function;…	NAD-retinol dehydrogenase activity; renal absorption; positive regulation of smooth muscle cell proliferation; estradiol 17-beta-dehydrogenase [NAD(P)] activity; oxidoreductase activity, acting on paired donors, with oxidation of a pair of donors resulting in the reduction of molecular oxygen to two molecules of water; regulation of urine volume; carbohydrate metabolic process; ecgonine methyl es…	-	-	non-functional NADPH-dependent codeinone reductase 2-like [Prunus avium]	PF00248.25	Aldo/keto reductase family	Non-functional NADPH-dependent codeinone reductase 2 OS=Papaver somniferum OX=3469 GN=COR2 PE=1 SV=1	4JT1R	S	Non-functional NADPH-dependent codeinone reductase 2-like
LOC110774298	8.91359	1.00357	0	0	up	666.045	681.246	661.451	345.112	351.514	340.898	GO:0071456;GO:0009653;GO:0009627;GO:0010230;GO:0005576;GO:0051428;GO:0016020;GO:0048046;GO:0009664	biological_process; biological_process; biological_process; biological_process; cellular_component; molecular_function; cellular_component; cellular_component; biological_process;	cellular response to hypoxia; anatomical structure morphogenesis; systemic acquired resistance; alternative respiration; extracellular region; peptide hormone receptor binding; membrane; apoplast; plant-type cell wall organization;	-	-	EG45-like domain containing protein [Prunus avium]	PF03330.22	Lytic transglycolase	EG45-like domain containing protein OS=Citrus jambhiri OX=64884 GN=CjBAp12 PE=1 SV=1	4JUDP	S	EG45-like domain containing
MSTRG.23467.1	3.26866	5.41603	0	0	up	42.7084	45.001	44.5137	1.18432	0.990999	1.01337	-	-	-	-	-	PREDICTED: uncharacterized protein LOC103326272 [Prunus mume]	PF05553.15	Cotton fibre expressed protein	-	4JGCN	S	Domain of unknown function (DUF4408)
LOC110752712	8.65403	1.09766	0	0	up	578.982	572.799	581.138	280.825	283.991	273.61	GO:0071456;GO:0009788;GO:0009789;GO:0060966;GO:0090709;GO:0009741;GO:0005886;GO:0010468;GO:0009723;GO:0043167;GO:0051301;GO:0002237;GO:0009718;GO:0009793;GO:0016032;GO:0009414;GO:0009644;GO:0042538;GO:0012505;GO:0033619;GO:0031347;GO:0042542;GO:1900103;GO:0006986;GO:0009751;GO:0009734;GO:0009938;GO:0006351;GO:1990110;GO:1902074;GO:0042803;GO:0009409;GO:1900057;GO:0019760;GO:2000377;GO:0042802;GO:…	biological_process; biological_process; biological_process; biological_process; biological_process; biological_process; cellular_component; biological_process; biological_process; molecular_function; biological_process; biological_process; biological_process; biological_process; biological_process; biological_process; biological_process; biological_process; cellular_component; biological_process;…	cellular response to hypoxia; negative regulation of abscisic acid-activated signaling pathway; positive regulation of abscisic acid-activated signaling pathway; regulation of gene silencing by RNA; regulation of timing of plant organ formation; response to brassinosteroid; plasma membrane; regulation of gene expression; response to ethylene; ion binding; cell division; response to molecule of ba…	-	-	NAC domain-containing protein 72 [Prunus avium]	PF02365.19	No apical meristem (NAM) protein	NAC domain-containing protein JA2L OS=Solanum lycopersicum OX=4081 GN=JA2L PE=2 SV=1	4JIE0	K	NAC domain-containing protein
LOC110758836	5.92798	2.7653	0	0	up	151.388	156.005	149.757	24.1711	23.4808	21.9154	GO:0005794;GO:0009698;GO:0005615;GO:0004185;GO:0009505;GO:0005576;GO:0009610;GO:0005777;GO:0016747;GO:0016020;GO:0005789;GO:0004180;GO:0036377;GO:0046938;GO:0006886;GO:0099503;GO:0008047;GO:0005783;GO:0005773;GO:0050419;GO:0005737;GO:0031647;GO:0016752;GO:0005739;GO:0045121;GO:0009506;GO:0070062;GO:0000324;GO:0043231;GO:0005764;GO:0047158;GO:1904714;GO:0000328;GO:0016746;GO:0035578;GO:0000325;GO:…	cellular_component; biological_process; cellular_component; molecular_function; cellular_component; cellular_component; biological_process; cellular_component; molecular_function; cellular_component; cellular_component; molecular_function; biological_process; biological_process; biological_process; cellular_component; molecular_function; cellular_component; cellular_component; molecular_function;…	Golgi apparatus; phenylpropanoid metabolic process; extracellular space; serine-type carboxypeptidase activity; plant-type cell wall; extracellular region; response to symbiotic fungus; peroxisome; acyltransferase activity, transferring groups other than amino-acyl groups; membrane; endoplasmic reticulum membrane; carboxypeptidase activity; arbuscular mycorrhizal association; phytochelatin biosyn…	-	-	serine carboxypeptidase-like 20 [Prunus avium]	PF00450.26	Serine carboxypeptidase	Serine carboxypeptidase-like 20 OS=Arabidopsis thaliana OX=3702 GN=SCPL20 PE=2 SV=2	4JG7U	O	Belongs to the peptidase S10 family
LOC110748961	5.89837	4.03052	0	0	up	230.323	225.95	229.942	14.087	14.8038	14.5776	GO:0005315;GO:0009873;GO:0005794;GO:0005366;GO:0001407;GO:0005886;GO:0009610;GO:0035435;GO:0006820;GO:0006817;GO:0071944;GO:0009723;GO:0015114;GO:0015169;GO:0030643;GO:0046942;GO:0016020;GO:0005789;GO:0005354;GO:0036377;GO:0005355;GO:0015530;GO:1901683;GO:0006979;GO:0046943;GO:0033300;GO:0006865;GO:0030672;GO:0005783;GO:1901684;GO:0005773;GO:0080187;GO:0008643;GO:0005903;GO:0006811;GO:0015695;GO:…	molecular_function; biological_process; cellular_component; molecular_function; biological_process; cellular_component; biological_process; biological_process; biological_process; biological_process; cellular_component; biological_process; molecular_function; molecular_function; biological_process; biological_process; cellular_component; cellular_component; molecular_function; biological_process;…	inorganic phosphate transmembrane transporter activity; ethylene-activated signaling pathway; Golgi apparatus; myo-inositol:proton symporter activity; glycerophosphodiester transmembrane transport; plasma membrane; response to symbiotic fungus; phosphate ion transmembrane transport; monoatomic anion transport; phosphate ion transport; cell periphery; response to ethylene; phosphate ion transmembr…	-	-	probable inorganic phosphate transporter 1-3 [Prunus avium]	PF00083.28	Sugar (and other) transporter	Low affinity inorganic phosphate transporter 1 OS=Petunia hybrida OX=4102 GN=PT1 PE=2 SV=1	4JKYY	P	Inorganic phosphate transporter
LOC110751900	3.70657	4.19868	0	0	up	45.9728	46.7668	47.2463	2.82037	2.98461	2.00477	GO:0005794;GO:0071456;GO:1903426;GO:0012501;GO:0051787;GO:0033591;GO:0031982;GO:0005886;GO:0016567;GO:0009617;GO:0098542;GO:0006952;GO:0048364;GO:0071466;GO:0008270;GO:0051301;GO:0005768;GO:0080141;GO:0016020;GO:0009901;GO:0009793;GO:0043068;GO:0032586;GO:0016740;GO:0005798;GO:0000139;GO:0046872;GO:0006886;GO:0038018;GO:0010200;GO:0042742;GO:0070417;GO:0090090;GO:0016055;GO:0060173;GO:0050832;GO:…	cellular_component; biological_process; biological_process; biological_process; molecular_function; biological_process; cellular_component; cellular_component; biological_process; biological_process; biological_process; biological_process; biological_process; biological_process; molecular_function; biological_process; cellular_component; biological_process; cellular_component; biological_process;…	Golgi apparatus; cellular response to hypoxia; regulation of reactive oxygen species biosynthetic process; programmed cell death; misfolded protein binding; response to L-ascorbic acid; vesicle; plasma membrane; protein ubiquitination; response to bacterium; defense response to other organism; defense response; root development; cellular response to xenobiotic stimulus; zinc ion binding; cell div…	-	-	E3 ubiquitin-protein ligase ATL6-like [Prunus avium]	PF13639.10	Ring finger domain	E3 ubiquitin-protein ligase ATL6 OS=Arabidopsis thaliana OX=3702 GN=ATL6 PE=1 SV=2	4JNQ1	O	RING-H2 finger protein
LOC110746365	5.93659	1.34339	0	0	up	94.1638	93.9761	94.3455	37.9431	39.1299	38.1975	GO:0005794;GO:0009274;GO:0009809;GO:0005886;GO:0005576;GO:0071944;GO:0016042;GO:0016020;GO:0005789;GO:0004622;GO:0052151;GO:0052689;GO:0045202;GO:0052651;GO:0009966;GO:0030516;GO:0043196;GO:0006979;GO:0017000;GO:0042542;GO:0005783;GO:0005737;GO:0019369;GO:0030424;GO:0046464;GO:0060292;GO:0005739;GO:0046503;GO:0006954;GO:0009506;GO:0005829;GO:0042803;GO:0046686;GO:0051930;GO:0047372;GO:0006633;GO:…	cellular_component; cellular_component; biological_process; cellular_component; cellular_component; cellular_component; biological_process; cellular_component; cellular_component; molecular_function; biological_process; molecular_function; cellular_component; biological_process; biological_process; biological_process; cellular_component; biological_process; biological_process; biological_process;…	Golgi apparatus; peptidoglycan-based cell wall; lignin biosynthetic process; plasma membrane; extracellular region; cell periphery; lipid catabolic process; membrane; endoplasmic reticulum membrane; lysophospholipase activity; positive regulation by symbiont of host apoptotic process; carboxylic ester hydrolase activity; synapse; monoacylglycerol catabolic process; regulation of signal transducti…	ko01100;ko00561	Metabolic pathways;Glycerolipid metabolism	uncharacterized protein LOC110746365 [Prunus avium]	PF12146.12	Serine aminopeptidase, S33	Caffeoylshikimate esterase OS=Arabidopsis thaliana OX=3702 GN=CSE PE=1 SV=1	4JFFN	I	Monoglyceride lipase-like
LOC110746364	8.44456	2.54222	0	0	up	815.45	828.106	826.675	142.373	152.977	143.57	GO:0005794;GO:0009986;GO:0009505;GO:0005886;GO:0009058;GO:0009723;GO:0016020;GO:0004064;GO:0051365;GO:0012505;GO:0005783;GO:0005773;GO:0009751;GO:0005739;GO:0009506;GO:0009620;GO:0016829;GO:0005829;GO:0009753;GO:0016844;GO:0000325;GO:0009611;GO:0009820;GO:0009615;GO:0010584;GO:0016787;GO:0009555	cellular_component; cellular_component; cellular_component; cellular_component; biological_process; biological_process; cellular_component; molecular_function; biological_process; cellular_component; cellular_component; cellular_component; biological_process; cellular_component; cellular_component; biological_process; molecular_function; cellular_component; biological_process; molecular_function;…	Golgi apparatus; cell surface; plant-type cell wall; plasma membrane; biosynthetic process; response to ethylene; membrane; arylesterase activity; cellular response to potassium ion starvation; endomembrane system; endoplasmic reticulum; vacuole; response to salicylic acid; mitochondrion; plasmodesma; response to fungus; lyase activity; cytosol; response to jasmonic acid; strictosidine synthase a…	-	-	protein STRICTOSIDINE SYNTHASE-LIKE 6-like, partial [Prunus avium]	PF03088.20	Strictosidine synthase	Protein STRICTOSIDINE SYNTHASE-LIKE 6 OS=Arabidopsis thaliana OX=3702 GN=SSL6 PE=2 SV=1	4JGSD	J	Adipocyte plasma membrane-associated
LOC110771022	9.59583	1.12036	0	0	up	1125.53	1117.29	1116.17	528.08	541.856	530.106	GO:0042995;GO:0010150;GO:0009570;GO:0009505;GO:0005886;GO:0003735;GO:0042788;GO:0006538;GO:0051968;GO:0009399;GO:0009536;GO:0016151;GO:0046872;GO:1901704;GO:0006536;GO:0001525;GO:0019676;GO:0005783;GO:0005737;GO:0043204;GO:0006807;GO:0009749;GO:0008283;GO:0005739;GO:0045503;GO:0009267;GO:0009506;GO:0007416;GO:0070062;GO:0042254;GO:0005524;GO:0005829;GO:0003729;GO:0097386;GO:0046686;GO:1904749;GO:…	cellular_component; biological_process; cellular_component; cellular_component; cellular_component; molecular_function; cellular_component; biological_process; biological_process; biological_process; cellular_component; molecular_function; molecular_function; biological_process; biological_process; biological_process; biological_process; cellular_component; cellular_component; cellular_component;…	cell projection; leaf senescence; chloroplast stroma; plant-type cell wall; plasma membrane; structural constituent of ribosome; polysomal ribosome; glutamate catabolic process; positive regulation of synaptic transmission, glutamatergic; nitrogen fixation; plastid; nickel cation binding; metal ion binding; L-glutamine biosynthetic process; glutamate metabolic process; angiogenesis; ammonia assim…	ko00250;ko00630;ko00910;ko01230;ko01100;ko00220	Alanine, aspartate and glutamate metabolism;Glyoxylate and dicarboxylate metabolism;Nitrogen metabolism;Biosynthesis of amino acids;Metabolic pathways;Arginine biosynthesis	glutamine synthetase cytosolic isozyme [Prunus avium]	PF00120.28	Glutamine synthetase, catalytic domain	Glutamine synthetase cytosolic isozyme OS=Medicago sativa OX=3879 PE=2 SV=1	4JT91	E	glutamine synthetase
LOC110760876	3.11268	5.09699	0	0	up	35.2486	36.7662	34.1766	1.11451	1.11996	0.940322	GO:0033499;GO:0005829;GO:0052574;GO:0016853;GO:0005737;GO:0004034;GO:0019318;GO:0006006;GO:0050558;GO:0005576;GO:0003978;GO:0042125;GO:0005975;GO:0042597;GO:0070062;GO:0030246;GO:0006012	biological_process; cellular_component; biological_process; molecular_function; cellular_component; molecular_function; biological_process; biological_process; molecular_function; cellular_component; molecular_function; biological_process; biological_process; cellular_component; cellular_component; molecular_function; biological_process;	galactose catabolic process via UDP-galactose; cytosol; UDP-galactose biosynthetic process; isomerase activity; cytoplasm; aldose 1-epimerase activity; hexose metabolic process; glucose metabolic process; maltose epimerase activity; extracellular region; UDP-glucose 4-epimerase activity; protein galactosylation; carbohydrate metabolic process; periplasmic space; extracellular exosome; carbohydrat…	ko00010;ko01110;ko01100;ko00052	Glycolysis / Gluconeogenesis;Biosynthesis of secondary metabolites;Metabolic pathways;Galactose metabolism	aldose 1-epimerase-like [Prunus avium]	PF01263.24	Aldose 1-epimerase	Galactose mutarotase OS=Bos taurus OX=9913 GN=GALM PE=2 SV=1	4JK6S	G	Converts alpha-aldose to the beta-anomer
LOC110760875	3.22403	5.01154	0	0	up	38.3893	35.9434	40.5957	1.12504	1.24274	1.3071	GO:0005737;GO:0009055;GO:0047059;GO:0020037;GO:0042597;GO:0046872	cellular_component; molecular_function; molecular_function; molecular_function; cellular_component; molecular_function;	cytoplasm; electron transfer activity; polyvinyl alcohol dehydrogenase (cytochrome) activity; heme binding; periplasmic space; metal ion binding;	-	-	uncharacterized protein LOC110760875 [Prunus avium]	PF01011.25	PQQ enzyme repeat	Polyvinylalcohol dehydrogenase OS=Sphingopyxis sp. (strain 113P3) OX=292913 GN=pvadh PE=1 SV=3	4JTT3	S	PQQ enzyme repeat
LOC110766092	6.95511	3.96634	0	0	up	464.217	476.728	481.517	31.9727	31.2937	30.9565	GO:0015173;GO:0031965;GO:0015804;GO:0015810;GO:0005886;GO:0015193;GO:0006952;GO:0015175;GO:0015827;GO:0016020;GO:0005789;GO:0009536;GO:0015802;GO:0070778;GO:0015185;GO:0006865;GO:0005774;GO:0005313;GO:0015808;GO:0015824;GO:0015399;GO:0015186;GO:0015194;GO:0003333;GO:0015812;GO:0015180;GO:0009624;GO:0015293;GO:0015171;GO:0015172;GO:0000325;GO:0043090;GO:0015800;GO:0110126;GO:0015183;GO:0015174;GO:…	molecular_function; cellular_component; biological_process; biological_process; cellular_component; molecular_function; biological_process; molecular_function; biological_process; cellular_component; cellular_component; cellular_component; biological_process; biological_process; molecular_function; biological_process; cellular_component; molecular_function; biological_process; biological_process;…	aromatic amino acid transmembrane transporter activity; nuclear membrane; neutral amino acid transport; aspartate transmembrane transport; plasma membrane; L-proline transmembrane transporter activity; defense response; neutral L-amino acid transmembrane transporter activity; tryptophan transport; membrane; endoplasmic reticulum membrane; plastid; basic amino acid transport; L-aspartate transmemb…	-	-	lysine histidine transporter 1-like [Prunus avium]	PF01490.22	Transmembrane amino acid transporter protein	Lysine histidine transporter 1 OS=Arabidopsis thaliana OX=3702 GN=LHT1 PE=1 SV=1	4JRQF	E	Lysine histidine transporter
LOC110753676	7.77472	1.91174	0	0	up	420.137	417.737	407.456	116.426	112.656	113.732	GO:0005794;GO:0004857;GO:0071456;GO:0043086;GO:1902066;GO:0048364;GO:0009505;GO:0005576;GO:0009617;GO:0010468;GO:0005886;GO:0005768;GO:0005802;GO:0016020;GO:0010187;GO:0000139;GO:0042742;GO:0050832;GO:0080147;GO:0009641;GO:0005737;GO:0010214;GO:0071669;GO:0009827;GO:0010119;GO:0009506;GO:1990110;GO:0009620;GO:0050829;GO:0005829;GO:0051722;GO:0003729;GO:0009624;GO:0048359;GO:0051510;GO:0005634;GO:…	cellular_component; molecular_function; biological_process; biological_process; biological_process; biological_process; cellular_component; cellular_component; biological_process; biological_process; cellular_component; cellular_component; cellular_component; cellular_component; biological_process; cellular_component; biological_process; biological_process; biological_process; biological_process;…	Golgi apparatus; enzyme inhibitor activity; cellular response to hypoxia; negative regulation of catalytic activity; regulation of cell wall pectin metabolic process; root development; plant-type cell wall; extracellular region; response to bacterium; regulation of gene expression; plasma membrane; endosome; trans-Golgi network; membrane; negative regulation of seed germination; Golgi membrane; d…	-	-	21 kDa protein-like [Prunus avium]	PF04043.19	Plant invertase/pectin methylesterase inhibitor	21 kDa protein OS=Daucus carota OX=4039 PE=2 SV=1	4JPK0	S	21 kDa protein-like
LOC110760121	5.83234	1.25366	0	0	up	86.9747	84.8287	82.6659	36.97	36.7276	36.8108	GO:0003714;GO:0071456;GO:0008432;GO:0009789;GO:0035136;GO:1904263;GO:0051787;GO:1904262;GO:0016567;GO:0005886;GO:0005768;GO:0032184;GO:0051301;GO:0009793;GO:0016740;GO:0046872;GO:0060173;GO:0009414;GO:0012505;GO:0006511;GO:0001707;GO:0048443;GO:0060765;GO:0031902;GO:0072089;GO:0008584;GO:0009535;GO:0042802;GO:0000325;GO:0045892;GO:0032991;GO:0085020;GO:0051865;GO:0005654;GO:0009555;GO:0051640;GO:…	molecular_function; biological_process; molecular_function; biological_process; biological_process; biological_process; molecular_function; biological_process; biological_process; cellular_component; cellular_component; molecular_function; biological_process; biological_process; molecular_function; molecular_function; biological_process; biological_process; cellular_component; biological_process;…	transcription corepressor activity; cellular response to hypoxia; JUN kinase binding; positive regulation of abscisic acid-activated signaling pathway; forelimb morphogenesis; positive regulation of TORC1 signaling; misfolded protein binding; negative regulation of TORC1 signaling; protein ubiquitination; plasma membrane; endosome; SUMO polymer binding; cell division; embryo development ending in…	-	-	E3 ubiquitin-protein ligase At4g11680-like isoform X1 [Prunus avium]	PF13639.10	Ring finger domain	E3 ubiquitin-protein ligase At4g11680 OS=Arabidopsis thaliana OX=3702 GN=At4g11680 PE=2 SV=1	4JEM1	O	E3 ubiquitin-protein ligase
LOC110757341	5.47309	2.28208	0	0	up	96.9559	90.9338	92.7307	21.4818	19.0339	19.2021	GO:0071456;GO:0009788;GO:0009789;GO:0009741;GO:0009723;GO:0051301;GO:0060860;GO:0009414;GO:0009644;GO:0031347;GO:0060862;GO:0010105;GO:0009751;GO:0009734;GO:0008283;GO:0010087;GO:0060772;GO:2000070;GO:0040019;GO:0010449;GO:1990110;GO:0080037;GO:1902074;GO:0009409;GO:0019760;GO:0010093;GO:0042802;GO:0045892;GO:0048481;GO:0071369;GO:0006629;GO:0097548;GO:0000302;GO:0009738;GO:0048364;GO:0010492;GO:…	biological_process; biological_process; biological_process; biological_process; biological_process; biological_process; biological_process; biological_process; biological_process; biological_process; biological_process; biological_process; biological_process; biological_process; biological_process; biological_process; biological_process; biological_process; biological_process; biological_process;…	cellular response to hypoxia; negative regulation of abscisic acid-activated signaling pathway; positive regulation of abscisic acid-activated signaling pathway; response to brassinosteroid; response to ethylene; cell division; regulation of floral organ abscission; response to water deprivation; response to high light intensity; regulation of defense response; negative regulation of floral organ…	-	-	floral homeotic protein APETALA 2 isoform X1 [Prunus avium]	PF00847.24	AP2 domain	Floral homeotic protein APETALA 2 OS=Arabidopsis thaliana OX=3702 GN=AP2 PE=1 SV=1	4JNAV	K	Floral homeotic protein APETALA
LOC110767366	7.54174	2.19711	0	0	up	379.395	399.897	389.116	86.8866	90.1114	86.8574	GO:0005794;GO:0071456;GO:0010763;GO:0033363;GO:0032496;GO:0005886;GO:0071474;GO:0071300;GO:0030184;GO:0031410;GO:0003097;GO:0002088;GO:0009414;GO:0071354;GO:0005774;GO:0005773;GO:0031526;GO:0005903;GO:2000070;GO:0072220;GO:0005911;GO:0015200;GO:0051290;GO:1902074;GO:0009925;GO:0009409;GO:0007015;GO:0050896;GO:0009725;GO:0009897;GO:0008519;GO:0048146;GO:0051592;GO:0042802;GO:0032940;GO:0000325;GO:…	cellular_component; biological_process; biological_process; biological_process; biological_process; cellular_component; biological_process; biological_process; molecular_function; cellular_component; biological_process; biological_process; biological_process; biological_process; cellular_component; cellular_component; cellular_component; cellular_component; biological_process; biological_process;…	Golgi apparatus; cellular response to hypoxia; positive regulation of fibroblast migration; secretory granule organization; response to lipopolysaccharide; plasma membrane; cellular hyperosmotic response; cellular response to retinoic acid; nitric oxide transmembrane transporter activity; cytoplasmic vesicle; renal water transport; lens development in camera-type eye; response to water deprivatio…	-	-	probable aquaporin PIP2-5 [Prunus avium]	PF00230.24	Major intrinsic protein	Probable aquaporin PIP2-5 OS=Arabidopsis thaliana OX=3702 GN=PIP2-5 PE=1 SV=1	4JF07	G	Belongs to the MIP aquaporin (TC 1.A.8) family
LOC110755476	5.7511	1.34416	0	0	up	81.1471	84.1723	82.7211	33.0599	34.6569	33.3094	GO:0005794;GO:0015691;GO:0048661;GO:1904383;GO:0032496;GO:0005886;GO:0008282;GO:0032868;GO:0003007;GO:0015867;GO:0043531;GO:0071222;GO:0001508;GO:0072359;GO:0140359;GO:0070633;GO:0046618;GO:0046872;GO:0009414;GO:0035351;GO:0008542;GO:0042178;GO:0070730;GO:0005774;GO:0071354;GO:0015718;GO:0036180;GO:0030672;GO:0005773;GO:0071356;GO:0120188;GO:0048144;GO:0031526;GO:0015665;GO:0070731;GO:0031153;GO:…	cellular_component; biological_process; biological_process; biological_process; biological_process; cellular_component; cellular_component; biological_process; biological_process; biological_process; molecular_function; biological_process; biological_process; biological_process; molecular_function; biological_process; biological_process; molecular_function; biological_process; biological_process;…	Golgi apparatus; cadmium ion transport; positive regulation of smooth muscle cell proliferation; response to sodium phosphate; response to lipopolysaccharide; plasma membrane; inward rectifying potassium channel; response to insulin; heart morphogenesis; ATP transport; ADP binding; cellular response to lipopolysaccharide; action potential; circulatory system development; ABC-type transporter acti…	-	-	ABC transporter C family member 2-like [Prunus avium]	PF00664.27	ABC transporter transmembrane region	ABC transporter C family member 2 OS=Arabidopsis thaliana OX=3702 GN=ABCC2 PE=1 SV=2	4JM38	Q	ABC transporter C family member
LOC110760056	7.72178	3.36591	0	0	up	665.51	665.822	649.943	66.186	65.4014	67.5666	GO:0005794;GO:0019761;GO:0071456;GO:0050498;GO:0009617;GO:0005886;GO:0045431;GO:0009718;GO:1900366;GO:0097237;GO:0046872;GO:0002229;GO:0005773;GO:0016706;GO:0009751;GO:0030782;GO:2000032;GO:2000022;GO:0010421;GO:0002238;GO:0010439;GO:0009699;GO:0009611;GO:0032259;GO:0097295;GO:0008168;GO:1990641;GO:0009693;GO:0005576;GO:0102312;GO:0071398;GO:0050590;GO:0044550;GO:0002239;GO:0005783;GO:0005737;GO:…	cellular_component; biological_process; biological_process; molecular_function; biological_process; cellular_component; molecular_function; biological_process; biological_process; biological_process; molecular_function; biological_process; cellular_component; molecular_function; biological_process; molecular_function; biological_process; biological_process; biological_process; biological_process;…	Golgi apparatus; glucosinolate biosynthetic process; cellular response to hypoxia; oxidoreductase activity, acting on paired donors, with incorporation or reduction of molecular oxygen, with 2-oxoglutarate as one donor, and the other dehydrogenated; response to bacterium; plasma membrane; flavonol synthase activity; anthocyanin-containing compound biosynthetic process; negative regulation of defe…	-	-	1-aminocyclopropane-1-carboxylate oxidase homolog 1-like [Prunus avium]	PF03171.24	2OG-Fe(II) oxygenase superfamily	1-aminocyclopropane-1-carboxylate oxidase homolog 1 OS=Arabidopsis thaliana OX=3702 GN=At1g06620 PE=2 SV=1	4JDJ0	Q	Belongs to the iron ascorbate-dependent oxidoreductase family
LOC110770069	6.06073	1.67875	0	0	up	114.279	117.43	114.516	36.903	39.2278	35.7891	GO:0071456;GO:0009788;GO:0009789;GO:0060966;GO:0090709;GO:0009741;GO:0005886;GO:0010468;GO:0009723;GO:0043167;GO:0051301;GO:0002237;GO:0009793;GO:0009718;GO:0016032;GO:0009414;GO:0009644;GO:0042538;GO:0012505;GO:0033619;GO:0031347;GO:0042542;GO:1900103;GO:0006986;GO:0009751;GO:0009734;GO:0009938;GO:0006351;GO:1990110;GO:1902074;GO:0009409;GO:1900057;GO:0042803;GO:0019760;GO:2000377;GO:0042802;GO:…	biological_process; biological_process; biological_process; biological_process; biological_process; biological_process; cellular_component; biological_process; biological_process; molecular_function; biological_process; biological_process; biological_process; biological_process; biological_process; biological_process; biological_process; biological_process; cellular_component; biological_process;…	cellular response to hypoxia; negative regulation of abscisic acid-activated signaling pathway; positive regulation of abscisic acid-activated signaling pathway; regulation of gene silencing by RNA; regulation of timing of plant organ formation; response to brassinosteroid; plasma membrane; regulation of gene expression; response to ethylene; ion binding; cell division; response to molecule of ba…	-	-	NAC domain-containing protein 2-like [Prunus avium]	PF02365.19	No apical meristem (NAM) protein	NAC domain-containing protein 2 OS=Arabidopsis thaliana OX=3702 GN=NAC002 PE=1 SV=2	4JW8J	K	NAC domain-containing protein
LOC110760240	6.42189	1.73644	0	0	up	152.35	154.306	148.498	48.9694	46.1583	46.3498	GO:0140723;GO:0005794;GO:0071456;GO:0050328;GO:0050268;GO:0031982;GO:0005886;GO:0009505;GO:0005576;GO:0106150;GO:0046677;GO:0031410;GO:0009821;GO:0009793;GO:0009651;GO:0046872;GO:0042179;GO:0006979;GO:0017000;GO:0099503;GO:0050832;GO:0030435;GO:0102779;GO:0046562;GO:0005783;GO:0005773;GO:0016853;GO:1900809;GO:0045551;GO:0035835;GO:0005739;GO:0009506;GO:0071704;GO:0005829;GO:0016218;GO:0010729;GO:…	biological_process; cellular_component; biological_process; molecular_function; molecular_function; cellular_component; cellular_component; cellular_component; cellular_component; biological_process; biological_process; cellular_component; biological_process; biological_process; biological_process; molecular_function; biological_process; biological_process; biological_process; cellular_component;…	patulin biosynthetic process; Golgi apparatus; cellular response to hypoxia; tetrahydroberberine oxidase activity; coniferyl-alcohol dehydrogenase activity; vesicle; plasma membrane; plant-type cell wall; extracellular region; zearalenone biosynthetic process; response to antibiotic; cytoplasmic vesicle; alkaloid biosynthetic process; embryo development ending in seed dormancy; response to salt s…	-	-	berberine bridge enzyme-like 21 [Prunus avium]	PF01565.27	FAD binding domain	Berberine bridge enzyme-like 21 OS=Arabidopsis thaliana OX=3702 GN=At4g20840 PE=2 SV=1	4JKY4	C	Belongs to the oxygen-dependent FAD-linked oxidoreductase family
LOC110760244	4.51227	3.82229	0	0	up	75.186	77.0218	79.5227	5.73069	5.50161	5.74338	GO:0140723;GO:0005794;GO:0071456;GO:0050268;GO:0050328;GO:0031982;GO:0009505;GO:0005576;GO:0005886;GO:0046677;GO:0106150;GO:0031410;GO:0009821;GO:0009793;GO:0009651;GO:0046872;GO:0042179;GO:0006979;GO:0017000;GO:0099503;GO:0050832;GO:0030435;GO:0102779;GO:0046562;GO:0005783;GO:0005773;GO:0045551;GO:0035835;GO:0005739;GO:0009506;GO:0071704;GO:0005829;GO:0016218;GO:0010729;GO:0047979;GO:0042803;GO:…	biological_process; cellular_component; biological_process; molecular_function; molecular_function; cellular_component; cellular_component; cellular_component; cellular_component; biological_process; biological_process; cellular_component; biological_process; biological_process; biological_process; molecular_function; biological_process; biological_process; biological_process; cellular_component;…	patulin biosynthetic process; Golgi apparatus; cellular response to hypoxia; coniferyl-alcohol dehydrogenase activity; tetrahydroberberine oxidase activity; vesicle; plant-type cell wall; extracellular region; plasma membrane; response to antibiotic; zearalenone biosynthetic process; cytoplasmic vesicle; alkaloid biosynthetic process; embryo development ending in seed dormancy; response to salt s…	ko00940;ko01100;ko01110	Phenylpropanoid biosynthesis;Metabolic pathways;Biosynthesis of secondary metabolites	berberine bridge enzyme-like 15 [Prunus avium]	PF01565.27	FAD binding domain	Monolignol oxidoreductase AtBBE-like 15 OS=Arabidopsis thaliana OX=3702 GN=MEE23 PE=1 SV=1	4JW02	C	Belongs to the oxygen-dependent FAD-linked oxidoreductase family
LOC110744414	4.97093	2.71936	0	0	up	73.2884	77.4572	75.5772	11.5418	11.6358	12.4515	GO:0009826;GO:0042353;GO:0005794;GO:0006486;GO:0000138;GO:0010256;GO:0009969;GO:0009505;GO:0005768;GO:0032580;GO:0016757;GO:0005802;GO:0009863;GO:0000271;GO:0048767;GO:0008378;GO:0016020;GO:0042546;GO:0000139	biological_process; biological_process; cellular_component; biological_process; cellular_component; biological_process; biological_process; cellular_component; cellular_component; cellular_component; molecular_function; cellular_component; biological_process; biological_process; biological_process; molecular_function; cellular_component; biological_process; cellular_component;	unidimensional cell growth; fucose biosynthetic process; Golgi apparatus; protein glycosylation; Golgi trans cisterna; endomembrane system organization; xyloglucan biosynthetic process; plant-type cell wall; endosome; Golgi cisterna membrane; glycosyltransferase activity; trans-Golgi network; salicylic acid mediated signaling pathway; polysaccharide biosynthetic process; root hair elongation; gal…	-	-	probable xyloglucan galactosyltransferase GT14 [Prunus avium]	PF03016.19	Exostosin family	Probable xyloglucan galactosyltransferase GT14 OS=Arabidopsis thaliana OX=3702 GN=GT14 PE=2 SV=1	4JEZA	GMW	Xyloglucan galactosyltransferase
LOC110762033	5.6156	1.60377	0	0	up	80.8724	82.761	82.482	27.6064	28.3085	27.9432	GO:0005794;GO:0009986;GO:0009505;GO:0005886;GO:0009058;GO:0009723;GO:0016020;GO:0004064;GO:0051365;GO:0012505;GO:0005783;GO:0005773;GO:0009751;GO:0005739;GO:0009506;GO:0009620;GO:0016829;GO:0005829;GO:0009753;GO:0016844;GO:0000325;GO:0009611;GO:0009820;GO:0009615;GO:0010584;GO:0016787;GO:0009555	cellular_component; cellular_component; cellular_component; cellular_component; biological_process; biological_process; cellular_component; molecular_function; biological_process; cellular_component; cellular_component; cellular_component; biological_process; cellular_component; cellular_component; biological_process; molecular_function; cellular_component; biological_process; molecular_function;…	Golgi apparatus; cell surface; plant-type cell wall; plasma membrane; biosynthetic process; response to ethylene; membrane; arylesterase activity; cellular response to potassium ion starvation; endomembrane system; endoplasmic reticulum; vacuole; response to salicylic acid; mitochondrion; plasmodesma; response to fungus; lyase activity; cytosol; response to jasmonic acid; strictosidine synthase a…	-	-	protein STRICTOSIDINE SYNTHASE-LIKE 3 [Prunus avium]	PF03088.20	Strictosidine synthase	Protein STRICTOSIDINE SYNTHASE-LIKE 3 OS=Arabidopsis thaliana OX=3702 GN=SSL3 PE=2 SV=1	4JI9M	J	Adipocyte plasma membrane-associated
LOC110758787	6.96977	6.22456	0	0	up	1042.47	1018.5	1035.48	14.8192	14.9257	12.9617	GO:0007623;GO:0030659;GO:0009744;GO:0010150;GO:0005886;GO:0048571;GO:0010431;GO:0006952;GO:0007431;GO:0005355;GO:0071215;GO:0012506;GO:0009793;GO:0009901;GO:0005789;GO:0000139;GO:1902334;GO:0071836;GO:0042742;GO:0070417;GO:0006970;GO:0009646;GO:0005783;GO:1905200;GO:0009749;GO:0008643;GO:0009734;GO:0051260;GO:0015755;GO:0009409;GO:0010208;GO:0052543;GO:0051119;GO:0006825;GO:0015770;GO:0042802;GO:…	biological_process; cellular_component; biological_process; biological_process; cellular_component; biological_process; biological_process; biological_process; biological_process; molecular_function; biological_process; cellular_component; biological_process; biological_process; cellular_component; cellular_component; biological_process; biological_process; biological_process; biological_process;…	circadian rhythm; cytoplasmic vesicle membrane; response to sucrose; leaf senescence; plasma membrane; long-day photoperiodism; seed maturation; defense response; salivary gland development; glucose transmembrane transporter activity; cellular response to abscisic acid stimulus; vesicle membrane; embryo development ending in seed dormancy; anther dehiscence; endoplasmic reticulum membrane; Golgi …	-	-	bidirectional sugar transporter N3-like [Prunus avium]	PF03083.20	Sugar efflux transporter for intercellular exchange	Bidirectional sugar transporter SWEET15 OS=Arabidopsis thaliana OX=3702 GN=SWEET15 PE=1 SV=1	4JS93	U	Mediates both low-affinity uptake and efflux of sugar across the membrane
LOC110758785	5.45641	2.7728	0	0	up	110.694	111.57	105.252	17.9269	14.7098	17.039	GO:0033072;GO:0006635;GO:0009274;GO:0019605;GO:0070301;GO:0005886;GO:0005777;GO:0032868;GO:0016020;GO:0006552;GO:0006707;GO:0052572;GO:0042203;GO:0015936;GO:0016740;GO:0005759;GO:0016507;GO:0042645;GO:0006574;GO:0006696;GO:0016853;GO:0005737;GO:0003985;GO:0034214;GO:0005739;GO:0008692;GO:0004490;GO:0070062;GO:0018812;GO:0016829;GO:0005829;GO:0003857;GO:0016509;GO:0009083;GO:0010106;GO:0003860;GO:…	biological_process; biological_process; cellular_component; biological_process; biological_process; cellular_component; cellular_component; biological_process; cellular_component; biological_process; biological_process; biological_process; biological_process; biological_process; molecular_function; cellular_component; cellular_component; cellular_component; biological_process; biological_process;…	vancomycin biosynthetic process; fatty acid beta-oxidation; peptidoglycan-based cell wall; butyrate metabolic process; cellular response to hydrogen peroxide; plasma membrane; peroxisome; response to insulin; membrane; leucine catabolic process; cholesterol catabolic process; response to host immune response; toluene catabolic process; coenzyme A metabolic process; transferase activity; mitochond…	ko04146	Peroxisome	delta(3,5)-Delta(2,4)-dienoyl-CoA isomerase, peroxisomal isoform X1 [Prunus avium]	PF00378.24	Enoyl-CoA hydratase/isomerase	Delta(3,5)-Delta(2,4)-dienoyl-CoA isomerase, peroxisomal OS=Arabidopsis thaliana OX=3702 GN=DCI1 PE=1 SV=1	4JFAN	I	Belongs to the enoyl-CoA hydratase isomerase family
LOC110767755	7.46333	1.47908	0	0	up	294.687	283.046	285.79	108.617	108.292	103.678	GO:0046872	molecular_function;	metal ion binding;	-	-	heavy metal-associated isoprenylated plant protein 39-like [Prunus avium]	PF00403.30	Heavy-metal-associated domain	Heavy metal-associated isoprenylated plant protein 12 OS=Arabidopsis thaliana OX=3702 GN=HIPP12 PE=3 SV=1	4JU51	P	FK506-binding protein
LOC110756491	5.89368	1.65658	0	0	up	101.939	102.235	101.035	33.9167	33.5744	32.737	GO:0019005;GO:0006289;GO:0016567;GO:0006511;GO:0005634;GO:0010225	cellular_component; biological_process; biological_process; biological_process; cellular_component; biological_process;	SCF ubiquitin ligase complex; nucleotide-excision repair; protein ubiquitination; ubiquitin-dependent protein catabolic process; nucleus; response to UV-C;	-	-	EIN3-binding F-box protein 2 [Prunus avium]	PF13516.10	Leucine Rich repeat	F-box/LRR-repeat protein 4 OS=Arabidopsis thaliana OX=3702 GN=FBL4 PE=2 SV=1	4JFR0	S	F-box LRR-repeat protein
LOC110750427	2.69949	6.61933	0	0	up	30.8255	30.7786	31.2043	0.384336	0.287258	0.294289	-	-	-	-	-	uncharacterized protein LOC110750427 [Prunus avium]	PF18373.5	Spectrin like domain	-	4JJ8G	-	-
LOC110756868	7.13976	3.72409	0	0	up	496.044	498.992	495.993	39.8595	38.7909	38.1651	GO:0102970;GO:0005794;GO:0019761;GO:0071456;GO:0043473;GO:0009698;GO:0009718;GO:0046278;GO:0005856;GO:0042178;GO:0098754;GO:0009751;GO:0103102;GO:0002238;GO:0047891;GO:0047215;GO:0103099;GO:0080018;GO:0042802;GO:0052641;GO:1900994;GO:0102816;GO:0035251;GO:0016114;GO:0050412;GO:0051555;GO:0009636;GO:0070301;GO:0009738;GO:0033494;GO:0009809;GO:0006805;GO:0018874;GO:0102425;GO:0080002;GO:0009696;GO:…	molecular_function; cellular_component; biological_process; biological_process; biological_process; biological_process; biological_process; biological_process; cellular_component; biological_process; biological_process; biological_process; molecular_function; biological_process; molecular_function; molecular_function; molecular_function; molecular_function; molecular_function; molecular_function;…	7-deoxyloganetic acid glucosyltransferase activity; Golgi apparatus; glucosinolate biosynthetic process; cellular response to hypoxia; pigmentation; phenylpropanoid metabolic process; anthocyanin-containing compound biosynthetic process; 3,4-dihydroxybenzoate metabolic process; cytoskeleton; xenobiotic catabolic process; detoxification; response to salicylic acid; UDP-glucose:8-methylthiooctylhyd…	-	-	UDP-glycosyltransferase 74F2-like [Prunus avium]	PF00201.22	UDP-glucoronosyl and UDP-glucosyl transferase	UDP-glycosyltransferase 74F2 OS=Arabidopsis thaliana OX=3702 GN=UGT74F2 PE=1 SV=1	4JKNZ	CG	Belongs to the UDP-glycosyltransferase family
LOC110746598	6.96579	2.94753	0	0	up	338.51	337.006	335.795	44.3645	46.7199	44.5942	GO:0071456;GO:0002213;GO:0009789;GO:0009880;GO:0005886;GO:0009617;GO:0010102;GO:0009723;GO:0051301;GO:0042335;GO:0045595;GO:0009414;GO:0009644;GO:0031347;GO:0042542;GO:0060862;GO:0010105;GO:1901332;GO:0009751;GO:0009734;GO:2000070;GO:0010087;GO:0009409;GO:1900057;GO:0019760;GO:0042802;GO:0009739;GO:0045892;GO:0009611;GO:0071369;GO:0009555;GO:0000302;GO:0009738;GO:0048364;GO:0009834;GO:0005737;GO:…	biological_process; biological_process; biological_process; biological_process; cellular_component; biological_process; biological_process; biological_process; biological_process; biological_process; biological_process; biological_process; biological_process; biological_process; biological_process; biological_process; biological_process; biological_process; biological_process; biological_process;…	cellular response to hypoxia; defense response to insect; positive regulation of abscisic acid-activated signaling pathway; embryonic pattern specification; plasma membrane; response to bacterium; lateral root morphogenesis; response to ethylene; cell division; cuticle development; regulation of cell differentiation; response to water deprivation; response to high light intensity; regulation of d…	-	-	ethylene-responsive transcription factor RAP2-4-like [Prunus avium]	PF00847.24	AP2 domain	Ethylene-responsive transcription factor RAP2-4 OS=Arabidopsis thaliana OX=3702 GN=RAP2-4 PE=1 SV=1	4JGTF	K	ethylene-responsive transcription factor
LOC110761712	3.73704	4.37414	0	0	up	47.6322	52.8138	50.8392	2.368	2.50936	2.50501	GO:0071456;GO:0009788;GO:0009723;GO:0009793;GO:0010380;GO:0009414;GO:0009943;GO:2000022;GO:1990110;GO:0009266;GO:0042803;GO:0009409;GO:0042802;GO:0016132;GO:0045892;GO:0010089;GO:0071486;GO:0048481;GO:0009956;GO:0009555;GO:0010628;GO:0048364;GO:0034765;GO:0010492;GO:0048440;GO:0048367;GO:0055063;GO:0005737;GO:0045893;GO:0071368;GO:0010167;GO:1903842;GO:0055062;GO:0048511;GO:0042752;GO:0009567;GO:…	biological_process; biological_process; biological_process; biological_process; biological_process; biological_process; biological_process; biological_process; biological_process; biological_process; molecular_function; biological_process; molecular_function; biological_process; biological_process; biological_process; biological_process; biological_process; biological_process; biological_process;…	cellular response to hypoxia; negative regulation of abscisic acid-activated signaling pathway; response to ethylene; embryo development ending in seed dormancy; regulation of chlorophyll biosynthetic process; response to water deprivation; adaxial/abaxial axis specification; regulation of jasmonic acid mediated signaling pathway; callus formation; response to temperature stimulus; protein homodi…	-	-	myb family transcription factor PHL6 [Prunus avium]	PF14379.10	MYB-CC type transfactor, LHEQLE motif	Myb family transcription factor PHL6 OS=Arabidopsis thaliana OX=3702 GN=PHL6 PE=2 SV=1	4JT5T	K	MYB-CC type transfactor, LHEQLE motif
LOC110774217	4.46782	3.41099	0	0	up	66.1874	64.2511	66.1363	5.69722	6.25387	7.21093	GO:0019260;GO:0009274;GO:0009636;GO:0005886;GO:0005576;GO:0005777;GO:0045777;GO:0015643;GO:0016020;GO:0052689;GO:0046839;GO:0005789;GO:0016811;GO:0017000;GO:0033885;GO:0005783;GO:0005737;GO:0097176;GO:0010883;GO:0046503;GO:0042632;GO:0019740;GO:1904681;GO:0070062;GO:0016829;GO:0005829;GO:0043231;GO:0007498;GO:0042803;GO:0016791;GO:0046272;GO:0002539;GO:0005782;GO:0042802;GO:0106435;GO:0052642;GO:…	biological_process; cellular_component; biological_process; cellular_component; cellular_component; cellular_component; biological_process; molecular_function; cellular_component; molecular_function; biological_process; cellular_component; molecular_function; biological_process; molecular_function; cellular_component; cellular_component; biological_process; biological_process; biological_process;…	1,2-dichloroethane catabolic process; peptidoglycan-based cell wall; response to toxic substance; plasma membrane; extracellular region; peroxisome; positive regulation of blood pressure; toxic substance binding; membrane; carboxylic ester hydrolase activity; phospholipid dephosphorylation; endoplasmic reticulum membrane; hydrolase activity, acting on carbon-nitrogen (but not peptide) bonds, in l…	-	-	uncharacterized protein LOC110774217 [Prunus avium]	PF00561.24	alpha/beta hydrolase fold	Epoxide hydrolase A OS=Mycobacterium tuberculosis (strain ATCC 25618 / H37Rv) OX=83332 GN=ephA PE=1 SV=1	4JRX4	I	Bifunctional epoxide hydrolase 2-like
LOC110763921	3.73958	3.48767	0	0	up	38.6374	39.5244	37.1028	3.47132	3.77622	3.34556	GO:0043473;GO:0009698;GO:0009741;GO:0009723;GO:0009718;GO:0016407;GO:0047183;GO:0016740;GO:0006066;GO:1901787;GO:0009751;GO:0090626;GO:0010090;GO:0010087;GO:0080074;GO:0090431;GO:0102453;GO:0102406;GO:0050734;GO:0080075;GO:0016132;GO:0009699;GO:0090430;GO:0047203;GO:0042617;GO:0102588;GO:0050266;GO:0052325;GO:0006596;GO:0102720;GO:0009555;GO:0050643;GO:0047162;GO:0009636;GO:0010268;GO:0051179;GO:…	biological_process; biological_process; biological_process; biological_process; biological_process; molecular_function; molecular_function; molecular_function; biological_process; biological_process; biological_process; biological_process; biological_process; biological_process; molecular_function; biological_process; molecular_function; molecular_function; molecular_function; molecular_function;…	pigmentation; phenylpropanoid metabolic process; response to brassinosteroid; response to ethylene; anthocyanin-containing compound biosynthetic process; acetyltransferase activity; anthocyanin 5-aromatic acyltransferase activity; transferase activity; alcohol metabolic process; benzoyl-CoA metabolic process; response to salicylic acid; plant epidermis morphogenesis; trichome morphogenesis; phloe…	ko00940;ko01100;ko00941;ko01110;ko00945	Phenylpropanoid biosynthesis;Metabolic pathways;Flavonoid biosynthesis;Biosynthesis of secondary metabolites;Stilbenoid, diarylheptanoid and gingerol biosynthesis	shikimate O-hydroxycinnamoyltransferase-like [Prunus avium]	PF02458.19	Transferase family	Shikimate O-hydroxycinnamoyltransferase OS=Arabidopsis thaliana OX=3702 GN=HST PE=1 SV=1	4JE69	S	Shikimate O-hydroxycinnamoyltransferase-like
LOC110763854	6.79702	1.77485	0	0	up	199.75	205.078	195.191	58.0731	60.8192	62.7922	GO:0012505;GO:0061809;GO:0009625;GO:0050135;GO:0002213;GO:0009867;GO:0032260;GO:0007165;GO:0016567;GO:0005737;GO:0005634;GO:0005525;GO:0009863;GO:0043394;GO:0016020;GO:0009793;GO:0030246	cellular_component; molecular_function; biological_process; molecular_function; biological_process; biological_process; biological_process; biological_process; biological_process; cellular_component; cellular_component; molecular_function; biological_process; molecular_function; cellular_component; biological_process; molecular_function;	endomembrane system; NAD+ nucleotidase, cyclic ADP-ribose generating; response to insect; NAD(P)+ nucleosidase activity; defense response to insect; jasmonic acid mediated signaling pathway; response to jasmonic acid stimulus involved in jasmonic acid and ethylene-dependent systemic resistance; signal transduction; protein ubiquitination; cytoplasm; nucleus; GTP binding; salicylic acid mediated s…	-	-	protein PHLOEM PROTEIN 2-LIKE A1-like [Prunus avium]	PF14299.10	Phloem protein 2	Protein PHLOEM PROTEIN 2-LIKE A1 OS=Arabidopsis thaliana OX=3702 GN=PP2A1 PE=2 SV=1	3GE68	L	Protein PHLOEM PROTEIN 2-LIKE
LOC110763494	3.69981	3.74506	0	0	up	41.1253	39.6806	39.6518	3.09305	2.91825	3.30906	GO:0140982;GO:0005794;GO:0032496;GO:0005886;GO:0016567;GO:0005768;GO:0001890;GO:0071222;GO:0006839;GO:0140359;GO:0070633;GO:0046618;GO:0070730;GO:0005774;GO:1905231;GO:0010328;GO:0005773;GO:0071356;GO:0120188;GO:0000770;GO:0031526;GO:0048443;GO:0009734;GO:1903416;GO:0140141;GO:0008559;GO:1901557;GO:0072089;GO:0043481;GO:0042391;GO:0043190;GO:0009926;GO:0006935;GO:0036146;GO:0042803;GO:0014070;GO:…	biological_process; cellular_component; biological_process; cellular_component; biological_process; cellular_component; biological_process; biological_process; biological_process; molecular_function; biological_process; biological_process; biological_process; cellular_component; biological_process; molecular_function; cellular_component; biological_process; biological_process; biological_process;…	detoxification of aluminum ion; Golgi apparatus; response to lipopolysaccharide; plasma membrane; protein ubiquitination; endosome; placenta development; cellular response to lipopolysaccharide; mitochondrial transport; ABC-type transporter activity; transepithelial transport; xenobiotic export from cell; cAMP transport; vacuolar membrane; cellular response to borneol; auxin influx transmembrane …	ko02010	ABC transporters	ABC transporter B family member 11-like [Prunus avium]	PF00664.27	ABC transporter transmembrane region	ABC transporter B family member 4 OS=Arabidopsis thaliana OX=3702 GN=ABCB4 PE=1 SV=1	3G9FQ	Q	ABC transporter B family member
LOC110756511	6.41685	1.52957	0	0	up	139.669	138.494	144.372	49.7941	52.7578	48.9443	GO:0016020	cellular_component;	membrane;	-	-	uncharacterized membrane protein At3g27390 [Prunus avium]	PF04226.17	Transglycosylase associated protein	Uncharacterized membrane protein At3g27390 OS=Arabidopsis thaliana OX=3702 GN=At3g27390 PE=1 SV=2	4JN99	S	membrane protein At3g27390-like
LOC110755356	6.68178	1.65846	0	0	up	174.267	180.872	176.646	57.9347	58.7215	57.7458	GO:1990699;GO:0005788;GO:0009505;GO:0005576;GO:0005886;GO:0071555;GO:0052793;GO:0016055;GO:0090090;GO:0060348;GO:0006507;GO:0009506;GO:0030178;GO:0030500;GO:1990697;GO:0021532;GO:0004629;GO:0009952;GO:0016298;GO:0016787	molecular_function; cellular_component; cellular_component; cellular_component; cellular_component; biological_process; molecular_function; biological_process; biological_process; biological_process; biological_process; cellular_component; biological_process; biological_process; biological_process; biological_process; molecular_function; biological_process; molecular_function; molecular_function;	palmitoleyl hydrolase activity; endoplasmic reticulum lumen; plant-type cell wall; extracellular region; plasma membrane; cell wall organization; pectin acetylesterase activity; Wnt signaling pathway; negative regulation of canonical Wnt signaling pathway; bone development; GPI anchor release; plasmodesma; negative regulation of Wnt signaling pathway; regulation of bone mineralization; protein de…	-	-	pectin acetylesterase 8-like [Prunus avium]	PF03283.17	Pectinacetylesterase	Pectin acetylesterase 8 OS=Arabidopsis thaliana OX=3702 GN=PAE8 PE=2 SV=1	4JNIW	M	Hydrolyzes acetyl esters in homogalacturonan regions of pectin. In type I primary cell wall, galacturonic acid residues of pectin can be acetylated at the O-2 and O-3 positions. Decreasing the degree of acetylation of pectin gels in vitro alters their physical properties
LOC110769424	5.34402	3.77414	0	0	up	144.073	141.97	136.338	11.2985	10.1717	10.4729	GO:0004364;GO:0005604;GO:0031965;GO:0009635;GO:0042344;GO:0009735;GO:0042221;GO:0046256;GO:0009570;GO:0019852;GO:0009072;GO:0005886;GO:0045174;GO:0006572;GO:0006952;GO:0005777;GO:0019899;GO:0006559;GO:0046274;GO:0009718;GO:0045087;GO:0016740;GO:0009651;GO:0060316;GO:0009408;GO:0006979;GO:0042178;GO:0010881;GO:0050832;GO:0019853;GO:0060315;GO:0060416;GO:0005737;GO:0009629;GO:0009751;GO:0030424;GO:…	molecular_function; cellular_component; cellular_component; biological_process; biological_process; biological_process; biological_process; biological_process; cellular_component; biological_process; biological_process; cellular_component; molecular_function; biological_process; biological_process; cellular_component; molecular_function; biological_process; biological_process; biological_process;…	glutathione transferase activity; basement membrane; nuclear membrane; response to herbicide; indole glucosinolate catabolic process; response to cytokinin; response to chemical; 2,4,6-trinitrotoluene catabolic process; chloroplast stroma; L-ascorbic acid metabolic process; aromatic amino acid metabolic process; plasma membrane; glutathione dehydrogenase (ascorbate) activity; tyrosine catabolic p…	ko01100;ko00480	Metabolic pathways;Glutathione metabolism	probable glutathione S-transferase [Prunus avium]	PF02798.24	Glutathione S-transferase, N-terminal domain	Probable glutathione S-transferase OS=Glycine max OX=3847 GN=HSP26-A PE=2 SV=1	4JTH6	O	Belongs to the GST superfamily
LOC110750589	3.83976	6.36205	0	0	up	96.3745	95.7376	90.8936	1.13211	1.47252	0.888076	GO:0033879;GO:0009627;GO:0009570;GO:0005615;GO:0009505;GO:0005576;GO:0005886;GO:0006952;GO:0009534;GO:0098542;GO:0009723;GO:0016042;GO:0016412;GO:0009877;GO:0052689;GO:0042335;GO:0009536;GO:0090406;GO:0042538;GO:0042742;GO:0010226;GO:0009866;GO:0009871;GO:0050832;GO:0099503;GO:0005774;GO:0050525;GO:0005783;GO:0005773;GO:0009751;GO:0009734;GO:0008152;GO:0009506;GO:0009620;GO:0006581;GO:0008299;GO:…	molecular_function; biological_process; cellular_component; cellular_component; cellular_component; cellular_component; cellular_component; biological_process; cellular_component; biological_process; biological_process; biological_process; molecular_function; biological_process; molecular_function; biological_process; cellular_component; cellular_component; biological_process; biological_process;…	acetylajmaline esterase activity; systemic acquired resistance; chloroplast stroma; extracellular space; plant-type cell wall; extracellular region; plasma membrane; defense response; chloroplast thylakoid; defense response to other organism; response to ethylene; lipid catabolic process; serine O-acyltransferase activity; nodulation; carboxylic ester hydrolase activity; cuticle development; plas…	-	-	esterase-like [Prunus avium]	PF00657.26	GDSL-like Lipase/Acylhydrolase	Esterase OS=Hevea brasiliensis OX=3981 PE=1 SV=1	4JS9I	S	Belongs to the 'GDSL' lipolytic enzyme family
LOC110750587	7.32384	4.83658	0	0	up	813.197	830.593	839.071	29.9285	30.4907	29.5263	GO:0031965;GO:0015804;GO:0015810;GO:0005886;GO:0015193;GO:0006952;GO:0015175;GO:0015827;GO:0016020;GO:0009536;GO:0015802;GO:0070778;GO:0015185;GO:0006865;GO:0005313;GO:0015808;GO:0015399;GO:0015186;GO:0015194;GO:0015812;GO:0015180;GO:0009624;GO:0015293;GO:0015171;GO:0015172;GO:0043090;GO:0015800;GO:0110126;GO:0015183;GO:0015174;GO:0098712	cellular_component; biological_process; biological_process; cellular_component; molecular_function; biological_process; molecular_function; biological_process; cellular_component; cellular_component; biological_process; biological_process; molecular_function; biological_process; molecular_function; biological_process; molecular_function; molecular_function; molecular_function; biological_process;…	nuclear membrane; neutral amino acid transport; aspartate transmembrane transport; plasma membrane; L-proline transmembrane transporter activity; defense response; neutral L-amino acid transmembrane transporter activity; tryptophan transport; membrane; plastid; basic amino acid transport; L-aspartate transmembrane transport; gamma-aminobutyric acid transmembrane transporter activity; amino acid t…	-	-	amino acid permease 3-like [Prunus avium]	PF01490.22	Transmembrane amino acid transporter protein	Amino acid permease 3 OS=Arabidopsis thaliana OX=3702 GN=AAP3 PE=1 SV=2	4JJ1U	E	Amino acid permease
LOC110745068	3.1067	3.7142	0	0	up	25.0627	22.7281	24.735	2.16277	1.6638	2.04707	GO:0047622;GO:0015949;GO:0008477;GO:0046135;GO:0005509;GO:0070636;GO:0005737;GO:0006139;GO:0034356;GO:0009117;GO:0070635;GO:0008655;GO:0019358;GO:0045437;GO:0043101;GO:0006206;GO:0005829;GO:0005634;GO:0009753;GO:0006154;GO:0006148;GO:1901564;GO:0009611;GO:0006144;GO:0016799;GO:0006152;GO:0047724;GO:0048046	molecular_function; biological_process; molecular_function; biological_process; molecular_function; molecular_function; cellular_component; biological_process; biological_process; biological_process; molecular_function; biological_process; biological_process; molecular_function; biological_process; biological_process; cellular_component; cellular_component; biological_process; biological_process;…	adenosine nucleosidase activity; nucleobase-containing small molecule interconversion; purine nucleosidase activity; pyrimidine nucleoside catabolic process; calcium ion binding; nicotinic acid riboside hydrolase activity; cytoplasm; nucleobase-containing compound metabolic process; NAD biosynthesis via nicotinamide riboside salvage pathway; nucleotide metabolic process; nicotinamide riboside hyd…	-	-	uncharacterized protein LOC110745068 isoform X2 [Prunus avium]	PF01156.23	Inosine-uridine preferring nucleoside hydrolase	Nucleoside hydrolase 3 OS=Arabidopsis thaliana OX=3702 GN=NSH3 PE=1 SV=1	4JT9G	F	Inosine-uridine preferring nucleoside hydrolase
LOC110759046	8.94688	1.45745	0	0	up	802.778	800.87	801.733	306.306	301.475	299.333	GO:0071456;GO:0102033;GO:0042573;GO:0009846;GO:0005886;GO:0009741;GO:0050598;GO:0102290;GO:0080132;GO:0071300;GO:0036239;GO:2001037;GO:0007283;GO:0097038;GO:0052869;GO:0009414;GO:0140692;GO:0090242;GO:0102097;GO:0021661;GO:0048443;GO:0070330;GO:0006954;GO:0008398;GO:1902351;GO:0050597;GO:0002238;GO:0048838;GO:0006826;GO:0048385;GO:0001756;GO:0009954;GO:0016132;GO:0046345;GO:0007140;GO:0003151;GO:…	biological_process; molecular_function; biological_process; biological_process; cellular_component; biological_process; molecular_function; molecular_function; molecular_function; biological_process; molecular_function; biological_process; biological_process; cellular_component; molecular_function; biological_process; molecular_function; biological_process; molecular_function; biological_process;…	cellular response to hypoxia; long-chain fatty acid omega-hydroxylase activity; retinoic acid metabolic process; pollen germination; plasma membrane; response to brassinosteroid; taxane 13-alpha-hydroxylase activity; beta-amyrin monooxygenase activity; fatty acid alpha-hydroxylase activity; cellular response to retinoic acid; taxoid 7beta-hydroxylase activity; positive regulation of tongue muscle…	-	-	beta-amyrin 28-oxidase [Prunus avium]	PF00067.26	Cytochrome P450	Beta-amyrin 28-monooxygenase OS=Vitis vinifera OX=29760 GN=CYP716A17 PE=1 SV=2	4JFPU	IQ	Cytochrome p450
LOC110750871	6.0103	2.59994	0	0	up	152.092	153.033	152.419	26.0274	24.6698	27.5771	GO:0005794;GO:0015843;GO:0019954;GO:0110067;GO:0031164;GO:0005886;GO:0009610;GO:0016020;GO:0036377;GO:0072488;GO:0007165;GO:0015398;GO:0005774;GO:1900430;GO:0097272;GO:0030435;GO:0005783;GO:0031154;GO:0019740;GO:0036020;GO:0009506;GO:0031159;GO:0085042;GO:0015200;GO:0000324;GO:0140220;GO:0030670;GO:0051258;GO:0009624;GO:0015670;GO:0008519;GO:0080181;GO:0048471;GO:0010311;GO:0042802;GO:0050793;GO:…	cellular_component; biological_process; biological_process; cellular_component; cellular_component; cellular_component; biological_process; cellular_component; biological_process; biological_process; biological_process; molecular_function; cellular_component; biological_process; biological_process; biological_process; cellular_component; biological_process; biological_process; cellular_component;…	Golgi apparatus; methylammonium transport; asexual reproduction; ammonium transmembrane transporter complex; contractile vacuolar membrane; plasma membrane; response to symbiotic fungus; membrane; arbuscular mycorrhizal association; ammonium transmembrane transport; signal transduction; high-affinity secondary active ammonium transmembrane transporter activity; vacuolar membrane; positive regulat…	-	-	ammonium transporter 1 member 1-like [Prunus avium]	PF00909.25	Ammonium Transporter Family	Ammonium transporter 1 member 1 OS=Arabidopsis thaliana OX=3702 GN=AMT1-1 PE=1 SV=1	4JDBH	P	Ammonium transporter
LOC110750878	5.7863	3.31359	0	0	up	162.347	167.863	166.924	17.2861	16.7001	17.8472	GO:0045333;GO:0009916;GO:0031930;GO:0005743;GO:0106292;GO:0009507;GO:0009409;GO:0008199;GO:0016491;GO:0010230;GO:0070469;GO:0005739;GO:0032047;GO:0102721;GO:0046872	biological_process; molecular_function; biological_process; cellular_component; molecular_function; cellular_component; biological_process; molecular_function; molecular_function; biological_process; cellular_component; cellular_component; cellular_component; molecular_function; molecular_function;	cellular respiration; alternative oxidase activity; mitochondria-nucleus signaling pathway; mitochondrial inner membrane; superoxide-generating NADPH oxidase activity; chloroplast; response to cold; ferric iron binding; oxidoreductase activity; alternative respiration; respirasome; mitochondrion; mitosome; ubiquinol:oxygen oxidoreductase activity; metal ion binding;	-	-	ubiquinol oxidase, mitochondrial-like [Prunus avium]	PF01786.21	Alternative oxidase	Ubiquinol oxidase, mitochondrial OS=Mangifera indica OX=29780 GN=AOMI 1 PE=1 SV=2	4JN3W	C	Belongs to the alternative oxidase family
LOC110754703	5.84992	1.7568	0	0	up	105.709	103.965	103.866	32.065	30.2331	29.3496	GO:0005794;GO:0005366;GO:0030669;GO:0005886;GO:0005768;GO:0005975;GO:0005354;GO:0072359;GO:0015771;GO:0009414;GO:0012505;GO:0015753;GO:0005774;GO:0043204;GO:0031526;GO:0008643;GO:0030426;GO:0031969;GO:0005903;GO:0005911;GO:1902074;GO:0015755;GO:0009925;GO:0009409;GO:0006006;GO:0051119;GO:1904679;GO:0000325;GO:0015284;GO:0009705;GO:0009555;GO:0015519;GO:0015575;GO:0042995;GO:0071944;GO:0000329;GO:…	cellular_component; molecular_function; cellular_component; cellular_component; cellular_component; biological_process; molecular_function; biological_process; biological_process; biological_process; cellular_component; biological_process; cellular_component; cellular_component; cellular_component; biological_process; cellular_component; cellular_component; cellular_component; cellular_component;…	Golgi apparatus; myo-inositol:proton symporter activity; clathrin-coated endocytic vesicle membrane; plasma membrane; endosome; carbohydrate metabolic process; galactose transmembrane transporter activity; circulatory system development; trehalose transport; response to water deprivation; endomembrane system; D-xylose transmembrane transport; vacuolar membrane; perikaryon; brush border membrane; …	-	-	monosaccharide-sensing protein 2-like [Prunus avium]	PF00083.28	Sugar (and other) transporter	Monosaccharide-sensing protein 2 OS=Arabidopsis thaliana OX=3702 GN=MSSP2 PE=1 SV=2	4JGBY	U	Belongs to the major facilitator superfamily. Sugar transporter (TC 2.A.1.1) family
LOC110751860	4.11158	5.47944	0	0	up	93.2458	94.6343	92.3911	2.23116	2.05365	2.21286	GO:0005794;GO:0071456;GO:0002213;GO:0009617;GO:0005886;GO:0033772;GO:0016717;GO:0009718;GO:0052722;GO:0106149;GO:0106144;GO:0042343;GO:0009682;GO:0019760;GO:0010208;GO:0047082;GO:0102934;GO:0042802;GO:0009699;GO:0009611;GO:0097007;GO:0016114;GO:0047128;GO:0009759;GO:0009555;GO:0032259;GO:0097295;GO:0102171;GO:0008168;GO:0102627;GO:0009809;GO:0047084;GO:0016616;GO:0080110;GO:0051553;GO:0033511;GO:…	cellular_component; biological_process; biological_process; biological_process; cellular_component; molecular_function; molecular_function; biological_process; molecular_function; molecular_function; molecular_function; biological_process; biological_process; biological_process; biological_process; molecular_function; molecular_function; molecular_function; biological_process; biological_process;…	Golgi apparatus; cellular response to hypoxia; defense response to insect; response to bacterium; plasma membrane; flavonoid 3',5'-hydroxylase activity; oxidoreductase activity, acting on paired donors, with oxidation of a pair of donors resulting in the reduction of molecular oxygen to two molecules of water; anthocyanin-containing compound biosynthetic process; fatty acid in-chain hydroxylase a…	-	-	cytochrome P450 CYP82D47-like [Prunus avium]	PF00067.26	Cytochrome P450	Flavonoid-6-hydroxylase OS=Mentha piperita OX=34256 GN=F6H PE=1 SV=1	4JI0V	Q	Cytochrome p450
LOC110747115	4.52127	2.83517	0	0	up	54.4948	58.5495	56.3535	7.74256	8.52267	8.29246	GO:0031965;GO:0009860;GO:0030659;GO:0005516;GO:0034702;GO:0005223;GO:0005222;GO:0005886;GO:0009617;GO:0006952;GO:0071944;GO:0044325;GO:0030552;GO:0009877;GO:0016020;GO:0036377;GO:0035618;GO:0030553;GO:0090406;GO:0009408;GO:0005261;GO:0005216;GO:0007263;GO:0009626;GO:0009620;GO:0099604;GO:0009624;GO:0009535;GO:0006874;GO:0016324;GO:0051592;GO:0005249;GO:0005242;GO:0005221;GO:0008324;GO:0070509;GO:…	cellular_component; biological_process; cellular_component; molecular_function; cellular_component; molecular_function; molecular_function; cellular_component; biological_process; biological_process; cellular_component; molecular_function; molecular_function; biological_process; cellular_component; biological_process; cellular_component; molecular_function; cellular_component; biological_process;…	nuclear membrane; pollen tube growth; cytoplasmic vesicle membrane; calmodulin binding; monoatomic ion channel complex; intracellular cGMP-activated cation channel activity; intracellular cAMP-activated cation channel activity; plasma membrane; response to bacterium; defense response; cell periphery; transmembrane transporter binding; cAMP binding; nodulation; membrane; arbuscular mycorrhizal ass…	ko04626	Plant-pathogen interaction	cyclic nucleotide-gated ion channel 1-like, partial [Prunus avium]	PF00520.35	Ion transport protein	Cyclic nucleotide-gated ion channel 1 OS=Arabidopsis thaliana OX=3702 GN=CNGC1 PE=1 SV=1	4JHUR	PT	Cyclic nucleotide-gated ion channel 1-like
LOC110753138	4.33921	3.3114	0	0	up	58.6756	58.5606	55.4187	6.07014	5.79954	6.13364	GO:0016020	cellular_component;	membrane;	-	-	TLC domain-containing protein At5g14285-like [Prunus avium]	PF03798.20	TLC domain	TLC domain-containing protein At5g14285 OS=Arabidopsis thaliana OX=3702 GN=At5g14285 PE=2 SV=1	4JSPY	S	TRAM, LAG1 and CLN8 homology domains.
LOC110752666	4.8297	1.85103	0	0	up	51.51	49.4466	51.3428	14.1568	14.6071	15.1233	GO:0005794;GO:0009788;GO:0071456;GO:0009514;GO:0005886;GO:0009741;GO:0009617;GO:0097275;GO:0009723;GO:1901528;GO:0002237;GO:0009793;GO:0004715;GO:0005509;GO:0031347;GO:0042542;GO:0032922;GO:0010068;GO:0005773;GO:0004675;GO:0009751;GO:0016301;GO:0004672;GO:0009409;GO:0042803;GO:0050896;GO:0090404;GO:0042802;GO:0000325;GO:0032502;GO:0009593;GO:0048573;GO:0009611;GO:0009705;GO:0090392;GO:0030247;GO:…	cellular_component; biological_process; biological_process; cellular_component; cellular_component; biological_process; biological_process; biological_process; biological_process; biological_process; biological_process; biological_process; molecular_function; molecular_function; biological_process; biological_process; biological_process; biological_process; cellular_component; molecular_function;…	Golgi apparatus; negative regulation of abscisic acid-activated signaling pathway; cellular response to hypoxia; glyoxysome; plasma membrane; response to brassinosteroid; response to bacterium; intracellular ammonium homeostasis; response to ethylene; hydrogen peroxide mediated signaling pathway involved in stomatal movement; response to molecule of bacterial origin; embryo development ending in …	-	-	calmodulin-binding receptor-like cytoplasmic kinase 3 [Prunus avium]	PF07714.21	Protein tyrosine and serine/threonine kinase	Calmodulin-binding receptor-like cytoplasmic kinase 3 OS=Arabidopsis thaliana OX=3702 GN=CRCK3 PE=2 SV=1	4JN70	T	Calmodulin-binding receptor-like cytoplasmic kinase
LOC110757158	3.69011	6.2085	0	0	up	79.2697	77.0823	79.537	1.1146	1.1347	1.02926	GO:0005794;GO:0070293;GO:0005886;GO:0009793;GO:0140367;GO:0009414;GO:0042538;GO:0005774;GO:0015833;GO:0080053;GO:0010447;GO:0006807;GO:0005773;GO:0009751;GO:0090440;GO:0009734;GO:0005903;GO:0015817;GO:0006857;GO:0019915;GO:0006821;GO:0033023;GO:0089708;GO:0000325;GO:1902075;GO:0015807;GO:0048573;GO:0009611;GO:0009705;GO:0034161;GO:0070434;GO:0140206;GO:0055075;GO:0015647;GO:0009860;GO:0071916;GO:…	cellular_component; biological_process; cellular_component; biological_process; biological_process; biological_process; biological_process; cellular_component; biological_process; biological_process; biological_process; biological_process; cellular_component; biological_process; molecular_function; biological_process; cellular_component; biological_process; biological_process; biological_process;…	Golgi apparatus; renal absorption; plasma membrane; embryo development ending in seed dormancy; antibacterial innate immune response; response to water deprivation; hyperosmotic salinity response; vacuolar membrane; peptide transport; response to phenylalanine; response to acidic pH; nitrogen compound metabolic process; vacuole; response to salicylic acid; abscisic acid transmembrane transporter …	-	-	protein NRT1/ PTR FAMILY 3.1 [Prunus avium]	PF00854.25	POT family	Protein NRT1/ PTR FAMILY 3.1 OS=Arabidopsis thaliana OX=3702 GN=NPF3.1 PE=2 SV=1	4JGVF	E	Protein NRT1 PTR FAMILY
LOC110757217	7.8784	2.17127	0	0	up	488.173	485.582	490.232	111.458	111.723	113.524	GO:0005886;GO:0009723;GO:0000329;GO:0016020;GO:0005789;GO:0071731;GO:0140042;GO:0009414;GO:1902438;GO:0030447;GO:0036187;GO:0042542;GO:0006696;GO:0031966;GO:0036180;GO:0005783;GO:0005737;GO:0009751;GO:0010033;GO:0051668;GO:0010038;GO:0008203;GO:0009267;GO:0046246;GO:0002238;GO:0043231;GO:0009753;GO:0036170;GO:0050660;GO:0071949;GO:0004506;GO:0008204;GO:0005811;GO:0009611;GO:0016126;GO:0042127;GO:…	cellular_component; biological_process; cellular_component; cellular_component; cellular_component; biological_process; biological_process; biological_process; biological_process; biological_process; biological_process; biological_process; biological_process; cellular_component; biological_process; cellular_component; cellular_component; biological_process; biological_process; biological_process;…	plasma membrane; response to ethylene; fungal-type vacuole membrane; membrane; endoplasmic reticulum membrane; response to nitric oxide; lipid droplet formation; response to water deprivation; response to vanadate(3-); filamentous growth; cell growth mode switching, budding to filamentous; response to hydrogen peroxide; ergosterol biosynthetic process; mitochondrial membrane; filamentous growth o…	ko00909;ko01100;ko00100;ko01110	Sesquiterpenoid and triterpenoid biosynthesis;Metabolic pathways;Steroid biosynthesis;Biosynthesis of secondary metabolites	squalene monooxygenase-like [Prunus avium]	PF08491.14	Squalene epoxidase	Squalene monooxygenase SE2 OS=Panax ginseng OX=4054 GN=SQE2 PE=2 SV=2	4JSMW	I	Squalene monooxygenase-like
LOC110757219	6.44683	1.4756	0	0	up	139.24	143.856	140.45	50.8687	55.0739	51.729	-	-	-	-	-	uncharacterized protein LOC110757219 [Prunus avium]	PF13499.10	EF-hand domain pair	-	4JDTI	S	EF-hand, calcium binding motif
LOC110763419	3.34374	4.74874	0	0	up	39.0809	40.2153	40.1607	1.52534	1.54048	1.50999	GO:0002213;GO:0102033;GO:0007596;GO:0042573;GO:0009617;GO:1905344;GO:0055078;GO:0050544;GO:0010468;GO:2001302;GO:0048252;GO:0008404;GO:0032451;GO:0052869;GO:0140692;GO:0052722;GO:0017000;GO:0042178;GO:0019369;GO:0008210;GO:0070330;GO:0031969;GO:0042360;GO:0005504;GO:0000325;GO:0009611;GO:0003095;GO:0010430;GO:0032305;GO:0016114;GO:0006629;GO:0009555;GO:0048480;GO:1901362;GO:0009636;GO:0008202;GO:…	biological_process; molecular_function; biological_process; biological_process; biological_process; biological_process; biological_process; molecular_function; biological_process; biological_process; biological_process; molecular_function; molecular_function; molecular_function; molecular_function; molecular_function; biological_process; biological_process; biological_process; biological_process;…	defense response to insect; long-chain fatty acid omega-hydroxylase activity; blood coagulation; retinoic acid metabolic process; response to bacterium; prostaglandin catabolic process; sodium ion homeostasis; arachidonic acid binding; regulation of gene expression; lipoxin A4 metabolic process; lauric acid metabolic process; arachidonic acid 14,15-epoxygenase activity; demethylase activity; arac…	ko00073	Cutin, suberine and wax biosynthesis	cytochrome P450 94A1-like [Prunus avium]	PF00067.26	Cytochrome P450	Cytochrome P450 94A1 OS=Vicia sativa OX=3908 GN=CYP94A1 PE=2 SV=2	4JNG7	IQ	Cytochrome p450
LOC110749505	4.78583	6.58863	0	0	up	228.614	224.35	219.309	2.08196	2.11117	3.03119	GO:0007623;GO:0009860;GO:0009744;GO:0012501;GO:0009627;GO:0010337;GO:0009846;GO:0005886;GO:0009505;GO:0005576;GO:0005768;GO:0005975;GO:0016020;GO:0004175;GO:0003677;GO:0009414;GO:0010183;GO:0090406;GO:0042742;GO:0070001;GO:0099503;GO:0050832;GO:0007586;GO:0005783;GO:0005737;GO:0043067;GO:0030163;GO:0016540;GO:0005829;GO:0005764;GO:0009737;GO:0042802;GO:0010310;GO:0019886;GO:0006508;GO:0008233;GO:…	biological_process; biological_process; biological_process; biological_process; biological_process; biological_process; biological_process; cellular_component; cellular_component; cellular_component; cellular_component; biological_process; cellular_component; molecular_function; molecular_function; biological_process; biological_process; cellular_component; biological_process; molecular_function;…	circadian rhythm; pollen tube growth; response to sucrose; programmed cell death; systemic acquired resistance; regulation of salicylic acid metabolic process; pollen germination; plasma membrane; plant-type cell wall; extracellular region; endosome; carbohydrate metabolic process; membrane; endopeptidase activity; DNA binding; response to water deprivation; pollen tube guidance; pollen tube; def…	-	-	aspartyl protease family protein At5g10770-like [Prunus avium]	PF14543.10	Xylanase inhibitor N-terminal	Aspartyl protease family protein At5g10770 OS=Arabidopsis thaliana OX=3702 GN=At5g10770 PE=2 SV=1	4JHY7	O	Belongs to the peptidase A1 family
LOC110756907	6.25937	1.76579	0	0	up	138.166	134.862	137.076	42.5014	41.3789	40.9901	GO:1901362;GO:0009636;GO:0004317;GO:0004316;GO:0005886;GO:0036185;GO:2001302;GO:0016628;GO:0005777;GO:0016616;GO:0008270;GO:0097257;GO:0051289;GO:0004315;GO:0016295;GO:0052579;GO:0009536;GO:0036132;GO:0032100;GO:0006979;GO:0035798;GO:0042178;GO:0005212;GO:0032440;GO:0004312;GO:0044550;GO:0006691;GO:0008693;GO:0005737;GO:0097327;GO:0005739;GO:0047522;GO:0032259;GO:0008152;GO:0047117;GO:0031177;GO:…	biological_process; biological_process; molecular_function; molecular_function; cellular_component; molecular_function; biological_process; molecular_function; cellular_component; molecular_function; molecular_function; molecular_function; biological_process; molecular_function; molecular_function; molecular_function; cellular_component; molecular_function; biological_process; biological_process;…	organic cyclic compound biosynthetic process; response to toxic substance; (3R)-hydroxypalmitoyl-[acyl-carrier-protein] dehydratase activity; 3-oxoacyl-[acyl-carrier-protein] reductase (NADPH) activity; plasma membrane; 13-lipoxin reductase activity; lipoxin A4 metabolic process; oxidoreductase activity, acting on the CH-CH group of donors, NAD or NADP as acceptor; peroxisome; oxidoreductase acti…	-	-	2-alkenal reductase (NADP(+)-dependent)-like [Prunus avium]	PF16884.9	N-terminal domain of oxidoreductase	2-alkenal reductase (NADP(+)-dependent) OS=Nicotiana tabacum OX=4097 GN=DBR PE=1 SV=1	4JRJ7	S	2-alkenal reductase (NADP( )-dependent)-like
LOC110774314	3.91661	3.22305	0	0	up	40.1297	39.1	42.5945	4.63077	4.64913	4.18586	GO:0009698;GO:0009741;GO:0009617;GO:0009723;GO:0009718;GO:0016407;GO:0047183;GO:0016740;GO:0006066;GO:1901787;GO:0098754;GO:0009751;GO:0090626;GO:0010090;GO:0010087;GO:0080074;GO:0090431;GO:0102453;GO:0102406;GO:0050734;GO:0080075;GO:0016132;GO:0009699;GO:0090430;GO:0047203;GO:0042617;GO:0102588;GO:0050266;GO:0052325;GO:0006596;GO:0102720;GO:0009555;GO:0050643;GO:0047162;GO:0009636;GO:0010268;GO:…	biological_process; biological_process; biological_process; biological_process; biological_process; molecular_function; molecular_function; molecular_function; biological_process; biological_process; biological_process; biological_process; biological_process; biological_process; biological_process; molecular_function; biological_process; molecular_function; molecular_function; molecular_function;…	phenylpropanoid metabolic process; response to brassinosteroid; response to bacterium; response to ethylene; anthocyanin-containing compound biosynthetic process; acetyltransferase activity; anthocyanin 5-aromatic acyltransferase activity; transferase activity; alcohol metabolic process; benzoyl-CoA metabolic process; detoxification; response to salicylic acid; plant epidermis morphogenesis; tric…	ko01110;ko00945;ko00940;ko00941;ko01100	Biosynthesis of secondary metabolites;Stilbenoid, diarylheptanoid and gingerol biosynthesis;Phenylpropanoid biosynthesis;Flavonoid biosynthesis;Metabolic pathways	shikimate O-hydroxycinnamoyltransferase-like [Prunus avium]	PF02458.19	Transferase family	Shikimate O-hydroxycinnamoyltransferase OS=Arabidopsis thaliana OX=3702 GN=HST PE=1 SV=1	4JE69	S	Shikimate O-hydroxycinnamoyltransferase-like
LOC110762246	6.2409	2.90863	0	0	up	196.144	200.989	202.165	27.654	28.6603	26.2185	GO:0006045;GO:0044249;GO:0008967;GO:1901566;GO:0005975;GO:0036424;GO:0046872;GO:0031404;GO:0008801;GO:0018784;GO:0005737;GO:0005739;GO:0006564;GO:0043231;GO:0005829;GO:0016791;GO:0005634;GO:0004427;GO:0006281;GO:0006796;GO:0016311;GO:0044283;GO:0046295;GO:0050124;GO:0000287;GO:0046380;GO:0005730	biological_process; biological_process; molecular_function; biological_process; biological_process; molecular_function; molecular_function; molecular_function; molecular_function; molecular_function; cellular_component; cellular_component; biological_process; cellular_component; cellular_component; molecular_function; cellular_component; molecular_function; biological_process; biological_process;…	N-acetylglucosamine biosynthetic process; cellular biosynthetic process; phosphoglycolate phosphatase activity; organonitrogen compound biosynthetic process; carbohydrate metabolic process; L-phosphoserine phosphatase activity; metal ion binding; chloride ion binding; beta-phosphoglucomutase activity; (S)-2-haloacid dehalogenase activity; cytoplasm; mitochondrion; L-serine biosynthetic process; i…	-	-	haloacid dehalogenase-like hydrolase domain-containing protein 3 [Prunus avium]	PF00702.30	haloacid dehalogenase-like hydrolase	N-acylneuraminate-9-phosphatase OS=Rattus norvegicus OX=10116 GN=Nanp PE=1 SV=1	4JIUP	S	Haloacid dehalogenase-like hydrolase domain-containing protein
LOC110755783	6.43168	2.32577	0	0	up	191.089	183.998	186.114	37.7377	39.4972	38.6675	GO:0009788;GO:0009846;GO:0005886;GO:0070412;GO:1902039;GO:0032688;GO:0071222;GO:0046872;GO:0009414;GO:0005759;GO:0004721;GO:0005773;GO:1902108;GO:0000001;GO:0009409;GO:0048838;GO:0033137;GO:0051496;GO:0044387;GO:0046827;GO:0010360;GO:0008138;GO:0045892;GO:0009611;GO:0010634;GO:0051894;GO:0071470;GO:0032991;GO:0050921;GO:0006469;GO:0005654;GO:0030968;GO:0032880;GO:0016311;GO:0010628;GO:0009738;GO:…	biological_process; biological_process; cellular_component; molecular_function; biological_process; biological_process; biological_process; molecular_function; biological_process; cellular_component; molecular_function; cellular_component; biological_process; biological_process; biological_process; biological_process; biological_process; biological_process; biological_process; biological_process;…	negative regulation of abscisic acid-activated signaling pathway; pollen germination; plasma membrane; R-SMAD binding; negative regulation of seed dormancy process; negative regulation of interferon-beta production; cellular response to lipopolysaccharide; metal ion binding; response to water deprivation; mitochondrial matrix; phosphoprotein phosphatase activity; vacuole; regulation of mitochondr…	-	-	probable protein phosphatase 2C 49 [Prunus avium]	PF00481.25	Protein phosphatase 2C	Probable protein phosphatase 2C 49 OS=Arabidopsis thaliana OX=3702 GN=At3g62260 PE=2 SV=1	4JGSJ	T	phosphatase 2c
LOC110755782	6.55239	1.84006	0	0	up	172.349	174.376	170.256	49.858	50.8673	48.7739	GO:0048661;GO:0043525;GO:1904262;GO:0009741;GO:2001223;GO:0035293;GO:0030516;GO:0004707;GO:1990904;GO:0099159;GO:0070507;GO:0030426;GO:0042770;GO:0006351;GO:0033690;GO:0006974;GO:0120283;GO:0098978;GO:1904339;GO:0005770;GO:0046827;GO:0048009;GO:0045444;GO:2000466;GO:0071470;GO:0032991;GO:0060069;GO:0000302;GO:0010628;GO:0060440;GO:0031175;GO:0034392;GO:0005802;GO:0007409;GO:1900181;GO:0043197;GO:…	biological_process; biological_process; biological_process; biological_process; biological_process; biological_process; biological_process; molecular_function; cellular_component; biological_process; biological_process; cellular_component; biological_process; biological_process; biological_process; biological_process; molecular_function; cellular_component; biological_process; cellular_component;…	positive regulation of smooth muscle cell proliferation; positive regulation of neuron apoptotic process; negative regulation of TORC1 signaling; response to brassinosteroid; negative regulation of neuron migration; chitin-based larval cuticle pattern formation; regulation of axon extension; MAP kinase activity; ribonucleoprotein complex; regulation of modification of postsynaptic structure; regu…	-	-	glycogen synthase kinase-3 homolog MsK-3 [Prunus avium]	PF00069.29	Protein kinase domain	Glycogen synthase kinase-3 homolog MsK-3 OS=Medicago sativa OX=3879 GN=MSK-3 PE=2 SV=2	4JIJF	T	Glycogen synthase kinase-3 homolog
LOC110765083	7.87355	1.02565	0	0	up	323.325	331.251	327.482	166.94	168.912	163.702	GO:0005516;GO:0019722;GO:0030170;GO:0006538;GO:0032541;GO:0016020;GO:0005789;GO:0051454;GO:0097038;GO:0034599;GO:0006536;GO:0004068;GO:0005783;GO:0006807;GO:0005737;GO:0004058;GO:0005739;GO:0009267;GO:0004837;GO:0008117;GO:0009506;GO:2001120;GO:0006665;GO:0005829;GO:0060090;GO:0005634;GO:0019752;GO:0030149;GO:0015937;GO:0042802;GO:0004782;GO:0031152;GO:0016831;GO:0004351	molecular_function; biological_process; molecular_function; biological_process; cellular_component; cellular_component; cellular_component; biological_process; cellular_component; biological_process; biological_process; molecular_function; cellular_component; biological_process; cellular_component; molecular_function; cellular_component; biological_process; molecular_function; molecular_function;…	calmodulin binding; calcium-mediated signaling; pyridoxal phosphate binding; glutamate catabolic process; cortical endoplasmic reticulum; membrane; endoplasmic reticulum membrane; intracellular pH elevation; perinuclear endoplasmic reticulum; cellular response to oxidative stress; glutamate metabolic process; aspartate 1-decarboxylase activity; endoplasmic reticulum; nitrogen compound metabolic p…	ko00410;ko00250;ko00650;ko00430;ko01110;ko01100	beta-Alanine metabolism;Alanine, aspartate and glutamate metabolism;Butanoate metabolism;Taurine and hypotaurine metabolism;Biosynthesis of secondary metabolites;Metabolic pathways	glutamate decarboxylase 1-like [Prunus avium]	PF00282.23	Pyridoxal-dependent decarboxylase conserved domain	Glutamate decarboxylase 1 OS=Arabidopsis thaliana OX=3702 GN=GAD1 PE=1 SV=2	4JDKD	E	Belongs to the group II decarboxylase family
LOC110746710	5.5064	2.66503	0	0	up	111.245	103.544	112.489	17.0496	18.6291	17.6964	GO:0071456;GO:0005935;GO:0071222;GO:0002229;GO:0004707;GO:0000196;GO:0035924;GO:0042770;GO:1905461;GO:0072089;GO:0098978;GO:0005934;GO:0005770;GO:0048009;GO:0051091;GO:0050679;GO:0046621;GO:0032308;GO:0071470;GO:0032991;GO:0000302;GO:0035329;GO:0046666;GO:0010628;GO:0009636;GO:0060440;GO:0034392;GO:0030335;GO:0090398;GO:0007409;GO:0005783;GO:0030424;GO:0050830;GO:0007173;GO:0001654;GO:0007112;GO:…	biological_process; cellular_component; biological_process; biological_process; molecular_function; biological_process; biological_process; biological_process; biological_process; biological_process; cellular_component; cellular_component; cellular_component; biological_process; biological_process; biological_process; biological_process; biological_process; biological_process; cellular_component;…	cellular response to hypoxia; cellular bud neck; cellular response to lipopolysaccharide; defense response to oomycetes; MAP kinase activity; cell wall integrity MAPK cascade; cellular response to vascular endothelial growth factor stimulus; signal transduction in response to DNA damage; positive regulation of vascular associated smooth muscle cell apoptotic process; stem cell proliferation; glut…	ko04016	MAPK signaling pathway - plant	mitogen-activated protein kinase kinase 9-like [Prunus avium]	PF00069.29	Protein kinase domain	Mitogen-activated protein kinase kinase 9 OS=Arabidopsis thaliana OX=3702 GN=MKK9 PE=1 SV=1	4JKV5	T	mitogen-activated protein kinase kinase
LOC110745105	5.17407	6.38454	0	0	up	294.82	283.331	286.066	3.21788	4.16976	3.20626	GO:0071456;GO:0009788;GO:0009789;GO:0060966;GO:0009741;GO:0090709;GO:0005886;GO:0010468;GO:0009723;GO:0043167;GO:0002237;GO:0051301;GO:0009793;GO:0009718;GO:0016032;GO:0009414;GO:0009644;GO:0042538;GO:0012505;GO:0033619;GO:0031347;GO:0042542;GO:1900103;GO:0006986;GO:0009751;GO:0009734;GO:0009938;GO:0006351;GO:1990110;GO:1902074;GO:0009409;GO:1900057;GO:0042803;GO:0019760;GO:2000377;GO:0042802;GO:…	biological_process; biological_process; biological_process; biological_process; biological_process; biological_process; cellular_component; biological_process; biological_process; molecular_function; biological_process; biological_process; biological_process; biological_process; biological_process; biological_process; biological_process; biological_process; cellular_component; biological_process;…	cellular response to hypoxia; negative regulation of abscisic acid-activated signaling pathway; positive regulation of abscisic acid-activated signaling pathway; regulation of gene silencing by RNA; response to brassinosteroid; regulation of timing of plant organ formation; plasma membrane; regulation of gene expression; response to ethylene; ion binding; response to molecule of bacterial origin;…	-	-	NAC domain-containing protein 83-like isoform X1 [Prunus avium]	PF02365.19	No apical meristem (NAM) protein	NAC domain-containing protein 83 OS=Arabidopsis thaliana OX=3702 GN=NAC083 PE=1 SV=1	4JHMZ	K	NAC transcription factor
LOC110762851	4.46562	4.37437	0	0	up	87.733	88.7054	90.6888	4.56807	4.56608	4.14334	GO:0030418;GO:0010043;GO:0009860;GO:0010233;GO:0009555;GO:0030410	biological_process; biological_process; biological_process; biological_process; biological_process; molecular_function;	nicotianamine biosynthetic process; response to zinc ion; pollen tube growth; phloem transport; pollen development; nicotianamine synthase activity;	-	-	nicotianamine synthase [Prunus avium]	PF03059.20	Nicotianamine synthase protein	Nicotianamine synthase OS=Solanum lycopersicum OX=4081 GN=CHLN PE=2 SV=1	4JI58	S	nicotianamine
LOC110763815	5.47838	1.83118	0	0	up	82.1914	78.7811	80.5565	24.3966	23.7418	22.0831	GO:0005829;GO:0051537;GO:0051536;GO:0005737;GO:0019432;GO:0004144;GO:0006071;GO:0006629;GO:0046872	cellular_component; molecular_function; molecular_function; cellular_component; biological_process; molecular_function; biological_process; biological_process; molecular_function;	cytosol; 2 iron, 2 sulfur cluster binding; iron-sulfur cluster binding; cytoplasm; triglyceride biosynthetic process; diacylglycerol O-acyltransferase activity; glycerol metabolic process; lipid metabolic process; metal ion binding;	ko01100;ko00561	Metabolic pathways;Glycerolipid metabolism	diacylglycerol O-acyltransferase 3, cytosolic [Prunus avium]	PF01257.23	Thioredoxin-like [2Fe-2S] ferredoxin	Diacylglycerol O-acyltransferase 3 OS=Arabidopsis thaliana OX=3702 GN=DGAT3 PE=1 SV=2	4JPG7	-	-
LOC110763817	8.022	1.05853	0	0	up	360.643	365.832	373.062	180.644	183.13	184.839	GO:1902871;GO:0048536;GO:0009880;GO:0043410;GO:0008432;GO:0022008;GO:0045638;GO:0060216;GO:0005813;GO:0048706;GO:0048510;GO:0001227;GO:0010094;GO:0030218;GO:0008542;GO:0048793;GO:0039005;GO:0001658;GO:0048144;GO:0042659;GO:0008283;GO:0031153;GO:0060041;GO:0106070;GO:0071542;GO:0007399;GO:0072089;GO:0007498;GO:0042803;GO:0048337;GO:0070848;GO:0048146;GO:0030182;GO:0009954;GO:0001742;GO:0000978;GO:…	biological_process; biological_process; biological_process; biological_process; molecular_function; biological_process; biological_process; biological_process; cellular_component; biological_process; biological_process; molecular_function; biological_process; biological_process; biological_process; biological_process; biological_process; biological_process; biological_process; biological_process;…	positive regulation of amacrine cell differentiation; spleen development; embryonic pattern specification; positive regulation of MAPK cascade; JUN kinase binding; neurogenesis; negative regulation of myeloid cell differentiation; definitive hemopoiesis; centrosome; embryonic skeletal system development; regulation of timing of transition from vegetative to reproductive phase; DNA-binding transcr…	-	-	BEL1-like homeodomain protein 1 [Prunus avium]	PF07526.15	Associated with HOX	BEL1-like homeodomain protein 1 OS=Arabidopsis thaliana OX=3702 GN=BLH1 PE=1 SV=1	4JGVX	K	BEL1-like homeodomain protein
LOC110770520	3.22626	3.24915	0	0	up	22.8363	24.1161	23.9529	2.82232	2.61537	2.25397	GO:0005516;GO:0012501;GO:0106310;GO:0009738;GO:0005886;GO:0005576;GO:0006952;GO:0071215;GO:0002237;GO:0004713;GO:0016020;GO:0045087;GO:0010193;GO:0030246;GO:0042742;GO:0006979;GO:0009625;GO:0009861;GO:0031349;GO:0002221;GO:0005773;GO:0004675;GO:0009751;GO:0006468;GO:0016301;GO:0005739;GO:0052545;GO:0031625;GO:0009506;GO:0004672;GO:0009626;GO:0038187;GO:0009620;GO:0005829;GO:0009409;GO:0016310;GO:…	molecular_function; biological_process; molecular_function; biological_process; cellular_component; cellular_component; biological_process; biological_process; biological_process; molecular_function; cellular_component; biological_process; biological_process; molecular_function; biological_process; biological_process; biological_process; biological_process; biological_process; biological_process;…	calmodulin binding; programmed cell death; protein serine kinase activity; abscisic acid-activated signaling pathway; plasma membrane; extracellular region; defense response; cellular response to abscisic acid stimulus; response to molecule of bacterial origin; protein tyrosine kinase activity; membrane; innate immune response; response to ozone; carbohydrate binding; defense response to bacteriu…	-	-	G-type lectin S-receptor-like serine/threonine-protein kinase At1g11410 [Prunus avium]	PF07714.21	Protein tyrosine and serine/threonine kinase	G-type lectin S-receptor-like serine/threonine-protein kinase At1g11410 OS=Arabidopsis thaliana OX=3702 GN=At1g11410 PE=3 SV=3	4JRSW	T	G-type lectin S-receptor-like serine threonine-protein kinase
LOC110744753	4.0977	2.78185	0	0	up	40.449	41.9757	39.0161	6.70671	5.55821	5.99128	GO:0043100;GO:0015210;GO:0015857;GO:0099503;GO:0140318;GO:0009504;GO:0005274;GO:0005783;GO:0005886;GO:0071705;GO:0022857;GO:0005802;GO:0015505;GO:0016020;GO:0015720;GO:0005524;GO:0042907;GO:0009651	biological_process; molecular_function; biological_process; cellular_component; molecular_function; cellular_component; molecular_function; cellular_component; cellular_component; biological_process; molecular_function; cellular_component; molecular_function; cellular_component; biological_process; molecular_function; molecular_function; biological_process;	pyrimidine nucleobase salvage; uracil transmembrane transporter activity; uracil transport; secretory vesicle; protein transporter activity; cell plate; allantoin:proton symporter activity; endoplasmic reticulum; plasma membrane; nitrogen compound transport; transmembrane transporter activity; trans-Golgi network; uracil:monoatomic cation symporter activity; membrane; allantoin transport; ATP bin…	-	-	ureide permease 2-like isoform X1 [Prunus avium]	PF07168.15	Ureide permease	Ureide permease 2 OS=Arabidopsis thaliana OX=3702 GN=UPS2 PE=1 SV=2	4JK7H	S	Ureide permease
LOC110772490	3.62124	5.62779	0	0	up	64.5204	64.1829	64.7714	1.51689	1.46905	0.989123	-	-	-	-	-	uncharacterized protein LOC110772490 [Prunus avium]	PF03733.17	Inner membrane component domain	-	4JQBU	-	-
LOC110762547	6.08501	2.06388	0	0	up	137.428	132.307	132.047	31.7399	33.2776	34.5191	GO:0009788;GO:0071456;GO:0009846;GO:0009617;GO:2000068;GO:0010468;GO:0009723;GO:0002237;GO:0009793;GO:0043531;GO:0009942;GO:0010193;GO:0046872;GO:0009414;GO:0002229;GO:0031347;GO:0042542;GO:0009751;GO:0042659;GO:0007263;GO:2000070;GO:0009938;GO:2000022;GO:0010055;GO:1900425;GO:0002238;GO:0070370;GO:0009682;GO:0009409;GO:0042803;GO:1900057;GO:0050896;GO:0019760;GO:0042802;GO:0000325;GO:0009739;GO:…	biological_process; biological_process; biological_process; biological_process; biological_process; biological_process; biological_process; biological_process; biological_process; molecular_function; biological_process; biological_process; molecular_function; biological_process; biological_process; biological_process; biological_process; biological_process; biological_process; biological_process;…	negative regulation of abscisic acid-activated signaling pathway; cellular response to hypoxia; pollen germination; response to bacterium; regulation of defense response to insect; regulation of gene expression; response to ethylene; response to molecule of bacterial origin; embryo development ending in seed dormancy; ADP binding; longitudinal axis specification; response to ozone; metal ion bind…	-	-	probable WRKY transcription factor 40 [Prunus avium]	PF03106.19	WRKY DNA -binding domain	WRKY transcription factor 18 OS=Arabidopsis thaliana OX=3702 GN=WRKY18 PE=1 SV=2	4JFEN	K	WRKY transcription factor
LOC110766383	6.85253	1.7787	0	0	up	208.481	203.841	212.401	62.3799	64.0188	62.1171	GO:0009274;GO:0070301;GO:0048364;GO:0005886;GO:0005576;GO:0016757;GO:0051301;GO:0005991;GO:0009793;GO:0005975;GO:0005946;GO:0048574;GO:0034605;GO:0036168;GO:0046872;GO:0030447;GO:0006970;GO:0047260;GO:0016758;GO:0017000;GO:0036180;GO:0003824;GO:0005773;GO:0005737;GO:0003825;GO:0070413;GO:0010182;GO:0005739;GO:0071465;GO:0009832;GO:0030437;GO:0005829;GO:0006974;GO:0046686;GO:0016791;GO:0005634;GO:…	cellular_component; biological_process; biological_process; cellular_component; cellular_component; molecular_function; biological_process; biological_process; biological_process; biological_process; cellular_component; biological_process; biological_process; biological_process; molecular_function; biological_process; biological_process; molecular_function; molecular_function; biological_process;…	peptidoglycan-based cell wall; cellular response to hydrogen peroxide; root development; plasma membrane; extracellular region; glycosyltransferase activity; cell division; trehalose metabolic process; embryo development ending in seed dormancy; carbohydrate metabolic process; alpha,alpha-trehalose-phosphate synthase complex (UDP-forming); long-day photoperiodism, flowering; cellular response to …	ko00500;ko01100	Starch and sucrose metabolism;Metabolic pathways	probable alpha,alpha-trehalose-phosphate synthase [UDP-forming] 9 [Prunus avium]	PF00982.25	Glycosyltransferase family 20	Probable alpha,alpha-trehalose-phosphate synthase [UDP-forming] 9 OS=Arabidopsis thaliana OX=3702 GN=TPS9 PE=2 SV=1	4JTDF	G	Glycosyltransferase family 20
LOC110749327	4.57167	4.71062	0	0	up	111.013	104.166	106.708	3.68167	4.25922	4.78836	GO:0005886;GO:0005829;GO:0016208	cellular_component; cellular_component; molecular_function;	plasma membrane; cytosol; AMP binding;	-	-	universal stress protein A-like protein [Prunus avium]	PF00582.30	Universal stress protein family	Universal stress protein A-like protein OS=Arabidopsis thaliana OX=3702 GN=At3g01520 PE=1 SV=2	4JPTX	T	Universal stress protein A-like protein
LOC110755339	6.00502	1.54449	0	0	up	105.263	106.905	105.736	38.0568	39.008	35.6909	GO:0035264;GO:0010117;GO:0071456;GO:0043565;GO:0009643;GO:0009738;GO:0009793;GO:0003677;GO:0046872;GO:0009414;GO:0015979;GO:0003700;GO:0042538;GO:0006970;GO:0010200;GO:0009408;GO:0006979;GO:0009644;GO:0048235;GO:0042631;GO:1902584;GO:2000022;GO:0000976;GO:0009651;GO:1902074;GO:0071289;GO:0009409;GO:0005634;GO:0009753;GO:0009737;GO:0009631;GO:0045892;GO:2000280;GO:0045926;GO:0010224;GO:0009611;GO:…	biological_process; biological_process; biological_process; molecular_function; biological_process; biological_process; biological_process; molecular_function; molecular_function; biological_process; biological_process; molecular_function; biological_process; biological_process; biological_process; biological_process; biological_process; biological_process; biological_process; biological_process;…	multicellular organism growth; photoprotection; cellular response to hypoxia; sequence-specific DNA binding; photosynthetic acclimation; abscisic acid-activated signaling pathway; embryo development ending in seed dormancy; DNA binding; metal ion binding; response to water deprivation; photosynthesis; DNA-binding transcription factor activity; hyperosmotic salinity response; response to osmotic s…	-	-	zinc finger protein ZAT5 [Prunus avium]	PF13912.10	C2H2-type zinc finger	Zinc finger protein ZAT5 OS=Arabidopsis thaliana OX=3702 GN=ZAT5 PE=2 SV=1	4JPUD	S	ZINC FINGER protein
LOC110757057	4.88016	4.46253	0	0	up	126.055	121.964	127.775	5.68222	6.0043	5.92735	GO:0102614;GO:0005794;GO:0019761;GO:0102627;GO:0009805;GO:0052544;GO:0005886;GO:0005576;GO:0006952;GO:0102628;GO:0006722;GO:0016020;GO:0005789;GO:0010286;GO:0016705;GO:0052582;GO:0000137;GO:0016709;GO:0009536;GO:0042742;GO:0010114;GO:0009625;GO:0050832;GO:0005783;GO:0102995;GO:0005773;GO:0009641;GO:0035835;GO:0005739;GO:0004497;GO:0020037;GO:0009506;GO:0102876;GO:0002238;GO:0102626;GO:0051762;GO:…	molecular_function; cellular_component; biological_process; molecular_function; biological_process; biological_process; cellular_component; cellular_component; biological_process; molecular_function; biological_process; cellular_component; cellular_component; biological_process; molecular_function; molecular_function; cellular_component; molecular_function; cellular_component; biological_process;…	germacrene A acid 8beta-hydroxylase activity; Golgi apparatus; glucosinolate biosynthetic process; parthenolide 3beta-hydroxylase activity; coumarin biosynthetic process; defense response by callose deposition in cell wall; plasma membrane; extracellular region; defense response; costunolide 3beta-hydroxylase activity; triterpenoid metabolic process; membrane; endoplasmic reticulum membrane; heat…	-	-	cytochrome P450 71A25-like, partial [Prunus avium]	PF00067.26	Cytochrome P450	Cytochrome P450 736A117 OS=Prunus mume OX=102107 GN=CYP736A117 PE=2 SV=1	4JRDP	Q	Cytochrome p450
LOC110757940	4.45964	7.62416	0	0	up	224.993	225.403	221.588	1.37389	1.15982	0.943357	GO:0012501;GO:0106310;GO:0009627;GO:0005886;GO:0005576;GO:0004674;GO:0002237;GO:0016020;GO:0010193;GO:0042742;GO:0006979;GO:0099503;GO:0005773;GO:0009751;GO:0016301;GO:0006468;GO:0005739;GO:0052545;GO:0009506;GO:0004672;GO:0009626;GO:0051707;GO:0005829;GO:0016310;GO:0009737;GO:0000325;GO:0072593;GO:0046777;GO:0000302;GO:0048046;GO:0005524	biological_process; molecular_function; biological_process; cellular_component; cellular_component; molecular_function; biological_process; cellular_component; biological_process; biological_process; biological_process; cellular_component; cellular_component; biological_process; molecular_function; biological_process; cellular_component; biological_process; cellular_component; molecular_function;…	programmed cell death; protein serine kinase activity; systemic acquired resistance; plasma membrane; extracellular region; protein serine/threonine kinase activity; response to molecule of bacterial origin; membrane; response to ozone; defense response to bacterium; response to oxidative stress; secretory vesicle; vacuole; response to salicylic acid; kinase activity; protein phosphorylation; mit…	-	-	cysteine-rich repeat secretory protein 38-like [Prunus avium]	PF01657.21	Salt stress response/antifungal	Antimicrobial ginkbilobin-2-like protein OS=Castanea crenata OX=103480 GN=GNK2L PE=2 SV=1	4JG46	S	Cysteine-rich repeat secretory protein
LOC110760422	5.4706	1.77497	0	0	up	77.4041	79.3764	78.6029	23.5361	23.8504	23.8511	GO:0015079;GO:0005829;GO:0009674;GO:0005774;GO:0015293;GO:0005886;GO:0005773;GO:0048825;GO:0005634;GO:1990573;GO:0006813;GO:0016020;GO:0009932;GO:0004016;GO:0000325	molecular_function; cellular_component; molecular_function; cellular_component; molecular_function; cellular_component; cellular_component; biological_process; cellular_component; biological_process; biological_process; cellular_component; biological_process; molecular_function; cellular_component;	potassium ion transmembrane transporter activity; cytosol; potassium:sodium symporter activity; vacuolar membrane; symporter activity; plasma membrane; vacuole; cotyledon development; nucleus; potassium ion import across plasma membrane; potassium ion transport; membrane; cell tip growth; adenylate cyclase activity; plant-type vacuole;	-	-	potassium transporter 8-like [Prunus avium]	PF02705.20	K+ potassium transporter	Potassium transporter 8 OS=Arabidopsis thaliana OX=3702 GN=POT8 PE=2 SV=2	4JKUH	P	Potassium transporter
LOC110765580	6.20402	3.33994	0	0	up	221.708	230.487	223.682	23.3235	23.3343	22.4156	GO:0140989;GO:0102033;GO:0042573;GO:0007596;GO:0009741;GO:0009617;GO:0055078;GO:0010468;GO:0019899;GO:0050544;GO:2001302;GO:0008395;GO:0101021;GO:0048252;GO:0001890;GO:0032451;GO:1901615;GO:0008404;GO:0052869;GO:0140692;GO:0052722;GO:0042178;GO:0019369;GO:0008210;GO:0070330;GO:0062188;GO:0046222;GO:0042360;GO:0009725;GO:0005504;GO:0045471;GO:0010043;GO:0009410;GO:0003095;GO:0010430;GO:0032305;GO:…	molecular_function; molecular_function; biological_process; biological_process; biological_process; biological_process; biological_process; biological_process; molecular_function; molecular_function; biological_process; molecular_function; molecular_function; biological_process; biological_process; molecular_function; biological_process; molecular_function; molecular_function; molecular_function;…	7-deoxyloganate 7-hydroxylase activity; long-chain fatty acid omega-hydroxylase activity; retinoic acid metabolic process; blood coagulation; response to brassinosteroid; response to bacterium; sodium ion homeostasis; regulation of gene expression; enzyme binding; arachidonic acid binding; lipoxin A4 metabolic process; steroid hydroxylase activity; estrogen 2-hydroxylase activity; lauric acid met…	ko00905	Brassinosteroid biosynthesis	cytochrome P450 CYP749A22-like [Prunus avium]	PF00067.26	Cytochrome P450	Cytochrome P450 CYP749A22 OS=Panax ginseng OX=4054 PE=2 SV=1	3GB5N	Q	cytochrome P450
LOC110761806	5.58137	1.35589	0	0	up	72.3833	74.9357	73.3526	29.5745	30.0956	29.5888	GO:0005794;GO:0015691;GO:0048661;GO:1904383;GO:0032496;GO:0005886;GO:0008282;GO:0032868;GO:0003007;GO:0015867;GO:0043531;GO:0071222;GO:0001508;GO:0072359;GO:0140359;GO:0009414;GO:0070633;GO:0046618;GO:0046872;GO:0035351;GO:0008542;GO:0042178;GO:0070730;GO:0005774;GO:0071354;GO:0015718;GO:0036180;GO:0022884;GO:0005773;GO:0071356;GO:0120188;GO:0048144;GO:0031526;GO:0030672;GO:0015665;GO:0070731;GO:…	cellular_component; biological_process; biological_process; biological_process; biological_process; cellular_component; cellular_component; biological_process; biological_process; biological_process; molecular_function; biological_process; biological_process; biological_process; molecular_function; biological_process; biological_process; biological_process; molecular_function; biological_process;…	Golgi apparatus; cadmium ion transport; positive regulation of smooth muscle cell proliferation; response to sodium phosphate; response to lipopolysaccharide; plasma membrane; inward rectifying potassium channel; response to insulin; heart morphogenesis; ATP transport; ADP binding; cellular response to lipopolysaccharide; action potential; circulatory system development; ABC-type transporter acti…	-	-	ABC transporter C family member 14-like isoform X1 [Prunus avium]	PF00664.27	ABC transporter transmembrane region	ABC transporter C family member 4 OS=Arabidopsis thaliana OX=3702 GN=ABCC4 PE=1 SV=2	4JEK8	Q	ABC transporter C family member
LOC110761800	4.16919	3.91787	0	0	up	59.8336	62.4843	61.9126	3.67049	4.16929	4.78052	-	-	-	-	-	WD repeat-containing protein 55 homolog [Prunus avium]	PF09184.15	PPP4R2	-	4JR5V	-	-
LOC110752284	5.98367	1.67502	0	0	up	111.33	106.294	109.869	34.2181	37.27	34.6512	GO:0009788;GO:0009846;GO:0005886;GO:0070412;GO:1902039;GO:0032688;GO:0046872;GO:0009414;GO:0005759;GO:0004721;GO:0005773;GO:1902108;GO:0000001;GO:0009409;GO:0048838;GO:0033137;GO:0051496;GO:0044387;GO:0046827;GO:0008138;GO:0045892;GO:0009611;GO:0010634;GO:0051894;GO:0071470;GO:0032991;GO:0050921;GO:0006469;GO:0005654;GO:0030968;GO:0032880;GO:0016311;GO:0010628;GO:0009738;GO:0048364;GO:0007049;GO:…	biological_process; biological_process; cellular_component; molecular_function; biological_process; biological_process; molecular_function; biological_process; cellular_component; molecular_function; cellular_component; biological_process; biological_process; biological_process; biological_process; biological_process; biological_process; biological_process; biological_process; molecular_function;…	negative regulation of abscisic acid-activated signaling pathway; pollen germination; plasma membrane; R-SMAD binding; negative regulation of seed dormancy process; negative regulation of interferon-beta production; metal ion binding; response to water deprivation; mitochondrial matrix; phosphoprotein phosphatase activity; vacuole; regulation of mitochondrial membrane permeability involved in apo…	-	-	probable protein phosphatase 2C 13 [Prunus avium]	PF00481.25	Protein phosphatase 2C	Probable protein phosphatase 2C 13 OS=Arabidopsis thaliana OX=3702 GN=At1g48040 PE=2 SV=2	4JJ1C	T	phosphatase 2C
LOC110752917	6.06146	1.47587	0	0	up	110.979	109.067	102.889	40.645	39.801	39.7849	-	-	-	-	-	uncharacterized protein LOC110752917 [Prunus avium]	PF04367.17	Protein of unknown function (DUF502)	-	4JIPG	-	-
LOC110768040	5.19274	1.67187	0	0	up	61.2568	62.8255	62.2611	19.6705	20.1618	20.7671	GO:0005794;GO:0071456;GO:0015662;GO:0015691;GO:0043473;GO:0030001;GO:0005886;GO:0005768;GO:0010468;GO:0032767;GO:0043085;GO:0009723;GO:0031410;GO:0046872;GO:0048251;GO:0005774;GO:0043204;GO:0031526;GO:0071284;GO:0031969;GO:0006882;GO:0006584;GO:0030003;GO:0046688;GO:0021702;GO:0030199;GO:0070574;GO:0009535;GO:0015680;GO:0006826;GO:0035434;GO:0051542;GO:0005770;GO:0006570;GO:0042421;GO:0042802;GO:…	cellular_component; biological_process; molecular_function; biological_process; biological_process; biological_process; cellular_component; cellular_component; biological_process; molecular_function; biological_process; biological_process; cellular_component; molecular_function; biological_process; cellular_component; cellular_component; cellular_component; biological_process; cellular_component;…	Golgi apparatus; cellular response to hypoxia; P-type ion transporter activity; cadmium ion transport; pigmentation; metal ion transport; plasma membrane; endosome; regulation of gene expression; copper-dependent protein binding; positive regulation of catalytic activity; response to ethylene; cytoplasmic vesicle; metal ion binding; elastic fiber assembly; vacuolar membrane; perikaryon; brush bor…	ko04016	MAPK signaling pathway - plant	copper-transporting ATPase RAN1 [Prunus avium]	PF00122.24	E1-E2 ATPase	Copper-transporting ATPase RAN1 OS=Arabidopsis thaliana OX=3702 GN=RAN1 PE=1 SV=1	4JD8R	P	Copper-transporting ATPase
LOC110745722	4.74784	6.27184	0	0	up	198.288	195.562	200.656	2.8966	2.7444	2.26438	GO:0005794;GO:0070293;GO:1904262;GO:0005886;GO:0009793;GO:0140367;GO:0046872;GO:0009414;GO:0042538;GO:0005774;GO:0015833;GO:0080053;GO:0010447;GO:0005773;GO:0006807;GO:0009751;GO:0090440;GO:0009734;GO:0005903;GO:0015817;GO:0006857;GO:0019915;GO:0006821;GO:0033023;GO:0032153;GO:0089708;GO:0000325;GO:1902075;GO:0015807;GO:0048573;GO:0009611;GO:0009705;GO:0034161;GO:0070434;GO:0140206;GO:0055075;GO:…	cellular_component; biological_process; biological_process; cellular_component; biological_process; biological_process; molecular_function; biological_process; biological_process; cellular_component; biological_process; biological_process; biological_process; cellular_component; biological_process; biological_process; molecular_function; biological_process; cellular_component; biological_process;…	Golgi apparatus; renal absorption; negative regulation of TORC1 signaling; plasma membrane; embryo development ending in seed dormancy; antibacterial innate immune response; metal ion binding; response to water deprivation; hyperosmotic salinity response; vacuolar membrane; peptide transport; response to phenylalanine; response to acidic pH; vacuole; nitrogen compound metabolic process; response …	-	-	protein NRT1/ PTR FAMILY 5.2-like [Prunus avium]	PF00854.25	POT family	Protein NRT1/ PTR FAMILY 5.2 OS=Arabidopsis thaliana OX=3702 GN=NPF5.2 PE=2 SV=1	4JEKM	E	Protein NRT1 PTR FAMILY 5.2-like
LOC110769624	4.34421	2.50241	0	0	up	43.4538	46.7198	47.4004	7.84009	7.9224	7.67023	-	-	-	-	-	uncharacterized protein LOC110769624 [Prunus avium]	PF07712.16	Stress up-regulated Nod 19	-	4JKBG	S	Encoded by
LOC110772916	6.83266	1.48294	0	0	up	183.877	179.339	193.289	68.0462	70.4381	67.631	GO:0019003;GO:0005794;GO:0071456;GO:1903426;GO:0000515;GO:0005452;GO:0005886;GO:0017077;GO:0035435;GO:0032868;GO:0048839;GO:0015867;GO:0008521;GO:0070221;GO:0006839;GO:0015131;GO:0005509;GO:0006537;GO:0036041;GO:0015291;GO:0032555;GO:0006754;GO:0071284;GO:0006096;GO:1901557;GO:0030974;GO:0009266;GO:0097421;GO:0042803;GO:0009409;GO:1990557;GO:0005525;GO:0015142;GO:0070542;GO:0046166;GO:0015171;GO:…	molecular_function; cellular_component; biological_process; biological_process; molecular_function; molecular_function; cellular_component; molecular_function; biological_process; biological_process; biological_process; biological_process; molecular_function; biological_process; biological_process; molecular_function; molecular_function; biological_process; molecular_function; molecular_function;…	GDP binding; Golgi apparatus; cellular response to hypoxia; regulation of reactive oxygen species biosynthetic process; aspartate:glutamate, proton antiporter activity; solute:inorganic anion antiporter activity; plasma membrane; oxidative phosphorylation uncoupler activity; phosphate ion transmembrane transport; response to insulin; inner ear development; ATP transport; acetyl-CoA transmembrane …	-	-	mitochondrial uncoupling protein 5-like [Prunus avium]	PF00153.31	Mitochondrial carrier protein	Mitochondrial uncoupling protein 4 OS=Arabidopsis thaliana OX=3702 GN=PUMP4 PE=2 SV=1	4JS34	C	Mitochondrial carrier protein
LOC110773350	5.98629	2.41173	0	0	up	137.411	140.204	140.977	27.6071	28.3727	26.8392	GO:0042732;GO:0005794;GO:0030206;GO:0016266;GO:0005615;GO:0030158;GO:0040025;GO:0048681;GO:0015012;GO:0030201;GO:0033319;GO:0048706;GO:0005789;GO:0034605;GO:0016020;GO:0005975;GO:0000137;GO:0050892;GO:0000139;GO:0046872;GO:0043931;GO:0070555;GO:0006024;GO:0000003;GO:0070062;GO:0050650;GO:0048729;GO:0002009;GO:0060993;GO:0001780;GO:0030145;GO:0030204;GO:0006493;GO:0030203;GO:0106326;GO:0030166;GO:…	biological_process; cellular_component; biological_process; biological_process; cellular_component; molecular_function; biological_process; biological_process; biological_process; biological_process; biological_process; biological_process; cellular_component; biological_process; cellular_component; biological_process; cellular_component; biological_process; cellular_component; molecular_function;…	D-xylose metabolic process; Golgi apparatus; chondroitin sulfate biosynthetic process; O-glycan processing; extracellular space; protein xylosyltransferase activity; vulval development; negative regulation of axon regeneration; heparan sulfate proteoglycan biosynthetic process; heparan sulfate proteoglycan metabolic process; UDP-D-xylose metabolic process; embryonic skeletal system development; e…	-	-	beta-glucuronosyltransferase GlcAT14B [Prunus avium]	PF02485.25	Core-2/I-Branching enzyme	Beta-glucuronosyltransferase GlcAT14A OS=Arabidopsis thaliana OX=3702 GN=GLCAT14A PE=2 SV=1	4JE5B	G	Xylosyltransferase 2-like
LOC110760757	6.0516	2.59626	0	0	up	154.474	159.019	157.209	26.9372	27.0278	26.634	GO:0009880;GO:0009635;GO:0043565;GO:0010150;GO:0048364;GO:0010102;GO:0009723;GO:0048367;GO:0009793;GO:0003677;GO:0009414;GO:0003700;GO:0010114;GO:1901332;GO:0046982;GO:0009638;GO:0005737;GO:0045893;GO:0009908;GO:0009734;GO:0010051;GO:0009836;GO:0009506;GO:0000976;GO:1990110;GO:0009647;GO:0009704;GO:0048366;GO:0010218;GO:0042803;GO:1900057;GO:0008219;GO:0010583;GO:0005634;GO:0009753;GO:0009785;GO:…	biological_process; biological_process; molecular_function; biological_process; biological_process; biological_process; biological_process; biological_process; biological_process; molecular_function; biological_process; molecular_function; biological_process; biological_process; molecular_function; biological_process; cellular_component; biological_process; biological_process; biological_process;…	embryonic pattern specification; response to herbicide; sequence-specific DNA binding; leaf senescence; root development; lateral root morphogenesis; response to ethylene; shoot system development; embryo development ending in seed dormancy; DNA binding; response to water deprivation; DNA-binding transcription factor activity; response to red light; negative regulation of lateral root development…	ko04075	Plant hormone signal transduction	auxin-responsive protein IAA26-like [Prunus avium]	PF02309.20	AUX/IAA family	Auxin-responsive protein IAA26 OS=Arabidopsis thaliana OX=3702 GN=IAA26 PE=1 SV=2	4JMHW	K	Aux IAA proteins are short-lived transcriptional factors that function as repressors of early auxin response genes at low auxin concentrations
LOC110748930	6.34459	2.1014	0	0	up	161.634	163.821	163.065	38.5369	39.2102	40.1996	GO:0003714;GO:0019878;GO:0071944;GO:0004753;GO:0005759;GO:0005737;GO:0000122;GO:0005739;GO:0042393;GO:0047130;GO:0047131;GO:0050303;GO:0051260;GO:0005829;GO:0043231;GO:0006554;GO:0004755;GO:0005634;GO:0019477;GO:0004754;GO:0033512;GO:0006091;GO:0009085	molecular_function; biological_process; cellular_component; molecular_function; cellular_component; cellular_component; biological_process; cellular_component; molecular_function; molecular_function; molecular_function; molecular_function; biological_process; cellular_component; cellular_component; biological_process; molecular_function; cellular_component; biological_process; molecular_function;…	transcription corepressor activity; lysine biosynthetic process via aminoadipic acid; cell periphery; saccharopine dehydrogenase activity; mitochondrial matrix; cytoplasm; negative regulation of transcription by RNA polymerase II; mitochondrion; histone binding; saccharopine dehydrogenase (NADP+, L-lysine-forming) activity; saccharopine dehydrogenase (NAD+, L-glutamate-forming) activity; lysine 6…	ko01110;ko00310;ko01100	Biosynthesis of secondary metabolites;Lysine degradation;Metabolic pathways	LOW QUALITY PROTEIN: alpha-aminoadipic semialdehyde synthase [Prunus avium]	PF16653.9	Saccharopine dehydrogenase C-terminal domain	Alpha-aminoadipic semialdehyde synthase OS=Arabidopsis thaliana OX=3702 GN=LKR/SDH PE=1 SV=1	4JIJU	E	Alpha-aminoadipic semialdehyde
LOC110764299	6.51923	1.87147	0	0	up	173.315	167.463	169.905	50.2517	47.5763	46.6621	GO:0005794;GO:0071456;GO:0010763;GO:0009846;GO:0033363;GO:0005886;GO:0071474;GO:0071300;GO:0030184;GO:0003097;GO:0002088;GO:0009414;GO:0005774;GO:0071354;GO:0031526;GO:0005903;GO:0072220;GO:0005911;GO:1902074;GO:0051290;GO:0009925;GO:0050896;GO:0007015;GO:0009725;GO:0009897;GO:0008519;GO:0048146;GO:0042802;GO:0032940;GO:0000325;GO:0030185;GO:0034644;GO:0010634;GO:0009705;GO:0043066;GO:0033326;GO:…	cellular_component; biological_process; biological_process; biological_process; biological_process; cellular_component; biological_process; biological_process; molecular_function; biological_process; biological_process; biological_process; cellular_component; biological_process; cellular_component; cellular_component; biological_process; cellular_component; biological_process; biological_process;…	Golgi apparatus; cellular response to hypoxia; positive regulation of fibroblast migration; pollen germination; secretory granule organization; plasma membrane; cellular hyperosmotic response; cellular response to retinoic acid; nitric oxide transmembrane transporter activity; renal water transport; lens development in camera-type eye; response to water deprivation; vacuolar membrane; cellular re…	-	-	aquaporin SIP1-1-like [Prunus avium]	PF00230.24	Major intrinsic protein	Aquaporin SIP1-1 OS=Oryza sativa subsp. japonica OX=39947 GN=SIP1-1 PE=2 SV=2	4JS6N	G	Belongs to the MIP aquaporin (TC 1.A.8) family
LOC110747066	3.75011	5.77678	0	0	up	74.9051	73.6208	76.0449	1.6512	1.33701	1.19477	GO:0009058;GO:0016747;GO:0006979;GO:0005783;GO:0005737;GO:0031540;GO:0070141;GO:0016210;GO:0042803;GO:0009926;GO:0005634;GO:0009753;GO:0042802;GO:0009733;GO:0030639;GO:0019748;GO:0010224;GO:0009611;GO:0009705;GO:0009813;GO:0034081;GO:0102128;GO:0009629;GO:0050634;GO:0009715;GO:1901696	biological_process; molecular_function; biological_process; cellular_component; cellular_component; biological_process; biological_process; molecular_function; molecular_function; biological_process; cellular_component; biological_process; molecular_function; biological_process; biological_process; biological_process; biological_process; biological_process; cellular_component; biological_process;…	biosynthetic process; acyltransferase activity, transferring groups other than amino-acyl groups; response to oxidative stress; endoplasmic reticulum; cytoplasm; regulation of anthocyanin biosynthetic process; response to UV-A; naringenin-chalcone synthase activity; protein homodimerization activity; auxin polar transport; nucleus; response to jasmonic acid; identical protein binding; response to…	ko01110;ko04712;ko01100;ko00941	Biosynthesis of secondary metabolites;Circadian rhythm - plant;Metabolic pathways;Flavonoid biosynthesis	polyketide synthase 5, partial [Prunus avium]	PF00195.23	Chalcone and stilbene synthases, N-terminal domain	Polyketide synthase 5 OS=Rubus idaeus OX=32247 GN=PKS5 PE=1 SV=1	4JIAE	H	Belongs to the chalcone stilbene synthases family
MSTRG.3390.3	3.9175	4.45168	0	0	up	59.7876	57.0952	61.238	2.59108	3.12411	2.65722	GO:0009414;GO:0004175;GO:0006508;GO:0009737;GO:0048046;GO:0010337;GO:0043067;GO:0098552;GO:0070001;GO:0004190;GO:0009627;GO:0005783;GO:0003677;GO:0005576;GO:0005886;GO:0010310;GO:0042742;GO:0009505;GO:0010183	biological_process; molecular_function; biological_process; biological_process; cellular_component; biological_process; biological_process; cellular_component; molecular_function; molecular_function; biological_process; cellular_component; molecular_function; cellular_component; cellular_component; biological_process; biological_process; cellular_component; biological_process;	response to water deprivation; endopeptidase activity; proteolysis; response to abscisic acid; apoplast; regulation of salicylic acid metabolic process; regulation of programmed cell death; side of membrane; aspartic-type peptidase activity; aspartic-type endopeptidase activity; systemic acquired resistance; endoplasmic reticulum; DNA binding; extracellular region; plasma membrane; regulation of …	-	-	aspartyl protease family protein At5g10770 [Prunus persica]	PF14543.10	Xylanase inhibitor N-terminal	Aspartyl protease family protein At5g10770 OS=Arabidopsis thaliana OX=3702 GN=At5g10770 PE=2 SV=1	4JHY7	O	Belongs to the peptidase A1 family
LOC110766517	4.85075	2.82572	0	0	up	72.9274	73.8569	68.3296	10.7406	10.5858	10.0601	GO:0071456;GO:0005886;GO:0009617;GO:0010152;GO:0002237;GO:0009793;GO:0002229;GO:0004675;GO:0009751;GO:0016301;GO:0005102;GO:2000022;GO:0004672;GO:1900425;GO:0009409;GO:0042803;GO:0050896;GO:0007030;GO:0042802;GO:0000325;GO:0032502;GO:0062074;GO:0009611;GO:0010227;GO:0032991;GO:0071369;GO:0000302;GO:0009555;GO:0005654;GO:0071318;GO:0009556;GO:0012501;GO:0009738;GO:0009862;GO:0009845;GO:1901001;GO:…	biological_process; cellular_component; biological_process; biological_process; biological_process; biological_process; biological_process; molecular_function; biological_process; molecular_function; molecular_function; biological_process; molecular_function; biological_process; biological_process; molecular_function; biological_process; biological_process; molecular_function; cellular_component;…	cellular response to hypoxia; plasma membrane; response to bacterium; pollen maturation; response to molecule of bacterial origin; embryo development ending in seed dormancy; defense response to oomycetes; transmembrane receptor protein serine/threonine kinase activity; response to salicylic acid; kinase activity; signaling receptor binding; regulation of jasmonic acid mediated signaling pathway;…	-	-	L-type lectin-domain containing receptor kinase IV.1-like [Prunus avium]	PF00139.23	Legume lectin domain	L-type lectin-domain containing receptor kinase IV.1 OS=Arabidopsis thaliana OX=3702 GN=LECRK41 PE=2 SV=1	4JKTU	T	L-type lectin-domain containing receptor kinase
LOC110770611	3.4128	5.87781	0	0	up	55.3574	54.4986	58.4391	0.956409	0.828062	1.19468	GO:0008081;GO:0007165;GO:0005886;GO:0005576;GO:0016042;GO:0006629;GO:0098552;GO:0009536	molecular_function; biological_process; cellular_component; cellular_component; biological_process; biological_process; cellular_component; cellular_component;	phosphoric diester hydrolase activity; signal transduction; plasma membrane; extracellular region; lipid catabolic process; lipid metabolic process; side of membrane; plastid;	-	-	PI-PLC X domain-containing protein At5g67130-like [Prunus avium]	PF00388.23	Phosphatidylinositol-specific phospholipase C, X domain	PI-PLC X domain-containing protein At5g67130 OS=Arabidopsis thaliana OX=3702 GN=At5g67130 PE=1 SV=1	4JG75	S	PI-PLC X domain-containing protein
LOC110760828	5.85891	2.8433	0	0	up	143.804	157.045	146.447	21.3926	22.3574	20.6531	GO:0007623;GO:0045552;GO:0009809;GO:0006952;GO:0016616;GO:0003854;GO:0009718;GO:0047890;GO:0042742;GO:0080110;GO:0016854;GO:0016621;GO:0009646;GO:0050832;GO:0005783;GO:0005737;GO:0042754;GO:0042406;GO:0045551;GO:0009407;GO:0033729;GO:0005829;GO:0009409;GO:0005634;GO:0016132;GO:0009699;GO:0048316;GO:0010597;GO:0009820;GO:0016491;GO:0010422;GO:0004033;GO:0000166;GO:0009813;GO:0016131;GO:0006694;GO:…	biological_process; molecular_function; biological_process; biological_process; molecular_function; molecular_function; biological_process; molecular_function; biological_process; biological_process; molecular_function; molecular_function; biological_process; biological_process; cellular_component; cellular_component; biological_process; cellular_component; molecular_function; biological_process;…	circadian rhythm; dihydrokaempferol 4-reductase activity; lignin biosynthetic process; defense response; oxidoreductase activity, acting on the CH-OH group of donors, NAD or NADP as acceptor; 3-beta-hydroxy-delta5-steroid dehydrogenase activity; anthocyanin-containing compound biosynthetic process; flavanone 4-reductase activity; defense response to bacterium; sporopollenin biosynthetic process; …	-	-	cinnamoyl-CoA reductase-like SNL6 isoform X1 [Prunus avium]	PF01073.23	3-beta hydroxysteroid dehydrogenase/isomerase family	Cinnamoyl-CoA reductase-like SNL6 OS=Oryza sativa subsp. japonica OX=39947 GN=SNL6 PE=3 SV=1	4JRZB	V	Cinnamoyl-CoA reductase
LOC110752994	4.22986	3.91882	0	0	up	62.9195	63.9847	66.5255	4.92388	3.85088	4.41429	GO:0071456;GO:0010150;GO:0009627;GO:0009507;GO:0052891;GO:0005886;GO:0052892;GO:0009862;GO:0046593;GO:0048367;GO:0009696;GO:0052689;GO:0045087;GO:0009793;GO:0015996;GO:0050832;GO:0005773;GO:0005737;GO:0080032;GO:0102209;GO:0035560;GO:1901847;GO:0005829;GO:0106372;GO:0009694;GO:0016139;GO:0009409;GO:0042803;GO:0080031;GO:0050529;GO:0080030;GO:0009611;GO:0010224;GO:0035834;GO:0031408;GO:0016298;GO:…	biological_process; biological_process; biological_process; cellular_component; molecular_function; cellular_component; molecular_function; biological_process; molecular_function; biological_process; biological_process; molecular_function; biological_process; biological_process; biological_process; biological_process; cellular_component; cellular_component; molecular_function; molecular_function;…	cellular response to hypoxia; leaf senescence; systemic acquired resistance; chloroplast; aliphatic (S)-hydroxynitrile lyase activity; plasma membrane; aromatic (S)-hydroxynitrile lyase activity; systemic acquired resistance, salicylic acid mediated signaling pathway; mandelonitrile lyase activity; shoot system development; salicylic acid metabolic process; carboxylic ester hydrolase activity; in…	-	-	salicylic acid-binding protein 2-like isoform X2 [Prunus avium]	PF12697.11	Alpha/beta hydrolase family	Salicylic acid-binding protein 2 OS=Nicotiana tabacum OX=4097 GN=SABP2 PE=1 SV=1	4JSD9	S	salicylic acid-binding protein 2-like
LOC110754778	7.52393	1.194	0	0	up	272.282	274.718	268.812	121.658	123.419	124.272	GO:0010197;GO:0005829;GO:0050873;GO:0042542;GO:0046686;GO:0005615;GO:0042597;GO:0005634;GO:0071291;GO:0001650;GO:0000103;GO:0016020;GO:0015031;GO:0018549;GO:0008430;GO:0005730;GO:0009506;GO:0070062	biological_process; cellular_component; biological_process; biological_process; biological_process; cellular_component; cellular_component; cellular_component; biological_process; cellular_component; biological_process; cellular_component; biological_process; molecular_function; molecular_function; cellular_component; cellular_component; cellular_component;	polar nucleus fusion; cytosol; brown fat cell differentiation; response to hydrogen peroxide; response to cadmium ion; extracellular space; periplasmic space; nucleus; cellular response to selenium ion; fibrillar center; sulfate assimilation; membrane; protein transport; methanethiol oxidase activity; selenium binding; nucleolus; plasmodesma; extracellular exosome;	ko01100;ko00920	Metabolic pathways;Sulfur metabolism	selenium-binding protein 2-like [Prunus avium]	PF05694.15	56kDa selenium binding protein (SBP56)	Selenium-binding protein 2 OS=Arabidopsis thaliana OX=3702 GN=SBP2 PE=1 SV=1	4JDXI	P	Selenium-binding protein
LOC110768956	6.63363	3.30181	0	0	up	306.813	301.186	296.22	32.9698	31.6925	30.2139	GO:0140989;GO:0102033;GO:0007596;GO:0042573;GO:0009741;GO:1905344;GO:0055078;GO:0050544;GO:0019899;GO:2001302;GO:0008395;GO:0048252;GO:0001890;GO:0101021;GO:1901615;GO:0052869;GO:0140692;GO:0042178;GO:0019369;GO:0008210;GO:0070330;GO:0062188;GO:0008390;GO:0046222;GO:0042360;GO:0009725;GO:0050660;GO:0005504;GO:0010181;GO:0009410;GO:0003095;GO:0032305;GO:0010430;GO:0046456;GO:0070576;GO:0031408;GO:…	molecular_function; molecular_function; biological_process; biological_process; biological_process; biological_process; biological_process; molecular_function; molecular_function; biological_process; molecular_function; biological_process; biological_process; molecular_function; biological_process; molecular_function; molecular_function; biological_process; biological_process; biological_process;…	7-deoxyloganate 7-hydroxylase activity; long-chain fatty acid omega-hydroxylase activity; blood coagulation; retinoic acid metabolic process; response to brassinosteroid; prostaglandin catabolic process; sodium ion homeostasis; arachidonic acid binding; enzyme binding; lipoxin A4 metabolic process; steroid hydroxylase activity; lauric acid metabolic process; placenta development; estrogen 2-hydro…	-	-	cytochrome P450 714A1-like isoform X2 [Prunus avium]	PF00067.26	Cytochrome P450	Cytochrome P450 714A1 OS=Arabidopsis thaliana OX=3702 GN=CYP714A1 PE=2 SV=1	4JIGH	Q	Belongs to the cytochrome P450 family
LOC110771637	6.96501	1.17016	0	0	up	180.688	181.916	185.133	83.6717	84.5322	83.8772	GO:0005794;GO:0071456;GO:0005829;GO:0005886;GO:0005768;GO:0140575;GO:0005802;GO:0009734;GO:0098552;GO:0016020;GO:0009506;GO:0046872	cellular_component; biological_process; cellular_component; cellular_component; cellular_component; molecular_function; cellular_component; biological_process; cellular_component; cellular_component; cellular_component; molecular_function;	Golgi apparatus; cellular response to hypoxia; cytosol; plasma membrane; endosome; transmembrane monodehydroascorbate reductase activity; trans-Golgi network; auxin-activated signaling pathway; side of membrane; membrane; plasmodesma; metal ion binding;	-	-	cytochrome b561 and DOMON domain-containing protein At5g47530 [Prunus avium]	PF04526.17	Protein of unknown function (DUF568)	Cytochrome b561 and DOMON domain-containing protein At5g47530 OS=Arabidopsis thaliana OX=3702 GN=At5g47530 PE=2 SV=1	4JDGJ	T	Auxin-induced in root cultures protein
LOC110762787	6.64501	1.8048	0	0	up	183.905	176.975	184.108	53.9807	51.3722	56.2854	GO:0005794;GO:0019761;GO:0071456;GO:0050498;GO:0009617;GO:0005886;GO:0045431;GO:0016707;GO:0009718;GO:1900366;GO:0097237;GO:0046872;GO:0002229;GO:0005773;GO:0016706;GO:0009751;GO:0030782;GO:2000032;GO:2000022;GO:0010421;GO:0002238;GO:0010439;GO:0009699;GO:0047998;GO:0009611;GO:0032259;GO:0097295;GO:0008168;GO:1990641;GO:0009693;GO:0005576;GO:0102312;GO:0071398;GO:0050590;GO:0044550;GO:0002239;GO:…	cellular_component; biological_process; biological_process; molecular_function; biological_process; cellular_component; molecular_function; molecular_function; biological_process; biological_process; biological_process; molecular_function; biological_process; cellular_component; molecular_function; biological_process; molecular_function; biological_process; biological_process; biological_process;…	Golgi apparatus; glucosinolate biosynthetic process; cellular response to hypoxia; oxidoreductase activity, acting on paired donors, with incorporation or reduction of molecular oxygen, with 2-oxoglutarate as one donor, and the other dehydrogenated; response to bacterium; plasma membrane; flavonol synthase activity; gibberellin 3-beta-dioxygenase activity; anthocyanin-containing compound biosynth…	-	-	1-aminocyclopropane-1-carboxylate oxidase homolog 1-like [Prunus avium]	PF03171.24	2OG-Fe(II) oxygenase superfamily	1-aminocyclopropane-1-carboxylate oxidase homolog 1 OS=Arabidopsis thaliana OX=3702 GN=At1g06620 PE=2 SV=1	4JFFZ	Q	Belongs to the iron ascorbate-dependent oxidoreductase family
LOC110763782	7.2221	2.26597	0	0	up	315.366	319.886	321.535	68.0553	69.1719	68.8135	GO:0016567;GO:0031514;GO:0009723;GO:0005813;GO:0051301;GO:0098793;GO:0031528;GO:0005758;GO:0016607;GO:0019005;GO:1900226;GO:0010105;GO:1901332;GO:0035882;GO:0006511;GO:0000822;GO:0043204;GO:0019903;GO:0000422;GO:0009734;GO:0098685;GO:0007399;GO:0098978;GO:0006006;GO:0051781;GO:0010828;GO:0006508;GO:0010011;GO:0031146;GO:0043053;GO:0030282;GO:0071406;GO:0005654;GO:0044830;GO:0070911;GO:0051896;GO:…	biological_process; cellular_component; biological_process; cellular_component; biological_process; cellular_component; cellular_component; cellular_component; cellular_component; cellular_component; biological_process; biological_process; biological_process; biological_process; biological_process; molecular_function; cellular_component; molecular_function; biological_process; biological_process;…	protein ubiquitination; motile cilium; response to ethylene; centrosome; cell division; presynapse; microvillus membrane; mitochondrial intermembrane space; nuclear speck; SCF ubiquitin ligase complex; negative regulation of NLRP3 inflammasome complex assembly; negative regulation of ethylene-activated signaling pathway; negative regulation of lateral root development; defecation rhythm; ubiquiti…	ko04016;ko04075	MAPK signaling pathway - plant;Plant hormone signal transduction	EIN3-binding F-box protein 1 [Prunus avium]	PF13516.10	Leucine Rich repeat	EIN3-binding F-box protein 1 OS=Arabidopsis thaliana OX=3702 GN=EBF1 PE=1 SV=1	4JCYA	S	EIN3-binding F-box protein
LOC110754579	7.44714	1.31782	0	0	up	272.912	277.171	257.59	116.667	112.284	106.527	-	-	-	-	-	uncharacterized protein LOC110754579 [Prunus avium]	PF20680.1	Domain of unknown function (DUF6817)	-	4JKAI	-	-
LOC110768859	12.7209	1.16616	0	0	up	10018.2	9987.7	9805.6	4574.14	4675.09	4508.22	GO:0006878;GO:0005737;GO:0005634;GO:0046870;GO:0005507;GO:0008270;GO:0016151;GO:0046872	biological_process; cellular_component; cellular_component; molecular_function; molecular_function; molecular_function; molecular_function; molecular_function;	intracellular copper ion homeostasis; cytoplasm; nucleus; cadmium ion binding; copper ion binding; zinc ion binding; nickel cation binding; metal ion binding;	-	-	metallothionein-like protein type 2 [Prunus avium]	PF01439.22	Metallothionein	Metallothionein-like protein 1B OS=Vicia faba OX=3906 GN=MT1B PE=3 SV=1	3GKZN	S	Metallothionein-like protein
LOC110773483	4.33803	2.90904	0	0	up	50.4458	51.5429	49.4408	6.77293	7.19669	6.87754	GO:0009693;GO:0033854;GO:0009274;GO:0009735;GO:0009086;GO:0006572;GO:0044249;GO:0030170;GO:0009058;GO:0006952;GO:0006559;GO:0033362;GO:0051301;GO:0004069;GO:0016597;GO:0016212;GO:0009536;GO:0006536;GO:0006979;GO:0097054;GO:0017000;GO:0042853;GO:0033855;GO:0097053;GO:0003824;GO:0004121;GO:0005737;GO:0010087;GO:0010285;GO:0005739;GO:0008652;GO:0034276;GO:0046689;GO:0009612;GO:0033097;GO:0016829;GO:…	biological_process; molecular_function; cellular_component; biological_process; biological_process; biological_process; biological_process; molecular_function; biological_process; biological_process; biological_process; biological_process; biological_process; molecular_function; molecular_function; molecular_function; cellular_component; biological_process; biological_process; biological_process;…	ethylene biosynthetic process; glutamate-prephenate aminotransferase activity; peptidoglycan-based cell wall; response to cytokinin; methionine biosynthetic process; tyrosine catabolic process; cellular biosynthetic process; pyridoxal phosphate binding; biosynthetic process; defense response; L-phenylalanine catabolic process; lysine biosynthetic process via diaminopimelate, diaminopimelate-amino…	-	-	probable aminotransferase ACS10 [Prunus avium]	PF00155.25	Aminotransferase class I and II	Probable aminotransferase ACS10 OS=Arabidopsis thaliana OX=3702 GN=ACS10 PE=1 SV=1	4JEAA	T	aminotransferase ACS10
LOC110772463	7.44923	2.22642	0	0	up	369.912	367.195	368.88	80.7347	79.5787	84.6273	GO:0016788;GO:0009102;GO:0018775;GO:0052689;GO:0042203;GO:0036377;GO:0016811;GO:0043640;GO:1902348;GO:0005737;GO:0019740;GO:0009704;GO:0018765;GO:0005829;GO:0005634;GO:0009640;GO:0006212;GO:0080167;GO:1901601;GO:0016787;GO:0010223	molecular_function; biological_process; molecular_function; molecular_function; biological_process; biological_process; molecular_function; biological_process; biological_process; cellular_component; biological_process; biological_process; molecular_function; cellular_component; cellular_component; biological_process; biological_process; biological_process; biological_process; molecular_function;…	hydrolase activity, acting on ester bonds; biotin biosynthetic process; 2-hydroxymuconate-semialdehyde hydrolase activity; carboxylic ester hydrolase activity; toluene catabolic process; arbuscular mycorrhizal association; hydrolase activity, acting on carbon-nitrogen (but not peptide) bonds, in linear amides; benzoate catabolic process via hydroxylation; cellular response to strigolactone; cytop…	-	-	strigolactone esterase RMS3 [Prunus avium]	PF12697.11	Alpha/beta hydrolase family	Strigolactone esterase RMS3 OS=Pisum sativum OX=3888 GN=RMS3 PE=1 SV=1	4JH71	S	strigolactone esterase DAD2
LOC110761489	3.74427	6.75602	0	0	up	91.618	95.2421	95.1316	0.959815	0.825813	0.888972	GO:0042742;GO:0043027;GO:0050832;GO:0016740;GO:0006915;GO:0005737;GO:0004842;GO:0043161;GO:0006952;GO:0043067;GO:0005634;GO:0043066;GO:0043069;GO:0004869;GO:0051865;GO:2000117;GO:0043154;GO:0009739;GO:0046872	biological_process; molecular_function; biological_process; molecular_function; biological_process; cellular_component; molecular_function; biological_process; biological_process; biological_process; cellular_component; biological_process; biological_process; molecular_function; biological_process; biological_process; biological_process; biological_process; molecular_function;	defense response to bacterium; cysteine-type endopeptidase inhibitor activity involved in apoptotic process; defense response to fungus; transferase activity; apoptotic process; cytoplasm; ubiquitin-protein transferase activity; proteasome-mediated ubiquitin-dependent protein catabolic process; defense response; regulation of programmed cell death; nucleus; negative regulation of apoptotic proces…	-	-	BOI-related E3 ubiquitin-protein ligase 1-like [Prunus avium]	PF13920.10	Zinc finger, C3HC4 type (RING finger)	BOI-related E3 ubiquitin-protein ligase 1 OS=Arabidopsis thaliana OX=3702 GN=BRG1 PE=1 SV=1	4JHZV	O	BOI-related E3 ubiquitin-protein ligase
LOC110766139	3.55546	4.39178	0	0	up	43.4401	42.9228	43.8155	1.91831	2.32043	2.11589	GO:0009736;GO:0006863;GO:0009624;GO:0005345;GO:0005886;GO:0015211;GO:0016020;GO:0080037;GO:0010184	biological_process; biological_process; biological_process; molecular_function; cellular_component; molecular_function; cellular_component; biological_process; biological_process;	cytokinin-activated signaling pathway; purine nucleobase transport; response to nematode; purine nucleobase transmembrane transporter activity; plasma membrane; purine nucleoside transmembrane transporter activity; membrane; negative regulation of cytokinin-activated signaling pathway; cytokinin transport;	-	-	probable purine permease 11 isoform X2 [Prunus avium]	PF16913.9	Purine nucleobase transmembrane transport	Purine permease 21 OS=Arabidopsis thaliana OX=3702 GN=PUP21 PE=2 SV=2	4JNQ4	S	Purine nucleobase transmembrane transport
LOC110756540	2.51336	4.76431	0	0	up	18.4726	17.7893	18.4527	0.662204	0.603718	0.825768	GO:0010015;GO:0009789;GO:0009609;GO:0016080;GO:0031982;GO:0009617;GO:0005576;GO:0005886;GO:0006952;GO:0009610;GO:0031410;GO:0002237;GO:0045335;GO:0016020;GO:0009524;GO:0006887;GO:0036377;GO:1900150;GO:0005856;GO:0009414;GO:0090059;GO:0090406;GO:0012505;GO:0042742;GO:0043195;GO:0051124;GO:2000652;GO:0050832;GO:1901332;GO:0005737;GO:0016081;GO:0007269;GO:0009734;GO:0090543;GO:0052542;GO:0048759;GO:…	biological_process; biological_process; biological_process; biological_process; cellular_component; biological_process; cellular_component; cellular_component; biological_process; biological_process; cellular_component; biological_process; cellular_component; cellular_component; cellular_component; biological_process; biological_process; biological_process; cellular_component; biological_process;…	root morphogenesis; positive regulation of abscisic acid-activated signaling pathway; response to symbiotic bacterium; synaptic vesicle targeting; vesicle; response to bacterium; extracellular region; plasma membrane; defense response; response to symbiotic fungus; cytoplasmic vesicle; response to molecule of bacterial origin; phagocytic vesicle; membrane; phragmoplast; exocytosis; arbuscular myc…	-	-	exocyst complex component EXO70H1-like [Prunus avium]	PF03081.19	Exo70 exocyst complex subunit C-terminal	Exocyst complex component EXO70H1 OS=Arabidopsis thaliana OX=3702 GN=EXO70H1 PE=1 SV=1	4JMJD	U	exocyst complex component
LOC110764195	3.70527	3.17873	0	0	up	32.8685	34.2091	34.7087	4.10374	3.78923	3.73151	GO:0007010;GO:0005819;GO:0005737;GO:0010051;GO:0005874;GO:0009524;GO:0008017;GO:0009832;GO:0071555;GO:0010005	biological_process; cellular_component; cellular_component; biological_process; cellular_component; cellular_component; molecular_function; biological_process; biological_process; cellular_component;	cytoskeleton organization; spindle; cytoplasm; xylem and phloem pattern formation; microtubule; phragmoplast; microtubule binding; plant-type cell wall biogenesis; cell wall organization; cortical microtubule, transverse to long axis;	-	-	microtubule-associated protein 70-2-like [Prunus avium]	PF07058.15	Microtubule-associated protein 70	Microtubule-associated protein 70-2 OS=Arabidopsis thaliana OX=3702 GN=MAP70.2 PE=1 SV=1	4JI7R	S	Microtubule-associated protein 70-2-like
LOC110754052	6.01945	1.67117	0	0	up	112.051	109.318	113.838	35.211	35.8387	37.999	GO:0048536;GO:0005794;GO:0002213;GO:0016239;GO:0006695;GO:1901355;GO:0006754;GO:0008283;GO:0006096;GO:0030099;GO:0006954;GO:0048873;GO:0019915;GO:0006638;GO:0009409;GO:0042391;GO:0006641;GO:0006006;GO:0072576;GO:0009739;GO:0009410;GO:0004620;GO:0006776;GO:0044255;GO:0002536;GO:0007040;GO:0001650;GO:0016298;GO:0050673;GO:0006629;GO:0071838;GO:0005654;GO:0030301;GO:0061519;GO:0004806;GO:0007005;GO:…	biological_process; cellular_component; biological_process; biological_process; biological_process; biological_process; biological_process; biological_process; biological_process; biological_process; biological_process; biological_process; biological_process; biological_process; biological_process; biological_process; biological_process; biological_process; biological_process; biological_process;…	spleen development; Golgi apparatus; defense response to insect; positive regulation of macroautophagy; cholesterol biosynthetic process; response to rapamycin; ATP biosynthetic process; cell population proliferation; glycolytic process; myeloid cell differentiation; inflammatory response; homeostasis of number of cells within a tissue; lipid storage; neutral lipid metabolic process; response to …	-	-	lipase 1 [Prunus avium]	PF04083.20	Partial alpha/beta-hydrolase lipase region	Gastric triacylglycerol lipase OS=Canis lupus familiaris OX=9615 GN=LIPF PE=1 SV=2	4JIU8	I	Partial alpha/beta-hydrolase lipase region
LOC110749579	6.99613	1.19023	0	0	up	183.063	192.967	187.796	85.1222	87.5596	83.1841	GO:0102970;GO:0005794;GO:0009698;GO:0080059;GO:0009718;GO:0080062;GO:0046278;GO:0005856;GO:0047254;GO:0009751;GO:0033303;GO:0050139;GO:0002238;GO:0047891;GO:0047215;GO:0042802;GO:0033485;GO:0052641;GO:1900994;GO:0102816;GO:0035251;GO:0016114;GO:0103059;GO:0050412;GO:0051555;GO:0009636;GO:0102479;GO:0070301;GO:0009738;GO:0033494;GO:0018874;GO:0102425;GO:0080002;GO:0009696;GO:0046482;GO:0009845;GO:…	molecular_function; cellular_component; biological_process; molecular_function; biological_process; molecular_function; biological_process; cellular_component; molecular_function; biological_process; biological_process; molecular_function; biological_process; molecular_function; molecular_function; molecular_function; biological_process; molecular_function; biological_process; molecular_function;…	7-deoxyloganetic acid glucosyltransferase activity; Golgi apparatus; phenylpropanoid metabolic process; flavonol 3-O-arabinosyltransferase activity; anthocyanin-containing compound biosynthetic process; cytokinin 9-beta-glucosyltransferase activity; 3,4-dihydroxybenzoate metabolic process; cytoskeleton; 2,4-dihydroxy-7-methoxy-2H-1,4-benzoxazin-3(4H)-one 2-D-glucosyltransferase activity; response…	-	-	anthocyanidin 3-O-glucosyltransferase 2-like [Prunus avium]	PF00201.22	UDP-glucoronosyl and UDP-glucosyl transferase	Anthocyanidin 3-O-glucosyltransferase 2 OS=Fragaria ananassa OX=3747 GN=FGT PE=1 SV=1	4JT94	CG	Anthocyanidin 3-O-glucosyltransferase 2-like
LOC110757629	3.91889	6.90354	0	0	up	114.586	113.086	115.763	0.935597	1.02287	0.98605	GO:0106310;GO:0009627;GO:0005615;GO:0031982;GO:0009617;GO:0005576;GO:0061760;GO:0006952;GO:0009846;GO:0009723;GO:0031410;GO:0005795;GO:0016020;GO:0009651;GO:0099503;GO:0050832;GO:0005783;GO:0005773;GO:0004675;GO:0009751;GO:0004867;GO:0005737;GO:0031540;GO:0005739;GO:0031985;GO:0008152;GO:0009506;GO:0004672;GO:0042973;GO:0009620;GO:0003729;GO:0070505;GO:0016310;GO:0046686;GO:0070645;GO:0005634;GO:…	molecular_function; biological_process; cellular_component; cellular_component; biological_process; cellular_component; biological_process; biological_process; biological_process; biological_process; cellular_component; cellular_component; cellular_component; biological_process; cellular_component; biological_process; cellular_component; cellular_component; molecular_function; biological_process;…	protein serine kinase activity; systemic acquired resistance; extracellular space; vesicle; response to bacterium; extracellular region; antifungal innate immune response; defense response; pollen germination; response to ethylene; cytoplasmic vesicle; Golgi stack; membrane; response to salt stress; secretory vesicle; defense response to fungus; endoplasmic reticulum; vacuole; transmembrane recep…	-	-	thaumatin-like protein 1b [Prunus avium]	PF00314.21	Thaumatin family	Thaumatin-like protein 1 OS=Arabidopsis thaliana OX=3702 GN=TLP1 PE=2 SV=1	4JG7X	T	Thaumatin-like protein
LOC110770325	4.47677	3.69493	0	0	up	72.4269	71.9902	72.1949	6.02935	5.40242	5.90225	GO:0009860;GO:0071456;GO:0010325;GO:0010476;GO:0006805;GO:0005886;GO:1905516;GO:0005576;GO:0006952;GO:0009056;GO:0048444;GO:0016042;GO:0052689;GO:0005789;GO:0016020;GO:0010898;GO:1901600;GO:0033987;GO:0009939;GO:0003824;GO:0005737;GO:0005739;GO:2000032;GO:0009740;GO:0016829;GO:0005829;GO:0046287;GO:0010331;GO:0034338;GO:0005634;GO:0019213;GO:0048530;GO:0106435;GO:0009739;GO:0008126;GO:0009717;GO:…	biological_process; biological_process; biological_process; biological_process; biological_process; cellular_component; biological_process; cellular_component; biological_process; biological_process; biological_process; biological_process; molecular_function; cellular_component; cellular_component; biological_process; biological_process; molecular_function; biological_process; molecular_function;…	pollen tube growth; cellular response to hypoxia; raffinose family oligosaccharide biosynthetic process; gibberellin mediated signaling pathway; xenobiotic metabolic process; plasma membrane; positive regulation of fertilization; extracellular region; defense response; catabolic process; floral organ morphogenesis; lipid catabolic process; carboxylic ester hydrolase activity; endoplasmic reticulu…	-	-	2-hydroxyisoflavanone dehydratase-like [Prunus avium]	PF07859.17	alpha/beta hydrolase fold	2-hydroxyisoflavanone dehydratase OS=Glycyrrhiza echinata OX=46348 GN=HIDM PE=1 SV=1	4JT7H	V	alpha/beta hydrolase fold
LOC110759034	6.05753	1.80037	0	0	up	119.282	119.858	121.12	32.9628	38.0317	36.0937	GO:0051082;GO:0009627;GO:0009570;GO:0042026;GO:0006457;GO:0009536;GO:0010319;GO:0009408;GO:0051085;GO:0016853;GO:0005737;GO:0019904;GO:0005739;GO:0140662;GO:0005524;GO:0009842;GO:0003729;GO:0009409;GO:0008219;GO:0005634;GO:0022626;GO:1990220;GO:0048046;GO:0009507;GO:0005730;GO:0009941	molecular_function; biological_process; cellular_component; biological_process; biological_process; cellular_component; cellular_component; biological_process; biological_process; molecular_function; cellular_component; molecular_function; cellular_component; molecular_function; molecular_function; cellular_component; molecular_function; biological_process; biological_process; cellular_component;…	unfolded protein binding; systemic acquired resistance; chloroplast stroma; protein refolding; protein folding; plastid; stromule; response to heat; chaperone cofactor-dependent protein refolding; isomerase activity; cytoplasm; protein domain specific binding; mitochondrion; ATP-dependent protein folding chaperone; ATP binding; cyanelle; mRNA binding; response to cold; cell death; nucleus; cytoso…	ko03018	RNA degradation	ruBisCO large subunit-binding protein subunit beta, chloroplastic [Prunus avium]	PF00118.28	TCP-1/cpn60 chaperonin family	RuBisCO large subunit-binding protein subunit beta, chloroplastic OS=Pisum sativum OX=3888 PE=1 SV=2	4JMZP	O	Belongs to the chaperonin (HSP60) family
LOC110773674	5.81936	3.05652	0	0	up	152.809	157.321	156.717	18.3712	19.964	19.7866	GO:0010015;GO:0009789;GO:0009609;GO:0031982;GO:0009617;GO:0005576;GO:0005886;GO:0006952;GO:0009610;GO:0031410;GO:0002237;GO:0045335;GO:0016020;GO:0009524;GO:0006887;GO:0036377;GO:1900150;GO:0005856;GO:0009414;GO:0090059;GO:0090406;GO:0012505;GO:0042742;GO:2000652;GO:0050832;GO:1901332;GO:0005737;GO:0009734;GO:0052542;GO:0048759;GO:0070062;GO:0085042;GO:0002238;GO:0009620;GO:0005829;GO:0005634;GO:…	biological_process; biological_process; biological_process; cellular_component; biological_process; cellular_component; cellular_component; biological_process; biological_process; cellular_component; biological_process; cellular_component; cellular_component; cellular_component; biological_process; biological_process; biological_process; cellular_component; biological_process; biological_process;…	root morphogenesis; positive regulation of abscisic acid-activated signaling pathway; response to symbiotic bacterium; vesicle; response to bacterium; extracellular region; plasma membrane; defense response; response to symbiotic fungus; cytoplasmic vesicle; response to molecule of bacterial origin; phagocytic vesicle; membrane; phragmoplast; exocytosis; arbuscular mycorrhizal association; regula…	-	-	exocyst complex component EXO70H1-like [Prunus avium]	PF03081.19	Exo70 exocyst complex subunit C-terminal	Exocyst complex component EXO70H1 OS=Arabidopsis thaliana OX=3702 GN=EXO70H1 PE=1 SV=1	4JHJU	U	exocyst complex component
LOC110773678	4.13967	2.92475	0	0	up	44.024	42.5633	44.4462	5.95141	5.80441	6.11312	GO:0045930;GO:0007623;GO:0001714;GO:0042176;GO:0031965;GO:0043565;GO:0045454;GO:0055037;GO:0048364;GO:0009610;GO:2000273;GO:0006952;GO:1900459;GO:1900033;GO:0009723;GO:0030154;GO:0009863;GO:0010336;GO:0009877;GO:0051301;GO:0033206;GO:0048768;GO:0036377;GO:1990841;GO:0010187;GO:1905622;GO:0003677;GO:0010233;GO:0003700;GO:0042538;GO:0009939;GO:0010014;GO:0042446;GO:0006357;GO:0005737;GO:0045893;GO:…	biological_process; biological_process; biological_process; biological_process; cellular_component; molecular_function; biological_process; cellular_component; biological_process; biological_process; biological_process; biological_process; biological_process; biological_process; biological_process; biological_process; biological_process; biological_process; biological_process; biological_process;…	negative regulation of mitotic cell cycle; circadian rhythm; endodermal cell fate specification; regulation of protein catabolic process; nuclear membrane; sequence-specific DNA binding; cell redox homeostasis; recycling endosome; root development; response to symbiotic fungus; positive regulation of signaling receptor activity; defense response; positive regulation of brassinosteroid mediated si…	-	-	LOW QUALITY PROTEIN: scarecrow-like protein 4 [Prunus avium]	PF03514.18	GRAS domain family	SCARECROW-LIKE protein 7 OS=Populus euphratica OX=75702 GN=SCL7 PE=2 SV=1	4JHXD	K	Belongs to the GRAS family
LOC110753692	5.6484	2.35286	0	0	up	107.504	108.626	109.206	21.1111	21.6699	23.2327	GO:0102614;GO:0106240;GO:0102627;GO:0009805;GO:0009809;GO:0051502;GO:0005886;GO:1901946;GO:0033772;GO:0006952;GO:0016717;GO:0102628;GO:0016020;GO:0102811;GO:0005789;GO:0009718;GO:0016705;GO:0016709;GO:0009536;GO:1901012;GO:0102963;GO:0051553;GO:0044550;GO:0005783;GO:0033075;GO:0102995;GO:0033771;GO:0036202;GO:0035835;GO:0031969;GO:0005739;GO:0004497;GO:0020037;GO:0016099;GO:0036201;GO:0010333;GO:…	molecular_function; molecular_function; molecular_function; biological_process; biological_process; biological_process; cellular_component; biological_process; molecular_function; biological_process; molecular_function; molecular_function; cellular_component; molecular_function; cellular_component; biological_process; molecular_function; molecular_function; cellular_component; biological_process;…	germacrene A acid 8beta-hydroxylase activity; labd-13Z-ene-9,15,16-triol synthase activity; parthenolide 3beta-hydroxylase activity; coumarin biosynthetic process; lignin biosynthetic process; diterpene phytoalexin biosynthetic process; plasma membrane; miltiradiene biosynthetic process; flavonoid 3',5'-hydroxylase activity; defense response; oxidoreductase activity, acting on paired donors, with…	ko01100	Metabolic pathways	geraniol 8-hydroxylase-like [Prunus avium]	PF00067.26	Cytochrome P450	Flavonoid 3'-monooxygenase CYP75B137 OS=Crocosmia x crocosmiiflora OX=1053288 GN=CYP75B137 PE=1 SV=1	4JFQU	Q	Belongs to the cytochrome P450 family
LOC110753694	6.64644	1.50438	0	0	up	161.879	166.055	164.122	59.1088	62.2661	58.1604	GO:0102614;GO:0106240;GO:0009805;GO:0009809;GO:0051502;GO:0005886;GO:1901946;GO:0033772;GO:0006952;GO:0016717;GO:0016020;GO:0102811;GO:0005789;GO:0016705;GO:0009718;GO:0016709;GO:0009536;GO:1901012;GO:0102963;GO:0051553;GO:0044550;GO:0005783;GO:0033075;GO:0033771;GO:0036202;GO:0035835;GO:0031969;GO:0005739;GO:0004497;GO:0020037;GO:0016099;GO:0010333;GO:0102597;GO:0002238;GO:0051762;GO:0042343;GO:…	molecular_function; molecular_function; biological_process; biological_process; biological_process; cellular_component; biological_process; molecular_function; biological_process; molecular_function; cellular_component; molecular_function; cellular_component; molecular_function; biological_process; molecular_function; cellular_component; biological_process; molecular_function; biological_process;…	germacrene A acid 8beta-hydroxylase activity; labd-13Z-ene-9,15,16-triol synthase activity; coumarin biosynthetic process; lignin biosynthetic process; diterpene phytoalexin biosynthetic process; plasma membrane; miltiradiene biosynthetic process; flavonoid 3',5'-hydroxylase activity; defense response; oxidoreductase activity, acting on paired donors, with oxidation of a pair of donors resulting …	ko01100	Metabolic pathways	flavonoid 3'-monooxygenase-like [Prunus avium]	PF00067.26	Cytochrome P450	Flavonoid 3'-monooxygenase CYP75B137 OS=Crocosmia x crocosmiiflora OX=1053288 GN=CYP75B137 PE=1 SV=1	4JFQU	Q	Belongs to the cytochrome P450 family
LOC110753696	4.37384	5.313	0	0	up	113.253	112.014	107.825	3.17087	2.99857	2.38909	GO:0012501;GO:0005615;GO:0005576;GO:0009610;GO:0006952;GO:0002237;GO:0036377;GO:0030246;GO:0004866;GO:0042742;GO:0009625;GO:0099503;GO:0042542;GO:0045735;GO:0005783;GO:0005773;GO:0004867;GO:0009751;GO:0090729;GO:0005739;GO:0004869;GO:0002238;GO:0009624;GO:0030414;GO:0009611;GO:0010466;GO:0015066;GO:0048046	biological_process; cellular_component; cellular_component; biological_process; biological_process; biological_process; biological_process; molecular_function; molecular_function; biological_process; biological_process; cellular_component; biological_process; molecular_function; cellular_component; cellular_component; molecular_function; biological_process; molecular_function; cellular_component;…	programmed cell death; extracellular space; extracellular region; response to symbiotic fungus; defense response; response to molecule of bacterial origin; arbuscular mycorrhizal association; carbohydrate binding; endopeptidase inhibitor activity; defense response to bacterium; response to insect; secretory vesicle; response to hydrogen peroxide; nutrient reservoir activity; endoplasmic reticulum…	-	-	kunitz trypsin inhibitor 2-like [Prunus avium]	PF00197.22	Trypsin and protease inhibitor	Kunitz trypsin inhibitor 5 OS=Arabidopsis thaliana OX=3702 GN=KTI5 PE=2 SV=1	4JTDX	S	Soybean trypsin inhibitor (Kunitz) family of protease inhibitors
LOC110768664	8.23882	2.31478	0	0	up	640.91	657.438	679.974	137.235	140.015	134.45	GO:0050667;GO:0048678;GO:0009086;GO:0031419;GO:0006555;GO:0008270;GO:0061431;GO:0009235;GO:0071732;GO:0016205;GO:0016597;GO:0046500;GO:0046872;GO:0019284;GO:0010269;GO:0071267;GO:0005737;GO:0031103;GO:0106313;GO:0046653;GO:0070062;GO:0061627;GO:0005829;GO:0006974;GO:0046498;GO:0008705;GO:0035999;GO:0005634;GO:0042558;GO:0033477;GO:0008898;GO:0000096;GO:0033528;GO:0106312;GO:0032259;GO:0005542;GO:…	biological_process; biological_process; biological_process; molecular_function; biological_process; molecular_function; biological_process; biological_process; biological_process; molecular_function; molecular_function; biological_process; molecular_function; biological_process; biological_process; biological_process; cellular_component; biological_process; molecular_function; biological_process;…	homocysteine metabolic process; response to axon injury; methionine biosynthetic process; cobalamin binding; methionine metabolic process; zinc ion binding; cellular response to methionine; cobalamin metabolic process; cellular response to nitric oxide; selenocysteine methyltransferase activity; amino acid binding; S-adenosylmethionine metabolic process; metal ion binding; L-methionine salvage fr…	ko00270;ko01100;ko01110	Cysteine and methionine metabolism;Metabolic pathways;Biosynthesis of secondary metabolites	homocysteine S-methyltransferase 3-like [Prunus avium]	PF02574.20	Homocysteine S-methyltransferase	Homocysteine S-methyltransferase 3 OS=Arabidopsis thaliana OX=3702 GN=HMT3 PE=1 SV=2	4JFFV	E	Homocysteine s-methyltransferase
LOC110751585	7.9771	5.97701	0	0	up	1929.48	1946.5	1923.68	32.3344	30.7114	32.456	GO:0042545;GO:0005794;GO:0006508;GO:1902004;GO:0042803;GO:0005886;GO:0005768;GO:0005802;GO:0031647;GO:0048226;GO:0043424;GO:0071555;GO:0007043;GO:0009506	biological_process; cellular_component; biological_process; biological_process; molecular_function; cellular_component; cellular_component; cellular_component; biological_process; cellular_component; molecular_function; biological_process; biological_process; cellular_component;	cell wall modification; Golgi apparatus; proteolysis; positive regulation of amyloid-beta formation; protein homodimerization activity; plasma membrane; endosome; trans-Golgi network; regulation of protein stability; Casparian strip; protein histidine kinase binding; cell wall organization; cell-cell junction assembly; plasmodesma;	-	-	CASP-like protein 1D1 [Prunus avium]	PF04535.16	Casparian strip membrane protein domain	CASP-like protein 1D2 OS=Glycine max OX=3847 PE=2 SV=1	4JPU2	S	Belongs to the Casparian strip membrane proteins (CASP) family
LOC110749724	7.42639	1.07066	0	0	up	246.515	241.599	242.479	117.941	124.217	117.975	GO:0071456;GO:0010494;GO:0010150;GO:0005886;GO:0050767;GO:2000766;GO:0030154;GO:0008270;GO:0001701;GO:0009793;GO:1990715;GO:0010187;GO:1905538;GO:0003677;GO:0046872;GO:0003700;GO:0006979;GO:0050832;GO:0005737;GO:0000932;GO:1902074;GO:0009867;GO:0009409;GO:0005634;GO:0008407;GO:0030182;GO:0003727;GO:0048667;GO:0001764;GO:0051607;GO:0006417;GO:0005844;GO:0007476;GO:0006412;GO:0061157;GO:0002164;GO:…	biological_process; cellular_component; biological_process; cellular_component; biological_process; biological_process; biological_process; molecular_function; biological_process; biological_process; molecular_function; biological_process; molecular_function; molecular_function; molecular_function; molecular_function; biological_process; biological_process; cellular_component; cellular_component;…	cellular response to hypoxia; cytoplasmic stress granule; leaf senescence; plasma membrane; regulation of neurogenesis; negative regulation of cytoplasmic translation; cell differentiation; zinc ion binding; in utero embryonic development; embryo development ending in seed dormancy; mRNA CDS binding; negative regulation of seed germination; polysome binding; DNA binding; metal ion binding; DNA-bi…	-	-	zinc finger CCCH domain-containing protein 29-like [Prunus avium]	PF13637.10	Ankyrin repeats (many copies)	Zinc finger CCCH domain-containing protein 29 OS=Arabidopsis thaliana OX=3702 GN=At2g40140 PE=1 SV=1	4JK58	S	Zinc finger CCCH domain-containing protein
LOC110772652	3.3358	6.59435	0	0	up	60.6044	63.0168	60.2028	0.47101	0.845373	0.616849	GO:0005794;GO:0071456;GO:0050498;GO:0009617;GO:0005886;GO:0045431;GO:0016707;GO:0009718;GO:1900366;GO:0050474;GO:0097237;GO:0046872;GO:0002229;GO:0016706;GO:0009751;GO:0030782;GO:2000032;GO:2000022;GO:0010421;GO:0002238;GO:0103055;GO:0009699;GO:0009739;GO:0052634;GO:0009611;GO:0032259;GO:0097295;GO:0008168;GO:1990641;GO:0009693;GO:0009413;GO:0005576;GO:0102312;GO:0071398;GO:0048575;GO:0002239;GO:…	cellular_component; biological_process; molecular_function; biological_process; cellular_component; molecular_function; molecular_function; biological_process; biological_process; molecular_function; biological_process; molecular_function; biological_process; molecular_function; biological_process; molecular_function; biological_process; biological_process; biological_process; biological_process;…	Golgi apparatus; cellular response to hypoxia; oxidoreductase activity, acting on paired donors, with incorporation or reduction of molecular oxygen, with 2-oxoglutarate as one donor, and the other dehydrogenated; response to bacterium; plasma membrane; flavonol synthase activity; gibberellin 3-beta-dioxygenase activity; anthocyanin-containing compound biosynthetic process; negative regulation of…	-	-	protein SRG1-like [Prunus avium]	PF03171.24	2OG-Fe(II) oxygenase superfamily	Protein SRG1 OS=Arabidopsis thaliana OX=3702 GN=SRG1 PE=2 SV=1	4JT1Z	Q	Belongs to the iron ascorbate-dependent oxidoreductase family
LOC110766411	5.14303	2.07387	0	0	up	68.971	64.1834	73.2316	17.3068	16.1894	17.2694	-	-	-	-	-	probable serine/threonine-protein kinase DDB_G0272282 [Prunus avium]	PF16602.9	Linker region of USP19 deubiquitinase	-	4JPT5	S	Serine-rich protein-related
LOC110764130	4.31879	3.03622	0	0	up	54.1216	49.8462	51.5885	6.48841	6.01857	7.15449	GO:0009873;GO:0009788;GO:0009735;GO:0009738;GO:0051973;GO:0030154;GO:0048510;GO:0010091;GO:0048766;GO:0003677;GO:0046872;GO:0003700;GO:0060862;GO:0046982;GO:0010090;GO:0000976;GO:0009740;GO:0009736;GO:0009409;GO:0019760;GO:0005634;GO:0048767;GO:0009640;GO:0022626;GO:0010026;GO:0009909;GO:0009739;GO:0048441;GO:0006355;GO:0010582	biological_process; biological_process; biological_process; biological_process; biological_process; biological_process; biological_process; biological_process; biological_process; molecular_function; molecular_function; molecular_function; biological_process; molecular_function; biological_process; molecular_function; biological_process; biological_process; biological_process; biological_process;…	ethylene-activated signaling pathway; negative regulation of abscisic acid-activated signaling pathway; response to cytokinin; abscisic acid-activated signaling pathway; positive regulation of telomerase activity; cell differentiation; regulation of timing of transition from vegetative to reproductive phase; trichome branching; root hair initiation; DNA binding; metal ion binding; DNA-binding tra…	-	-	zinc finger protein GIS3 [Prunus avium]	PF13912.10	C2H2-type zinc finger	Zinc finger protein GIS3 OS=Arabidopsis thaliana OX=3702 GN=GIS3 PE=1 SV=1	4JP3V	S	ZINC FINGER protein
LOC110750966	3.04474	5.7643	0	0	up	37.527	38.6335	38.9642	0.719047	0.677299	0.794517	GO:0071456;GO:0009274;GO:0047334;GO:0005886;GO:0042301;GO:0046872;GO:0061621;GO:0005737;GO:0010053;GO:0030388;GO:0006096;GO:0020015;GO:0003872;GO:0009024;GO:0005829;GO:0005524;GO:0006002;GO:0042802;GO:0005945;GO:0016208;GO:0070095;GO:0048029;GO:0009507	biological_process; cellular_component; molecular_function; cellular_component; molecular_function; molecular_function; biological_process; cellular_component; biological_process; biological_process; biological_process; cellular_component; molecular_function; molecular_function; cellular_component; molecular_function; biological_process; molecular_function; cellular_component; molecular_function;…	cellular response to hypoxia; peptidoglycan-based cell wall; diphosphate-fructose-6-phosphate 1-phosphotransferase activity; plasma membrane; phosphate ion binding; metal ion binding; canonical glycolysis; cytoplasm; root epidermal cell differentiation; fructose 1,6-bisphosphate metabolic process; glycolytic process; glycosome; 6-phosphofructokinase activity; tagatose-6-phosphate kinase activity;…	ko00052;ko03018;ko00051;ko01100;ko00030;ko01110;ko01230;ko01200;ko00010	Galactose metabolism;RNA degradation;Fructose and mannose metabolism;Metabolic pathways;Pentose phosphate pathway;Biosynthesis of secondary metabolites;Biosynthesis of amino acids;Carbon metabolism;Glycolysis / Gluconeogenesis	ATP-dependent 6-phosphofructokinase 6-like [Prunus avium]	PF00365.24	Phosphofructokinase	ATP-dependent 6-phosphofructokinase 3 OS=Arabidopsis thaliana OX=3702 GN=PFK3 PE=1 SV=1	4JKX9	G	Catalyzes the phosphorylation of D-fructose 6-phosphate to fructose 1,6-bisphosphate by ATP, the first committing step of glycolysis
LOC110767585	3.20264	4.80162	0	0	up	31.9404	36.3525	38.6464	1.24099	1.30732	1.41403	GO:0102614;GO:0005794;GO:0102627;GO:0047056;GO:0009805;GO:0047052;GO:0009809;GO:0090709;GO:0005576;GO:1901946;GO:0006952;GO:0019395;GO:0033772;GO:0016717;GO:0102628;GO:0005789;GO:0016020;GO:0009718;GO:0016705;GO:0010286;GO:0016709;GO:0102811;GO:0000137;GO:0052582;GO:0033770;GO:0018674;GO:0015996;GO:0051553;GO:0005783;GO:0033075;GO:0106371;GO:0035835;GO:0005739;GO:0047957;GO:0004497;GO:0020037;GO:…	molecular_function; cellular_component; molecular_function; molecular_function; biological_process; molecular_function; biological_process; biological_process; cellular_component; biological_process; biological_process; biological_process; molecular_function; molecular_function; molecular_function; cellular_component; cellular_component; biological_process; molecular_function; biological_process;…	germacrene A acid 8beta-hydroxylase activity; Golgi apparatus; parthenolide 3beta-hydroxylase activity; (S)-canadine synthase activity; coumarin biosynthetic process; (S)-stylopine synthase activity; lignin biosynthetic process; regulation of timing of plant organ formation; extracellular region; miltiradiene biosynthetic process; defense response; fatty acid oxidation; flavonoid 3',5'-hydroxylas…	-	-	cytochrome P450 89A2-like [Prunus avium]	PF00067.26	Cytochrome P450	Cytochrome P450 89A9 OS=Arabidopsis thaliana OX=3702 GN=CYP89A9 PE=1 SV=1	4JJTI	Q	Cytochrome p450
LOC110750228	7.62409	3.83835	0	0	up	729.309	728.444	720.648	51.9923	49.4723	56.331	GO:0009738;GO:0004518;GO:0006952;GO:0038023;GO:0009877;GO:0005509;GO:0031347;GO:0050832;GO:0005737;GO:0004519;GO:0009620;GO:0005829;GO:0009736;GO:0010427;GO:0004540;GO:0097243;GO:0010331;GO:0005634;GO:0042802;GO:0009835;GO:0009607;GO:0009611;GO:0044373;GO:0009813;GO:1904408;GO:0004864	biological_process; molecular_function; biological_process; molecular_function; biological_process; molecular_function; biological_process; biological_process; cellular_component; molecular_function; biological_process; cellular_component; biological_process; molecular_function; molecular_function; molecular_function; molecular_function; cellular_component; molecular_function; biological_process;…	abscisic acid-activated signaling pathway; nuclease activity; defense response; signaling receptor activity; nodulation; calcium ion binding; regulation of defense response; defense response to fungus; cytoplasm; endonuclease activity; response to fungus; cytosol; cytokinin-activated signaling pathway; abscisic acid binding; RNA nuclease activity; flavonoid binding; gibberellin binding; nucleus; …	-	-	major allergen Pru ar 1-like [Prunus avium]	PF00407.23	Pathogenesis-related protein Bet v 1 family	Major strawberry allergen Fra a 1.08 OS=Fragaria ananassa OX=3747 GN=Fra a 1.08 PE=1 SV=1	4JU45	S	Major allergen Pru
LOC110749110	4.60732	2.20289	0	0	up	47.9069	50.3651	47.9481	11.039	11.3063	10.5119	GO:0003714;GO:0043231;GO:0005829;GO:0047130;GO:0005737;GO:0042393;GO:0006091;GO:0006554;GO:0005634;GO:0033512;GO:0004754;GO:0000122;GO:0005739;GO:0004753;GO:0019878;GO:0019477;GO:0047131;GO:0005759	molecular_function; cellular_component; cellular_component; molecular_function; cellular_component; molecular_function; biological_process; biological_process; cellular_component; biological_process; molecular_function; biological_process; cellular_component; molecular_function; biological_process; biological_process; molecular_function; cellular_component;	transcription corepressor activity; intracellular membrane-bounded organelle; cytosol; saccharopine dehydrogenase (NADP+, L-lysine-forming) activity; cytoplasm; histone binding; generation of precursor metabolites and energy; lysine catabolic process; nucleus; L-lysine catabolic process to acetyl-CoA via saccharopine; saccharopine dehydrogenase (NAD+, L-lysine-forming) activity; negative regulati…	ko01110;ko00310;ko01100	Biosynthesis of secondary metabolites;Lysine degradation;Metabolic pathways	alpha-aminoadipic semialdehyde synthase-like isoform X1 [Prunus avium]	PF05222.19	Alanine dehydrogenase/PNT, N-terminal domain	Alpha-aminoadipic semialdehyde synthase OS=Arabidopsis thaliana OX=3702 GN=LKR/SDH PE=1 SV=1	4JIJU	E	Alpha-aminoadipic semialdehyde
LOC110757790	4.83719	2.75116	0	0	up	68.4697	68.4698	70.627	11.0749	10.1984	10.6715	GO:0009274;GO:0045036;GO:0009507;GO:0009570;GO:0009505;GO:0005886;GO:0042026;GO:0034605;GO:0009536;GO:0010380;GO:0030420;GO:0009658;GO:0004176;GO:0009408;GO:0009532;GO:1990170;GO:1901002;GO:0016887;GO:0065003;GO:0005737;GO:0090729;GO:0005739;GO:0009706;GO:0031969;GO:1902584;GO:0031249;GO:0005829;GO:0003729;GO:0044183;GO:0045037;GO:0042803;GO:0009535;GO:1990169;GO:0042802;GO:0032991;GO:0006355;GO:…	cellular_component; biological_process; cellular_component; cellular_component; cellular_component; cellular_component; biological_process; biological_process; cellular_component; biological_process; biological_process; biological_process; molecular_function; biological_process; cellular_component; biological_process; biological_process; molecular_function; biological_process; cellular_component;…	peptidoglycan-based cell wall; protein targeting to chloroplast; chloroplast; chloroplast stroma; plant-type cell wall; plasma membrane; protein refolding; cellular response to heat; plastid; regulation of chlorophyll biosynthetic process; establishment of competence for transformation; chloroplast organization; ATP-dependent peptidase activity; response to heat; plastid stroma; stress response t…	-	-	chaperone protein ClpD, chloroplastic [Prunus avium]	PF07724.18	AAA domain (Cdc48 subfamily)	Chaperone protein ClpD, chloroplastic OS=Arabidopsis thaliana OX=3702 GN=CLPD PE=1 SV=1	4JKFV	O	Belongs to the ClpA ClpB family
LOC110747843	5.71408	2.91786	0	0	up	136.325	139.014	138.318	18.8064	19.8303	17.9334	GO:0102970;GO:0009718;GO:0080062;GO:0046278;GO:0042178;GO:0098754;GO:0047254;GO:0102361;GO:0033303;GO:0050139;GO:0002238;GO:0047891;GO:0047215;GO:0042802;GO:0033485;GO:0052641;GO:1900994;GO:0035251;GO:0016114;GO:0016787;GO:0050412;GO:0009636;GO:0070301;GO:0009809;GO:0006805;GO:0033494;GO:0018874;GO:0102425;GO:0080002;GO:0009696;GO:0046482;GO:0050275;GO:0002239;GO:0005783;GO:0005737;GO:0080024;GO:…	molecular_function; biological_process; molecular_function; biological_process; biological_process; biological_process; molecular_function; molecular_function; biological_process; molecular_function; biological_process; molecular_function; molecular_function; molecular_function; biological_process; molecular_function; biological_process; molecular_function; biological_process; molecular_function;…	7-deoxyloganetic acid glucosyltransferase activity; anthocyanin-containing compound biosynthetic process; cytokinin 9-beta-glucosyltransferase activity; 3,4-dihydroxybenzoate metabolic process; xenobiotic catabolic process; detoxification; 2,4-dihydroxy-7-methoxy-2H-1,4-benzoxazin-3(4H)-one 2-D-glucosyltransferase activity; esculetin 4-O-beta-glucosyltransferase activity; quercetin O-glucoside bi…	-	-	7-deoxyloganetin glucosyltransferase-like [Prunus avium]	PF00201.22	UDP-glucoronosyl and UDP-glucosyl transferase	(R)-mandelonitrile beta-glucosyltransferase OS=Prunus dulcis OX=3755 GN=UGT85A19 PE=1 SV=2	4JK1Y	CG	Belongs to the UDP-glycosyltransferase family
LOC110774184	6.05908	1.77956	0	0	up	121.221	116.58	120.078	36.8823	36.0421	34.9842	GO:0031093;GO:0005811;GO:0009274;GO:0031966;GO:0016491;GO:0005886;GO:0005576;GO:0005634;GO:0071770;GO:0005739;GO:0006629;GO:0030496;GO:0016020;GO:0009536;GO:0000325;GO:0009247;GO:0009941	cellular_component; cellular_component; cellular_component; cellular_component; molecular_function; cellular_component; cellular_component; cellular_component; biological_process; cellular_component; biological_process; cellular_component; cellular_component; cellular_component; cellular_component; biological_process; cellular_component;	platelet alpha granule lumen; lipid droplet; peptidoglycan-based cell wall; mitochondrial membrane; oxidoreductase activity; plasma membrane; extracellular region; nucleus; DIM/DIP cell wall layer assembly; mitochondrion; lipid metabolic process; midbody; membrane; plastid; plant-type vacuole; glycolipid biosynthetic process; chloroplast envelope;	-	-	probable mitochondrial saccharopine dehydrogenase-like oxidoreductase At5g39410 [Prunus avium]	PF03435.22	Saccharopine dehydrogenase NADP binding domain	Probable mitochondrial saccharopine dehydrogenase-like oxidoreductase At5g39410 OS=Arabidopsis thaliana OX=3702 GN=At5g39410 PE=1 SV=2	4JM92	S	mitochondrial saccharopine dehydrogenase-like oxidoreductase
LOC110771290	6.38585	4.33609	0	0	up	361.592	355.499	361.661	19.3521	18.4752	17.4046	GO:0071456;GO:0050896;GO:0005886;GO:0005737;GO:0009505;GO:0005634;GO:0005507;GO:0008270;GO:0009910;GO:0009506;GO:0005730;GO:0046872	biological_process; biological_process; cellular_component; cellular_component; cellular_component; cellular_component; molecular_function; molecular_function; biological_process; cellular_component; cellular_component; molecular_function;	cellular response to hypoxia; response to stimulus; plasma membrane; cytoplasm; plant-type cell wall; nucleus; copper ion binding; zinc ion binding; negative regulation of flower development; plasmodesma; nucleolus; metal ion binding;	-	-	heavy metal-associated isoprenylated plant protein 6-like [Prunus avium]	PF00403.30	Heavy-metal-associated domain	Heavy metal-associated isoprenylated plant protein 6 OS=Arabidopsis thaliana OX=3702 GN=HIPP06 PE=1 SV=1	4JIWV	P	Axoneme-associated protein mst101(2)-like
LOC110771298	4.18373	1.93376	0	0	up	33.0109	32.4357	32.3373	8.62956	8.62501	9.2517	-	-	-	-	-	uncharacterized protein LOC110771298 isoform X1 [Prunus avium]	PF10358.13	N-terminal C2 in EEIG1 and EHBP1 proteins	-	4JIVF	S	N-terminal C2 in EEIG1 and EHBP1 proteins
LOC110754324	4.04763	3.85664	0	0	up	55.9118	53.1361	55.8088	3.74259	4.36192	3.59531	GO:0009789;GO:0005886;GO:0038166;GO:0022404;GO:0031410;GO:0005813;GO:2000650;GO:0046872;GO:0051346;GO:0098970;GO:0009414;GO:0005509;GO:1990911;GO:0043204;GO:0016301;GO:0006913;GO:0019903;GO:0090129;GO:0032469;GO:0060999;GO:2001235;GO:0006954;GO:1902108;GO:2000032;GO:0099634;GO:0098685;GO:0004672;GO:0010666;GO:0014733;GO:1900425;GO:0010649;GO:0007399;GO:0055119;GO:0042803;GO:0009409;GO:0050920;GO:…	biological_process; cellular_component; biological_process; biological_process; cellular_component; cellular_component; biological_process; molecular_function; biological_process; biological_process; biological_process; molecular_function; biological_process; cellular_component; molecular_function; biological_process; molecular_function; biological_process; biological_process; biological_process;…	positive regulation of abscisic acid-activated signaling pathway; plasma membrane; angiotensin-activated signaling pathway; molting cycle process; cytoplasmic vesicle; centrosome; negative regulation of sodium ion transmembrane transporter activity; metal ion binding; negative regulation of hydrolase activity; postsynaptic neurotransmitter receptor diffusion trapping; response to water deprivatio…	-	-	phosphoenolpyruvate carboxylase kinase 1-like [Prunus avium]	PF00069.29	Protein kinase domain	Phosphoenolpyruvate carboxylase kinase 1 OS=Arabidopsis thaliana OX=3702 GN=PPCK1 PE=1 SV=1	4JG1M	T	Belongs to the protein kinase superfamily
LOC110765934	8.31206	1.13174	0	0	up	460.822	457.322	464.013	216.166	215.201	222.009	GO:0033072;GO:0003868;GO:0005794;GO:0009072;GO:0006572;GO:0006559;GO:0045335;GO:0005789;GO:0042438;GO:0000139;GO:0046872;GO:0005783;GO:0005737;GO:0090729;GO:0004462;GO:0005739;GO:0070062;GO:0005829;GO:0042803;GO:0050585;GO:0042802;GO:0005506;GO:0019836;GO:0031640	biological_process; molecular_function; cellular_component; biological_process; biological_process; biological_process; cellular_component; cellular_component; biological_process; cellular_component; molecular_function; cellular_component; cellular_component; molecular_function; molecular_function; cellular_component; cellular_component; cellular_component; molecular_function; molecular_function;…	vancomycin biosynthetic process; 4-hydroxyphenylpyruvate dioxygenase activity; Golgi apparatus; aromatic amino acid metabolic process; tyrosine catabolic process; L-phenylalanine catabolic process; phagocytic vesicle; endoplasmic reticulum membrane; melanin biosynthetic process; Golgi membrane; metal ion binding; endoplasmic reticulum; cytoplasm; toxin activity; lactoylglutathione lyase activity;…	ko00130;ko01100;ko00360;ko00350	Ubiquinone and other terpenoid-quinone biosynthesis;Metabolic pathways;Phenylalanine metabolism;Tyrosine metabolism	4-hydroxyphenylpyruvate dioxygenase [Prunus avium]	PF00903.29	Glyoxalase/Bleomycin resistance protein/Dioxygenase superfamily	4-hydroxyphenylpyruvate dioxygenase OS=Arabidopsis thaliana OX=3702 GN=HPD PE=1 SV=2	4JKDR	E	4-hydroxyphenylpyruvate
LOC110755510	5.9773	2.04895	0	0	up	119.256	125.244	126.014	29.6546	32.0905	30.967	GO:0061459;GO:0005794;GO:0015804;GO:0005886;GO:0015175;GO:0031410;GO:0015828;GO:0031528;GO:0060173;GO:0030054;GO:0008542;GO:0033029;GO:0031526;GO:0015822;GO:0008643;GO:0031969;GO:0006525;GO:0015811;GO:0050804;GO:0015819;GO:0015196;GO:0009925;GO:0006974;GO:0070306;GO:0015847;GO:0014070;GO:0097449;GO:0015171;GO:0015192;GO:0000325;GO:0015179;GO:0006809;GO:0015807;GO:0035094;GO:0009705;GO:0032991;GO:…	molecular_function; cellular_component; biological_process; cellular_component; molecular_function; cellular_component; biological_process; cellular_component; biological_process; cellular_component; biological_process; biological_process; cellular_component; biological_process; biological_process; cellular_component; biological_process; biological_process; biological_process; biological_process;…	L-arginine transmembrane transporter activity; Golgi apparatus; neutral amino acid transport; plasma membrane; neutral L-amino acid transmembrane transporter activity; cytoplasmic vesicle; tyrosine transport; microvillus membrane; limb development; cell junction; visual learning; regulation of neutrophil apoptotic process; brush border membrane; ornithine transport; carbohydrate transport; chloro…	-	-	cationic amino acid transporter 1 [Prunus avium]	PF13520.10	Amino acid permease	Cationic amino acid transporter 1 OS=Arabidopsis thaliana OX=3702 GN=CAT1 PE=1 SV=1	4JMH1	E	cationic amino acid transporter
LOC110760892	4.67681	2.60161	0	0	up	60.3562	57.5636	57.7148	9.7679	9.70499	10.5137	GO:0010371;GO:0043565;GO:0009735;GO:0009738;GO:0009741;GO:0010431;GO:0009793;GO:0048574;GO:0001173;GO:0046872;GO:0003677;GO:0009414;GO:0003700;GO:0048509;GO:0005737;GO:0045893;GO:0000976;GO:0035670;GO:0009740;GO:0042803;GO:0019760;GO:0009637;GO:0005634;GO:0009640;GO:0009737;GO:0009739;GO:0045892;GO:0009733;GO:0043392;GO:0006355;GO:0010582	biological_process; molecular_function; biological_process; biological_process; biological_process; biological_process; biological_process; biological_process; biological_process; molecular_function; molecular_function; biological_process; molecular_function; biological_process; cellular_component; biological_process; molecular_function; biological_process; biological_process; molecular_function;…	regulation of gibberellin biosynthetic process; sequence-specific DNA binding; response to cytokinin; abscisic acid-activated signaling pathway; response to brassinosteroid; seed maturation; embryo development ending in seed dormancy; long-day photoperiodism, flowering; DNA-templated transcriptional start site selection; metal ion binding; DNA binding; response to water deprivation; DNA-binding t…	-	-	LOW QUALITY PROTEIN: zinc-finger homeodomain protein 9 [Prunus avium]	PF04770.16	ZF-HD protein dimerisation region	Zinc-finger homeodomain protein 9 OS=Arabidopsis thaliana OX=3702 GN=ZHD9 PE=1 SV=1	4JT5K	K	Zinc-finger homeodomain protein
LOC110771420	7.12243	3.66623	0	0	up	480.535	480.007	483.492	41.3415	37.7854	38.7095	GO:0005794;GO:0071456;GO:0050498;GO:0005886;GO:0009617;GO:0045431;GO:0016707;GO:0009718;GO:1900366;GO:0050474;GO:0097237;GO:0046872;GO:0002229;GO:0016706;GO:0009751;GO:0030782;GO:2000032;GO:2000022;GO:0010421;GO:0002238;GO:0045543;GO:0009699;GO:0009739;GO:0052634;GO:0009611;GO:0032259;GO:0097295;GO:0008168;GO:1990641;GO:0009693;GO:0005576;GO:0071398;GO:0050590;GO:0002239;GO:0044550;GO:0005783;GO:…	cellular_component; biological_process; molecular_function; cellular_component; biological_process; molecular_function; molecular_function; biological_process; biological_process; molecular_function; biological_process; molecular_function; biological_process; molecular_function; biological_process; molecular_function; biological_process; biological_process; biological_process; biological_process;…	Golgi apparatus; cellular response to hypoxia; oxidoreductase activity, acting on paired donors, with incorporation or reduction of molecular oxygen, with 2-oxoglutarate as one donor, and the other dehydrogenated; plasma membrane; response to bacterium; flavonol synthase activity; gibberellin 3-beta-dioxygenase activity; anthocyanin-containing compound biosynthetic process; negative regulation of…	ko00270;ko01100;ko01110	Cysteine and methionine metabolism;Metabolic pathways;Biosynthesis of secondary metabolites	1-aminocyclopropane-1-carboxylate oxidase [Prunus avium]	PF03171.24	2OG-Fe(II) oxygenase superfamily	1-aminocyclopropane-1-carboxylate oxidase OS=Prunus mume OX=102107 GN=ACO1 PE=2 SV=1	4JJI9	Q	Belongs to the iron ascorbate-dependent oxidoreductase family
LOC110756141	3.45371	5.31813	0	0	up	49.4392	51.024	52.11	1.28944	1.29568	1.36172	GO:0005788;GO:0010103;GO:0005576;GO:0009690;GO:0034599;GO:0005783;GO:0005773;GO:0005737;GO:0005739;GO:0009823;GO:0008131;GO:0019608;GO:0071704;GO:0005829;GO:0009736;GO:0070485;GO:0019139;GO:0005634;GO:0071949;GO:0005741;GO:0003885;GO:0018530;GO:1901576;GO:0009820;GO:0016491;GO:0010229;GO:0048507	cellular_component; biological_process; cellular_component; biological_process; biological_process; cellular_component; cellular_component; cellular_component; cellular_component; biological_process; molecular_function; biological_process; biological_process; cellular_component; biological_process; biological_process; molecular_function; cellular_component; molecular_function; cellular_component;…	endoplasmic reticulum lumen; stomatal complex morphogenesis; extracellular region; cytokinin metabolic process; cellular response to oxidative stress; endoplasmic reticulum; vacuole; cytoplasm; mitochondrion; cytokinin catabolic process; primary amine oxidase activity; nicotine catabolic process; organic substance metabolic process; cytosol; cytokinin-activated signaling pathway; dehydro-D-arabin…	ko00908	Zeatin biosynthesis	cytokinin dehydrogenase 6 [Prunus avium]	PF09265.14	Cytokinin dehydrogenase 1, FAD and cytokinin binding	Cytokinin dehydrogenase 6 OS=Arabidopsis thaliana OX=3702 GN=CKX6 PE=2 SV=2	4JDGZ	C	Cytokinin dehydrogenase
LOC110763703	5.46457	8.97695	0	0	up	753.39	781.667	760.113	1.4501	1.79343	1.41017	GO:0005794;GO:0009698;GO:0005615;GO:0004185;GO:0009505;GO:0005576;GO:0009610;GO:0005777;GO:0005802;GO:0016747;GO:0016020;GO:0005789;GO:0004180;GO:0036377;GO:0046938;GO:0030448;GO:0051555;GO:0006886;GO:0099503;GO:0008047;GO:0005783;GO:0005773;GO:0050419;GO:0031647;GO:0016752;GO:0005739;GO:0045121;GO:0009506;GO:0070062;GO:0000324;GO:0043231;GO:0005764;GO:0047158;GO:1904714;GO:0000328;GO:0016746;GO:…	cellular_component; biological_process; cellular_component; molecular_function; cellular_component; cellular_component; biological_process; cellular_component; cellular_component; molecular_function; cellular_component; cellular_component; molecular_function; biological_process; biological_process; biological_process; biological_process; biological_process; cellular_component; molecular_function;…	Golgi apparatus; phenylpropanoid metabolic process; extracellular space; serine-type carboxypeptidase activity; plant-type cell wall; extracellular region; response to symbiotic fungus; peroxisome; trans-Golgi network; acyltransferase activity, transferring groups other than amino-acyl groups; membrane; endoplasmic reticulum membrane; carboxypeptidase activity; arbuscular mycorrhizal association;…	-	-	serine carboxypeptidase-like 13 [Prunus avium]	PF00450.26	Serine carboxypeptidase	Serine carboxypeptidase-like 18 OS=Arabidopsis thaliana OX=3702 GN=SCPL18 PE=2 SV=2	4JRHW	EO	Belongs to the peptidase S10 family
LOC110770594	4.7815	3.59194	0	0	up	88.9075	88.5291	85.941	6.85326	7.47308	8.29324	-	-	-	-	-	uncharacterized protein LOC110770594 [Prunus avium]	-	-	-	3GM6Y	-	-
[truncated: 16,544 more rows]
