# Supplementary material for: The PavMYB.C2-UFGT module contributes to fruit coloration via modulating anthocyanin biosynthesis in sweet cherry
Source: PLoS Genet. 2025 Jun 17;21(6):e1011761. doi: 10.1371/journal.pgen.1011761 (PMC12185008; doi:10.1371/journal.pgen.1011761)
Supplement: S7 Data — (XLSX) [file pgen.1011761.s012.xlsx]

## Sheet: S7 Data
S7 Data. KEGG enrichment analysis of intersecting DEGs between MYB.C2-OE and 'Empty' fruits at 15 days after injection.
Category	ID	Description	GeneRatio	BgRatio	pValue	pAdjust	Count	GeneID
Metabolism	ko00196	Photosynthesis - antenna proteins	0.0039 (14/3629)	0.0038 (19/5022)	5.37785e-09	6.66854e-07	14	LOC110755777/LOC110754875/LOC110754874/LOC110761943/LOC110766584/LOC110755626/LOC110749933/LOC110772625/LOC110758065/LOC110762328/LOC110749712/LOC110760260/LOC110770503/LOC110769711
unKnown	ko01100	Metabolic pathways	0.1066 (387/3629)	0.4586 (2303/5022)	3.59483e-08	2.22879e-06	387	LOC110746652/LOC110766051/LOC110771692/LOC110745832/LOC110774410/LOC110762328/LOC110763085/LOC110750087/LOC110754781/LOC110770133/LOC110760122/LOC110749384/LOC110763790/LOC110770132/LOC110774307/LOC110764532/LOC110773976/LOC110770610/LOC110763925/LOC110763422/LOC110759949/LOC110754886/LOC110760353/LOC110771797/LOC110757193/LOC110759947/LOC110770583/LOC110754659/LOC110750332/LOC110746477/LOC110756…
unKnown	ko01110	Biosynthesis of secondary metabolites	0.0609 (221/3629)	0.2386 (1198/5022)	2.69655e-07	1.11458e-05	221	LOC110748671/LOC110746652/LOC110753332/LOC110761550/LOC110764357/LOC110749562/LOC110774410/LOC110767602/LOC110762542/LOC110748489/LOC110767616/LOC110754644/LOC110757365/LOC110762285/LOC110765171/LOC110771557/LOC110772201/LOC110770133/LOC110758325/LOC110751742/LOC110746098/LOC110760122/LOC110764725/LOC110770878/LOC110768325/LOC110757249/LOC110762553/LOC110770132/LOC110774307/LOC110772776/LOC110752…
Metabolism	ko00940	Phenylpropanoid biosynthesis	0.0149 (54/3629)	0.0436 (219/5022)	1.0062e-05	0.000311923	54	LOC110748671/LOC110748570/LOC110764357/LOC110749562/LOC110748576/LOC110770610/LOC110760244/LOC110750716/LOC110758776/LOC110759949/LOC110755459/LOC110758325/LOC110770133/LOC110746098/LOC110746968/LOC110763831/LOC110747092/LOC110763921/LOC110769740/LOC110768313/LOC110774314/LOC110765626/LOC110765625/LOC110773711/LOC110772676/LOC110754534/LOC110763833/LOC110758497/LOC110768374/LOC110751254/LOC110770…
Metabolism	ko00941	Flavonoid biosynthesis	0.0066 (24/3629)	0.0149 (75/5022)	4.37413e-05	0.00108478	24	LOC110753332/LOC110767602/LOC110767616/LOC110758924/LOC110770610/LOC110762285/LOC110771557/LOC110768767/LOC110747092/LOC110763921/LOC110769740/LOC110774314/LOC110765626/LOC110765625/LOC110773711/LOC110772676/LOC110750978/LOC110774307/LOC110756675/LOC110773710/LOC110772231/LOC110765627/LOC110772674/LOC110758277
Metabolism	ko00910	Nitrogen metabolism	0.0041 (15/3629)	0.0074 (37/5022)	5.83726e-05	0.00120637	15	LOC110768827/LOC110750585/LOC110746833/LOC110756482/LOC110758098/LOC110751882/LOC110772775/LOC110748048/LOC110764243/LOC110771696/LOC110770347/LOC110753196/LOC110773172/LOC110767133/LOC110773581
Organismal Systems	ko04626	Plant-pathogen interaction	0.0127 (46/3629)	0.0420 (211/5022)	0.00095688	0.0169504	46	LOC110770514/LOC110749638/LOC110745523/LOC110754006/LOC110769708/LOC110762470/LOC110767257/LOC110767700/LOC110747115/LOC110769709/LOC110769893/LOC110746948/LOC110772349/LOC110764276/LOC110758804/LOC110770451/LOC110749971/LOC110754331/LOC110752133/LOC110749241/LOC110769906/LOC110755397/LOC110756192/LOC110760956/LOC110755219/LOC110750181/LOC110761249/LOC110766585/LOC110745092/LOC110766306/LOC110747…
Metabolism	ko00520	Amino sugar and nucleotide sugar metabolism	0.0085 (31/3629)	0.0261 (131/5022)	0.00164279	0.0254633	31	LOC110769807/LOC110745832/LOC110771372/LOC110768823/LOC110749413/LOC110769651/LOC110762554/LOC110758389/LOC110749414/LOC110754886/LOC110747540/LOC110774598/LOC110758390/LOC110751817/LOC110745833/LOC110767694/LOC110761394/LOC110745947/LOC110766207/LOC110766131/LOC110744677/LOC110744692/LOC110756927/LOC110769686/LOC110765084/LOC110747696/LOC110770777/LOC110749061/LOC110749988/LOC110770782/LOC110767…
unKnown	ko00999	Podophyllotoxin biosynthesis	0.0019 (7/3629)	0.0032 (16/5022)	0.00358094	0.0493374	7	LOC110755459/LOC110758567/LOC110746098/LOC110753456/LOC110750978/LOC110769740/LOC110770610
Metabolism	ko00945	Stilbenoid, diarylheptanoid and gingerol biosynthesis	0.0039 (14/3629)	0.0100 (50/5022)	0.00665051	0.0824663	14	LOC110765626/LOC110765625/LOC110773711/LOC110772676/LOC110773710/LOC110765627/LOC110772674/LOC110769740/LOC110750978/LOC110747092/LOC110763921/LOC110770610/LOC110774314/LOC110774307
Metabolism	ko00195	Photosynthesis	0.0030 (11/3629)	0.0072 (36/5022)	0.00770872	0.0868983	11	LOC110762051/LOC110765755/LOC110748358/LOC110763090/LOC110744712/LOC110750542/LOC110754386/LOC110760542/LOC110769508/LOC110772203/LOC110755507
Metabolism	ko00564	Glycerophospholipid metabolism	0.0058 (21/3629)	0.0181 (91/5022)	0.0117612	0.113454	21	LOC110768719/LOC110744707/LOC110762542/LOC110764432/LOC110772201/LOC110760353/LOC110760256/LOC110757193/LOC110756311/LOC110748110/LOC110774119/LOC110755824/LOC110759947/LOC110769771/LOC110752694/LOC110767072/LOC110773137/LOC110763148/LOC110762853/LOC110769311/LOC110748597
Environmental Information Processing	ko02010	ABC transporters	0.0030 (11/3629)	0.0076 (38/5022)	0.0118943	0.113454	11	LOC110763502/LOC110772417/LOC110763528/LOC110760902/LOC110767880/LOC110763521/LOC110763494/LOC110755712/LOC110748450/LOC110766621/LOC110748655
Genetic Information Processing	ko03008	Ribosome biogenesis in eukaryotes	0.0058 (21/3629)	0.0185 (93/5022)	0.0150224	0.133056	21	LOC110756276/LOC110753454/LOC110759434/LOC110768490/LOC110752924/LOC110771807/LOC110756414/LOC110763026/LOC110774223/LOC110769182/LOC110766930/LOC110764700/LOC110773663/LOC110760010/LOC110773801/LOC110773798/LOC110763219/LOC110773316/LOC110766191/LOC110769115/LOC110758599
Metabolism	ko00052	Galactose metabolism	0.0036 (13/3629)	0.0100 (50/5022)	0.0166256	0.137438	13	LOC110750966/LOC110755785/LOC110769686/LOC110746686/LOC110753678/LOC110766051/LOC110744457/LOC110760876/LOC110761051/LOC110764725/LOC110759431/LOC110752629/LOC110765084
Metabolism	ko00350	Tyrosine metabolism	0.0039 (14/3629)	0.0112 (56/5022)	0.0185971	0.144128	14	LOC110755050/LOC110748109/LOC110746652/LOC110770878/LOC110748775/LOC110755051/LOC110749791/LOC110773417/LOC110767303/LOC110770889/LOC110745884/LOC110748508/LOC110774247/LOC110747723
Metabolism	ko00960	Tropane, piperidine and pyridine alkaloid biosynthesis	0.0022 (8/3629)	0.0054 (27/5022)	0.02634	0.192127	8	LOC110755050/LOC110773455/LOC110755051/LOC110745884/LOC110748508/LOC110747723/LOC110773471/LOC110773454
Metabolism	ko00360	Phenylalanine metabolism	0.0025 (9/3629)	0.0066 (33/5022)	0.0320857	0.204795	9	LOC110748671/LOC110755050/LOC110753786/LOC110767468/LOC110755051/LOC110767303/LOC110745884/LOC110748508/LOC110747723
Metabolism	ko00531	Glycosaminoglycan degradation	0.0014 (5/3629)	0.0028 (14/5022)	0.0349211	0.204795	5	LOC110752594/LOC110763760/LOC110751373/LOC110766967/LOC110744595
Metabolism	ko00905	Brassinosteroid biosynthesis	0.0028 (10/3629)	0.0078 (39/5022)	0.0367747	0.204795	10	LOC110757766/LOC110773923/LOC110757727/LOC110757689/LOC110765580/LOC110765585/LOC110749731/LOC110765572/LOC110757767/LOC110757713
Organismal Systems	ko04712	Circadian rhythm - plant	0.0028 (10/3629)	0.0078 (39/5022)	0.0367747	0.204795	10	LOC110764510/LOC110769767/LOC110762722/LOC110770574/LOC110768254/LOC110758924/LOC110749639/LOC110764063/LOC110764052/LOC110748470
Environmental Information Processing	ko04075	Plant hormone signal transduction	0.0127 (46/3629)	0.0510 (256/5022)	0.0368782	0.204795	46	LOC110749542/LOC110761852/LOC110756439/LOC110756950/LOC110770398/LOC110752627/LOC110744962/LOC110751270/LOC110763768/LOC110770353/LOC110755456/LOC110762016/LOC110756060/LOC110769933/LOC110746780/LOC110772837/LOC110753472/LOC110752550/LOC110757622/LOC110746208/LOC110763409/LOC110755469/LOC110751936/LOC110760867/LOC110773129/LOC110752509/LOC110745184/LOC110768970/LOC110760198/LOC110772014/LOC110771…
Metabolism	ko00100	Steroid biosynthesis	0.0022 (8/3629)	0.0058 (29/5022)	0.0396378	0.204795	8	LOC110750884/LOC110765835/LOC110757217/LOC110747303/LOC110745624/LOC110768502/LOC110754644/LOC110768549
Metabolism	ko00950	Isoquinoline alkaloid biosynthesis	0.0022 (8/3629)	0.0058 (29/5022)	0.0396378	0.204795	8	LOC110755050/LOC110770878/LOC110755051/LOC110745884/LOC110770889/LOC110748508/LOC110774247/LOC110747723
Metabolism	ko00500	Starch and sucrose metabolism	0.0091 (33/3629)	0.0350 (176/5022)	0.0419096	0.205843	33	LOC110748570/LOC110746034/LOC110761912/LOC110753166/LOC110771692/LOC110745885/LOC110748576/LOC110768823/LOC110763085/LOC110761051/LOC110765091/LOC110751428/LOC110770133/LOC110753678/LOC110762714/LOC110753151/LOC110758897/LOC110763831/LOC110759546/LOC110759431/LOC110768313/LOC110745947/LOC110766882/LOC110763790/LOC110751254/LOC110770132/LOC110764757/LOC110757292/LOC110758172/LOC110763062/LOC110764…
Metabolism	ko00480	Glutathione metabolism	0.0063 (23/3629)	0.0229 (115/5022)	0.0431606	0.205843	23	LOC110750902/LOC110765923/LOC110761550/LOC110750087/LOC110769426/LOC110746659/LOC110772807/LOC110744516/LOC110771024/LOC110761758/LOC110769425/LOC110756668/LOC110762378/LOC110772813/LOC110748995/LOC110769424/LOC110747533/LOC110747030/LOC110747557/LOC110747534/LOC110748082/LOC110750085/LOC110750903
Metabolism	ko00944	Flavone and flavonol biosynthesis	0.0006 (2/3629)	0.0006 (3/5022)	0.0526749	0.241914	2	LOC110753332/LOC110762285
Metabolism	ko00250	Alanine, aspartate and glutamate metabolism	0.0030 (11/3629)	0.0096 (48/5022)	0.0614475	0.272125	11	LOC110768827/LOC110762750/LOC110758710/LOC110756482/LOC110768720/LOC110761940/LOC110768398/LOC110764243/LOC110746783/LOC110756160/LOC110767133
Metabolism	ko00909	Sesquiterpenoid and triterpenoid biosynthesis	0.0017 (6/3629)	0.0044 (22/5022)	0.0743641	0.313835	6	LOC110757217/LOC110761677/LOC110747303/LOC110745624/LOC110768502/LOC110768549
Metabolism	ko00591	Linoleic acid metabolism	0.0014 (5/3629)	0.0034 (17/5022)	0.0759279	0.313835	5	LOC110759643/LOC110759772/LOC110763981/LOC110759645/LOC110763971
unKnown	ko00710	Carbon fixation in photosynthetic organisms	0.0041 (15/3629)	0.0147 (74/5022)	0.0823108	0.320806	15	LOC110750332/LOC110763333/LOC110772055/LOC110773827/LOC110764330/LOC110763885/LOC110764120/LOC110768325/LOC110768177/LOC110752150/LOC110767477/LOC110757231/LOC110768976/LOC110761196/LOC110774389
Metabolism	ko00906	Carotenoid biosynthesis	0.0025 (9/3629)	0.0078 (39/5022)	0.0828861	0.320806	9	LOC110770832/LOC110765171/LOC110747964/LOC110773976/LOC110753229/LOC110772343/LOC110768049/LOC110761971/LOC110766230
Metabolism	ko01040	Biosynthesis of unsaturated fatty acids	0.0017 (6/3629)	0.0046 (23/5022)	0.0893076	0.320806	6	LOC110770740/LOC110758980/LOC110760507/LOC110748025/LOC110762100/LOC110760505
unKnown	ko00904	Gibberellin biosynthesis	0.0022 (8/3629)	0.0068 (34/5022)	0.0901966	0.320806	8	LOC110747749/LOC110756042/LOC110757046/LOC110756978/LOC110751742/LOC110762553/LOC110756983/LOC110773997
Metabolism	ko00260	Glycine, serine and threonine metabolism	0.0039 (14/3629)	0.0137 (69/5022)	0.09055	0.320806	14	LOC110755050/LOC110748104/LOC110768801/LOC110755051/LOC110768398/LOC110745884/LOC110748508/LOC110759482/LOC110761312/LOC110747723/LOC110762758/LOC110754705/LOC110755269/LOC110763925
Metabolism	ko00460	Cyanoamino acid metabolism	0.0050 (18/3629)	0.0191 (96/5022)	0.111564	0.384278	18	LOC110757292/LOC110750143/LOC110748104/LOC110758172/LOC110748570/LOC110770133/LOC110752514/LOC110761940/LOC110763062/LOC110747557/LOC110772775/LOC110751254/LOC110770132/LOC110748082/LOC110748576/LOC110763831/LOC110768313/LOC110763833
Human Diseases	ko04933	AGE-RAGE signaling pathway in diabetic complications	0.0011 (4/3629)	0.0028 (14/5022)	0.118778	0.398067	4	LOC110749744/LOC110752787/LOC110749742/LOC110758744
Metabolism	ko00130	Ubiquinone and other terpenoid-quinone biosynthesis	0.0025 (9/3629)	0.0086 (43/5022)	0.134279	0.438174	9	LOC110763422/LOC110755459/LOC110752896/LOC110753464/LOC110763357/LOC110746098/LOC110753456/LOC110758567/LOC110752097
Metabolism	ko00565	Ether lipid metabolism	0.0017 (6/3629)	0.0052 (26/5022)	0.142917	0.449623	6	LOC110748110/LOC110756311/LOC110760353/LOC110759947/LOC110752694/LOC110762853
Metabolism	ko00430	Taurine and hypotaurine metabolism	0.0011 (4/3629)	0.0030 (15/5022)	0.14504	0.449623	4	LOC110748082/LOC110746783/LOC110762750/LOC110747557
Metabolism	ko00592	alpha-Linolenic acid metabolism	0.0033 (12/3629)	0.0127 (64/5022)	0.171346	0.518217	12	LOC110756982/LOC110760807/LOC110758980/LOC110758230/LOC110763981/LOC110749791/LOC110773417/LOC110757020/LOC110763971/LOC110748489/LOC110769771/LOC110757012
Metabolism	ko00900	Terpenoid backbone biosynthesis	0.0028 (10/3629)	0.0104 (52/5022)	0.178463	0.526891	10	LOC110769657/LOC110749972/LOC110754726/LOC110769747/LOC110753503/LOC110760122/LOC110774221/LOC110748888/LOC110773627/LOC110746271
Metabolism	ko00270	Cysteine and methionine metabolism	0.0050 (18/3629)	0.0207 (104/5022)	0.190829	0.550298	18	LOC110764110/LOC110758899/LOC110770603/LOC110771420/LOC110763881/LOC110748428/LOC110757249/LOC110759733/LOC110755778/LOC110764549/LOC110768398/LOC110770583/LOC110773968/LOC110774410/LOC110762758/LOC110757231/LOC110757769/LOC110770561
Metabolism	ko00440	Phosphonate and phosphinate metabolism	0.0006 (2/3629)	0.0012 (6/5022)	0.19834	0.558958	2	LOC110768719/LOC110748597
Metabolism	ko00730	Thiamine metabolism	0.0014 (5/3629)	0.0048 (24/5022)	0.23463	0.632482	5	LOC110747499/LOC110771340/LOC110761786/LOC110774221/LOC110746271
Metabolism	ko00908	Zeatin biosynthesis	0.0014 (5/3629)	0.0048 (24/5022)	0.23463	0.632482	5	LOC110763301/LOC110747835/LOC110763199/LOC110756141/LOC110763179
Metabolism	ko00630	Glyoxylate and dicarboxylate metabolism	0.0033 (12/3629)	0.0137 (69/5022)	0.246045	0.643864	12	LOC110748104/LOC110764120/LOC110768325/LOC110749972/LOC110758098/LOC110757231/LOC110772775/LOC110772101/LOC110764243/LOC110763925/LOC110769455/LOC110768801
Metabolism	ko00073	Cutin, suberine and wax biosynthesis	0.0019 (7/3629)	0.0074 (37/5022)	0.249238	0.643864	7	LOC110771283/LOC110764452/LOC110763419/LOC110754612/LOC110769349/LOC110757365/LOC110757519
Human Diseases	ko01502	Vancomycin resistance	0.0003 (1/3629)	0.0004 (2/5022)	0.259026	0.655494	1	LOC110754107
Cellular Processes	ko04136	Autophagy - other	0.0019 (7/3629)	0.0076 (38/5022)	0.271873	0.674245	7	LOC110766725/LOC110771893/LOC110752384/LOC110767183/LOC110755774/LOC110748716/LOC110763384
Environmental Information Processing	ko04070	Phosphatidylinositol signaling system	0.0025 (9/3629)	0.0104 (52/5022)	0.29349	0.713584	9	LOC110774119/LOC110772201/LOC110749744/LOC110758744/LOC110753354/LOC110762542/LOC110765306/LOC110772105/LOC110749742
Metabolism	ko00740	Riboflavin metabolism	0.0011 (4/3629)	0.0040 (20/5022)	0.300089	0.715597	4	LOC110747406/LOC110762746/LOC110766972/LOC110745721
Metabolism	ko00062	Fatty acid elongation	0.0017 (6/3629)	0.0066 (33/5022)	0.306924	0.718085	6	LOC110759898/LOC110760507/LOC110757630/LOC110748025/LOC110762100/LOC110760505
Metabolism	ko00562	Inositol phosphate metabolism	0.0030 (11/3629)	0.0133 (67/5022)	0.325872	0.748299	11	LOC110756311/LOC110749744/LOC110760353/LOC110758744/LOC110753354/LOC110765306/LOC110751010/LOC110772105/LOC110752694/LOC110769899/LOC110749742
unKnown	ko00998	Cycloserine biosynthesis	0.0003 (1/3629)	0.0006 (3/5022)	0.362201	0.81334	1	LOC110772979
Metabolism	ko00650	Butanoate metabolism	0.0011 (4/3629)	0.0044 (22/5022)	0.367315	0.81334	4	LOC110749972/LOC110762750/LOC110768720/LOC110746783
Metabolism	ko00450	Selenocompound metabolism	0.0008 (3/3629)	0.0032 (16/5022)	0.388826	0.845867	3	LOC110756989/LOC110758899/LOC110774410
unKnown	ko01212	Fatty acid metabolism	0.0030 (11/3629)	0.0141 (71/5022)	0.40061	0.84727	11	LOC110753236/LOC110770740/LOC110754781/LOC110758980/LOC110760507/LOC110749972/LOC110748025/LOC110762100/LOC110760505/LOC110759650/LOC110755728
Environmental Information Processing	ko04016	MAPK signaling pathway - plant	0.0055 (20/3629)	0.0267 (134/5022)	0.404345	0.84727	20	LOC110756439/LOC110770782/LOC110762470/LOC110751270/LOC110767257/LOC110763111/LOC110746208/LOC110751936/LOC110749241/LOC110760723/LOC110761394/LOC110756986/LOC110766585/LOC110748977/LOC110767282/LOC110750128/LOC110770777/LOC110768040/LOC110762515/LOC110757251
Metabolism	ko00514	Other types of O-glycan biosynthesis	0.0006 (2/3629)	0.0020 (10/5022)	0.415469	0.84727	2	LOC110761675/LOC110756267
Metabolism	ko00071	Fatty acid degradation	0.0022 (8/3629)	0.0102 (51/5022)	0.416802	0.84727	8	LOC110754781/LOC110758980/LOC110746652/LOC110749972/LOC110749791/LOC110773417/LOC110759650/LOC110755728
Metabolism	ko00601	Glycosphingolipid biosynthesis - lacto and neolacto series	0.0003 (1/3629)	0.0008 (4/5022)	0.451028	0.902056	1	LOC110765069
Metabolism	ko00051	Fructose and mannose metabolism	0.0025 (9/3629)	0.0121 (61/5022)	0.480899	0.946531	9	LOC110750332/LOC110750966/LOC110745947/LOC110764532/LOC110772633/LOC110774389/LOC110764725/LOC110761662/LOC110773977
Metabolism	ko00410	beta-Alanine metabolism	0.0022 (8/3629)	0.0110 (55/5022)	0.505541	0.979485	8	LOC110755050/LOC110762750/LOC110758641/LOC110755051/LOC110745884/LOC110748508/LOC110746783/LOC110747723
Metabolism	ko00965	Betalain biosynthesis	0.0003 (1/3629)	0.0010 (5/5022)	0.527499	1	1	LOC110763522
Metabolism	ko00380	Tryptophan metabolism	0.0017 (6/3629)	0.0088 (44/5022)	0.58817	1	6	LOC110753786/LOC110754045/LOC110749972/LOC110752818/LOC110766852/LOC110763925
Metabolism	ko00220	Arginine biosynthesis	0.0014 (5/3629)	0.0074 (37/5022)	0.600867	1	5	LOC110768827/LOC110754679/LOC110756482/LOC110764243/LOC110762923
Genetic Information Processing	ko03410	Base excision repair	0.0017 (6/3629)	0.0090 (45/5022)	0.611117	1	6	LOC110769955/LOC110763634/LOC110758137/LOC110763307/LOC110760321/LOC110754573
Metabolism	ko00860	Porphyrin metabolism	0.0017 (6/3629)	0.0092 (46/5022)	0.633338	1	6	LOC110768653/LOC110769037/LOC110772078/LOC110763612/LOC110759943/LOC110750577
Metabolism	ko00943	Isoflavonoid biosynthesis	0.0003 (1/3629)	0.0014 (7/5022)	0.650002	1	1	LOC110771619
Metabolism	ko00966	Glucosinolate biosynthesis	0.0003 (1/3629)	0.0014 (7/5022)	0.650002	1	1	LOC110766852
unKnown	ko00010	Glycolysis / Gluconeogenesis	0.0044 (16/3629)	0.0247 (124/5022)	0.669235	1	16	LOC110750332/LOC110750966/LOC110764532/LOC110772055/LOC110773827/LOC110746686/LOC110746652/LOC110763885/LOC110749791/LOC110773417/LOC110760876/LOC110752150/LOC110764725/LOC110756747/LOC110763925/LOC110774389
Cellular Processes	ko04144	Endocytosis	0.0063 (23/3629)	0.0352 (177/5022)	0.674578	1	23	LOC110757997/LOC110765489/LOC110757874/LOC110765306/LOC110769913/LOC110747842/LOC110749215/LOC110756627/LOC110751074/LOC110748110/LOC110759947/LOC110757097/LOC110747069/LOC110753354/LOC110762853/LOC110772194/LOC110770998/LOC110753766/LOC110756596/LOC110768842/LOC110774304/LOC110756901/LOC110748551
Metabolism	ko00053	Ascorbate and aldarate metabolism	0.0017 (6/3629)	0.0096 (48/5022)	0.675465	1	6	LOC110756668/LOC110762797/LOC110751010/LOC110744516/LOC110769899/LOC110749988
Metabolism	ko00240	Pyrimidine metabolism	0.0019 (7/3629)	0.0112 (56/5022)	0.679552	1	7	LOC110746477/LOC110767262/LOC110754834/LOC110756399/LOC110754659/LOC110755042/LOC110771797
Metabolism	ko00561	Glycerolipid metabolism	0.0025 (9/3629)	0.0143 (72/5022)	0.688361	1	9	LOC110756537/LOC110774119/LOC110749384/LOC110772201/LOC110757313/LOC110769311/LOC110760256/LOC110762542/LOC110744707
Metabolism	ko00590	Arachidonic acid metabolism	0.0006 (2/3629)	0.0036 (18/5022)	0.737147	1	2	LOC110748082/LOC110747557
Metabolism	ko00750	Vitamin B6 metabolism	0.0006 (2/3629)	0.0036 (18/5022)	0.737147	1	2	LOC110759482/LOC110771339
Metabolism	ko00030	Pentose phosphate pathway	0.0017 (6/3629)	0.0104 (52/5022)	0.749918	1	6	LOC110750332/LOC110750966/LOC110764532/LOC110750379/LOC110764725/LOC110774389
Metabolism	ko00902	Monoterpenoid biosynthesis	0.0011 (4/3629)	0.0072 (36/5022)	0.758396	1	4	LOC110759311/LOC110759314/LOC110773133/LOC110759262
unKnown	ko01200	Carbon metabolism	0.0088 (32/3629)	0.0506 (254/5022)	0.760221	1	32	LOC110772055/LOC110746652/LOC110763885/LOC110759733/LOC110756482/LOC110752150/LOC110752818/LOC110761196/LOC110763925/LOC110774389/LOC110768827/LOC110750966/LOC110748104/LOC110773827/LOC110758641/LOC110764120/LOC110764725/LOC110768325/LOC110749972/LOC110750379/LOC110768177/LOC110772775/LOC110767477/LOC110755269/LOC110757231/LOC110769455/LOC110764330/LOC110763333/LOC110750332/LOC110772101/LOC110768…
Metabolism	ko00290	Valine, leucine and isoleucine biosynthesis	0.0006 (2/3629)	0.0038 (19/5022)	0.764463	1	2	LOC110757249/LOC110755269
Metabolism	ko00020	Citrate cycle (TCA cycle)	0.0014 (5/3629)	0.0090 (45/5022)	0.770474	1	5	LOC110772055/LOC110763885/LOC110752818/LOC110757231/LOC110763925
Metabolism	ko00261	Monobactam biosynthesis	0.0003 (1/3629)	0.0020 (10/5022)	0.776923	1	1	LOC110762758
Metabolism	ko00603	Glycosphingolipid biosynthesis - globo and isoglobo series	0.0003 (1/3629)	0.0022 (11/5022)	0.808034	1	1	LOC110765069
Metabolism	ko00280	Valine, leucine and isoleucine degradation	0.0017 (6/3629)	0.0114 (57/5022)	0.824481	1	6	LOC110758980/LOC110758641/LOC110757249/LOC110749972/LOC110768398/LOC110763925
Metabolism	ko00920	Sulfur metabolism	0.0008 (3/3629)	0.0062 (31/5022)	0.826466	1	3	LOC110759733/LOC110746583/LOC110770885
Metabolism	ko00400	Phenylalanine, tyrosine and tryptophan biosynthesis	0.0011 (4/3629)	0.0080 (40/5022)	0.827655	1	4	LOC110746281/LOC110759626/LOC110762605/LOC110758699
Metabolism	ko00620	Pyruvate metabolism	0.0025 (9/3629)	0.0165 (83/5022)	0.835453	1	9	LOC110753236/LOC110763925/LOC110748824/LOC110772055/LOC110763885/LOC110749972/LOC110767477/LOC110757231/LOC110761196
Metabolism	ko00310	Lysine degradation	0.0011 (4/3629)	0.0082 (41/5022)	0.842144	1	4	LOC110749972/LOC110761312/LOC110763925/LOC110752818
Metabolism	ko00230	Purine metabolism	0.0028 (10/3629)	0.0183 (92/5022)	0.843011	1	10	LOC110767821/LOC110746583/LOC110765123/LOC110772472/LOC110755042/LOC110762523/LOC110748389/LOC110768178/LOC110756160/LOC110772887
Cellular Processes	ko04146	Peroxisome	0.0028 (10/3629)	0.0191 (96/5022)	0.877913	1	10	LOC110754781/LOC110758980/LOC110751227/LOC110754563/LOC110755299/LOC110772101/LOC110761312/LOC110759650/LOC110769455/LOC110755728
Metabolism	ko00061	Fatty acid biosynthesis	0.0011 (4/3629)	0.0088 (44/5022)	0.879591	1	4	LOC110753236/LOC110759650/LOC110754781/LOC110755728
Metabolism	ko00670	One carbon pool by folate	0.0006 (2/3629)	0.0050 (25/5022)	0.881676	1	2	LOC110768178/LOC110748104
Genetic Information Processing	ko03030	DNA replication	0.0014 (5/3629)	0.0108 (54/5022)	0.888804	1	5	LOC110769955/LOC110774056/LOC110753318/LOC110758137/LOC110757376
Metabolism	ko00640	Propanoate metabolism	0.0011 (4/3629)	0.0090 (45/5022)	0.890236	1	4	LOC110753236/LOC110749972/LOC110763925/LOC110758641
Genetic Information Processing	ko04130	SNARE interactions in vesicular transport	0.0011 (4/3629)	0.0090 (45/5022)	0.890236	1	4	LOC110751065/LOC110774204/LOC110762315/LOC110748350
Metabolism	ko00300	Lysine biosynthesis	0.0003 (1/3629)	0.0030 (15/5022)	0.894766	1	1	LOC110762758
Metabolism	ko00790	Folate biosynthesis	0.0006 (2/3629)	0.0052 (26/5022)	0.89494	1	2	LOC110769931/LOC110761160
unKnown	ko01210	2-Oxocarboxylic acid metabolism	0.0014 (5/3629)	0.0112 (56/5022)	0.90649	1	5	LOC110754679/LOC110757249/LOC110766852/LOC110762758/LOC110762923
Metabolism	ko00600	Sphingolipid metabolism	0.0006 (2/3629)	0.0054 (27/5022)	0.906811	1	2	LOC110774379/LOC110762375
Metabolism	ko00511	Other glycan degradation	0.0003 (1/3629)	0.0034 (17/5022)	0.9221	1	1	LOC110758444
Metabolism	ko00040	Pentose and glucuronate interconversions	0.0041 (15/3629)	0.0291 (146/5022)	0.925887	1	15	LOC110746295/LOC110772633/LOC110749337/LOC110756373/LOC110749314/LOC110745073/LOC110749154/LOC110759404/LOC110751955/LOC110760515/LOC110751909/LOC110774479/LOC110749988/LOC110755583/LOC110765084
unKnown	ko01230	Biosynthesis of amino acids	0.0066 (24/3629)	0.0446 (224/5022)	0.939328	1	24	LOC110763881/LOC110759733/LOC110774410/LOC110764243/LOC110752150/LOC110762758/LOC110767133/LOC110750966/LOC110748104/LOC110773827/LOC110755778/LOC110762605/LOC110764725/LOC110762923/LOC110758699/LOC110757249/LOC110759626/LOC110754705/LOC110755269/LOC110750332/LOC110754679/LOC110758710/LOC110759482/LOC110746281
Metabolism	ko00760	Nicotinate and nicotinamide metabolism	0.0003 (1/3629)	0.0040 (20/5022)	0.950397	1	1	LOC110755042
Metabolism	ko00780	Biotin metabolism	0.0003 (1/3629)	0.0042 (21/5022)	0.957329	1	1	LOC110752549
Metabolism	ko00330	Arginine and proline metabolism	0.0011 (4/3629)	0.0110 (55/5022)	0.958809	1	4	LOC110753786/LOC110759875/LOC110761550/LOC110757769
Genetic Information Processing	ko03440	Homologous recombination	0.0014 (5/3629)	0.0129 (65/5022)	0.959028	1	5	LOC110756292/LOC110753318/LOC110758137/LOC110763834/LOC110755517
Cellular Processes	ko04145	Phagosome	0.0017 (6/3629)	0.0161 (81/5022)	0.977161	1	6	LOC110770194/LOC110767623/LOC110758028/LOC110767412/LOC110764603/LOC110762307
Genetic Information Processing	ko03020	RNA polymerase	0.0008 (3/3629)	0.0100 (50/5022)	0.977599	1	3	LOC110771480/LOC110765756/LOC110748642
Genetic Information Processing	ko03420	Nucleotide excision repair	0.0011 (4/3629)	0.0127 (64/5022)	0.984092	1	4	LOC110769955/LOC110753318/LOC110758137/LOC110766149
Genetic Information Processing	ko00970	Aminoacyl-tRNA biosynthesis	0.0011 (4/3629)	0.0131 (66/5022)	0.987218	1	4	LOC110756989/LOC110757345/LOC110750647/LOC110756971
Metabolism	ko00190	Oxidative phosphorylation	0.0022 (8/3629)	0.0213 (107/5022)	0.987286	1	8	LOC110772467/LOC110760863/LOC110763090/LOC110774540/LOC110761676/LOC110744901/LOC110748418/LOC110744989
Genetic Information Processing	ko04141	Protein processing in endoplasmic reticulum	0.0066 (24/3629)	0.0510 (256/5022)	0.990537	1	24	LOC110769201/LOC110772415/LOC110767700/LOC110747842/LOC110756602/LOC110765566/LOC110756627/LOC110749971/LOC110752352/LOC110763340/LOC110769829/LOC110769203/LOC110748377/LOC110747069/LOC110755902/LOC110770998/LOC110769202/LOC110756596/LOC110771886/LOC110769207/LOC110765593/LOC110774304/LOC110756901/LOC110750631
Metabolism	ko00770	Pantothenate and CoA biosynthesis	0.0003 (1/3629)	0.0064 (32/5022)	0.99187	1	1	LOC110757249
Genetic Information Processing	ko03430	Mismatch repair	0.0003 (1/3629)	0.0082 (41/5022)	0.997912	1	1	LOC110753318
Genetic Information Processing	ko03018	RNA degradation	0.0017 (6/3629)	0.0213 (107/5022)	0.998377	1	6	LOC110750966/LOC110750077/LOC110772750/LOC110762927/LOC110766062/LOC110764725
Metabolism	ko00510	N-Glycan biosynthesis	0.0003 (1/3629)	0.0090 (45/5022)	0.99886	1	1	LOC110761861
Genetic Information Processing	ko03022	Basal transcription factors	0.0003 (1/3629)	0.0092 (46/5022)	0.99902	1	1	LOC110766149
Genetic Information Processing	ko04120	Ubiquitin mediated proteolysis	0.0022 (8/3629)	0.0303 (152/5022)	0.999861	1	8	LOC110761888/LOC110764510/LOC110745944/LOC110766280/LOC110747716/LOC110772415/LOC110768811/LOC110772968
Genetic Information Processing	ko03013	Nucleocytoplasmic transport	0.0022 (8/3629)	0.0337 (169/5022)	0.999979	1	8	LOC110753186/LOC110760646/LOC110769115/LOC110760563/LOC110756294/LOC110761888/LOC110769182/LOC110752412
Genetic Information Processing	ko03015	mRNA surveillance pathway	0.0006 (2/3629)	0.0213 (107/5022)	0.999998	1	2	LOC110763151/LOC110753410
Genetic Information Processing	ko03040	Spliceosome	0.0028 (10/3629)	0.0464 (233/5022)	1	1	10	LOC110755136/LOC110754481/LOC110756627/LOC110747069/LOC110753098/LOC110756596/LOC110747842/LOC110774304/LOC110756901/LOC110770998
Genetic Information Processing	ko03010	Ribosome	0.0022 (8/3629)	0.0562 (282/5022)	1	1	8	LOC110773987/LOC110767633/LOC110752563/LOC110766822/LOC110762259/LOC110755757/LOC110749254/LOC110758391
